# Supplementary material for: Pathogenic neurofibromatosis type 1 (NF1) RNA splicing resolved by targeted RNAseq
Source: NPJ Genom Med. 2021 Nov 15;6:95. doi: 10.1038/s41525-021-00258-w (PMC8593033; doi:10.1038/s41525-021-00258-w)
Supplement: Supplementary file 2 — Supplementary Data 1 [file 41525_2021_258_MOESM2_ESM.xlsx]

## Sheet: validation raw data
ID	chrom	start	end	start_STAR	end_STAR	GAP filter>3	VAL1 - c.7127-1 G>A - #Readsplice	VAL2 - c.654+2insT - #Readsplice	VAL3 - c.4773-2A>G - #Readsplice	VAL4 - WT - #Readsplice	VAL5 - WT - #Readsplice	VAL6 - c.586+5G>A - #Readsplice	VAL7 - c.1466A>G - #Readsplice	VAL8 - c.4515-15_4515-13delGTT - #Readsplice	VAL9 - c.1721+2T>A - #Readsplice	VAL10 - c.5205+1G>C - #Readsplice	VAL11 - c.1885G>A - #Readsplice	not_relevant_#Readsplice	VAL1 - c.7127-1 G>A - ERS	VAL2 - c.654+2insT - ERS	VAL3 - c.4773-2A>G - ERS	VAL4 - WT - ERS	VAL5 - WT - ERS	VAL6 - c.586+5G>A - ERS	VAL7 - c.1466A>G - ERS	VAL8 - c.4515-15_4515-13delGTT - ERS	VAL9 - c.1721+2T>A - ERS	VAL10 - c.5205+1G>C - ERS	VAL11 - c.1885G>A - ERS	not_relevant_ERS	reads_cover_donor_1	reads_cover_donor_2	reads_cover_donor_3	reads_cover_donor_4	reads_cover_donor_5	reads_cover_donor_6	reads_cover_donor_7	reads_cover_donor_8	reads_cover_donor_9	reads_cover_donor_10	reads_cover_donor_11	reads_cover_donor_12	reads_span_donor_1	reads_span_donor_2	reads_span_donor_3	reads_span_donor_4	reads_span_donor_5	reads_span_donor_6	reads_span_donor_7
chr17_29421951_29421951-c.-377del	chr17	29421949	29421951	29421951	29421951	1	0	0	0	0	1	0	0	0	0	0	0	0	0	0	0	0	0.0197765	0	0	0	0	0	0	0	1	1	1	129	139	7	4	3	3	2	3	6	4	22	17	143	144	68	49
chr17_29421952_29421952-c.-376del	chr17	29421950	29421952	29421952	29421952	1	0	0	0	0	1	0	0	0	0	0	0	0	0	0	0	0	0.0197765	0	0	0	0	0	0	0	1	1	1	129	138	7	4	3	3	2	3	6	4	22	17	143	144	68	49
chr17_29421953_29421953-c.-375del	chr17	29421951	29421953	29421953	29421953	1	0	0	0	0	60	0	0	0	0	0	0	0	0	0	0	0	1.18659	0	0	0	0	0	0	0	1	1	1	129	138	7	4	3	3	2	3	6	4	22	17	143	144	68	49
chr17_29421964_29421964-c.-364del	chr17	29421962	29421964	29421964	29421964	1	0	0	0	0	72	0	0	0	0	0	0	0	0	0	0	0	1.61521	0	0	0	0	0	0	0	2	1	1	130	140	7	4	3	3	2	170	7	5	22	17	144	145	68	49
chr17_29421966_29421966-c.-362del	chr17	29421964	29421966	29421966	29421966	1	0	0	0	0	0	0	1	0	0	0	0	0	0	0	0	0	0	0	0.0613925	0	0	0	0	0	2	1	1	130	140	7	4	4	3	2	170	7	5	22	17	144	145	68	49
chr17_29421969_29421969-c.-359del	chr17	29421967	29421969	29421969	29421969	1	0	0	0	0	1	0	0	0	0	0	0	0	0	0	0	0	0.0268332	0	0	0	0	0	0	0	37	1	2	130	139	7	4	4	3	2	170	7	40	22	18	144	144	68	49
chr17_29421979_29422187-c.-349_-141del	chr17	29421977	29422187	29421979	29422187	209	0	0	0	126	0	0	0	0	0	0	0	0	0	0	0	3.40891	0	0	0	0	0	0	0	0	37	1	2	130	140	8	4	4	3	3	170	7	40	22	18	144	145	69	49
chr17_29421983_29421983-c.-345del	chr17	29421981	29421983	29421983	29421983	1	0	0	0	0	0	0	0	1	1	1	0	1	0	0	0	0	0	0	0	0.250259	0.0231045	0.0574915	0	0.224717	37	1	2	4	141	8	4	4	3	61	170	7	40	22	18	144	146	69	49
chr17_29421985_29421985-c.-343del	chr17	29421983	29421985	29421985	29421985	1	0	0	0	0	0	0	1	0	0	0	0	0	0	0	0	0	0	0	0.0840794	0	0	0	0	0	37	1	2	6	142	11	4	4	4	61	171	7	40	22	18	146	147	72	49
chr17_29421992_29421992-c.-336del	chr17	29421990	29421992	29421992	29421992	1	0	0	0	0	0	0	1	1	0	0	1	1	0	0	0	0	0	0	0.0724176	0.221145	0	0	0.0213036	0.199048	75	1	2	7	8	11	4	4	87	64	171	7	78	22	18	147	13	72	49
chr17_29421995_29421995-c.-333del	chr17	29421993	29421995	29421995	29421995	1	0	0	0	0	0	0	0	0	1	0	0	0	0	0	0	0	0	0	0	0	0.0149204	0	0	0	75	1	2	7	8	12	4	4	90	64	171	7	78	22	18	147	13	73	49
chr17_29421997_29421997-c.-331del	chr17	29421995	29421997	29421997	29421997	1	0	0	0	1	0	0	0	0	0	0	0	0	0	0	0	0.0270923	0	0	0	0	0	0	0	0	75	1	2	7	8	12	4	4	90	64	171	7	78	22	18	147	13	73	49
chr17_29422001_29422001-c.-327del	chr17	29421999	29422001	29422001	29422001	1	0	0	0	0	0	0	0	0	0	0	0	1	0	0	0	0	0	0	0	0	0	0	0	0.205242	75	1	2	7	8	12	4	4	90	64	171	7	78	22	18	147	13	73	49
chr17_29422003_29422003-c.-325del	chr17	29422001	29422003	29422003	29422003	1	0	0	0	0	1	0	0	0	0	0	0	0	0	0	0	0	0.215917	0	0	0	0	0	0	0	75	1	2	7	8	12	4	4	90	64	171	7	78	22	18	147	13	73	49
chr17_29422004_29422004-c.-324del	chr17	29422002	29422004	29422004	29422004	1	1	1	1	4	2	0	0	1	3	1	0	1	0.0442441	0.131883	0.153617	0.0979549	0.393875	0	0	0.204062	0.0402947	0.0464489	0	0.183929	75	1	2	7	7	12	4	4	90	64	171	7	78	22	18	147	13	73	49
chr17_29422015_29422016-c.-313_-312del	chr17	29422013	29422016	29422015	29422016	2	0	0	0	1	0	0	0	0	0	0	0	0	0	0	0	0.0271174	0	0	0	0	0	0	0	0	77	1	2	7	8	12	4	4	89	64	171	7	80	22	18	147	13	73	49
chr17_29422024_29422024-c.-304del	chr17	29422022	29422024	29422024	29422024	1	0	0	0	0	0	0	0	0	0	0	1	0	0	0	0	0	0	0	0	0	0	0	0.0259793	0	169	3	122	7	8	23	4	4	89	64	171	7	172	24	138	147	13	84	49
chr17_29422030_29554258-c.-298_2274del	chr17	29422028	29554258	29422030	29554258	132229	0	0	0	0	0	0	0	0	0	58	0	0	0	0	0	0	0	0	0	0	0	3.60866	0	0	182	5	144	7	8	23	4	4	89	64	171	8	185	26	160	147	13	84	49
chr17_29422035_29422035-c.-293del	chr17	29422033	29422035	29422035	29422035	1	0	0	0	0	1	0	0	0	0	0	0	0	0	0	0	0	0.267387	0	0	0	0	0	0	0	182	5	145	7	8	23	4	4	89	6	171	8	185	26	161	147	13	84	49
chr17_29422041_29422040-c.=	chr17	29422039	29422040	29422041	29422040	0	0	0	0	0	0	1	0	0	0	0	0	0	0	0	0	0	0	0.0553093	0	0	0	0	0	0	187	5	145	7	8	23	4	4	89	6	171	8	190	26	161	147	13	84	49
chr17_29422041_29422041-c.-287del	chr17	29422039	29422041	29422041	29422041	1	0	0	1	1	4	9	1	0	0	1	2	3	0	0	0.0247507	0.0270174	0.93108	0.427915	0.0752716	0	0	0.0517109	0.0442924	0.61586	187	5	145	7	8	23	4	4	89	6	171	8	190	26	161	147	13	84	49
chr17_29422058_29422058-c.-270del	chr17	29422056	29422058	29422058	29422058	1	1	0	19	0	0	1	0	1	1	5	3	0	0.0274641	0	0.650885	0	0	0.0304185	0	0.304797	0.0190775	0.14314	0.0515534	0	188	5	145	7	31	111	4	5	95	117	299	8	191	26	161	147	36	172	49
chr17_29422074_29422119-c.-254_-209del	chr17	29422072	29422119	29422074	29422119	46	0	0	0	0	0	0	0	0	5	0	0	0	0	0	0	0	0	0	0	0	0.112133	0	0	0	189	7	223	7	31	111	60	5	95	120	300	7	192	28	239	147	36	172	105
chr17_29422075_29422120-c.-253_-208del	chr17	29422073	29422120	29422075	29422120	46	0	0	0	0	0	0	0	0	79	0	0	0	0	0	0	0	0	0	0	0	1.77547	0	0	0	189	7	223	7	31	111	65	5	90	120	300	7	192	28	239	147	36	172	110
chr17_29422076_29422324-c.-252_-4del	chr17	29422074	29422324	29422076	29422324	249	0	0	0	0	0	0	0	0	0	0	292	0	0	0	0	0	0	0	0	0	0	0	6.50168	0	189	7	223	7	35	111	67	5	11	120	300	20	192	28	239	147	40	172	112
chr17_29422077_29422077-c.-251del	chr17	29422075	29422077	29422077	29422077	1	0	0	0	0	0	0	0	0	0	1	0	0	0	0	0	0	0	0	0	0	0	0.0362161	0	0	189	7	223	7	35	111	72	4	11	120	8	21	192	28	239	147	40	172	117
chr17_29422077_29422150-c.-251_-178del	chr17	29422075	29422150	29422077	29422150	74	0	0	0	0	0	0	0	1	0	0	0	0	0	0	0	0	0	0	0	0.442494	0	0	0	0	189	7	223	7	35	111	72	4	11	120	8	21	192	28	239	147	40	172	117
chr17_29422077_29423149-c.-251_60delins59851	chr17	29422075	29423149	29422077	29423149	1073	0	4	0	0	0	0	0	0	0	0	0	0	0	0.876299	0	0	0	0	0	0	0	0	0	0	189	7	223	7	35	111	72	4	11	120	8	21	192	28	239	147	40	172	117
chr17_29422077_29423150-c.-251_60delins59850	chr17	29422075	29423150	29422077	29423150	1074	0	1	0	0	0	0	0	0	0	0	0	0	0	0.219075	0	0	0	0	0	0	0	0	0	0	189	7	223	7	35	111	72	4	11	120	8	21	192	28	239	147	40	172	117
chr17_29422078_29422883-c.-250_60delins60117	chr17	29422076	29422883	29422078	29422883	806	0	0	203	0	0	0	0	0	0	0	0	0	0	0	5.77286	0	0	0	0	0	0	0	0	0	189	2	223	6	35	109	71	3	11	118	7	20	192	28	239	146	40	170	116
chr17_29422080_29422328-c.-248_1del	chr17	29422078	29422328	29422080	29422328	249	0	0	0	0	0	0	0	0	0	0	2	0	0	0	0	0	0	0	0	0	0	0	0.0438901	0	189	2	20	5	33	108	71	3	11	119	7	20	192	28	239	145	38	169	116
chr17_29422081_29422148-c.-247_-180del	chr17	29422079	29422148	29422081	29422148	68	0	0	0	0	0	0	0	0	7	0	0	0	0	0	0	0	0	0	0	0	0.171044	0	0	0	189	2	20	4	33	107	71	3	11	119	5	20	192	28	239	144	38	168	116
chr17_29422083_29422151-c.-245_-177del	chr17	29422081	29422151	29422083	29422151	69	0	0	0	0	0	36	0	0	0	0	0	0	0	0	0	0	0	1.42565	0	0	0	0	0	0	188	2	19	3	30	105	70	3	4	119	3	18	191	28	238	143	35	166	115
chr17_29422084_29422296-c.-244_-32del	chr17	29422082	29422296	29422084	29422296	213	0	0	0	0	0	53	0	0	0	0	0	0	0	0	0	0	0	2.09888	0	0	0	0	0	0	188	2	19	3	30	69	70	3	4	119	3	18	191	28	238	143	35	166	115
chr17_29422090_29422545-c.-238_60delins60455	chr17	29422088	29422545	29422090	29422545	456	26	0	0	0	0	0	0	0	0	0	0	0	0.859432	0	0	0	0	0	0	0	0	0	0	0	187	2	19	3	29	14	69	0	3	118	2	18	190	28	238	143	34	164	114
chr17_29422091_29422551-c.-237_60delins60449	chr17	29422089	29422551	29422091	29422551	461	83	0	0	0	0	0	0	0	0	0	0	0	2.74294	0	0	0	0	0	0	0	0	0	0	0	161	2	19	3	29	14	69	0	2	117	2	18	190	28	238	143	34	164	114
chr17_29422092_29422526-c.-236_60delins60474	chr17	29422090	29422526	29422092	29422526	435	0	0	0	0	0	11	0	0	0	0	0	0	0	0	0	0	0	0.419725	0	0	0	0	0	0	78	2	19	3	29	14	69	0	2	117	2	18	190	28	238	143	34	164	114
chr17_29422093_29422548-c.-235_60delins60452	chr17	29422091	29422548	29422093	29422548	456	1	0	0	0	0	0	0	0	0	0	0	0	0.0325864	0	0	0	0	0	0	0	0	0	0	0	78	2	19	3	28	2	69	0	0	116	1	16	190	28	238	143	33	163	114
chr17_29422094_29422219-c.-234_-109del	chr17	29422092	29422219	29422094	29422219	126	75	0	0	0	0	0	0	0	0	0	0	0	2.43182	0	0	0	0	0	0	0	0	0	0	0	78	2	19	3	28	2	69	0	0	116	1	16	191	28	238	143	33	163	114
chr17_29422096_29422137-c.-232_-191del	chr17	29422094	29422137	29422096	29422137	42	0	0	0	0	0	0	68	0	0	0	0	14	0	0	0	0	0	0	2.87077	0	0	0	0	2.40324	3	1	19	1	27	0	68	0	0	115	1	15	191	27	238	141	32	161	113
chr17_29422096_29422556-c.-232_60delins60444	chr17	29422094	29422556	29422096	29422556	461	2	0	0	0	0	0	0	0	0	0	0	0	0.0639176	0	0	0	0	0	0	0	0	0	0	0	3	1	19	1	27	0	68	0	0	115	1	15	191	27	238	141	32	161	113
chr17_29422101_29422171-c.-227_-157del	chr17	29422099	29422171	29422101	29422171	71	0	0	0	0	0	0	0	0	0	1	0	0	0	0	0	0	0	0	0	0	0	0.0334875	0	0	1	1	16	1	27	0	0	0	0	114	1	1	191	27	235	141	32	161	113
chr17_29422102_29422172-c.-226_-156del	chr17	29422100	29422172	29422102	29422172	71	0	0	0	0	0	0	0	0	0	111	0	0	0	0	0	0	0	0	0	0	0	3.71765	0	0	2	1	16	1	27	0	0	0	0	113	1	1	192	27	235	141	32	161	113
chr17_29422103_29422144-c.-225_-184del	chr17	29422101	29422144	29422103	29422144	42	0	0	0	0	4	0	0	0	0	0	0	0	0	0	0	0	0.687154	0	0	0	0	0	0	0	2	1	16	1	27	0	0	0	0	2	1	1	192	27	235	141	32	161	113
chr17_29422107_29422177-c.-221_-151del	chr17	29422105	29422177	29422107	29422177	71	0	0	0	0	0	0	0	0	0	1	0	0	0	0	0	0	0	0	0	0	0	0.0334923	0	0	2	1	16	1	23	0	0	0	0	2	1	1	192	27	235	141	32	161	113
chr17_29422115_29422115-c.-213del	chr17	29422113	29422115	29422115	29422115	1	0	1	0	0	0	0	0	0	0	0	0	0	0	0.255092	0	0	0	0	0	0	0	0	0	0	41	5	45	9	27	31	1	13	6	47	5	39	231	31	264	149	36	192	114
chr17_29422124_29422224-c.-204_-104del	chr17	29422122	29422224	29422124	29422224	101	0	0	0	0	23	0	0	0	0	0	0	0	0	0	0	0	4.77799	0	0	0	0	0	0	0	70	28	58	53	71	104	98	130	117	91	22	122	260	54	277	193	80	265	211
chr17_29422126_29422126-c.-202del	chr17	29422124	29422126	29422126	29422126	1	0	0	0	0	0	0	0	1	0	0	0	0	0	0	0	0	0	0	0	0.117349	0	0	0	0	70	28	55	67	48	104	98	130	117	91	22	123	260	54	274	207	80	265	211
chr17_29422126_29422139-c.-202_-189del	chr17	29422124	29422139	29422126	29422139	14	1	0	0	0	0	0	0	0	0	0	0	0	0.0618047	0	0	0	0	0	0	0	0	0	0	0	70	28	55	67	48	104	98	130	117	91	22	123	260	54	274	207	80	265	211
chr17_29422128_29422128-c.-200del	chr17	29422126	29422128	29422128	29422128	1	0	0	0	0	0	0	0	0	0	0	0	1	0	0	0	0	0	0	0	0	0	0	0	0.114437	70	30	56	68	49	105	99	130	118	93	22	123	261	56	275	208	81	266	212
chr17_29422136_29422135-c.=	chr17	29422134	29422135	29422136	29422135	0	0	0	0	0	0	0	0	2	0	0	0	0	0	0	0	0	0	0	0	0.232937	0	0	0	0	71	30	50	68	51	111	102	134	119	95	22	126	262	56	269	208	83	272	215
chr17_29422136_29422136-c.-192del	chr17	29422134	29422136	29422136	29422136	1	0	0	0	0	0	0	0	0	1	0	0	0	0	0	0	0	0	0	0	0	0.0531186	0	0	0	71	30	50	68	51	111	102	134	119	95	22	126	262	56	269	208	83	272	215
chr17_29422137_29422137-c.-191del	chr17	29422135	29422137	29422137	29422137	1	0	2	1	0	0	1	0	4	0	0	1	0	0	0.587847	0.0555747	0	0	0.0547462	0	0.437482	0	0	0.0457159	0	71	30	50	69	51	112	102	134	118	95	22	126	262	56	269	209	83	273	215
chr17_29422138_29422137-c.=	chr17	29422136	29422137	29422138	29422137	0	0	0	0	0	0	0	0	1	0	0	0	0	0	0	0	0	0	0	0	0.116242	0	0	0	0	71	28	49	70	51	112	103	130	93	97	22	127	262	56	269	210	83	274	216
chr17_29422139_29422138-c.=	chr17	29422137	29422138	29422139	29422138	0	0	0	0	0	0	0	0	1	0	0	0	0	0	0	0	0	0	0	0	0.116342	0	0	0	0	71	30	50	71	51	113	172	134	90	97	24	142	262	56	269	211	83	274	217
chr17_29422140_29422139-c.=	chr17	29422138	29422139	29422140	29422139	0	0	0	0	0	0	0	0	1	0	0	0	0	0	0	0	0	0	0	0	0.11632	0	0	0	0	71	30	50	71	51	113	172	134	89	97	24	142	262	56	269	211	83	274	217
chr17_29422142_29422141-c.=	chr17	29422140	29422141	29422142	29422141	0	0	0	1	0	0	1	0	4	0	1	0	0	0	0	0.0578444	0	0	0.0565578	0	0.456828	0	0.0559357	0	0	72	30	50	71	51	114	172	134	81	97	24	142	262	56	269	211	83	275	217
chr17_29422142_29422142-c.-186del	chr17	29422140	29422142	29422142	29422142	1	1	0	0	0	0	1	2	0	1	1	2	1	0.0595495	0	0	0	0	0.0566793	0.145368	0	0.0577499	0.0560558	0.0951512	0.106373	72	30	50	71	51	114	172	134	81	97	24	142	262	56	269	211	83	275	217
chr17_29422145_29422145-c.-183del	chr17	29422143	29422145	29422145	29422145	1	0	0	1	0	0	0	0	0	0	0	0	0	0	0	0.0612039	0	0	0	0	0	0	0	0	0	73	30	46	72	51	114	173	134	40	98	24	143	263	56	265	212	83	275	218
chr17_29422146_29422145-c.=	chr17	29422144	29422145	29422146	29422145	0	0	1	0	0	0	0	0	0	0	0	0	0	0	0.310019	0	0	0	0	0	0	0	0	0	0	73	30	45	72	55	114	175	134	38	98	24	145	263	56	265	212	83	275	220
chr17_29422148_29422147-c.=	chr17	29422146	29422147	29422148	29422147	0	0	1	0	0	0	0	0	0	0	0	0	0	0	0.305706	0	0	0	0	0	0	0	0	0	0	73	31	46	72	55	114	177	134	39	98	24	145	263	57	265	212	83	275	222
chr17_29422151_29422151-c.-177del	chr17	29422149	29422151	29422151	29422151	1	1	0	0	1	3	1	3	0	0	2	1	0	0.0566789	0	0	0.0702803	0.580363	0.0537654	0.203668	0	0	0.106876	0.0452855	0	73	31	46	73	55	116	178	135	47	99	24	146	263	57	265	213	83	277	223
chr17_29422156_29422155-c.=	chr17	29422154	29422155	29422156	29422155	0	1	1	0	0	0	0	0	0	1	0	0	0	0.0614393	0.291562	0	0	0	0	0	0	0.0692472	0	0	0	73	34	46	75	55	152	180	138	52	100	29	149	263	60	265	215	83	277	225
chr17_29422156_29422156-c.-172del	chr17	29422154	29422156	29422156	29422156	1	0	0	0	0	0	2	0	0	0	0	1	0	0	0	0	0	0	0.119375	0	0	0	0	0.0491962	0	73	34	46	75	55	152	180	138	52	100	29	149	263	60	265	215	83	277	225
chr17_29422157_29422156-c.=	chr17	29422155	29422156	29422157	29422156	0	0	0	0	1	0	0	0	0	0	0	0	0	0	0	0	0.0777573	0	0	0	0	0	0	0	0	73	35	46	76	55	152	180	141	52	101	29	149	263	61	265	216	83	279	225
chr17_29422157_29422157-c.-171del	chr17	29422155	29422157	29422157	29422157	1	0	0	0	0	0	0	0	0	1	2	0	0	0	0	0	0	0	0	0	0	0.070876	0.117713	0	0	73	35	46	76	55	152	180	141	52	101	29	149	263	61	265	216	83	279	225
chr17_29422160_29422160-c.-168del	chr17	29422158	29422160	29422160	29422160	1	0	0	0	0	0	1	0	0	0	0	0	0	0	0	0	0	0	0.0602269	0	0	0	0	0	0	73	36	46	76	55	154	180	144	55	101	30	149	263	62	265	216	83	279	225
chr17_29422168_29422216-c.-160_-112del	chr17	29422166	29422216	29422168	29422216	49	0	0	0	14	0	0	0	0	0	0	0	0	0	0	0	0.977292	0	0	0	0	0	0	0	0	74	38	46	110	60	156	181	149	60	111	33	156	264	64	265	250	88	281	226
chr17_29422171_29422170-c.=	chr17	29422169	29422170	29422171	29422170	0	0	0	1	0	0	0	0	0	0	0	0	1	0	0	0.0653822	0	0	0	0	0	0	0	0	0.106731	74	38	46	96	60	156	181	153	59	112	34	158	264	64	265	250	88	281	226
chr17_29422171_29422171-c.-157del	chr17	29422169	29422171	29422171	29422171	1	1	1	0	0	0	0	3	0	0	0	1	0	0.0632181	0.282314	0	0	0	0	0.225497	0	0	0	0.0491149	0	74	38	46	96	60	156	181	153	59	112	34	158	264	64	265	250	88	281	226
chr17_29422171_29422172-c.-157_-156del	chr17	29422169	29422172	29422171	29422172	2	0	0	0	0	0	0	1	0	0	0	0	0	0	0	0	0	0	0	0.0776754	0	0	0	0	0	74	38	46	96	60	156	181	153	59	112	34	158	264	64	265	250	88	281	226
chr17_29422172_29422171-c.=	chr17	29422170	29422171	29422172	29422171	0	0	0	0	0	2	0	0	1	2	0	0	0	0	0	0	0	0.405061	0	0	0.105053	0.13938	0	0	0	73	37	46	96	60	156	177	153	59	112	33	158	264	64	265	250	88	281	226
chr17_29422172_29422172-c.-156del	chr17	29422170	29422172	29422172	29422172	1	4	6	2	8	6	6	13	19	9	7	16	9	0.142177	0.924868	0.0703652	0.304555	0.662019	0.2015	0.559441	1.20896	0.356987	0.225999	0.457338	0.527723	73	37	46	96	60	156	177	153	59	112	33	158	264	64	265	250	88	281	226
chr17_29422173_29422172-c.=	chr17	29422171	29422172	29422173	29422172	0	0	0	1	0	1	1	0	0	0	0	0	0	0	0	0.0645814	0	0.205153	0.0608146	0	0	0	0	0	0	70	32	44	88	54	150	167	135	50	106	18	149	264	64	265	250	88	281	226
chr17_29422174_29422173-c.=	chr17	29422172	29422173	29422174	29422173	0	0	0	1	0	0	0	0	0	0	0	0	0	0	0	0.0674089	0	0	0	0	0	0	0	0	0	74	38	46	101	62	156	181	161	79	249	41	162	264	64	265	255	90	281	226
chr17_29422175_29422174-c.=	chr17	29422173	29422174	29422175	29422174	0	0	0	0	0	1	0	0	0	0	0	0	0	0	0	0	0	0.208193	0	0	0	0	0	0	0	74	38	46	104	62	156	181	162	82	251	42	162	264	64	265	258	90	281	226
chr17_29422178_29422177-c.=	chr17	29422176	29422177	29422178	29422177	0	0	0	4	0	4	0	0	2	2	2	0	2	0	0	0.243056	0	0.763512	0	0	0.186785	0.118366	0.0906842	0	0.190222	74	39	46	108	63	159	181	165	87	280	43	163	264	65	265	262	91	284	226
chr17_29422178_29422178-c.-150del	chr17	29422176	29422178	29422178	29422178	1	0	0	0	1	0	0	0	1	2	3	0	1	0	0	0	0.0662923	0	0	0	0.101815	0.129805	0.149644	0	0.103688	74	39	46	108	63	159	181	165	87	280	43	163	264	65	265	262	91	284	226
chr17_29422179_29422179-c.-149del	chr17	29422177	29422179	29422179	29422179	1	0	0	0	0	0	0	0	1	0	0	0	0	0	0	0	0	0	0	0	0.105876	0	0	0	0	74	38	46	107	63	159	181	164	85	278	43	161	264	64	265	262	91	284	226
chr17_29422180_29422180-c.-148del	chr17	29422178	29422180	29422180	29422180	1	2	3	1	1	13	3	0	2	3	9	5	5	0.093312	0.612069	0.0459327	0.0468166	2.09277	0.13051	0	0.143341	0.137908	0.320132	0.178675	0.374498	74	38	48	108	63	159	181	164	87	285	43	162	264	64	267	262	91	284	226
chr17_29422181_29422287-c.-147_-41del	chr17	29422179	29422287	29422181	29422287	107	0	0	0	31	0	0	0	0	0	0	0	0	0	0	0	2.17678	0	0	0	0	0	0	0	0	73	35	48	107	54	156	181	165	100	278	38	165	265	64	268	262	95	284	226
chr17_29422184_29422184-c.-144del	chr17	29422182	29422184	29422184	29422184	1	0	0	0	0	1	1	0	0	0	1	0	2	0	0	0	0	0.204056	0.0650265	0	0	0	0.0468733	0	0.135722	75	38	51	82	69	162	182	175	109	327	53	270	265	64	270	267	97	287	227
chr17_29422185_29422184-c.=	chr17	29422183	29422184	29422185	29422184	0	1	0	0	0	0	0	0	0	1	0	0	0	0.072278	0	0	0	0	0	0	0	0.0658794	0	0	0	76	38	51	82	68	161	182	175	109	326	53	268	266	64	270	267	97	287	227
chr17_29422185_29422185-c.-143del	chr17	29422183	29422185	29422185	29422185	1	1	3	0	2	5	0	0	8	16	3	6	6	0.0509753	0.690287	0	0.102035	0.754226	0	0	0.625938	0.795181	0.103193	0.23112	0.300233	76	38	51	82	68	161	182	175	109	326	53	268	266	64	270	267	97	287	227
chr17_29422186_29422185-c.=	chr17	29422184	29422185	29422186	29422185	0	0	0	0	0	0	0	0	3	2	0	1	0	0	0	0	0	0	0	0	0.316221	0.128633	0	0.0518473	0	75	35	51	80	65	162	182	167	93	325	47	266	266	64	270	267	98	287	227
chr17_29422190_29422189-c.=	chr17	29422188	29422189	29422190	29422189	0	0	0	0	0	0	1	0	0	1	0	1	0	0	0	0	0	0	0.0741951	0	0	0.0711188	0	0.0589066	0	76	41	51	208	180	163	185	183	118	341	56	284	266	67	270	267	208	288	230
chr17_29422190_29422190-c.-138del	chr17	29422188	29422190	29422190	29422190	1	1	0	0	0	0	0	0	1	0	0	0	0	0.0806977	0	0	0	0	0	0	0.114249	0	0	0	0	76	41	51	208	180	163	185	183	118	341	56	284	266	67	270	267	208	288	230
chr17_29422190_29422191-c.-138_-137del	chr17	29422188	29422191	29422190	29422191	2	0	0	0	0	0	0	0	0	0	0	1	0	0	0	0	0	0	0	0	0	0	0	0.059685	0	76	41	51	208	180	163	185	183	118	341	56	284	266	67	270	267	208	288	230
chr17_29422191_29422191-c.-137del	chr17	29422189	29422191	29422191	29422191	1	0	0	0	0	0	0	0	0	2	0	0	0	0	0	0	0	0	0	0	0	0.149152	0	0	0	75	44	53	208	259	163	188	186	120	359	55	287	266	70	272	267	287	288	233
chr17_29422192_29422192-c.-136del	chr17	29422190	29422192	29422192	29422192	1	10	0	0	0	3	1	0	2	4	4	1	1	0.772157	0	0	0	0.199782	0.0674417	0	0.203796	0.262415	0.182983	0.0538039	0.0536511	79	44	53	210	268	164	192	188	118	359	55	354	269	70	272	269	296	289	237
chr17_29422196_29422195-c.=	chr17	29422194	29422195	29422196	29422195	0	0	0	0	0	0	0	0	0	0	0	0	1	0	0	0	0	0	0	0	0	0	0	0	0.0661634	79	55	59	220	304	165	192	206	132	491	66	363	269	81	278	279	332	290	237
chr17_29422197_29422197-c.-131del	chr17	29422195	29422197	29422197	29422197	1	0	0	0	0	0	0	0	0	0	1	0	0	0	0	0	0	0	0	0	0	0	0.0428912	0	0	79	55	59	220	304	165	193	206	132	497	66	364	269	81	278	279	332	290	238
chr17_29422200_29422200-c.-128del	chr17	29422198	29422200	29422200	29422200	1	0	0	0	0	0	0	0	0	2	0	0	0	0	0	0	0	0	0	0	0	0.158879	0	0	0	79	56	59	222	308	166	193	218	132	504	69	373	269	82	278	281	336	291	238
chr17_29422201_29422201-c.-127del	chr17	29422199	29422201	29422201	29422201	1	0	0	0	2	1	1	0	3	6	3	2	5	0	0	0	0.156493	0.0645463	0.0746524	0	0.297986	0.428892	0.106635	0.116513	0.28945	79	56	59	222	308	167	193	218	130	537	69	374	269	82	278	281	336	292	238
chr17_29422204_29422204-c.-124del	chr17	29422202	29422204	29422204	29422204	1	0	0	0	0	0	0	0	1	0	1	0	0	0	0	0	0	0	0	0	0.110713	0	0.0401444	0	0	79	59	59	222	308	166	193	224	134	547	73	403	269	85	278	281	336	291	238
chr17_29422206_29422206-c.-122del	chr17	29422204	29422206	29422206	29422206	1	0	0	0	0	0	0	0	1	0	0	0	0	0	0	0	0	0	0	0	0.111425	0	0	0	0	79	60	59	222	308	167	193	225	143	572	73	404	269	86	278	281	336	292	238
chr17_29422208_29422208-c.-120del	chr17	29422206	29422208	29422208	29422208	1	1	0	0	0	0	0	0	1	0	0	0	0	0.0954767	0	0	0	0	0	0	0.108709	0	0	0	0	79	60	60	222	310	167	193	230	148	619	74	404	269	86	279	281	338	292	238
chr17_29422209_29422209-c.-119del	chr17	29422207	29422209	29422209	29422209	1	0	1	0	0	0	0	0	0	0	0	0	0	0	0.336387	0	0	0	0	0	0	0	0	0	0	77	60	60	222	310	167	193	229	149	619	74	404	268	86	279	281	338	292	238
chr17_29422210_29422210-c.-118del	chr17	29422208	29422210	29422210	29422210	1	0	0	0	0	0	0	0	0	0	1	0	0	0	0	0	0	0	0	0	0	0	0.0366149	0	0	78	59	60	222	310	168	193	230	149	620	73	404	268	86	279	281	338	293	238
chr17_29422211_29422211-c.-117del	chr17	29422209	29422211	29422211	29422211	1	1	0	0	0	0	0	0	1	0	0	0	0	0.0959019	0	0	0	0	0	0	0.108765	0	0	0	0	78	60	60	222	310	168	193	230	149	629	73	404	268	86	279	281	338	293	238
chr17_29422212_29422212-c.-116del	chr17	29422210	29422212	29422212	29422212	1	7	1	0	8	1	15	0	39	0	17	0	0	0.407252	0.182841	0	0.445099	0.0445415	0.826638	0	3.18169	0	0.37564	0	0	77	60	60	222	310	168	193	229	149	630	73	404	268	86	279	281	338	293	238
chr17_29422212_29422213-c.-116_-115del	chr17	29422210	29422213	29422212	29422213	2	3	0	0	0	0	0	0	0	0	0	0	0	0.290545	0	0	0	0	0	0	0	0	0	0	0	77	60	60	222	310	168	193	229	149	630	73	404	268	86	279	281	338	293	238
chr17_29422213_29422212-c.=	chr17	29422211	29422212	29422213	29422212	0	0	0	0	15	0	19	0	0	0	0	0	0	0	0	0	1.19963	0	1.49025	0	0	0	0	0	0	68	59	60	214	311	153	193	191	149	613	73	405	268	86	279	281	340	293	238
chr17_29422213_29422213-c.-115del	chr17	29422211	29422213	29422213	29422213	1	20	0	0	0	0	0	0	0	0	0	0	0	1.93801	0	0	0	0	0	0	0	0	0	0	0	68	59	60	214	311	153	193	191	149	613	73	405	268	86	279	281	340	293	238
chr17_29422214_29422213-c.=	chr17	29422212	29422213	29422214	29422213	0	0	0	0	0	0	1	0	0	0	0	0	0	0	0	0	0	0	0.0883118	0	0	0	0	0	0	55	60	60	222	312	168	193	230	149	630	73	409	268	86	279	281	340	293	238
chr17_29422214_29422214-c.-114del	chr17	29422212	29422214	29422214	29422214	1	0	0	1	0	0	0	1	2	4	0	0	2	0	0	0.0868987	0	0	0	0.102741	0.207419	0.296616	0	0	0.1153	55	60	60	222	312	168	193	230	149	630	73	409	268	86	279	281	340	293	238
chr17_29422215_29422214-c.=	chr17	29422213	29422214	29422215	29422214	0	0	0	0	0	0	3	0	2	0	0	0	0	0	0	0	0	0	0.259944	0	0.214536	0	0	0	0	78	60	59	222	312	168	192	228	147	630	73	407	268	86	279	281	340	293	238
chr17_29422216_29422215-c.=	chr17	29422214	29422215	29422216	29422215	0	0	0	0	0	0	2	0	0	0	0	0	0	0	0	0	0	0	0.175564	0	0	0	0	0	0	78	60	60	222	312	170	193	230	151	633	73	409	268	86	279	281	340	295	238
chr17_29422216_29422218-c.-112_-110del	chr17	29422214	29422218	29422216	29422218	3	0	0	0	0	0	0	0	0	0	6	0	0	0	0	0	0	0	0	0	0	0	0.21609	0	0	78	60	60	222	312	170	193	230	151	633	73	409	268	86	279	281	340	295	238
chr17_29422217_29422217-c.-111del	chr17	29422215	29422217	29422217	29422217	1	0	0	0	0	0	7	0	31	4	34	0	34	0	0	0	0	0	0.373931	0	2.43121	0.185894	0.786276	0	1.39888	78	60	60	222	312	170	193	230	151	627	73	409	268	86	279	281	340	295	238
chr17_29422217_29560016-c.-111_3496delins3	chr17	29422215	29560016	29422217	29560016	137800	0	0	1	0	0	0	0	1	0	0	0	0	0	0	0.0921446	0	0	0	0	0.109039	0	0	0	0	78	60	60	222	312	170	193	230	151	627	73	409	268	86	279	281	340	295	238
chr17_29422218_29422218-c.-110del	chr17	29422216	29422218	29422218	29422218	1	0	0	0	0	0	0	0	22	0	1	0	30	0	0	0	0	0	0	0	2.0561	0	0.0263047	0	1.51973	78	60	59	236	312	163	194	198	147	593	79	375	268	86	279	281	340	295	239
chr17_29422218_29422219-c.-110_-109del	chr17	29422216	29422219	29422218	29422219	2	0	0	0	0	0	6	0	0	0	0	0	0	0	0	0	0	0	0.527406	0	0	0	0	0	0	78	60	59	236	312	163	194	198	147	593	79	375	268	86	279	281	340	295	239
chr17_29422219_29422219-c.-109del	chr17	29422217	29422219	29422219	29422219	1	0	17	0	0	0	11	0	0	0	0	0	0	0	5.19604	0	0	0	0.67552	0	0	0	0	0	0	78	60	59	236	312	164	194	207	151	631	79	379	268	86	279	281	340	295	239
chr17_29422220_29422220-c.-108del	chr17	29422218	29422220	29422220	29422220	1	0	0	0	13	9	1	0	0	0	14	0	12	0	0	0	1.01605	0.55637	0.0684853	0	0	0	0.40646	0	0.606331	89	43	59	236	312	153	194	231	151	638	79	409	279	86	279	281	340	295	239
chr17_29422220_29422221-c.-108_-107del	chr17	29422218	29422221	29422220	29422221	2	0	1	0	0	0	0	88	0	0	0	0	0	0	0.165933	0	0	0	0	9.44611	0	0	0	0	0	89	43	59	236	312	153	194	231	151	638	79	409	279	86	279	281	340	295	239
chr17_29422221_29422221-c.-107del	chr17	29422219	29422221	29422221	29422221	1	0	0	0	0	3	17	0	2	1	1	0	42	0	0	0	0	0.163256	1.16528	0	0.153955	0.0550457	0.0254161	0	2.20155	165	60	59	223	303	169	106	233	151	630	81	397	280	87	279	281	340	295	239
chr17_29422221_29422222-c.-107_-106del	chr17	29422219	29422222	29422221	29422222	2	0	0	0	0	0	0	1	0	7	0	0	0	0	0	0	0	0	0	0.105236	0	0.541722	0	0	0	165	60	59	223	303	169	106	233	151	630	81	397	280	87	279	281	340	295	239
chr17_29422223_29422224-c.-105_-104del	chr17	29422221	29422224	29422223	29422224	2	0	0	0	0	0	10	0	0	0	0	0	0	0	0	0	0	0	0.889078	0	0	0	0	0	0	166	64	59	243	315	175	193	242	161	669	82	411	281	90	279	288	343	300	239
chr17_29422224_29422223-c.=	chr17	29422222	29422223	29422224	29422223	0	0	0	0	3	0	0	0	0	1	0	0	0	0	0	0	0.276915	0	0	0	0	0.0731174	0	0	0	166	64	59	243	315	167	194	242	172	671	82	413	281	90	279	288	343	302	239
chr17_29422224_29422224-c.-104del	chr17	29422222	29422224	29422224	29422224	1	0	0	0	0	0	1	0	0	0	0	0	0	0	0	0	0	0	0.0884376	0	0	0	0	0	0	166	64	59	243	315	167	194	242	172	671	82	413	281	90	279	288	343	302	239
chr17_29422226_29422226-c.-102del	chr17	29422224	29422226	29422226	29422226	1	1	0	0	0	0	0	0	0	0	0	0	0	0.0947661	0	0	0	0	0	0	0	0	0	0	0	174	66	59	287	338	190	195	243	172	671	82	418	289	92	279	332	343	315	240
chr17_29422226_29422229-c.-102_-99del	chr17	29422224	29422229	29422226	29422229	4	0	0	33	0	0	0	0	0	0	0	0	0	0	0	3.24517	0	0	0	0	0	0	0	0	0	174	66	59	287	338	190	195	243	172	671	82	418	289	92	279	332	343	315	240
chr17_29422227_29422227-c.-101del	chr17	29422225	29422227	29422227	29422227	1	18	0	0	12	0	0	0	0	0	2	1	2	1.5247	0	0	0.835643	0	0	0	0	0	0.0575724	0.0557308	0.10143	174	66	26	287	338	190	195	244	173	671	82	418	290	92	279	332	343	315	240
chr17_29422229_29422228-c.=	chr17	29422227	29422228	29422229	29422228	0	0	0	0	1	0	0	0	0	0	0	0	0	0	0	0	0.0828024	0	0	0	0	0	0	0	0	175	66	26	287	354	190	195	248	188	673	87	426	290	92	279	332	359	315	240
chr17_29422229_29422229-c.-99del	chr17	29422227	29422229	29422229	29422229	1	0	3	0	0	0	0	0	0	2	0	0	0	0	0.995771	0	0	0	0	0	0	0.137591	0	0	0	175	66	26	287	354	190	195	248	188	673	87	426	290	92	279	332	359	315	240
chr17_29422230_29422229-c.=	chr17	29422228	29422229	29422230	29422229	0	0	0	0	0	0	0	0	0	0	4	0	0	0	0	0	0	0	0	0	0	0	0.143991	0	0	175	63	26	287	356	190	195	248	187	678	87	425	290	92	279	332	361	315	240
chr17_29422231_29422231-c.-97del	chr17	29422229	29422231	29422231	29422231	1	0	0	0	0	0	0	0	0	0	1	0	0	0	0	0	0	0	0	0	0	0	0.0347087	0	0	175	66	59	287	391	190	195	248	191	711	88	425	290	92	279	332	396	315	240
chr17_29422232_29422232-c.-96del	chr17	29422230	29422232	29422232	29422232	1	0	0	0	0	0	9	0	5	1	15	0	0	0	0	0	0	0	0.721397	0	0.483524	0.0633335	0.463561	0	0	175	66	59	288	392	189	195	248	191	711	91	425	290	92	279	333	397	314	240
chr17_29422232_29422263-c.-96_-65del	chr17	29422230	29422263	29422232	29422263	32	0	0	0	0	0	0	0	0	0	111	0	0	0	0	0	0	0	0	0	0	0	3.85004	0	0	175	66	59	288	392	189	195	248	191	711	91	425	290	92	279	333	397	314	240
chr17_29422234_29422233-c.=	chr17	29422232	29422233	29422234	29422233	0	0	0	0	0	4	0	0	0	0	0	0	0	0	0	0	0	0.276303	0	0	0	0	0	0	0	175	66	59	287	394	189	195	250	191	600	91	425	290	92	279	332	399	314	240
chr17_29422234_29422234-c.-94del	chr17	29422232	29422234	29422234	29422234	1	0	0	0	0	0	0	0	5	0	0	1	0	0	0	0	0	0	0	0	0.539336	0	0	0.066619	0	175	66	59	287	394	189	195	250	191	600	91	425	290	92	279	332	399	314	240
chr17_29422235_29422234-c.=	chr17	29422233	29422234	29422235	29422234	0	0	0	0	0	7	0	0	0	0	0	0	0	0	0	0	0	0.479898	0	0	0	0	0	0	0	176	66	59	289	397	187	195	243	191	603	90	426	291	92	279	334	402	312	240
chr17_29422235_29422293-c.-93_-35del	chr17	29422233	29422293	29422235	29422293	59	0	0	0	0	0	0	0	0	0	9	0	0	0	0	0	0	0	0	0	0	0	0.311652	0	0	176	66	59	289	397	187	195	243	191	603	90	426	291	92	279	334	402	312	240
chr17_29422236_29422236-c.-92del	chr17	29422234	29422236	29422236	29422236	1	0	0	0	0	0	0	0	1	0	1	0	0	0	0	0	0	0	0	0	0.107492	0	0.0336479	0	0	176	66	59	292	399	190	195	253	195	613	91	427	291	92	279	337	404	315	240
chr17_29422236_29422237-c.-92_-91del	chr17	29422234	29422237	29422236	29422237	2	0	0	0	0	0	0	0	1	1	0	1	1	0	0	0	0	0	0	0	0.105785	0.0720843	0	0.0686606	0.0622541	176	66	59	292	399	190	195	253	195	613	91	427	291	92	279	337	404	315	240
chr17_29422236_29422268-c.-92_-60del	chr17	29422234	29422268	29422236	29422268	33	0	0	0	0	0	0	0	0	0	1	0	0	0	0	0	0	0	0	0	0	0	0.0339576	0	0	176	66	59	292	399	190	195	253	195	613	91	427	291	92	279	337	404	315	240
chr17_29422238_29422238-c.-90del	chr17	29422236	29422238	29422238	29422238	1	0	2	0	1	0	1	0	2	3	2	0	1	0	0.635056	0	0.0744872	0	0.0794047	0	0.196564	0.201259	0.0611503	0	0.0574187	176	66	59	292	399	192	194	251	194	614	90	425	291	92	279	337	404	317	239
chr17_29422238_29422239-c.-90_-89del	chr17	29422236	29422239	29422238	29422239	2	0	0	0	0	0	0	0	0	0	1	0	0	0	0	0	0	0	0	0	0	0	0.0338606	0	0	176	66	59	292	399	192	194	251	194	614	90	425	291	92	279	337	404	317	239
chr17_29422238_29422262-c.-90_-66del	chr17	29422236	29422262	29422238	29422262	25	0	0	0	0	0	0	2	0	0	0	0	0	0	0	0	0	0	0	0.237686	0	0	0	0	0	176	66	59	292	399	192	194	251	194	614	90	425	291	92	279	337	404	317	239
chr17_29422240_29422257-c.-88_-71del	chr17	29422238	29422257	29422240	29422257	18	0	0	0	0	1	0	0	0	0	0	0	0	0	0	0	0	0.0727795	0	0	0	0	0	0	0	176	67	59	300	399	191	192	472	205	645	106	484	291	93	279	345	404	316	239
chr17_29422241_29422241-c.-87del	chr17	29422239	29422241	29422241	29422241	1	0	0	0	0	0	0	0	1	0	0	0	0	0	0	0	0	0	0	0	0.0468414	0	0	0	0	176	69	59	300	398	194	197	626	215	735	108	484	291	95	279	345	404	319	244
chr17_29422242_29422242-c.-86del	chr17	29422240	29422242	29422242	29422242	1	0	0	0	0	0	0	0	0	0	1	0	0	0	0	0	0	0	0	0	0	0	0.0317979	0	0	175	69	59	300	398	194	195	628	215	738	108	485	290	95	279	345	404	319	242
chr17_29422242_29422259-c.-86_-69del	chr17	29422240	29422259	29422242	29422259	18	0	0	0	0	90	0	0	0	0	0	0	0	0	0	0	0	6.72259	0	0	0	0	0	0	0	175	69	59	300	398	194	195	628	215	738	108	485	290	95	279	345	404	319	242
chr17_29422243_29422243-c.-85del	chr17	29422241	29422243	29422243	29422243	1	1	0	0	0	0	0	0	0	0	1	0	0	0.106587	0	0	0	0	0	0	0	0	0.0314575	0	0	172	69	59	300	307	194	195	636	215	738	108	485	287	95	279	345	403	319	242
chr17_29422251_29422255-c.-77_-73del	chr17	29422249	29422255	29422251	29422255	5	0	0	0	1	0	0	0	0	0	0	0	0	0	0	0	0.0814258	0	0	0	0	0	0	0	0	32	362	35	297	270	167	21	885	333	837	373	661	147	388	255	342	366	292	68
chr17_29422251_29422307-c.-77_-21del	chr17	29422249	29422307	29422251	29422307	57	0	0	0	0	0	2	0	0	0	0	0	0	0	0	0	0	0	0.192169	0	0	0	0	0	0	32	362	35	297	270	167	21	885	333	837	373	661	147	388	255	342	366	292	68
chr17_29422252_29422252-c.-76del	chr17	29422250	29422252	29422252	29422252	1	0	0	0	0	0	0	0	0	0	3	0	1	0	0	0	0	0	0	0	0	0	0.0938128	0	0.0497279	33	405	42	389	280	263	77	1203	428	888	621	674	148	431	262	435	376	390	124
chr17_29422253_29422253-c.-75del	chr17	29422251	29422253	29422253	29422253	1	0	0	0	0	1	1	0	0	1	3	0	0	0	0	0	0	0.0874892	0.0790014	0	0	0.0524448	0.0873336	0	0	34	421	46	401	309	319	81	1377	478	988	636	685	149	447	266	447	405	446	128
chr17_29422255_29422255-c.-73del	chr17	29422253	29422255	29422255	29422255	1	0	0	0	0	0	1	0	0	0	0	0	0	0	0	0	0	0	0.0903752	0	0	0	0	0	0	229	483	151	576	326	373	82	1709	755	1507	771	712	344	509	371	622	422	500	129
chr17_29422256_29422257-c.-72_-71del	chr17	29422254	29422257	29422256	29422257	2	0	0	0	0	0	0	0	0	0	1	1	0	0	0	0	0	0	0	0	0	0	0.0280825	0.0406352	0	231	543	194	649	335	387	135	1715	886	1583	922	859	346	569	414	695	431	515	182
chr17_29422257_29422257-c.-71del	chr17	29422255	29422257	29422257	29422257	1	0	0	0	1	0	0	0	0	0	1	0	1	0	0	0	0.073371	0	0	0	0	0	0.02805	0	0.0613031	280	563	285	692	336	555	142	1718	946	1704	936	867	395	589	505	737	432	682	189
chr17_29422258_29422257-c.=	chr17	29422256	29422257	29422258	29422257	0	0	0	0	2	0	0	0	0	0	0	0	0	0	0	0	0.150833	0	0	0	0	0	0	0	0	285	566	318	691	374	577	142	1719	947	1708	940	866	400	592	538	737	470	704	189
chr17_29422258_29422258-c.-70del	chr17	29422256	29422258	29422258	29422258	1	0	1	3	1	0	3	1	6	11	7	4	5	0	0.0782066	0.263895	0.0620835	0	0.197762	0.281106	0.158508	0.456661	0.168423	0.14651	0.264814	285	566	318	691	374	577	142	1719	947	1708	940	866	400	592	538	737	470	704	189
chr17_29422259_29422258-c.=	chr17	29422257	29422258	29422259	29422258	0	0	0	0	0	0	0	0	1	0	0	0	0	0	0	0	0	0	0	0	0.0335906	0	0	0	0	344	750	568	793	390	579	141	1758	1031	1875	939	929	459	777	791	839	485	709	189
chr17_29422259_29422287-c.-69_-41del	chr17	29422257	29422287	29422259	29422287	29	0	0	0	0	0	0	0	217	0	0	0	0	0	0	0	0	0	0	0	7.28916	0	0	0	0	344	750	568	793	390	579	141	1758	1031	1875	939	929	459	777	791	839	485	709	189
chr17_29422260_29422262-c.-68_-66del	chr17	29422258	29422262	29422260	29422262	3	0	0	0	1	0	0	0	0	0	0	0	0	0	0	0	0.0718004	0	0	0	0	0	0	0	0	345	757	575	812	497	582	142	1554	1208	1883	945	981	460	783	795	857	592	709	189
chr17_29422262_29422261-c.=	chr17	29422260	29422261	29422262	29422261	0	0	0	0	1	0	0	0	0	4	1	0	1	0	0	0	0.0516308	0	0	0	0	0.186305	0.0235978	0	0.0675947	715	1077	973	1511	1003	808	272	2101	1565	3209	1008	1184	830	1103	1193	1557	1008	935	319
chr17_29422262_29422262-c.-66del	chr17	29422260	29422262	29422262	29422262	1	0	0	0	1	0	0	0	3	1	1	0	1	0	0	0	0.0517928	0	0	0	0.104459	0.0461363	0.0236716	0	0.0678071	715	1077	973	1511	1003	808	272	2101	1565	3209	1008	1184	830	1103	1193	1557	1008	935	319
chr17_29422263_29422262-c.=	chr17	29422261	29422262	29422263	29422262	0	0	0	0	0	5	0	0	0	0	0	0	0	0	0	0	0	0.377716	0	0	0	0	0	0	0	830	1132	995	1627	1105	970	273	2192	1657	3247	1010	1326	945	1158	1215	1674	1110	1097	320
chr17_29422263_29422263-c.-65del	chr17	29422261	29422263	29422263	29422263	1	0	2	2	4	1	0	4	3	12	6	2	0	0	0.119194	0.113544	0.165595	0.0618535	0	1.04988	0.0852573	0.464046	0.120491	0.104908	0	830	1132	995	1627	1105	970	273	2192	1657	3247	1010	1326	945	1158	1215	1674	1110	1097	320
chr17_29422263_29422291-c.-65_-37del	chr17	29422261	29422291	29422263	29422291	29	0	0	0	0	0	0	0	1	0	0	0	0	0	0	0	0	0	0	0	0.0346357	0	0	0	0	830	1132	995	1627	1105	970	273	2192	1657	3247	1010	1326	945	1158	1215	1674	1110	1097	320
chr17_29422264_29422263-c.=	chr17	29422262	29422263	29422264	29422263	0	0	0	0	0	1	0	0	0	0	0	0	0	0	0	0	0	0.0713653	0	0	0	0	0	0	0	890	1311	1186	1741	1175	1075	272	2287	1654	3255	1116	1334	1005	1339	1408	1790	1181	1202	321
chr17_29422265_29422264-c.=	chr17	29422263	29422264	29422265	29422264	0	0	0	0	0	2	0	0	0	0	0	0	0	0	0	0	0	0.14261	0	0	0	0	0	0	0	890	1319	1188	1746	1177	1080	276	2310	1668	3376	1325	1335	1005	1345	1408	1791	1182	1207	321
chr17_29422266_29422265-c.=	chr17	29422264	29422265	29422266	29422265	0	0	0	0	0	40	0	0	1	1	0	0	0	0	0	0	0	2.71731	0	0	0.0265074	0.0353437	0	0	0	919	1499	1189	1814	1227	1193	276	2311	1723	3405	1331	1427	1034	1525	1409	1859	1232	1320	321
chr17_29422266_29422266-c.-62del	chr17	29422264	29422266	29422266	29422266	1	0	0	0	0	0	0	0	4	2	0	0	1	0	0	0	0	0	0	0	0.131078	0.0869705	0	0	0.0576151	919	1499	1189	1814	1227	1193	276	2311	1723	3405	1331	1427	1034	1525	1409	1859	1232	1320	321
chr17_29422267_29422266-c.=	chr17	29422265	29422266	29422267	29422266	0	0	0	0	0	65	0	0	0	0	0	0	0	0	0	0	0	4.44672	0	0	0	0	0	0	0	1012	1506	1190	1816	1227	1195	276	2310	1724	3444	1331	1429	1127	1532	1410	1861	1232	1322	321
chr17_29422267_29422267-c.-61del	chr17	29422265	29422267	29422267	29422267	1	0	0	0	1	0	0	0	0	0	0	0	0	0	0	0	0.0452888	0	0	0	0	0	0	0	0	1012	1506	1190	1816	1227	1195	276	2310	1724	3444	1331	1429	1127	1532	1410	1861	1232	1322	321
chr17_29422267_29422293-c.-61_-35del	chr17	29422265	29422293	29422267	29422293	27	22	0	0	0	0	0	0	0	0	0	0	0	1.64526	0	0	0	0	0	0	0	0	0	0	0	1012	1506	1190	1816	1227	1195	276	2310	1724	3444	1331	1429	1127	1532	1410	1861	1232	1322	321
chr17_29422268_29422268-c.-60del	chr17	29422266	29422268	29422268	29422268	1	0	1	0	1	0	0	0	4	2	1	0	0	0	0.0535459	0	0.0430653	0	0	0	0.127428	0.0743696	0.0217244	0	0	1165	1510	1270	1862	1279	1233	276	2372	2034	3697	1334	1701	1302	1536	1490	1908	1284	1360	321
chr17_29422270_29422270-c.-58del	chr17	29422268	29422270	29422270	29422270	1	1	0	0	1	1	0	0	1	5	2	0	3	0.0613866	0	0	0.0401415	0.0612456	0	0	0.0307254	0.182918	0.0424969	0	0.141801	1174	1597	1270	1956	1309	1239	276	2385	2042	3704	1547	1708	1311	1623	1490	2001	1314	1366	321
chr17_29422270_29422282-c.-58_-46del	chr17	29422268	29422282	29422270	29422282	13	0	0	0	0	0	0	0	0	0	0	0	1	0	0	0	0	0	0	0	0	0	0	0	0.0491443	1174	1597	1270	1956	1309	1239	276	2385	2042	3704	1547	1708	1311	1623	1490	2001	1314	1366	321
chr17_29422271_29422283-c.-57_-45del	chr17	29422269	29422283	29422271	29422283	13	0	0	0	0	0	0	0	0	0	0	0	120	0	0	0	0	0	0	0	0	0	0	0	5.42009	1182	1600	1285	2118	1317	1411	276	2471	2415	3908	1777	1855	1320	1626	1505	2164	1323	1538	321
chr17_29422271_29422303-c.-57_-25del	chr17	29422269	29422303	29422271	29422303	33	0	3	0	0	0	0	0	0	0	0	0	0	0	0.155503	0	0	0	0	0	0	0	0	0	0	1182	1600	1285	2118	1317	1411	276	2471	2415	3908	1777	1855	1320	1626	1505	2164	1323	1538	321
chr17_29422273_29422273-c.-55del	chr17	29422271	29422273	29422273	29422273	1	0	0	0	0	1	1	0	0	0	0	0	0	0	0	0	0	0.0594961	0.0512389	0	0	0	0	0	0	1316	1934	1527	2631	1405	1509	276	2985	2660	4114	1998	1773	1453	1963	1747	2676	1410	1636	321
chr17_29422274_29422341-c.-54_14del	chr17	29422272	29422341	29422274	29422341	68	0	0	0	0	71	0	0	0	0	0	0	0	0	0	0	0	4.238	0	0	0	0	0	0	0	1316	1934	1527	2647	1406	1524	276	2991	2674	4123	2361	1773	1453	1963	1747	2692	1412	1652	321
chr17_29422275_29422275-c.-53del	chr17	29422273	29422275	29422275	29422275	1	1	6	2	17	2	5	3	9	6	3	5	2	0.0465388	0.205473	0.0775422	0.421324	0.0962109	0.207393	0.753184	0.19118	0.140027	0.0482737	0.126268	0.0669092	1316	1974	1529	2776	1336	1527	276	2998	2740	4126	2393	1897	1453	2003	1749	2821	1412	1654	321
chr17_29422275_29422276-c.-53_-52del	chr17	29422273	29422276	29422275	29422276	2	0	0	0	0	1	0	0	0	0	0	0	0	0	0	0	0	0.0596901	0	0	0	0	0	0	0	1316	1974	1529	2776	1336	1527	276	2998	2740	4126	2393	1897	1453	2003	1749	2821	1412	1654	321
chr17_29422278_29422278-c.-50del	chr17	29422276	29422278	29422278	29422278	1	2	0	0	2	0	0	0	0	0	0	1	1	0.104995	0	0	0.0560259	0	0	0	0	0	0	0.0305822	0.0391212	1450	2025	1836	2916	1468	1656	276	3003	2743	4272	2402	1989	1587	2054	2056	2961	1544	1783	321
chr17_29422279_29422278-c.=	chr17	29422277	29422278	29422279	29422278	0	0	0	0	0	0	0	0	0	0	1	0	0	0	0	0	0	0	0	0	0	0	0.0193664	0	0	1449	2027	1838	2961	1483	1659	276	3003	2914	4275	2403	1994	1588	2056	2058	3008	1559	1786	321
chr17_29422279_29422279-c.-49del	chr17	29422277	29422279	29422279	29422279	1	0	1	5	3	1	1	1	2	1	4	6	1	0	0.0374818	0.189811	0.0771337	0.0494845	0.0431704	0.280497	0.0477612	0.0248625	0.0710449	0.172838	0.036295	1449	2027	1838	2961	1483	1659	276	3003	2914	4275	2403	1994	1588	2056	2058	3008	1559	1786	321
chr17_29422280_29422282-c.-48_-46del	chr17	29422278	29422282	29422280	29422282	3	0	0	0	0	0	0	0	0	1	0	0	0	0	0	0	0	0	0	0	0	0.0292503	0	0	0	1641	2368	2099	3209	1549	1701	454	3365	2956	4305	2400	1995	1778	2398	2324	3257	1626	1829	500
chr17_29422280_29422292-c.-48_-36del	chr17	29422278	29422292	29422280	29422292	13	0	0	0	0	0	0	0	0	0	0	0	1	0	0	0	0	0	0	0	0	0	0	0	0.0432282	1641	2368	2099	3209	1549	1701	454	3365	2956	4305	2400	1995	1778	2398	2324	3257	1626	1829	500
chr17_29422284_29422284-c.-44del	chr17	29422282	29422284	29422284	29422284	1	0	0	0	1	0	0	52	11	0	0	0	0	0	0	0	0.0161578	0	0	6.71631	0.166324	0	0	0	0	2386	2612	2505	3634	1653	1853	706	3758	2977	4884	2722	2045	2523	2641	2725	3679	1729	1980	751
chr17_29422286_29422286-c.-42del	chr17	29422284	29422286	29422286	29422286	1	0	0	0	0	0	0	1	0	0	0	0	0	0	0	0	0	0	0	0.132372	0	0	0	0	0	2394	2616	2517	3735	1732	1897	708	3766	3064	4886	2741	2189	2531	2645	2737	3780	1808	2024	753
chr17_29422288_29422288-c.-40del	chr17	29422286	29422288	29422288	29422288	1	2	5	65	8	5	3	4	22	26	24	8	31	0.0364994	0.110257	1.48661	0.121602	0.156515	0.086228	0.333557	0.338991	0.472632	0.290739	0.16004	0.912366	3165	2722	2761	3950	1870	1979	708	3791	3264	5012	2742	2202	3302	2751	2981	3995	1946	2106	753
chr17_29422288_29422289-c.-40_-39del	chr17	29422286	29422289	29422288	29422289	2	0	0	0	0	0	0	0	0	0	1	0	0	0	0	0	0	0	0	0	0	0	0.0190885	0	0	3165	2722	2761	3950	1870	1979	708	3791	3264	5012	2742	2202	3302	2751	2981	3995	1946	2106	753
chr17_29422291_29422291-c.-37del	chr17	29422289	29422291	29422291	29422291	1	1	1	3	3	0	0	1	3	2	2	1	4	0.0266231	0.0309508	0.0853127	0.0658485	0	0	0.125287	0.0674224	0.0498048	0.0352379	0.0293473	0.167434	3297	2926	3012	4166	1886	2090	709	4073	3497	5116	2812	2204	3434	2955	3232	4180	1962	2217	754
chr17_29422292_29422291-c.=	chr17	29422290	29422291	29422292	29422291	0	0	0	0	0	0	1	0	0	0	0	0	0	0	0	0	0	0	0.0438232	0	0	0	0	0	0	3297	2924	3012	4163	1886	2090	708	4072	3498	5115	2812	2200	3435	2954	3235	4180	1962	2217	754
chr17_29422292_29422292-c.-36del	chr17	29422290	29422292	29422292	29422292	1	1	0	4	1	0	0	0	5	1	3	2	4	0.026861	0	0.114998	0.0220639	0	0	0	0.113825	0.0250549	0.053421	0.0593773	0.168999	3297	2924	3012	4163	1886	2090	708	4072	3498	5115	2812	2200	3435	2954	3235	4180	1962	2217	754
chr17_29422293_29422292-c.=	chr17	29422291	29422292	29422293	29422292	0	0	0	1	0	0	0	0	0	0	0	0	0	0	0	0.0299585	0	0	0	0	0	0	0	0	0	3430	2932	3021	4261	1889	2106	713	4082	3504	5121	2819	2201	3568	2961	3245	4276	1965	2233	758
chr17_29422295_29422294-c.=	chr17	29422293	29422294	29422295	29422294	0	0	0	1	0	0	0	0	0	0	1	0	0	0	0	0.0291469	0	0	0	0	0	0	0.0176223	0	0	3455	2934	3110	4265	2031	2127	713	4224	3595	5434	2821	2368	3570	2963	3330	4279	2107	2254	758
chr17_29422295_29422295-c.-33del	chr17	29422293	29422295	29422295	29422295	1	0	3	1	3	0	1	0	9	11	3	0	6	0	0.0907645	0.0267651	0.0626909	0	0.039588	0	0.192345	0.265185	0.0486941	0	0.229301	3455	2934	3110	4265	2031	2127	713	4224	3595	5434	2821	2368	3570	2963	3330	4279	2107	2254	758
chr17_29422296_29422297-c.-32_-31del	chr17	29422294	29422297	29422296	29422297	2	0	0	0	0	0	0	0	0	1	0	0	0	0	0	0	0	0	0	0	0	0.0242917	0	0	0	3459	2931	3110	4379	2095	2156	713	4301	3809	5502	3061	2376	3574	2963	3331	4396	2171	2284	758
chr17_29422297_29422296-c.=	chr17	29422295	29422296	29422297	29422296	0	0	0	0	0	1	0	0	1	0	2	0	0	0	0	0	0	0.0443129	0	0	0.0221832	0	0.033732	0	0	3925	3026	3176	4519	2107	2302	714	4343	3938	5662	3341	2496	4040	3055	3396	4533	2183	2429	759
chr17_29422297_29422297-c.-31del	chr17	29422295	29422297	29422297	29422297	1	9	0	0	0	0	1	1	10	0	3	3	3	0.204716	0	0	0	0	0.037267	0.122974	0.211279	0	0.0474372	0.0747564	0.109203	3925	3026	3176	4519	2107	2302	714	4343	3938	5662	3341	2496	4040	3055	3396	4533	2183	2429	759
chr17_29422297_29422298-c.-31_-30del	chr17	29422295	29422298	29422297	29422298	2	0	0	0	0	0	0	0	0	2	0	0	0	0	0	0	0	0	0	0	0	0.0471875	0	0	0	3925	3026	3176	4519	2107	2302	714	4343	3938	5662	3341	2496	4040	3055	3396	4533	2183	2429	759
chr17_29422298_29422300-c.-30_-28del	chr17	29422296	29422300	29422298	29422300	3	0	0	0	0	0	0	0	0	0	0	0	2	0	0	0	0	0	0	0	0	0	0	0	0.0477213	5246	4566	4718	6656	2956	3911	1143	8355	6848	8912	5200	4181	5370	4595	4938	6670	3032	3986	1189
chr17_29422299_29422300-c.-29_-28del	chr17	29422297	29422300	29422299	29422300	2	0	0	0	2	0	0	0	0	0	0	0	0	0	0	0	0.0243992	0	0	0	0	0	0	0	0	5834	5500	5797	8183	3589	4712	1153	10093	8888	11304	6828	6244	5949	5529	6017	8197	3665	4786	1198
chr17_29422300_29422299-c.=	chr17	29422298	29422299	29422300	29422299	0	0	0	0	0	0	0	0	0	0	2	0	0	0	0	0	0	0	0	0	0	0	0.0139997	0	0	6746	6650	8252	9547	4520	5692	1598	12177	11262	14218	8438	7371	6861	6679	8472	9563	4596	5766	1643
chr17_29422300_29422300-c.-28del	chr17	29422298	29422300	29422300	29422300	1	0	0	1	0	0	2	0	5	0	4	1	0	0	0	0.0116813	0	0	0.0343975	0	0.0407127	0	0.0277498	0.0113201	0	6746	6650	8252	9547	4520	5692	1598	12177	11262	14218	8438	7371	6861	6679	8472	9563	4596	5766	1643
chr17_29422300_29422330-c.-28_3del	chr17	29422298	29422330	29422300	29422330	31	0	0	0	0	0	5	0	0	0	0	0	0	0	0	0	0	0	0.0867152	0	0	0	0	0	0	6746	6650	8252	9547	4520	5692	1598	12177	11262	14218	8438	7371	6861	6679	8472	9563	4596	5766	1643
chr17_29422301_29422300-c.=	chr17	29422299	29422300	29422301	29422300	0	0	0	0	0	0	0	0	0	0	5	0	0	0	0	0	0	0	0	0	0	0	0.0318248	0	0	7952	7671	9019	11492	5347	6259	2971	13857	13627	15639	9620	9043	8067	7700	9240	11508	5423	6340	3016
chr17_29422301_29422301-c.-27del	chr17	29422299	29422301	29422301	29422301	1	0	4	0	0	0	0	0	1	0	0	1	0	0	0.0518666	0	0	0	0	0	0.00716886	0	0	0.0100217	0	7952	7671	9019	11492	5347	6259	2971	13857	13627	15639	9620	9043	8067	7700	9240	11508	5423	6340	3016
chr17_29422301_29422303-c.-27_-25del	chr17	29422299	29422303	29422301	29422303	3	0	0	1	0	2	2	0	0	2	2	0	0	0	0	0.0107292	0	0.0366481	0.0313324	0	0	0.0143632	0.0126224	0	0	7952	7671	9019	11492	5347	6259	2971	13857	13627	15639	9620	9043	8067	7700	9240	11508	5423	6340	3016
chr17_29422302_29422303-c.-26_-25del	chr17	29422300	29422303	29422302	29422303	2	0	0	0	0	0	0	0	0	0	1	0	0	0	0	0	0	0	0	0	0	0	0.00612182	0	0	8315	8060	9304	12296	5697	6470	3287	14426	14493	16265	9987	9791	8430	8093	9525	12310	5775	6551	3332
chr17_29422303_29422302-c.=	chr17	29422301	29422302	29422303	29422302	0	0	0	0	0	0	0	0	0	2	2	0	0	0	0	0	0	0	0	0	0	0.0133714	0.0119565	0	0	8351	8112	9644	12369	5726	6485	3321	14546	14757	16636	10048	10310	8466	8141	9865	12383	5804	6566	3366
chr17_29422303_29422303-c.-25del	chr17	29422301	29422303	29422303	29422303	1	1	0	0	0	0	0	0	1	0	14	0	1	0.0117052	0	0	0	0	0	0	0.00680534	0	0.0835816	0	0.00960327	8351	8112	9644	12369	5726	6485	3321	14546	14757	16636	10048	10310	8466	8141	9865	12383	5804	6566	3366
chr17_29422304_29422303-c.=	chr17	29422302	29422303	29422304	29422303	0	0	0	0	0	0	0	0	0	0	112	0	0	0	0	0	0	0	0	0	0	0	0.669296	0	0	8357	8159	9656	12604	5732	6489	3326	14590	14778	16649	10065	10327	8473	8188	9877	12618	5810	6570	3371
chr17_29422304_29422304-c.-24del	chr17	29422302	29422304	29422304	29422304	1	0	0	1	1	0	1	0	0	4	6	0	3	0	0	0.01002	0.0078418	0	0.0150705	0	0	0.026498	0.0355673	0	0.0287768	8357	8159	9656	12604	5732	6489	3326	14590	14778	16649	10065	10327	8473	8188	9877	12618	5810	6570	3371
chr17_29422305_29422304-c.=	chr17	29422303	29422304	29422305	29422304	0	0	0	0	0	0	0	0	0	0	2	0	0	0	0	0	0	0	0	0	0	0	0.0117454	0	0	8367	8166	9664	12893	5739	6497	3328	14602	14798	16954	10082	10341	8482	8192	9885	12908	5815	6577	3373
chr17_29422305_29422306-c.-23_-22del	chr17	29422303	29422306	29422305	29422306	2	0	0	0	0	0	0	0	0	0	40	0	0	0	0	0	0	0	0	0	0	0	0.234907	0	0	8367	8166	9664	12893	5739	6497	3328	14602	14798	16954	10082	10341	8482	8192	9885	12908	5815	6577	3373
chr17_29422306_29422305-c.=	chr17	29422304	29422305	29422306	29422305	0	0	0	1	0	0	1	0	0	0	210	1	0	0	0	0.00907994	0	0	0.0136622	0	0	0	1.2108	0.00864631	0	8372	8172	9678	12911	5747	6502	3329	14619	14820	17181	10090	10355	8487	8198	9898	12925	5823	6581	3374
chr17_29422306_29422306-c.-22del	chr17	29422304	29422306	29422306	29422306	1	0	2	1	0	2	0	0	1	2	1049	1	8	0	0.0155851	0.00644881	0	0.0219544	0	0	0.00436275	0.00851117	5.97198	0.00614091	0.049473	8372	8172	9678	12911	5747	6502	3329	14619	14820	17181	10090	10355	8487	8198	9898	12925	5823	6581	3374
chr17_29422307_29422306-c.=	chr17	29422305	29422306	29422307	29422306	0	3	2	23	2	2	21	1	13	7	5	1	6	0.0326893	0.0225453	0.218511	0.0142918	0.0317501	0.302293	0.0274072	0.0825991	0.0431935	0.0267369	0.0088775	0.0532596	8378	8174	9684	12915	5751	6507	3330	14621	14828	16140	10097	10430	8493	8202	9905	12929	5829	6586	3375
chr17_29422307_29422307-c.-21del	chr17	29422305	29422307	29422307	29422307	1	76	43	75	151	46	87	34	193	214	161	120	355	0.396995	0.22916	0.334068	0.523907	0.348618	0.596293	0.448967	0.595404	0.646255	0.413541	0.517194	1.6772	8378	8174	9684	12915	5751	6507	3330	14621	14828	16140	10097	10430	8493	8202	9905	12929	5829	6586	3375
chr17_29422307_29422308-c.-21_-20del	chr17	29422305	29422308	29422307	29422308	2	0	2	0	0	0	2	0	0	0	0	3	0	0	0.0242537	0	0	0	0.0302212	0	0	0	0	0.0286978	0	8378	8174	9684	12915	5751	6507	3330	14621	14828	16140	10097	10430	8493	8202	9905	12929	5829	6586	3375
chr17_29422308_29422307-c.=	chr17	29422306	29422307	29422308	29422307	0	5	2	120	8	8	210	1	70	21	10	3	9	0.0392984	0.0162921	0.868979	0.041447	0.0923443	2.61458	0.0198178	0.328441	0.0941762	0.0367112	0.019269	0.0577985	8339	8142	9659	12778	5714	6474	3298	14461	14628	18029	9992	10095	8530	8213	9954	12943	5836	6641	3377
chr17_29422309_29422308-c.=	chr17	29422307	29422308	29422309	29422308	0	0	0	2	0	0	2	0	1	0	2	0	0	0	0	0.0199574	0	0	0.0299407	0	0.00676934	0	0.010868	0	0	8427	8198	9758	12954	5764	6579	3335	14682	15071	18240	10158	10473	8542	8226	9978	12968	5840	6657	3380
chr17_29422310_29422309-c.=	chr17	29422308	29422309	29422310	29422309	0	0	0	2	2	0	2	0	1	0	3	0	1	0	0	0.0197805	0.0152952	0	0.0296768	0	0.00674379	0	0.016013	0	0.00944992	8552	8207	9820	12965	5769	6622	3336	14698	15087	18529	10175	10491	8667	8233	10040	12979	5845	6698	3381
chr17_29422310_29422313-c.-18_-15del	chr17	29422308	29422313	29422310	29422313	4	0	0	0	0	0	0	0	0	1	0	0	0	0	0	0	0	0	0	0	0	0.00654922	0	0	0	8552	8207	9820	12965	5769	6622	3336	14698	15087	18529	10175	10491	8667	8233	10040	12979	5845	6698	3381
chr17_29422311_29422310-c.=	chr17	29422309	29422310	29422311	29422310	0	0	0	2	0	0	9	0	3	0	2	0	2	0	0	0.0190311	0	0	0.133428	0	0.0200452	0	0.0103726	0	0.0187048	8562	8213	10116	13178	5774	6627	3339	14712	15105	18881	10185	10509	8677	8239	10336	13192	5850	6703	3384
chr17_29422311_29422314-c.-17_-14del	chr17	29422309	29422314	29422311	29422314	4	0	0	0	0	0	0	0	0	1	0	0	0	0	0	0	0	0	0	0	0	0.00654108	0	0	0	8562	8213	10116	13178	5774	6627	3339	14712	15105	18881	10185	10509	8677	8239	10336	13192	5850	6703	3384
chr17_29422312_29422311-c.=	chr17	29422310	29422311	29422312	29422311	0	2	0	4	1	0	5	0	2	0	1	0	1	0.0227265	0	0.0381642	0.0074343	0	0.0723949	0	0.013151	0	0.00518944	0	0.00936783	8569	8361	10137	13241	5779	6770	3342	14985	15118	18917	10207	10514	8684	8387	10357	13255	5855	6846	3387
chr17_29422313_29422312-c.=	chr17	29422311	29422312	29422313	29422312	0	11	10	170	25	13	143	1	94	36	30	9	62	0.0815921	0.077055	1.16576	0.12251	0.144619	1.52872	0.0190068	0.417867	0.152779	0.102409	0.0552996	0.391688	8621	8380	10154	13258	5782	6777	3345	15010	15183	18950	10217	10537	8736	8406	10374	13272	5858	6853	3390
chr17_29422313_29422313-c.-15del	chr17	29422311	29422313	29422313	29422313	1	0	0	2	3	2	4	0	3	0	3	1	3	0	0	0.0189536	0.0222291	0.0336098	0.0575848	0	0.0196388	0	0.0155035	0.00933624	0.027995	8621	8380	10154	13258	5782	6777	3345	15010	15183	18950	10217	10537	8736	8406	10374	13272	5858	6853	3390
chr17_29422314_29422313-c.=	chr17	29422312	29422313	29422314	29422313	0	0	0	0	0	0	0	0	1	0	0	0	1	0	0	0	0	0	0	0	0.00663836	0	0	0	0.0094595	8630	8393	10166	13281	5969	6827	3351	15039	15207	18981	10234	10555	8745	8419	10388	13298	6047	6907	3396
chr17_29422315_29422314-c.=	chr17	29422313	29422314	29422315	29422314	0	0	0	1	0	0	0	0	3	0	0	0	1	0	0	0.00959899	0	0	0	0	0.0198937	0	0	0	0.00943896	8630	8397	10170	13292	6078	6837	3352	15045	15219	18999	10235	10559	8745	8423	10390	13306	6154	6913	3397
chr17_29422315_29422315-c.-13del	chr17	29422313	29422315	29422315	29422315	1	0	2	3	2	0	0	0	0	2	1	0	0	0	0.0236111	0.0287251	0.0149346	0	0	0	0	0.0128998	0.0052065	0	0	8630	8397	10170	13292	6078	6837	3352	15045	15219	18999	10235	10559	8745	8423	10390	13306	6154	6913	3397
chr17_29422316_29422317-c.-12_-11del	chr17	29422314	29422317	29422316	29422317	2	0	0	0	1	0	0	0	0	0	0	1	0	0	0	0	0.00750724	0	0	0	0	0	0	0.00947939	0	8665	8400	10169	13293	6085	6862	3353	15049	15225	19011	10238	10560	8780	8428	10392	13309	6161	6938	3398
chr17_29422318_29422318-c.-10del	chr17	29422316	29422318	29422318	29422318	1	0	1	0	2	0	0	0	0	1	3	0	2	0	0.0117869	0	0.0149319	0	0	0	0	0.00644281	0.0156187	0	0.0187948	8939	8415	10186	13315	6104	7020	3441	15115	15253	19049	10251	10587	9054	8441	10406	13330	6180	7096	3486
chr17_29422319_29422318-c.=	chr17	29422317	29422318	29422319	29422318	0	0	2	0	1	8	0	0	0	0	0	0	0	0	0.0234038	0	0.0073854	0.128502	0	0	0	0	0	0	0	9156	8414	10201	13339	6132	7043	3442	15117	15318	19634	10252	10634	9271	8441	10421	13355	6208	7119	3487
chr17_29422319_29422319-c.-9del	chr17	29422317	29422319	29422319	29422319	1	21	10	9	16	10	13	3	20	29	291	14	12	0.180608	0.0937266	0.0681692	0.0947927	0.127832	0.145141	0.0679069	0.104711	0.148745	1.29485	0.105034	0.0891652	9156	8414	10201	13339	6132	7043	3442	15117	15318	19634	10252	10634	9271	8441	10421	13355	6208	7119	3487
chr17_29422320_29422319-c.=	chr17	29422318	29422319	29422320	29422319	0	0	0	0	1	0	0	0	0	0	0	0	0	0	0	0	0.0074366	0	0	0	0	0	0	0	0	9143	8415	10203	13417	6125	7139	3446	15809	16011	19377	10350	10639	9279	8451	10432	13447	6211	7228	3494
chr17_29422321_29422323-c.-7_-5del	chr17	29422319	29422323	29422321	29422323	3	0	0	0	0	0	0	0	2	0	0	0	0	0	0	0	0	0	0	0	0.0126	0	0	0	0	9245	8426	10218	13439	6136	7214	3450	15864	16077	19688	10368	10654	9360	8452	10438	13453	6212	7290	3495
chr17_29422322_29422323-c.-6_-5del	chr17	29422320	29422323	29422322	29422323	2	0	2	0	0	0	0	0	0	0	0	0	0	0	0.0234329	0	0	0	0	0	0	0	0	0	0	9401	8509	10218	13443	6137	7218	3452	15869	16082	19693	10370	10657	9516	8535	10438	13457	6213	7294	3497
chr17_29422323_29422322-c.=	chr17	29422321	29422322	29422323	29422322	0	0	3	4	4	0	0	0	0	0	0	0	0	0	0.0349129	0.0380933	0.0295184	0	0	0	0	0	0	0	0	9409	8512	10219	13447	6137	7218	3451	15868	16083	19690	10516	10658	9524	8540	10439	13461	6213	7294	3496
chr17_29422323_29422323-c.-5del	chr17	29422321	29422323	29422323	29422323	1	6	0	2	2	1	2	0	8	3	3	2	2	0.0618805	0	0.0187455	0.0145315	0.0157437	0.0268478	0	0.049431	0.0180453	0.0148508	0.0180843	0.0183476	9409	8512	10219	13447	6137	7218	3451	15868	16083	19690	10516	10658	9524	8540	10439	13461	6213	7294	3496
chr17_29422324_29422324-c.-4del	chr17	29422322	29422324	29422324	29422324	1	0	0	0	4	0	0	0	0	0	1	0	4	0	0	0	0.0296251	0	0	0	0	0	0.00503252	0	0.0374016	9403	8513	10217	13434	6134	7241	3453	15858	16064	19679	10515	10652	9524	8541	10439	13450	6211	7319	3498
chr17_29422326_29422326-c.-2del	chr17	29422324	29422326	29422326	29422326	1	0	0	0	0	2	0	0	0	0	0	0	0	0	0	0	0	0.0321958	0	0	0	0	0	0	0	9412	8522	10224	13442	6136	7322	3467	15882	16084	19753	10842	10663	9527	8548	10444	13456	6212	7350	3512
chr17_29422328_29422328-c.1del	chr17	29422326	29422328	29422328	29422328	1	0	0	0	0	0	0	0	0	1	0	0	0	0	0	0	0	0	0	0	0	0.00614704	0	0	0	9476	8553	10226	13447	6137	7324	3472	15883	16086	19726	10849	10670	9591	8579	10446	13461	6213	7352	3517
chr17_29422330_29422330-c.3del	chr17	29422328	29422330	29422330	29422330	1	0	1	2	3	2	1	0	5	2	6	3	1	0	0.0114371	0.0187989	0.0218861	0.0315934	0.0133203	0	0.0309224	0.012042	0.0297858	0.0271275	0.00906939	9479	8563	10238	13464	6154	7348	3475	15903	16134	19753	10869	10822	9594	8589	10458	13478	6230	7376	3520
chr17_29422332_29422332-c.5del	chr17	29422330	29422332	29422332	29422332	1	0	0	0	9	0	2	0	0	3	0	0	4	0	0	0	0.0662456	0	0.0267018	0	0	0.0181712	0	0	0.0364675	9480	8576	10240	13471	6152	7385	3479	16034	16134	19804	10874	10851	9595	8602	10460	13485	6228	7408	3524
chr17_29422333_29422332-c.=	chr17	29422331	29422332	29422333	29422332	0	0	0	0	0	0	0	0	0	0	1	0	0	0	0	0	0	0	0	0	0	0	0.00503449	0	0	9480	8577	10241	13462	6153	7384	3479	16032	16134	19795	10872	10848	9595	8603	10461	13485	6229	7409	3524
chr17_29422333_29422334-c.6_7del	chr17	29422331	29422334	29422333	29422334	2	0	0	0	0	0	0	0	1	6	2	2	0	0	0	0	0	0	0	0	0.00619728	0.0366514	0.0100131	0.0182907	0	9480	8577	10241	13462	6153	7384	3479	16032	16134	19795	10872	10848	9595	8603	10461	13485	6229	7409	3524
chr17_29422334_29422334-c.7del	chr17	29422332	29422334	29422334	29422334	1	0	0	0	2	0	0	0	0	0	0	0	0	0	0	0	0.014794	0	0	0	0	0	0	0	0	9491	8581	10246	13505	6160	7401	3480	16039	16131	19797	10883	10954	9606	8607	10466	13519	6236	7424	3525
chr17_29422337_29422337-c.10del	chr17	29422335	29422337	29422337	29422337	1	0	0	1	0	0	0	0	0	0	0	0	0	0	0	0.00955475	0	0	0	0	0	0	0	0	0	9490	8581	10246	13503	6060	7400	3479	16036	16205	19839	10885	10853	9605	8607	10466	13517	6136	7423	3524
chr17_29422337_29422338-c.10_11del	chr17	29422335	29422338	29422337	29422338	2	153	0	0	3	2	2	0	0	0	2	2	0	1.57713	0	0	0.0192524	0.0282973	0.0233807	0	0	0	0.00870667	0.015919	0	9490	8581	10246	13503	6060	7400	3479	16036	16205	19839	10885	10853	9605	8607	10466	13517	6136	7423	3524
chr17_29422338_29422337-c.=	chr17	29422336	29422337	29422338	29422337	0	0	0	0	0	0	0	0	0	0	1	0	0	0	0	0	0	0	0	0	0	0	0.00502412	0	0	9337	8581	10246	13500	6058	7398	3479	16036	16304	19834	10883	10854	9605	8607	10467	13517	6136	7423	3524
chr17_29422338_29422390-c.11_60delins60610	chr17	29422336	29422390	29422338	29422390	53	0	0	0	0	1	0	0	0	0	0	0	0	0	0	0	0	0.0162973	0	0	0	0	0	0	0	9337	8581	10246	13500	6058	7398	3479	16036	16304	19834	10883	10854	9605	8607	10467	13517	6136	7423	3524
chr17_29422340_29422340-c.13del	chr17	29422338	29422340	29422340	29422340	1	2	0	0	0	0	0	0	0	0	2	0	0	0.0199559	0	0	0	0	0	0	0	0	0.00889531	0	0	9899	9777	11013	15906	7348	8362	4733	18635	20077	22375	14465	15448	10014	9803	11233	15920	7425	8385	4778
chr17_29422340_29422341-c.13_14del	chr17	29422338	29422341	29422340	29422341	2	1	0	0	0	0	0	0	0	0	0	0	0	0.00998602	0	0	0	0	0	0	0	0	0	0	0	9899	9777	11013	15906	7348	8362	4733	18635	20077	22375	14465	15448	10014	9803	11233	15920	7425	8385	4778
chr17_29422341_29422341-c.14del	chr17	29422339	29422341	29422341	29422341	1	0	0	0	1	2	0	0	2	0	0	0	1	0	0	0	0.00625161	0.0268679	0	0	0.0106819	0	0	0	0.00643093	9898	9781	11017	15918	7351	8367	4733	18647	20098	22381	14486	15481	10016	9807	11237	15932	7428	8390	4778
chr17_29422343_29422343-c.16del	chr17	29422341	29422343	29422343	29422343	1	0	0	0	2	0	0	0	0	0	0	0	0	0	0	0	0.0125172	0	0	0	0	0	0	0	0	9960	9831	11023	15964	7515	8426	4751	18683	20234	22647	14746	15562	10075	9857	11243	15978	7521	8449	4796
chr17_29422345_29422345-c.18del	chr17	29422343	29422345	29422345	29422345	1	1	0	0	0	1	0	0	0	0	0	1	1	0.00989781	0	0	0	0.0132471	0	0	0	0	0	0.00675368	0.00639284	9964	9827	11140	15963	7527	8427	4752	18679	20299	22639	14757	15593	10079	9853	11360	15977	7533	8450	4797
chr17_29422346_29422347-c.19_20del	chr17	29422344	29422347	29422346	29422347	2	2	0	0	0	0	2	0	12	0	0	0	0	0.0196821	0	0	0	0	0.0234837	0	0.0639218	0	0	0	0	9965	9827	11147	15963	7534	8429	4754	18690	20361	22634	15090	15601	10081	9853	11367	15977	7541	8452	4798
chr17_29422347_29422347-c.20del	chr17	29422345	29422347	29422347	29422347	1	1	0	0	9	0	2	0	1	0	1	0	4	0.00976994	0	0	0.0553542	0	0.0232772	0	0.00528044	0	0.00434091	0	0.0253916	10013	9827	11150	16145	7536	8489	4755	18714	20366	22720	15098	15606	10130	9853	11370	16158	7542	8514	4799
chr17_29422348_29422348-c.21del	chr17	29422346	29422348	29422348	29422348	1	2	0	2	121	0	4	0	2	1	2	0	5	0.0182969	0	0.0162957	0.739364	0	0.0435165	0	0.00988452	0.00450447	0.00812392	0	0.0297016	10012	9828	11152	16137	7536	8511	4758	18715	20366	22725	15113	15606	10130	9854	11372	16159	7542	8538	4802
chr17_29422349_29422350-c.22_23del	chr17	29422347	29422350	29422349	29422350	2	0	0	0	2	0	0	0	342	0	0	0	0	0	0	0	0.0105451	0	0	0	1.80665	0	0	0	0	10076	9832	11153	16154	7713	8646	5330	18898	20578	22800	15243	15639	10193	9858	11375	16288	7719	8673	5374
chr17_29422350_29422350-c.23del	chr17	29422348	29422350	29422350	29422350	1	0	2	4	12	1	6	0	13	2	6	5	2	0	0.0196817	0.0341587	0.0717701	0.012267	0.0665311	0	0.0663604	0.00933361	0.0253933	0.0318274	0.0120863	10078	9832	11155	16282	7897	8763	5347	18734	20586	22866	15247	16035	10193	9858	11375	16297	7903	8786	5391
chr17_29422351_29422352-c.24_25del	chr17	29422349	29422352	29422351	29422352	2	0	0	0	32	0	0	0	7	0	0	0	0	0	0	0	0.195685	0	0	0	0.0357074	0	0	0	0	10078	9839	11153	16272	7910	8761	5394	18896	20594	23062	15519	16073	10193	9867	11377	16299	7917	8790	5438
chr17_29422351_29422353-c.24_26del	chr17	29422349	29422353	29422351	29422353	3	0	0	0	0	0	0	0	2	0	0	0	0	0	0	0	0	0	0	0	0.0103842	0	0	0	0	10078	9839	11153	16272	7910	8761	5394	18896	20594	23062	15519	16073	10193	9867	11377	16299	7917	8790	5438
chr17_29422352_29422351-c.=	chr17	29422350	29422351	29422352	29422351	0	0	0	0	0	0	0	0	1	0	2	0	0	0	0	0	0	0	0	0	0.00518643	0	0.00861291	0	0	10079	9843	11158	16302	7923	8770	5397	19248	20608	23142	15533	16060	10194	9869	11378	16347	7929	8793	5441
chr17_29422352_29422352-c.25del	chr17	29422350	29422352	29422352	29422352	1	0	3	2	87	6	23	0	116	33	3	7	0	0	0.0263171	0.0152025	0.479702	0.0657466	0.230651	0	0.545822	0.138822	0.0111748	0.039035	0	10079	9843	11158	16302	7923	8770	5397	19248	20608	23142	15533	16060	10194	9869	11378	16347	7929	8793	5441
chr17_29422352_29422353-c.25_26del	chr17	29422350	29422353	29422352	29422353	2	0	0	0	143	0	0	0	3	0	0	0	0	0	0	0	0.873542	0	0	0	0.0144244	0	0	0	0	10079	9843	11158	16302	7923	8770	5397	19248	20608	23142	15533	16060	10194	9869	11378	16347	7929	8793	5441
chr17_29422353_29422352-c.=	chr17	29422351	29422352	29422353	29422352	0	0	0	0	0	0	0	0	0	0	5	0	0	0	0	0	0	0	0	0	0	0	0.021535	0	0	10079	9840	11159	16081	7926	8749	5402	19141	20581	23147	15541	16092	10194	9869	11381	16356	7938	8795	5446
chr17_29422353_29422353-c.26del	chr17	29422351	29422353	29422353	29422353	1	6	136	70	84	37	3	0	344	12	52	25	1	0.0398672	1.01594	0.431382	0.357887	0.32384	0.0230693	0	1.35236	0.0390823	0.153259	0.109529	0.00419377	10079	9840	11159	16081	7926	8749	5402	19141	20581	23147	15541	16092	10194	9869	11381	16356	7938	8795	5446
chr17_29422354_29422353-c.=	chr17	29422352	29422353	29422354	29422353	0	0	0	0	0	0	0	0	0	0	7	0	0	0	0	0	0	0	0	0	0	0	0.0301503	0	0	10073	9707	11094	16121	7897	8773	5403	19097	20608	23097	15530	16240	10194	9869	11384	16361	7940	8799	5447
chr17_29422354_29422356-c.27_29del	chr17	29422352	29422356	29422354	29422356	3	0	0	0	54	0	0	0	0	2	0	0	0	0	0	0	0.329765	0	0	0	0	0.00933438	0	0	0	10073	9707	11094	16121	7897	8773	5403	19097	20608	23097	15530	16240	10194	9869	11384	16361	7940	8799	5447
chr17_29422355_29422354-c.=	chr17	29422353	29422354	29422355	29422354	0	0	0	0	0	0	0	0	0	0	453	0	0	0	0	0	0	0	0	0	0	0	1.94688	0	0	10089	9845	11164	16320	7935	8779	5403	19500	20620	23200	15672	16197	10204	9871	11384	16387	7941	8802	5447
chr17_29422355_29422356-c.28_29del	chr17	29422353	29422356	29422355	29422356	2	0	0	1	2	0	0	0	5	1	1	1	0	0	0	0.00874189	0.0121497	0	0	0	0.0255445	0.00478186	0.00427528	0.0063446	0	10089	9845	11164	16320	7935	8779	5403	19500	20620	23200	15672	16197	10204	9871	11384	16387	7941	8802	5447
chr17_29422355_29422357-c.28_30del	chr17	29422353	29422357	29422355	29422357	3	0	0	0	12	0	0	0	0	0	0	0	0	0	0	0	0.0732288	0	0	0	0	0	0	0	0	10089	9845	11164	16320	7935	8779	5403	19500	20620	23200	15672	16197	10204	9871	11384	16387	7941	8802	5447
chr17_29422355_29422359-c.28_32del	chr17	29422353	29422359	29422355	29422359	5	0	0	0	0	0	3	0	0	0	0	0	0	0	0	0	0	0	0.0340832	0	0	0	0	0	0	10089	9845	11164	16320	7935	8779	5403	19500	20620	23200	15672	16197	10204	9871	11384	16387	7941	8802	5447
chr17_29422356_29422355-c.=	chr17	29422354	29422355	29422356	29422355	0	12	0	0	0	0	0	0	0	0	0	0	0	0.117578	0	0	0	0	0	0	0	0	0	0	0	10091	9941	11157	16307	7937	8933	5864	19536	20621	23197	15686	16318	10206	9967	11378	16388	7943	8959	5908
chr17_29422356_29422356-c.29del	chr17	29422354	29422356	29422356	29422356	1	2	23	4	67	1	102	0	14	28	15	225	62	0.0144577	0.172696	0.025964	0.309714	0.009284	0.908123	0	0.0530179	0.100059	0.0477092	1.16831	0.287133	10091	9941	11157	16307	7937	8933	5864	19536	20621	23197	15686	16318	10206	9967	11378	16388	7943	8959	5908
chr17_29422356_29422357-c.29_30del	chr17	29422354	29422357	29422356	29422357	2	0	0	0	2	0	0	0	0	20	0	0	0	0	0	0	0.0120983	0	0	0	0	0.0960196	0	0	0	10091	9941	11157	16307	7937	8933	5864	19536	20621	23197	15686	16318	10206	9967	11378	16388	7943	8959	5908
chr17_29422357_29422357-c.30del	chr17	29422355	29422357	29422357	29422357	1	10	257	2	75	2	3	99	18	17	264	9	8	0.0626738	1.92644	0.0111903	0.298933	0.0160482	0.0213249	1.17528	0.058852	0.0522397	0.773405	0.0365976	0.0312126	10089	9922	11154	16241	7931	8837	5886	19529	20563	23153	15457	16279	10206	9971	11379	16391	7938	8965	5930
chr17_29422357_29422361-c.30_34del	chr17	29422355	29422361	29422357	29422361	5	0	0	0	0	0	84	0	0	0	0	0	0	0	0	0	0	0	0.936977	0	0	0	0	0	0	10089	9922	11154	16241	7931	8837	5886	19529	20563	23153	15457	16279	10206	9971	11379	16391	7938	8965	5930
chr17_29422358_29422357-c.=	chr17	29422356	29422357	29422358	29422357	0	0	0	0	0	7	0	0	0	0	0	0	51	0	0	0	0	0.0857423	0	0	0	0	0	0	0.309276	10083	9829	11232	16505	7931	8948	5794	19533	20695	23338	16280	16344	10208	10112	11454	16607	7939	9061	5937
chr17_29422358_29422359-c.31_32del	chr17	29422356	29422359	29422358	29422359	2	0	0	0	0	0	0	0	0	0	0	0	5	0	0	0	0	0	0	0	0	0	0	0	0.0305642	10083	9829	11232	16505	7931	8948	5794	19533	20695	23338	16280	16344	10208	10112	11454	16607	7939	9061	5937
chr17_29422358_29422360-c.31_33del	chr17	29422356	29422360	29422358	29422360	3	0	0	0	0	0	0	0	0	0	1	0	0	0	0	0	0	0	0	0	0	0	0.00422476	0	0	10083	9829	11232	16505	7931	8948	5794	19533	20695	23338	16280	16344	10208	10112	11454	16607	7939	9061	5937
chr17_29422359_29422359-c.32del	chr17	29422357	29422359	29422359	29422359	1	9	2	0	0	0	3	3	14	1	19	3	0	0.0859885	0.0191699	0	0	0	0.0321236	0.0490771	0.0696971	0.00462761	0.078253	0.0180026	0	10093	10088	11234	16650	7851	8954	5898	19553	20739	23595	16143	16792	10208	10114	11454	16663	7857	9064	5942
chr17_29422359_29422361-c.32_34del	chr17	29422357	29422361	29422359	29422361	3	0	0	0	4	0	0	0	0	0	0	0	0	0	0	0	0.0240053	0	0	0	0	0	0	0	0	10093	10088	11234	16650	7851	8954	5898	19553	20739	23595	16143	16792	10208	10114	11454	16663	7857	9064	5942
chr17_29422360_29422360-c.33del	chr17	29422358	29422360	29422360	29422360	1	45	0	0	8	3	113	0	301	9	1	280	2	0.309806	0	0	0.0329035	0.0261549	0.92173	0	1.15653	0.0294734	0.00288894	1.32726	0.00813565	10083	10089	11235	16650	7852	8968	5897	19635	20743	23576	16145	16802	10207	10117	11455	16667	7858	9081	5944
chr17_29422361_29422362-c.34_35del	chr17	29422359	29422362	29422361	29422362	2	0	0	0	5	0	0	0	0	0	0	11	0	0	0	0	0.0298079	0	0	0	0	0	0	0.0678422	0	10050	10091	11381	16646	7855	8887	5905	19366	20813	23606	15880	16835	10210	10117	11601	16671	7864	9107	5949
chr17_29422362_29422361-c.=	chr17	29422360	29422361	29422362	29422361	0	0	0	0	0	0	0	0	0	0	3	0	0	0	0	0	0	0	0	0	0	0	0.0126711	0	0	10105	10090	11385	16789	7862	9054	5908	19981	21063	23608	16149	16907	10220	10116	11605	16811	7868	9161	5952
chr17_29422362_29422362-c.35del	chr17	29422360	29422362	29422362	29422362	1	0	40	1	8	105	1	2	207	0	0	0	69	0	0.313397	0.00664447	0.0367951	1.13448	0.00841846	0.0259558	0.860415	0	0	0	0.323623	10105	10090	11385	16789	7862	9054	5908	19981	21063	23608	16149	16907	10220	10116	11605	16811	7868	9161	5952
chr17_29422363_29422362-c.=	chr17	29422361	29422362	29422363	29422362	0	0	0	1	0	0	0	0	0	0	0	0	0	0	0	0.00859993	0	0	0	0	0	0	0	0	0	10196	10052	11407	16797	7757	9138	5906	19789	21219	23804	16303	16845	10311	10118	11628	16823	7868	9162	5952
chr17_29422363_29422364-c.36_37del	chr17	29422361	29422364	29422363	29422364	2	0	0	0	0	0	0	0	1	0	0	0	0	0	0	0	0	0	0	0	0.00499875	0	0	0	0	10196	10052	11407	16797	7757	9138	5906	19789	21219	23804	16303	16845	10311	10118	11628	16823	7868	9162	5952
chr17_29422363_29422365-c.36_38del	chr17	29422361	29422365	29422363	29422365	3	0	1	0	0	0	0	0	0	0	0	0	0	0	0.00988338	0	0	0	0	0	0	0	0	0	0	10196	10052	11407	16797	7757	9138	5906	19789	21219	23804	16303	16845	10311	10118	11628	16823	7868	9162	5952
chr17_29422364_29422363-c.=	chr17	29422362	29422363	29422364	29422363	0	1	0	0	0	0	0	0	0	0	121	0	0	0.00924629	0	0	0	0	0	0	0	0	0.506149	0	0	10224	10091	11410	16911	7859	9137	5912	19996	21227	23817	16318	16925	10339	10118	11630	16924	7865	9160	5956
chr17_29422364_29422364-c.37del	chr17	29422362	29422364	29422364	29422364	1	0	0	0	108	1	0	0	0	0	1	0	3	0	0	0	0.636145	0.0119948	0	0	0	0	0.00394684	0	0.0167221	10224	10091	11410	16911	7859	9137	5912	19996	21227	23817	16318	16925	10339	10118	11630	16924	7865	9160	5956
chr17_29422365_29422364-c.=	chr17	29422363	29422364	29422365	29422364	0	88	3	0	0	0	0	0	0	1	0	0	0	0.848429	0.0273559	0	0	0	0	0	0	0.00432454	0	0	0	10225	10148	11413	16811	7860	9151	5912	19999	21228	23919	16324	16972	10340	10175	11633	16932	7867	9174	5956
chr17_29422365_29422365-c.38del	chr17	29422363	29422365	29422365	29422365	1	1	0	0	3	2	0	0	2	18	14	0	143	0.00883753	0	0	0.0162015	0.0232617	0	0	0.00913414	0.0773036	0.0535483	0	0.826644	10225	10148	11413	16811	7860	9151	5912	19999	21228	23919	16324	16972	10340	10175	11633	16932	7867	9174	5956
chr17_29422366_29422365-c.=	chr17	29422364	29422365	29422366	29422365	0	1	24	0	0	0	0	0	0	1	0	0	0	0.00945691	0.235565	0	0	0	0	0	0	0.00456277	0	0	0	10232	10148	11413	16976	7860	9151	5914	20002	21238	23934	16325	16835	10348	10175	11633	16992	7868	9174	5958
chr17_29422366_29422366-c.39del	chr17	29422364	29422366	29422366	29422366	1	48	9	16	27	201	18	8	49	210	272	12	27	0.302646	0.0564538	0.0880344	0.101832	1.90276	0.126015	0.0859273	0.157699	0.65929	0.769476	0.0468457	0.101874	10232	10148	11413	16976	7860	9151	5914	20002	21238	23934	16325	16835	10348	10175	11633	16992	7868	9174	5958
chr17_29422367_29422366-c.=	chr17	29422365	29422366	29422367	29422366	0	0	182	0	0	34	0	0	0	8	0	0	0	0	1.71382	0	0	0.370566	0	0	0	0.0310326	0	0	0	10185	10150	11398	16955	7663	9179	5906	20035	21060	23721	16316	17093	10348	10185	11634	16995	7870	9220	5958
chr17_29422367_29422368-c.40_41del	chr17	29422365	29422368	29422367	29422368	2	0	0	0	0	0	0	0	0	0	18	0	0	0	0	0	0	0	0	0	0	0	0.0748099	0	0	10185	10150	11398	16955	7663	9179	5906	20035	21060	23721	16316	17093	10348	10185	11634	16995	7870	9220	5958
chr17_29422368_29422367-c.=	chr17	29422366	29422367	29422368	29422367	0	0	4	0	0	0	0	0	56	0	0	0	0	0	0.0382317	0	0	0	0	0	0.277701	0	0	0	0	10292	10178	11417	17026	7883	9209	5916	20085	21322	23980	16330	17128	10407	10204	11637	17039	7889	9232	5960
chr17_29422368_29422368-c.41del	chr17	29422366	29422368	29422368	29422368	1	2	2	0	1	21	1	0	0	18	436	110	5	0.0152081	0.0155111	0	0.0046399	0.214463	0.00856667	0	0	0.0665492	1.64593	0.559035	0.0231083	10292	10178	11417	17026	7883	9209	5916	20085	21322	23980	16330	17128	10407	10204	11637	17039	7889	9232	5960
chr17_29422368_29422369-c.41_42del	chr17	29422366	29422369	29422368	29422369	2	20	37	0	18	0	0	0	0	0	0	0	0	0.184332	0.353044	0	0.100568	0	0	0	0	0	0	0	0	10292	10178	11417	17026	7883	9209	5916	20085	21322	23980	16330	17128	10407	10204	11637	17039	7889	9232	5960
chr17_29422369_29422368-c.=	chr17	29422367	29422368	29422369	29422368	0	0	1	0	0	0	0	0	0	90	0	0	0	0	0.00943904	0	0	0	0	0	0	0.418135	0	0	0	10269	10141	11417	17009	7883	9207	5916	20081	21305	23628	16214	17128	10406	10206	11637	17041	7910	9231	5960
chr17_29422369_29422369-c.42del	chr17	29422367	29422369	29422369	29422369	1	0	0	0	2	0	38	0	1	0	0	0	0	0	0	0	0.0113081	0	0.411032	0	0.00479311	0	0	0	0	10269	10141	11417	17009	7883	9207	5916	20081	21305	23628	16214	17128	10406	10206	11637	17041	7910	9231	5960
chr17_29422370_29422369-c.=	chr17	29422368	29422369	29422370	29422369	0	0	0	0	0	0	0	0	0	45	0	0	0	0	0	0	0	0	0	0	0	0.207919	0	0	0	10271	10143	11417	17009	7905	9170	5918	20084	21461	24139	16325	17234	10406	10206	11637	17042	7911	9231	5962
chr17_29422370_29422370-c.43del	chr17	29422368	29422370	29422370	29422370	1	2	1	0	0	0	5	0	2	15	0	0	0	0.0189727	0.00966405	0	0	0	0.0536373	0	0.00981713	0.0687246	0	0	0	10271	10143	11417	17009	7905	9170	5918	20084	21461	24139	16325	17234	10406	10206	11637	17042	7911	9231	5962
chr17_29422371_29422371-c.44del	chr17	29422369	29422371	29422371	29422371	1	0	131	119	0	1	0	0	1	30	0	0	0	0	1.15932	0.904241	0	0.0103369	0	0	0.00406885	0.114469	0	0	0	10289	10179	11417	17027	7906	9225	5919	20078	21440	24123	16337	17242	10406	10206	11637	17040	7912	9253	5963
chr17_29422372_29422371-c.=	chr17	29422370	29422371	29422372	29422371	0	0	0	0	0	0	0	0	0	0	0	0	1	0	0	0	0	0	0	0	0	0	0	0	0.00579677	10417	10235	11326	17074	7947	9286	5921	20080	21434	24266	16356	17244	10532	10392	11665	17087	7954	9309	5965
chr17_29422372_29422372-c.45del	chr17	29422370	29422372	29422372	29422372	1	0	0	2	14	0	0	0	1	150	7	1	0	0	0	0.015963	0.076704	0	0	0	0.00462957	0.684325	0.026809	0.00568355	0	10417	10235	11326	17074	7947	9286	5921	20080	21434	24266	16356	17244	10532	10392	11665	17087	7954	9309	5965
chr17_29422373_29422372-c.=	chr17	29422371	29422372	29422373	29422372	0	0	0	0	0	0	0	0	0	0	0	0	1	0	0	0	0	0	0	0	0	0	0	0	0.00574647	10417	10377	11444	17127	7951	9284	5920	20081	21312	24260	16358	17395	10532	10403	11666	17154	7957	9307	5964
chr17_29422374_29422373-c.=	chr17	29422372	29422373	29422374	29422373	0	0	0	0	0	0	0	0	0	0	0	0	9	0	0	0	0	0	0	0	0	0	0	0	0.0515257	10418	10375	11446	17202	7949	9180	5920	20082	21478	24250	16568	17460	10533	10401	11666	17215	7955	9203	5964
chr17_29422374_29422374-c.47del	chr17	29422372	29422374	29422374	29422374	1	0	0	0	0	0	0	0	0	0	0	0	1	0	0	0	0	0	0	0	0	0	0	0	0.00572508	10418	10375	11446	17202	7949	9180	5920	20082	21478	24250	16568	17460	10533	10401	11666	17215	7955	9203	5964
chr17_29422374_29423253-c.47_60delins59747	chr17	29422372	29423253	29422374	29423253	880	0	0	0	0	0	0	0	0	0	0	0	22	0	0	0	0	0	0	0	0	0	0	0	0.125952	10418	10375	11446	17202	7949	9180	5920	20082	21478	24250	16568	17460	10533	10401	11666	17215	7955	9203	5964
chr17_29422375_29422820-c.48_60delins60180	chr17	29422373	29422820	29422375	29422820	446	0	2	0	0	0	0	0	0	0	0	0	0	0	0.0192308	0	0	0	0	0	0	0	0	0	0	10419	10374	11446	17202	7949	9175	5920	20082	21474	24244	16568	17434	10534	10400	11666	17215	7955	9198	5964
chr17_29422379_29422824-c.52_60delins60176	chr17	29422377	29422824	29422379	29422824	446	0	19	0	0	0	0	0	0	0	0	0	0	0	0.182939	0	0	0	0	0	0	0	0	0	0	10552	10358	11446	17154	7933	9267	5920	20063	21742	24099	16566	17641	10667	10386	11666	17167	7939	9290	5964
chr17_29422385_29422546-c.58_60delins60454	chr17	29422383	29422546	29422385	29422546	162	0	0	0	0	0	0	0	184	0	0	0	0	0	0	0	0	0	0	0	0.917568	0	0	0	0	10546	10336	11440	16974	7936	9257	5917	20044	21725	24012	16554	17628	10661	10383	11660	16987	7942	9280	5961
chr17_29422388_29422865-c.60_61ins60135	chr17	29422386	29422865	29422388	29422865	478	0	7	0	90	350	0	0	0	357	0	556	1762	0	0.0250003	0	0.194367	1.84032	0	0	0	0.617315	0	1.37118	5.29117	10255	9727	11198	16399	7726	8905	5854	18249	21090	22043	15873	17148	10370	9774	11418	16412	7732	8928	5898
chr17_29422388_29422895-c.60_61ins60105	chr17	29422386	29422895	29422388	29422895	508	0	300	0	0	0	0	0	0	353	0	1199	789	0	1.36132	0	0	0	0	0	0	0.696409	0	4.0861	2.17061	10255	9727	11198	16399	7726	8905	5854	18249	21090	22043	15873	17148	10370	9774	11418	16412	7732	8928	5898
chr17_29422388_29439491-c.60_61ins43509	chr17	29422386	29439491	29422388	29439491	17104	0	0	0	0	0	0	0	0	0	2	0	0	0	0	0	0	0	0	0	0	0	0.00904527	0	0	10255	9727	11198	16399	7726	8905	5854	18249	21090	22043	15873	17148	10370	9774	11418	16412	7732	8928	5898
chr17_29422388_29455154-c.60_61ins27846	chr17	29422386	29455154	29422388	29455154	32767	30	0	0	4	28	36	0	0	240	59	96	0	0.230778	0	0	0.019076	0.290415	0.324343	0	0	0.958333	0.212515	0.493437	0	10255	9727	11198	16399	7726	8905	5854	18249	21090	22043	15873	17148	10370	9774	11418	16412	7732	8928	5898
chr17_29422388_29462162-c.60_61ins20838	chr17	29422386	29462162	29422388	29462162	39775	0	0	0	0	0	0	0	46	0	0	0	0	0	0	0	0	0	0	0	0.249431	0	0	0	0	10255	9727	11198	16399	7726	8905	5854	18249	21090	22043	15873	17148	10370	9774	11418	16412	7732	8928	5898
chr17_29422388_29462777-c.60_61ins20223	chr17	29422386	29462777	29422388	29462777	40390	0	0	0	0	0	0	0	0	0	477	0	0	0	0	0	0	0	0	0	0	0	2.1573	0	0	10255	9727	11198	16399	7726	8905	5854	18249	21090	22043	15873	17148	10370	9774	11418	16412	7732	8928	5898
chr17_29422388_29463066-c.60_61ins19934	chr17	29422386	29463066	29422388	29463066	40679	370	164	412	665	76	176	0	190	498	678	743	105	1.12075	0.500065	1.13473	1.29059	0.287525	0.592216	0	0.301749	0.710478	0.949574	1.5175	0.177062	10255	9727	11198	16399	7726	8905	5854	18249	21090	22043	15873	17148	10370	9774	11418	16412	7732	8928	5898
chr17_29422388_29468343-c.60_61ins14657	chr17	29422386	29468343	29422388	29468343	45956	2	0	0	0	0	3	0	411	173	2	0	12	0.0149883	0	0	0	0	0.0261401	0	2.05229	0.669593	0.0070244	0	0.0544866	10255	9727	11198	16399	7726	8905	5854	18249	21090	22043	15873	17148	10370	9774	11418	16412	7732	8928	5898
chr17_29422388_29473897-c.60_61ins9103	chr17	29422386	29473897	29422388	29473897	51510	0	0	0	0	0	0	0	0	238	0	0	0	0	0	0	0	0	0	0	0	1.11884	0	0	0	10255	9727	11198	16399	7726	8905	5854	18249	21090	22043	15873	17148	10370	9774	11418	16412	7732	8928	5898
chr17_29422388_29473912-c.60_61ins9088	chr17	29422386	29473912	29422388	29473912	51525	57	65	0	443	368	176	0	313	333	605	0	0	0.223161	0.271154	0	1.19032	2.28778	0.844671	0	0.719537	0.660317	1.2084	0	0	10255	9727	11198	16399	7726	8905	5854	18249	21090	22043	15873	17148	10370	9774	11418	16412	7732	8928	5898
chr17_29422388_29483000-c.=	chr17	29422386	29483000	29422388	29483000	60613	9751	8962	10646	15133	6839	8420	5750	17118	18849	20008	13229	14405	1.02668	0.998827	1.01723	1.00495	0.960432	1.03001	1.06812	1.01225	0.962307	0.984545	0.899816	0.906502	10255	9727	11198	16399	7726	8905	5854	18249	21090	22043	15873	17148	10370	9774	11418	16412	7732	8928	5898
chr17_29422390_29422390-c.60_61ins60612	chr17	29422388	29422390	29422390	29422390	1	0	1	0	0	0	0	0	1	0	1	0	0	0	0.0102376	0	0	0	0	0	0.00546102	0	0.0045518	0	0	24	214	3	2	42	14	98	16	4	39	14	55	10349	9759	11281	16350	7709	8848	5892
chr17_29422401_29422401-c.60_61ins60612	chr17	29422399	29422401	29422401	29422401	1	0	0	0	0	0	0	0	0	0	1	0	0	0	0	0	0	0	0	0	0	0	0.004561	0	0	23	214	2	0	43	12	98	11	5	26	43	54	10348	9759	11280	16348	7709	8846	5892
chr17_29422403_29422403-c.60_61ins60612	chr17	29422401	29422403	29422403	29422403	1	0	0	0	0	0	0	0	0	0	1	0	0	0	0	0	0	0	0	0	0	0	0.0045608	0	0	23	216	2	0	42	12	98	11	5	27	45	54	10348	9761	11280	16348	7708	8846	5892
chr17_29422404_29422404-c.60_61ins60612	chr17	29422402	29422404	29422404	29422404	1	0	0	0	0	0	0	0	0	0	0	0	1	0	0	0	0	0	0	0	0	0	0	0	0.00582886	23	224	2	0	42	12	98	11	5	26	45	54	10348	9769	11280	16348	7708	8846	5892
chr17_29422414_29422414-c.60_61ins60612	chr17	29422412	29422414	29422414	29422414	1	0	0	0	0	0	3	0	0	0	1	0	1	0	0	0	0	0	0.0338816	0	0	0	0.00454438	0	0.00580855	23	242	3	0	42	12	98	11	6	27	48	54	10348	9787	11281	16348	7708	8846	5892
chr17_29422415_29422415-c.60_61ins60612	chr17	29422413	29422415	29422415	29422415	1	0	0	1	0	0	3	0	0	1	1	2	2	0	0	0.00881045	0	0	0.0337835	0	0	0.00468008	0.00453124	0.0125211	0.0115896	23	242	3	0	42	9	98	11	6	26	48	53	10348	9787	11281	16348	7708	8846	5892
chr17_29422420_29422420-c.60_61ins60612	chr17	29422418	29422420	29422420	29422420	1	0	1	0	0	0	0	0	0	0	0	0	0	0	0.0102176	0	0	0	0	0	0	0	0	0	0	23	242	3	0	42	12	98	11	6	27	49	54	10348	9787	11281	16348	7708	8846	5892
chr17_29422421_29422421-c.60_61ins60612	chr17	29422419	29422421	29422421	29422421	1	0	1	0	0	0	0	0	0	0	0	0	0	0	0.0102176	0	0	0	0	0	0	0	0	0	0	23	241	3	0	42	12	98	11	6	27	49	54	10348	9787	11281	16348	7708	8846	5892
chr17_29422425_29422425-c.60_61ins60612	chr17	29422423	29422425	29422425	29422425	1	0	0	0	0	0	1	0	0	0	1	0	0	0	0	0	0	0	0.0112999	0	0	0	0.00455611	0	0	23	242	3	0	42	12	98	11	6	27	52	54	10348	9787	11281	16348	7708	8846	5892
chr17_29422426_29422426-c.60_61ins60612	chr17	29422424	29422426	29422426	29422426	1	0	0	0	0	0	0	1	0	2	1	4	3	0	0	0	0	0	0	0.0168852	0	0.00936641	0.00453234	0.0250706	0.0173978	23	242	3	0	42	11	98	11	6	26	52	54	10348	9787	11281	16348	7708	8846	5892
chr17_29422427_29422426-c.60_61ins60613	chr17	29422425	29422426	29422427	29422426	0	0	0	0	0	0	0	0	0	0	0	0	1	0	0	0	0	0	0	0	0	0	0	0	0.00582886	23	242	3	0	42	12	97	11	4	26	48	51	10348	9787	11281	16348	7708	8846	5892
chr17_29422430_29423206-c.60_61ins59836	chr17	29422428	29423206	29422430	29423206	777	0	1	0	0	0	0	0	0	0	0	0	0	0	0.0102176	0	0	0	0	0	0	0	0	0	0	23	242	3	0	42	12	98	11	6	27	52	54	10348	9787	11281	16348	7708	8846	5892
chr17_29422431_29422431-c.60_61ins60612	chr17	29422429	29422431	29422431	29422431	1	0	0	0	0	2	0	1	1	0	0	0	0	0	0	0	0	0.0258942	0	0.0169238	0.0054486	0	0	0	0	23	241	3	0	42	12	98	11	6	27	52	54	10348	9787	11281	16348	7708	8846	5892
chr17_29422432_29422432-c.60_61ins60612	chr17	29422430	29422432	29422432	29422432	1	1	0	0	0	22	0	0	1	0	0	6	3	0.00936889	0	0	0	0.283603	0	0	0.00530103	0	0	0.0367101	0.0169648	23	241	3	0	40	12	97	10	6	27	52	54	10348	9787	11281	16348	7708	8846	5892
chr17_29422449_29422449-c.60_61ins60612	chr17	29422447	29422449	29422449	29422449	1	0	0	0	0	0	0	0	4	0	0	0	0	0	0	0	0	0	0	0	0.0218794	0	0	0	0	23	241	3	0	24	12	97	11	6	27	53	54	10348	9787	11281	16348	7690	8846	5891
chr17_29422454_29422454-c.60_61ins60612	chr17	29422452	29422454	29422454	29422454	1	0	0	0	0	0	0	0	0	0	0	0	1	0	0	0	0	0	0	0	0	0	0	0	0.00578704	23	241	3	0	24	12	97	11	6	27	53	178	10348	9787	11281	16348	7690	8846	5891
chr17_29422455_29423231-c.60_61ins59836	chr17	29422453	29423231	29422455	29423231	777	0	48	0	0	0	0	0	0	0	0	0	0	0	0.490447	0	0	0	0	0	0	0	0	0	0	23	241	3	0	24	12	97	11	6	27	53	184	10348	9787	11281	16348	7690	8846	5891
chr17_29422460_29422460-c.60_61ins60612	chr17	29422458	29422460	29422460	29422460	1	0	0	0	0	0	0	0	0	0	1	0	0	0	0	0	0	0	0	0	0	0	0.0045608	0	0	23	193	3	0	24	12	97	11	6	27	53	190	10348	9787	11281	16348	7690	8846	5891
chr17_29422470_29422470-c.60_61ins60612	chr17	29422468	29422470	29422470	29422470	1	1	0	0	0	0	0	0	0	0	0	0	0	0.0096637	0	0	0	0	0	0	0	0	0	0	0	23	188	3	0	24	12	95	11	6	28	124	190	10348	9782	11281	16348	7690	8846	5889
chr17_29422471_29422471-c.60_61ins60612	chr17	29422469	29422471	29422471	29422471	1	1	2	0	0	0	0	0	1	1	1	1	5	0.00960215	0.0204821	0	0	0	0	0	0.00543296	0.00467844	0.00452945	0.00622501	0.028781	22	118	3	0	24	12	95	11	6	28	124	190	10348	9712	11281	16348	7690	8846	5889
chr17_29422490_29422802-c.60_61ins60300	chr17	29422488	29422802	29422490	29422802	313	0	0	0	0	0	0	0	0	0	0	39	0	0	0	0	0	0	0	0	0	0	0	0.244453	0	2	3	2	0	5	0	0	4	3	5	121	142	10327	9597	11280	16348	7671	8834	5794
chr17_29422492_29422962-c.60_61ins60142	chr17	29422490	29422962	29422492	29422962	471	0	0	0	0	0	0	0	0	0	0	0	139	0	0	0	0	0	0	0	0	0	0	0	0.806077	1	3	2	0	5	0	0	4	3	5	82	142	10326	9597	11280	16348	7671	8834	5794
chr17_29422501_29656850-c.61_5546delins576	chr17	29422499	29656850	29422501	29656850	234350	0	0	1	0	0	0	0	0	0	0	0	0	0	0	0.00886525	0	0	0	0	0	0	0	0	0	1	3	2	0	5	0	0	4	3	5	82	3	10326	9597	11280	16348	7671	8834	5794
chr17_29422502_29422921-c.60_61ins60193	chr17	29422500	29422921	29422502	29422921	420	0	0	0	0	0	0	0	0	0	0	78	0	0	0	0	0	0	0	0	0	0	0	0.488906	0	1	3	1	0	5	0	0	4	3	5	82	3	10326	9597	11280	16348	7671	8834	5794
chr17_29422508_29422927-c.60_61ins60193	chr17	29422506	29422927	29422508	29422927	420	0	0	0	0	0	0	0	0	0	0	1	0	0	0	0	0	0	0	0	0	0	0	0.00626802	0	1	3	1	0	5	0	0	4	3	5	4	3	10326	9597	11280	16348	7671	8834	5794
chr17_29422521_29422520-c.60_61ins60613	chr17	29422519	29422520	29422521	29422520	0	0	0	1	0	0	0	0	0	0	0	0	0	0	0	0.00886525	0	0	0	0	0	0	0	0	0	1	3	1	0	5	0	0	4	3	1	3	0	10326	9597	11280	16348	7671	8834	5794
chr17_29422526_29422526-c.60_61ins60612	chr17	29422524	29422526	29422526	29422526	1	0	0	0	0	0	0	0	0	2	0	0	0	0	0	0	0	0	0	0	0	0.00942241	0	0	0	0	2	0	0	5	0	0	1	3	1	3	0	10325	9596	11279	16348	7671	8834	5794
chr17_29422538_29422538-c.60_61ins60612	chr17	29422536	29422538	29422538	29422538	1	0	0	0	0	0	0	0	0	0	1	0	0	0	0	0	0	0	0	0	0	0	0.00456621	0	0	0	0	0	0	0	11	0	0	3	1	0	0	10325	9594	11279	16348	7666	8834	5794
chr17_29422581_29422581-c.60_61ins60612	chr17	29422579	29422581	29422581	29422581	1	0	0	0	0	0	0	0	1	0	0	0	0	0	0	0	0	0	0	0	0.00547285	0	0	0	0	112	0	0	0	0	11	0	185	0	0	0	0	10325	9594	11279	16348	7666	8834	5794
chr17_29422594_29422594-c.60_61ins60612	chr17	29422592	29422594	29422594	29422594	1	2	0	0	0	0	0	0	0	0	0	0	0	0.0193705	0	0	0	0	0	0	0	0	0	0	0	112	0	1	0	0	7	0	185	0	0	0	0	10325	9594	11280	16348	7666	8830	5794
chr17_29422597_29422597-c.60_61ins60612	chr17	29422595	29422597	29422597	29422597	1	0	0	0	0	0	0	0	1	0	0	0	0	0	0	0	0	0	0	0	0.00547285	0	0	0	0	114	0	1	0	0	0	0	185	0	0	0	0	10327	9594	11280	16348	7666	8823	5794
chr17_29422612_29422612-c.60_61ins60612	chr17	29422610	29422612	29422612	29422612	1	0	0	0	0	0	0	0	2	0	0	0	0	0	0	0	0	0	0	0	0.0109427	0	0	0	0	114	0	1	0	0	0	0	190	0	0	0	0	10327	9594	11280	16348	7666	8823	5794
chr17_29422650_29422650-c.60_61ins60612	chr17	29422648	29422650	29422650	29422650	1	0	0	1	0	0	0	0	0	0	0	0	0	0	0	0.00886446	0	0	0	0	0	0	0	0	0	2	0	2	0	0	0	0	5	1	4	1	0	10215	9594	11281	16348	7666	8823	5794
chr17_29422658_29422658-c.60_61ins60612	chr17	29422656	29422658	29422658	29422658	1	0	0	0	0	0	0	0	1	0	1	1	0	0	0	0	0	0	0	0	0.00552187	0	0.00456069	0.00626306	0	2	0	2	0	0	0	0	5	1	4	1	0	10215	9594	11281	16348	7666	8823	5794
chr17_29422663_29422663-c.60_61ins60612	chr17	29422661	29422663	29422663	29422663	1	0	0	1	0	0	0	0	0	0	0	0	0	0	0	0.00886446	0	0	0	0	0	0	0	0	0	2	0	2	0	0	1	0	5	1	4	1	0	10215	9594	11281	16348	7666	8824	5794
chr17_29422685_29422685-c.60_61ins60612	chr17	29422683	29422685	29422685	29422685	1	2	0	0	0	0	0	0	1	0	0	0	0	0.0195692	0	0	0	0	0	0	0.00551748	0	0	0	0	2	0	2	0	0	1	0	5	1	5	1	0	10215	9594	11281	16348	7666	8824	5794
chr17_29422699_29422699-c.60_61ins60612	chr17	29422697	29422699	29422699	29422699	1	0	0	0	0	0	0	0	0	0	1	0	0	0	0	0	0	0	0	0	0	0	0.00456538	0	0	2	0	2	0	0	1	0	5	1	5	1	0	10215	9594	11281	16348	7666	8824	5794
chr17_29422700_29422700-c.60_61ins60612	chr17	29422698	29422700	29422700	29422700	1	0	0	0	0	0	0	0	1	1	0	0	0	0	0	0	0	0	0	0	0.00552494	0.00470928	0	0	0	2	0	2	0	0	1	0	5	1	4	2	0	10215	9594	11281	16348	7666	8824	5794
chr17_29422709_29422709-c.60_61ins60612	chr17	29422707	29422709	29422709	29422709	1	0	0	0	0	0	0	0	0	0	1	0	0	0	0	0	0	0	0	0	0	0	0.00456538	0	0	2	0	2	0	0	1	0	5	1	5	2	0	10215	9594	11281	16348	7666	8824	5794
chr17_29422712_29422712-c.60_61ins60612	chr17	29422710	29422712	29422712	29422712	1	0	0	0	0	0	0	0	1	0	0	0	0	0	0	0	0	0	0	0	0.0055273	0	0	0	0	2	0	2	0	0	1	0	5	1	6	2	0	10215	9594	11281	16348	7666	8824	5794
chr17_29422740_29422740-c.60_61ins60612	chr17	29422738	29422740	29422740	29422740	1	0	0	0	0	0	0	0	0	0	1	0	0	0	0	0	0	0	0	0	0	0	0.00456517	0	0	2	0	1	0	0	1	0	5	1	6	2	0	10215	9594	11280	16348	7666	8824	5794
chr17_29422741_29422741-c.60_61ins60612	chr17	29422739	29422741	29422741	29422741	1	0	0	0	0	0	0	0	0	0	1	0	0	0	0	0	0	0	0	0	0	0	0.00456517	0	0	2	0	1	0	0	1	0	5	1	5	2	0	10215	9594	11280	16348	7666	8824	5794
chr17_29422746_29422745-c.60_61ins60613	chr17	29422744	29422745	29422746	29422745	0	0	0	0	0	0	1	0	0	0	0	0	0	0	0	0	0	0	0.0113327	0	0	0	0	0	0	2	0	1	0	0	1	0	5	0	3	1	0	10215	9594	11280	16348	7666	8824	5794
chr17_29422746_29422746-c.60_61ins60612	chr17	29422744	29422746	29422746	29422746	1	0	0	0	0	0	0	0	0	0	0	1	0	0	0	0	0	0	0	0	0	0	0	0.00626881	0	2	0	1	0	0	1	0	5	0	3	1	0	10215	9594	11280	16348	7666	8824	5794
chr17_29422822_29422822-c.60_61ins60612	chr17	29422820	29422822	29422822	29422822	1	0	0	0	0	0	0	0	0	0	1	0	0	0	0	0	0	0	0	0	0	0	0.00456621	0	0	0	2	0	0	0	0	0	0	0	1	39	0	10213	9594	11279	16348	7666	8823	5794
chr17_29422884_29422884-c.60_61ins60612	chr17	29422882	29422884	29422884	29422884	1	0	0	0	0	0	0	0	0	0	0	0	2	0	0	0	0	0	0	0	0	0	0	0	0.0116003	0	28	0	90	350	0	0	0	357	0	556	1762	10213	9594	11279	16348	7666	8823	5794
chr17_29422888_29422888-c.60_61ins60612	chr17	29422886	29422888	29422888	29422888	1	0	0	0	0	0	0	0	0	2	0	0	0	0	0	0	0	0	0	0	0	0.00942374	0	0	0	0	28	203	90	351	0	0	0	357	0	558	1763	10213	9594	11279	16348	7667	8823	5794
chr17_29422889_29422889-c.60_61ins60612	chr17	29422887	29422889	29422889	29422889	1	0	0	0	0	0	0	0	0	6	0	0	3	0	0	0	0	0	0	0	0	0.0282266	0	0	0.0173548	0	28	203	90	351	0	0	0	355	0	558	1763	10213	9594	11279	16348	7667	8823	5794
chr17_29422915_29422915-c.60_61ins60612	chr17	29422913	29422915	29422915	29422915	1	0	0	0	0	0	0	0	0	1	0	0	0	0	0	0	0	0	0	0	0	0.00471187	0	0	0	0	326	203	90	351	0	0	1	710	0	1757	2552	10213	9592	11279	16348	7667	8823	5794
chr17_29422919_29422919-c.60_61ins60612	chr17	29422917	29422919	29422919	29422919	1	0	0	0	0	1	0	0	0	0	0	0	0	0	0	0	0	0.0130429	0	0	0	0	0	0	0	0	322	203	90	351	0	0	1	710	0	1757	2552	10213	9588	11279	16348	7667	8823	5794
chr17_29422924_29422923-c.60_61ins60613	chr17	29422922	29422923	29422924	29422923	0	0	0	0	0	1	0	0	0	0	0	0	0	0	0	0	0	0.0130446	0	0	0	0	0	0	0	0	307	203	90	350	0	0	1	709	0	1833	2550	10213	9573	11279	16348	7666	8823	5794
chr17_29422932_29422932-c.60_61ins60612	chr17	29422930	29422932	29422932	29422932	1	0	0	0	0	0	0	0	0	0	0	0	2	0	0	0	0	0	0	0	0	0	0	0	0.0116056	0	307	203	88	349	0	0	1	708	0	1834	2543	10213	9573	11279	16346	7665	8823	5794
chr17_29422935_29422935-c.60_61ins60612	chr17	29422933	29422935	29422935	29422935	1	0	0	0	0	0	0	0	1	0	0	0	0	0	0	0	0	0	0	0	0.00552853	0	0	0	0	0	307	203	88	349	0	0	1	707	0	1833	2120	10213	9573	11279	16346	7665	8823	5794
chr17_29422944_29422944-c.60_61ins60612	chr17	29422942	29422944	29422944	29422944	1	0	0	0	0	0	0	0	0	0	0	2	0	0	0	0	0	0	0	0	0	0	0	0.0125747	0	0	307	203	87	348	0	0	1	707	0	1827	2117	10213	9573	11279	16345	7664	8823	5794
chr17_29422954_29422954-c.60_61ins60612	chr17	29422952	29422954	29422954	29422954	1	0	0	0	0	0	0	0	0	0	0	0	2	0	0	0	0	0	0	0	0	0	0	0	0.0125368	0	290	203	0	78	0	0	1	511	0	1402	1263	10213	9556	11279	16258	7394	8823	5794
chr17_29422959_29422959-c.60_61ins60612	chr17	29422957	29422959	29422959	29422959	1	0	0	0	0	0	0	0	0	0	0	1	0	0	0	0	0	0	0	0	0	0	0	0.00646037	0	0	0	203	0	77	0	0	1	509	0	1401	1253	10213	9266	11279	16258	7393	8823	5794
chr17_29422970_29422970-c.60_61ins60612	chr17	29422968	29422970	29422970	29422970	1	0	0	0	0	0	0	0	0	0	0	1	1	0	0	0	0	0	0	0	0	0	0	0.00650571	0.00652568	0	0	78	0	42	0	0	1	455	0	1284	764	10213	9266	11154	16258	7358	8823	5794
chr17_29423073_29423072-c.60_61ins60613	chr17	29423071	29423072	29423073	29423072	0	0	0	0	0	0	0	0	0	0	0	1	0	0	0	0	0	0	0	0	0	0	0	0.00709774	0	0	4	0	0	0	0	0	0	0	0	11	165	10213	9270	11076	16258	7316	8823	5794
chr17_29423073_29423073-c.60_61ins60612	chr17	29423071	29423073	29423073	29423073	1	0	3	0	0	0	0	0	0	0	0	9	29	0	0.0316125	0	0	0	0	0	0	0	0	0.0625745	0.195355	0	4	0	0	0	0	0	0	0	0	11	165	10213	9270	11076	16258	7316	8823	5794
chr17_29423073_29423074-c.60_61ins60611	chr17	29423071	29423074	29423073	29423074	2	0	1	0	0	0	0	0	0	0	0	0	0	0	0.0107875	0	0	0	0	0	0	0	0	0	0	0	4	0	0	0	0	0	0	0	0	11	165	10213	9270	11076	16258	7316	8823	5794
chr17_29423083_29423082-c.60_61ins60613	chr17	29423081	29423082	29423083	29423082	0	0	0	0	0	0	0	0	0	0	0	1	0	0	0	0	0	0	0	0	0	0	0	0.00709774	0	0	4	0	0	0	0	0	0	0	0	11	30	10213	9270	11076	16258	7316	8823	5794
chr17_29423150_29423150-c.60_61ins60612	chr17	29423148	29423150	29423150	29423150	1	0	0	0	0	0	0	0	0	0	0	0	2	0	0	0	0	0	0	0	0	0	0	0	0.013741	0	0	0	0	0	1	0	0	0	0	9	4	10213	9266	11076	16258	7316	8824	5794
chr17_29423156_29555658-c.61_2409delins1152	chr17	29423154	29555658	29423156	29555658	132503	0	0	0	0	0	1	0	0	0	0	0	0	0	0	0	0	0	0.0113327	0	0	0	0	0	0	0	5	0	0	0	1	0	0	0	0	0	4	10213	9266	11076	16258	7316	8824	5794
chr17_29423159_29423160-c.60_61ins60611	chr17	29423157	29423160	29423159	29423160	2	0	0	0	0	0	0	0	0	0	0	0	1	0	0	0	0	0	0	0	0	0	0	0	0.00687049	0	5	0	0	0	0	0	0	0	0	0	4	10213	9266	11076	16258	7316	8824	5794
chr17_29423213_29423664-c.60_61ins60161	chr17	29423211	29423664	29423213	29423664	452	0	1	0	0	0	0	0	0	0	0	0	0	0	0.0107933	0	0	0	0	0	0	0	0	0	0	0	5	0	0	0	0	0	0	0	0	0	1	10213	9265	11076	16258	7316	8824	5794
chr17_29423249_29423249-c.60_61ins60612	chr17	29423247	29423249	29423249	29423249	1	0	1	0	0	0	0	0	0	0	0	0	0	0	0.0107956	0	0	0	0	0	0	0	0	0	0	0	50	0	0	0	0	0	0	0	0	0	1	10213	9263	11076	16258	7316	8824	5794
chr17_29423388_29423388-c.60_61ins60612	chr17	29423386	29423388	29423388	29423388	1	0	0	0	0	0	0	0	0	0	0	0	1	0	0	0	0	0	0	0	0	0	0	0	0.00688231	0	0	0	0	0	0	0	0	0	0	0	1	10213	9213	11076	16258	7316	8824	5794
chr17_29423654_29550384-c.61_1721delins1343	chr17	29423652	29550384	29423654	29550384	126731	0	0	0	0	0	0	0	0	1	0	0	0	0	0	0	0	0	0	0	0	0.00487472	0	0	0	0	0	0	0	0	0	0	0	1	0	0	0	10213	9213	11076	16258	7316	8824	5794
chr17_29424111_29559717-c.61_3314delins1723	chr17	29424109	29559717	29424111	29559717	135607	0	0	0	0	0	0	0	1	0	0	0	1	0	0	0	0	0	0	0	0.00552507	0	0	0	0.00687886	0	0	0	0	0	0	0	1	0	0	0	1	10213	9212	11076	16258	7316	8824	5794
chr17_29424177_29586056-c.61_4276delins1789	chr17	29424175	29586056	29424177	29586056	161880	0	1	0	0	0	0	0	0	0	0	0	0	0	0.0108542	0	0	0	0	0	0	0	0	0	0	0	1	0	0	0	0	0	0	0	0	0	0	10213	9213	11076	16258	7316	8824	5794
chr17_29424314_29424314-c.60_61ins60612	chr17	29424312	29424314	29424314	29424314	1	0	0	0	0	0	0	0	0	0	2	0	0	0	0	0	0	0	0	0	0	0	0.009132	0	0	0	0	0	0	0	0	0	0	0	2	0	0	10213	9213	11076	16258	7316	8824	5794
chr17_29424660_29652972-c.61_4907delins2272	chr17	29424658	29652972	29424660	29652972	228313	0	1	0	0	0	0	0	0	0	0	0	0	0	0.010853	0	0	0	0	0	0	0	0	0	0	0	1	0	0	0	0	0	0	0	0	0	0	10213	9214	11076	16258	7316	8824	5794
chr17_29427206_29703394-c.61_10678delins4818	chr17	29427204	29703394	29427206	29703394	276189	0	0	0	0	0	0	1	0	0	0	0	0	0	0	0	0	0	0	0.0172563	0	0	0	0	0	0	0	0	0	0	0	1	0	0	0	0	0	10213	9214	11076	16258	7316	8824	5795
chr17_29427302_29541554-c.61_1478delins4914	chr17	29427300	29541554	29427302	29541554	114253	0	0	1	0	0	0	0	0	0	0	0	0	0	0	0.00902772	0	0	0	0	0	0	0	0	0	0	0	1	0	0	1	0	0	0	0	0	0	10213	9214	11077	16258	7316	8825	5795
chr17_29427307_29533321-c.61_1324delins4919	chr17	29427305	29533321	29427307	29533321	106015	0	0	0	0	0	1	0	0	0	0	0	0	0	0	0	0	0	0.0113314	0	0	0	0	0	0	0	0	0	0	0	1	0	0	0	0	0	0	10213	9214	11077	16258	7316	8825	5795
chr17_29427558_29654614-c.61_5303delins5170	chr17	29427556	29654614	29427558	29654614	227057	0	0	0	0	0	1	0	0	0	0	0	0	0	0	0	0	0	0.0113302	0	0	0	0	0	0	0	0	0	0	0	1	0	0	0	0	0	0	10213	9214	11077	16258	7316	8826	5795
chr17_29428937_29562726-c.61_3806delins6549	chr17	29428935	29562726	29428937	29562726	133790	0	1	0	0	0	0	0	0	0	0	0	0	0	0.0108519	0	0	0	0	0	0	0	0	0	0	0	1	0	0	0	0	0	0	0	0	0	0	10213	9215	11077	16258	7316	8826	5795
chr17_29431145_29654483-c.61_5205delins8790	chr17	29431143	29654483	29431145	29654483	223339	1	0	0	0	0	0	0	0	0	0	0	0	0.00979048	0	0	0	0	0	0	0	0	0	0	0	1	0	0	0	0	0	0	0	0	0	0	0	10214	9215	11077	16258	7316	8826	5795
chr17_29431260_29556265-c.61_2632delins8872	chr17	29431258	29556265	29431260	29556265	125006	0	0	0	0	0	0	0	0	0	0	0	1	0	0	0	0	0	0	0	0	0	0	0	0.00688184	0	0	0	0	0	0	0	0	0	0	0	1	10214	9215	11077	16258	7316	8826	5795
chr17_29431494_29653123-c.61_5058delins9106	chr17	29431492	29653123	29431494	29653123	221630	0	0	0	0	0	0	0	0	0	0	1	0	0	0	0	0	0	0	0	0	0	0	0.00710278	0	0	0	0	0	0	0	0	0	0	0	1	0	10214	9215	11077	16258	7316	8826	5795
chr17_29433377_29585403-c.61_4152delins10989	chr17	29433375	29585403	29433377	29585403	152027	0	0	0	0	2	0	0	0	0	0	0	0	0	0	0	0	0.0273299	0	0	0	0	0	0	0	0	0	0	0	2	0	0	0	0	0	0	0	10214	9215	11077	16258	7318	8826	5795
chr17_29434118_29560087-c.61_3564delins11730	chr17	29434116	29560087	29434118	29560087	125970	0	0	0	0	0	1	0	0	0	0	0	0	0	0	0	0	0	0.0113289	0	0	0	0	0	0	0	0	0	0	0	1	0	0	0	0	0	0	10214	9215	11077	16258	7318	8827	5795
chr17_29434248_29528125-c.61_1133delins11860	chr17	29434246	29528125	29434248	29528125	93878	0	0	0	0	0	0	0	0	0	1	0	0	0	0	0	0	0	0	0	0	0	0.00456621	0	0	0	0	0	0	0	0	0	0	0	1	0	0	10214	9215	11077	16258	7318	8827	5795
chr17_29436505_29685986-c.61_8050delins14117	chr17	29436503	29685986	29436505	29685986	249482	0	0	0	0	0	0	0	0	0	0	0	1	0	0	0	0	0	0	0	0	0	0	0	0.00688137	0	0	0	0	0	0	0	0	0	0	0	1	10214	9215	11077	16258	7318	8827	5795
chr17_29437317_29490234-c.61_319delins14929	chr17	29437315	29490234	29437317	29490234	52918	0	0	0	0	0	0	0	0	0	1	0	0	0	0	0	0	0	0	0	0	0	0.004566	0	0	0	0	0	0	0	0	0	0	0	1	0	0	10214	9215	11077	16258	7318	8827	5795
chr17_29437746_29527250-c.61_888delins15547	chr17	29437744	29527250	29437746	29527250	89505	0	0	0	0	0	0	0	0	1	0	1	0	0	0	0	0	0	0	0	0	0.00487134	0	0.00709913	0	0	0	0	0	0	0	0	0	1	0	1	0	10214	9215	11077	16258	7318	8827	5795
chr17_29438141_29675971-c.61_7126delins15919	chr17	29438139	29675971	29438141	29675971	237831	0	0	0	0	0	0	0	12	0	0	0	0	0	0	0	0	0	0	0	0.0662983	0	0	0	0	0	0	0	0	0	0	0	12	0	0	0	0	10214	9215	11077	16258	7318	8827	5795
chr17_29438159_29585405-c.61_4154delins15771	chr17	29438157	29585405	29438159	29585405	147247	0	0	0	0	0	1	0	0	0	0	0	0	0	0	0	0	0	0.0113276	0	0	0	0	0	0	0	0	0	0	0	1	0	0	0	0	0	0	10214	9215	11077	16258	7318	8828	5795
chr17_29439608_29483000-c.60_61ins17220	chr17	29439606	29483000	29439608	29483000	43393	0	0	0	0	0	0	0	0	0	2	0	0	0	0	0	0	0	0	0	0	0	0.009132	0	0	0	0	0	0	0	0	0	0	0	2	0	0	10214	9215	11077	16258	7318	8828	5795
chr17_29439817_29670093-c.61_7066delins17429	chr17	29439815	29670093	29439817	29670093	230277	0	1	0	0	0	0	0	0	0	0	0	0	0	0.0108507	0	0	0	0	0	0	0	0	0	0	0	1	0	0	0	0	0	0	0	0	0	0	10214	9216	11077	16258	7318	8828	5795
chr17_29440132_29654516-c.61_5205delins17744	chr17	29440130	29654516	29440132	29654516	214385	0	4	0	0	0	3	0	0	2	2	2	4	0	0.0426441	0	0	0	0.0336504	0	0	0.00963603	0.00902578	0.014045	0.0272453	0	84	0	0	0	4	0	0	2	2	2	4	10214	9300	11077	16258	7318	8832	5795
chr17_29440133_29654517-c.61_5206delins17745	chr17	29440131	29654517	29440133	29654517	214385	0	0	0	0	0	1	0	0	0	0	0	0	0	0	0	0	0	0.0113225	0	0	0	0	0	0	0	80	0	0	0	1	0	0	0	0	0	0	10214	9300	11077	16258	7318	8832	5795
chr17_29440189_29556040-c.61_2409delins17803	chr17	29440187	29556040	29440189	29556040	115852	1	1	0	0	0	0	0	0	0	1	0	0	0.00977591	0.0107375	0	0	0	0	0	0	0	0.00455687	0	0	1	81	0	0	0	0	0	0	0	1	0	0	10215	9301	11077	16258	7318	8832	5795
chr17_29440199_29483000-c.60_61ins17811	chr17	29440197	29483000	29440199	29483000	42802	0	80	0	0	0	0	0	0	0	0	0	0	0	0.860123	0	0	0	0	0	0	0	0	0	0	0	80	0	0	0	0	0	0	0	0	0	0	10215	9301	11077	16258	7318	8832	5795
chr17_29440399_29541543-c.61_1467delins18011	chr17	29440397	29541543	29440399	29541543	101145	0	0	0	0	0	2	0	0	0	0	0	0	0	0	0	0	0	0.0226398	0	0	0	0	0	0	0	0	0	0	0	2	0	0	0	0	0	0	10215	9301	11077	16258	7318	8834	5795
chr17_29442335_29533287-c.61_1290delins19947	chr17	29442333	29533287	29442335	29533287	90953	0	0	0	0	0	0	0	1	0	0	0	0	0	0	0	0	0	0	0	0.00552456	0	0	0	0	0	0	0	0	0	0	0	1	0	0	0	0	10215	9301	11077	16258	7318	8834	5795
chr17_29443542_29664548-c.61_6527delins21154	chr17	29443540	29664548	29443542	29664548	221007	0	0	0	0	0	0	0	0	0	1	0	0	0	0	0	0	0	0	0	0	0	0.00456517	0	0	0	0	0	0	0	0	1	0	0	1	0	0	10215	9301	11077	16258	7318	8834	5796
chr17_29443554_29654619-c.61_5308delins21166	chr17	29443552	29654619	29443554	29654619	211066	0	0	0	0	0	0	1	0	0	0	0	0	0	0	0	0	0	0	0.0172533	0	0	0	0	0	0	0	0	0	0	0	1	0	0	0	0	0	10215	9301	11077	16258	7318	8834	5796
chr17_29443579_29701241-c.61_8525delins21191	chr17	29443577	29701241	29443579	29701241	257663	0	0	0	0	0	1	0	0	0	0	0	0	0	0	0	0	0	0.0113186	0	0	0	0	0	0	0	0	0	0	0	1	0	0	0	0	0	0	10215	9301	11077	16258	7318	8835	5796
chr17_29444277_29496841-c.61_479delins21956	chr17	29444275	29496841	29444277	29496841	52565	0	0	0	0	0	1	0	0	0	0	0	0	0	0	0	0	0	0.0113173	0	0	0	0	0	0	0	0	0	0	0	1	0	0	0	0	0	0	10215	9301	11077	16258	7318	8836	5796
chr17_29445228_29670129-c.61_7102delins22840	chr17	29445226	29670129	29445228	29670129	224902	0	1	0	0	0	0	0	0	0	0	0	0	0	0.0107504	0	0	0	0	0	0	0	0	0	0	0	1	0	0	0	0	0	0	0	0	0	0	10215	9302	11077	16258	7318	8836	5796
chr17_29445271_29551523-c.61_1845delins23472	chr17	29445269	29551523	29445271	29551523	106253	0	0	0	0	0	0	0	1	0	0	0	0	0	0	0	0	0	0	0	0.00552425	0	0	0	0	0	0	0	0	0	0	0	1	0	0	0	0	10215	9302	11077	16258	7318	8836	5796
chr17_29447217_29558873-c.61_3197delins25046	chr17	29447215	29558873	29447217	29558873	111657	0	0	0	0	0	0	0	0	1	0	0	0	0	0	0	0	0	0	0	0	0.00487377	0	0	0	0	0	0	0	0	0	0	0	1	0	0	0	10215	9302	11077	16258	7318	8836	5796
chr17_29448584_29652995-c.61_4930delins26196	chr17	29448582	29652995	29448584	29652995	204412	0	0	0	0	0	0	0	0	0	0	0	1	0	0	0	0	0	0	0	0	0	0	0	0.006879	0	0	0	0	0	0	0	0	0	0	0	1	10215	9302	11077	16258	7318	8836	5796
chr17_29449014_29483112-c.61_172delins26626	chr17	29449012	29483112	29449014	29483112	34099	0	0	0	0	0	1	0	0	0	0	0	0	0	0	0	0	0	0.0113161	0	0	0	0	0	0	0	0	0	0	0	1	0	0	0	0	0	0	10215	9302	11077	16258	7318	8837	5796
chr17_29449276_29557856-c.61_3113delins26891	chr17	29449274	29557856	29449276	29557856	108581	0	0	2	0	0	0	0	0	0	11	0	0	0	0	0.0179702	0	0	0	0	0	0	0.0501094	0	0	0	0	2	0	0	0	0	0	0	11	0	0	10215	9302	11079	16258	7318	8837	5796
chr17_29449670_29491063-c.61_479delins33127	chr17	29449668	29491063	29449670	29491063	41394	0	3	0	1	0	0	0	0	0	0	0	0	0	0.0322158	0	0.00613172	0	0	0	0	0	0	0	0	0	5	0	3	0	1	0	2	1	3	0	0	10215	9307	11079	16261	7318	8838	5796
chr17_29449671_29496906-c.61_479delins27285	chr17	29449669	29496906	29449671	29496906	47236	0	2	0	2	0	1	0	2	1	3	0	0	0	0.0213857	0	0.01223	0	0.0112499	0	0.0109837	0.00484279	0.0136112	0	0	0	2	0	2	0	1	0	2	1	3	0	0	10215	9307	11079	16261	7318	8838	5796
chr17_29449715_29654618-c.61_5307delins27327	chr17	29449713	29654618	29449715	29654618	204904	0	0	0	1	0	0	0	0	0	0	0	0	0	0	0	0.00614931	0	0	0	0	0	0	0	0	0	0	0	1	0	0	0	0	0	0	0	0	10215	9307	11079	16262	7318	8838	5796
chr17_29451275_29687652-c.61_8245delins28887	chr17	29451273	29687652	29451275	29687652	236378	0	0	0	0	0	0	0	0	0	0	0	1	0	0	0	0	0	0	0	0	0	0	0	0.00687853	0	0	0	0	0	0	0	0	0	0	0	1	10215	9307	11079	16262	7318	8838	5796
chr17_29451330_29670065-c.61_7038delins28942	chr17	29451328	29670065	29451330	29670065	218736	0	1	0	0	0	0	0	0	0	0	0	0	0	0.0107434	0	0	0	0	0	0	0	0	0	0	0	1	0	0	0	0	0	0	0	0	0	0	10215	9308	11079	16262	7318	8838	5796
chr17_29452105_29452105-c.60_61ins60612	chr17	29452103	29452105	29452105	29452105	1	0	0	2	0	0	0	0	0	0	0	0	0	0	0	0.0180489	0	0	0	0	0	0	0	0	0	0	0	2	0	0	0	0	0	0	0	0	0	10215	9308	11081	16262	7318	8838	5796
chr17_29454006_29559739-c.61_3336delins31618	chr17	29454004	29559739	29454006	29559739	105734	0	0	0	0	0	0	0	1	0	0	0	0	0	0	0	0	0	0	0	0.00552334	0	0	0	0	0	0	0	0	0	0	0	1	0	0	0	0	10215	9308	11079	16262	7318	8838	5796
chr17_29454156_29486075-c.61_252delins31768	chr17	29454154	29486075	29454156	29486075	31920	0	0	0	0	0	1	0	0	0	0	0	0	0	0	0	0	0	0.0113135	0	0	0	0	0	0	0	0	0	0	0	1	0	0	0	0	0	0	10215	9308	11079	16262	7318	8839	5796
chr17_29454336_29702281-c.61_9565delins31948	chr17	29454334	29702281	29454336	29702281	247946	0	0	0	0	0	0	1	0	2	0	0	0	0	0	0	0	0	0	0.017235	0	0.00973085	0	0	0	0	0	0	0	0	0	1	0	2	0	0	0	10215	9308	11079	16262	7318	8839	5797
chr17_29454639_29541515-c.61_1439delins32251	chr17	29454637	29541515	29454639	29541515	86877	0	0	0	0	0	0	0	0	1	1	0	0	0	0	0	0	0	0	0	0	0.00487056	0.00456002	0	0	0	0	0	0	0	0	0	0	2	1	0	0	10215	9308	11079	16262	7318	8839	5797
chr17_29454639_29704414-c.61_11698delins32251	chr17	29454637	29704414	29454639	29704414	249776	0	0	0	0	0	0	0	0	1	0	0	0	0	0	0	0	0	0	0	0	0.00487258	0	0	0	0	0	0	0	0	0	0	0	2	1	0	0	10215	9308	11079	16262	7318	8839	5797
chr17_29455003_29685998-c.61_8062delins32615	chr17	29455001	29685998	29455003	29685998	230996	0	0	0	0	0	0	0	0	1	0	0	0	0	0	0	0	0	0	0	0	0.00487234	0	0	0	0	0	0	0	0	0	0	0	1	0	0	0	10215	9308	11079	16262	7318	8839	5797
chr17_29455286_29455286-c.60_61ins60612	chr17	29455284	29455286	29455286	29455286	1	0	0	0	0	0	0	0	0	2	0	0	0	0	0	0	0	0	0	0	0	0.00968804	0	0	0	0	0	0	100	29	70	0	0	360	54	90	0	10185	9308	11079	16358	7319	8873	5797
chr17_29455311_29455311-c.60_61ins60612	chr17	29455309	29455311	29455311	29455311	1	0	0	0	0	0	0	0	0	2	0	0	0	0	0	0	0	0	0	0	0	0.00968758	0	0	0	0	0	0	105	29	71	0	0	361	54	90	0	10185	9308	11079	16363	7319	8874	5797
chr17_29455319_29455319-c.60_61ins60612	chr17	29455317	29455319	29455319	29455319	1	0	0	0	0	1	0	0	0	2	0	0	0	0	0	0	0	0.013651	0	0	0	0.00967556	0	0	0	0	0	0	105	29	71	0	0	361	54	90	0	10185	9308	11079	16363	7319	8874	5797
chr17_29455346_29455500-c.60_61ins60458	chr17	29455344	29455500	29455346	29455500	155	0	0	0	98	0	0	0	0	0	0	0	0	0	0	0	0.598912	0	0	0	0	0	0	0	0	0	0	0	105	29	71	0	0	361	54	90	0	10185	9308	11079	16363	7319	8874	5797
chr17_29455346_29483000-c.60_61ins32958	chr17	29455344	29483000	29455346	29483000	27655	0	0	0	7	29	71	0	0	361	54	90	0	0	0	0	0.0317297	0.301059	0.625363	0	0	1.46551	0.185305	0.494112	0	0	0	0	105	29	71	0	0	361	54	90	0	10185	9308	11079	16363	7319	8874	5797
chr17_29455430_29546022-c.61_1527delins33042	chr17	29455428	29546022	29455430	29546022	90593	0	0	0	0	0	0	0	2	0	0	0	0	0	0	0	0	0	0	0	0.0110455	0	0	0	0	0	0	0	0	0	0	0	2	0	0	0	0	10185	9308	11079	16363	7319	8874	5797
chr17_29455526_29463066-c.60_61ins53072	chr17	29455524	29463066	29455526	29463066	7541	0	0	0	0	0	0	0	0	228	0	0	0	0	0	0	0	0	0	0	0	1.09232	0	0	0	0	0	0	98	0	0	0	0	228	0	0	0	10185	9308	11079	16363	7319	8874	5797
chr17_29455526_29483000-c.60_61ins33138	chr17	29455524	29483000	29455526	29483000	27475	0	0	0	98	0	0	0	0	0	0	0	0	0	0	0	0.598912	0	0	0	0	0	0	0	0	0	0	0	98	0	0	0	0	228	0	0	0	10185	9308	11079	16363	7319	8874	5797
chr17_29457336_29560165-c.61_3642delins34948	chr17	29457334	29560165	29457336	29560165	102830	0	0	0	1	0	0	0	0	0	0	0	0	0	0	0	0.00611098	0	0	0	0	0	0	0	0	0	0	0	1	0	0	0	0	0	0	0	0	10185	9308	11079	16364	7319	8874	5797
chr17_29458021_29670083-c.61_7056delins35633	chr17	29458019	29670083	29458021	29670083	212063	0	0	0	0	0	0	0	0	0	0	0	1	0	0	0	0	0	0	0	0	0	0	0	0.00687805	0	0	0	0	0	0	0	0	0	0	0	1	10185	9308	11079	16364	7319	8874	5797
chr17_29458552_29657495-c.61_5728delins36164	chr17	29458550	29657495	29458552	29657495	198944	0	0	0	1	0	0	0	0	0	0	0	0	0	0	0	0.0061106	0	0	0	0	0	0	0	0	0	0	0	1	0	0	0	0	0	0	0	0	10185	9308	11079	16365	7319	8874	5797
chr17_29458844_29588529-c.61_4514delins36655	chr17	29458842	29588529	29458844	29588529	129686	0	0	0	0	0	0	0	0	1	0	0	0	0	0	0	0	0	0	0	0	0.00479065	0	0	0	0	0	0	0	0	0	0	0	1	0	0	0	10185	9308	11079	16365	7319	8874	5797
chr17_29459294_29509556-c.61_761delins36906	chr17	29459292	29509556	29459294	29509556	50263	0	0	0	0	0	0	0	0	0	0	0	1	0	0	0	0	0	0	0	0	0	0	0	0.00687758	0	0	0	0	0	0	0	0	0	0	0	1	10185	9308	11079	16365	7319	8874	5797
chr17_29462181_29463066-c.60_61ins59727	chr17	29462179	29463066	29462181	29463066	886	0	0	0	0	0	0	0	83	0	0	0	0	0	0	0	0	0	0	0	0.457451	0	0	0	0	0	0	0	0	0	0	0	83	0	0	0	0	10185	9308	11079	16365	7319	8874	5797
chr17_29462221_29462221-c.60_61ins60612	chr17	29462219	29462221	29462221	29462221	1	5	0	0	0	0	0	0	0	0	0	0	0	0.0490677	0	0	0	0	0	0	0	0	0	0	0	5	0	0	0	0	0	0	0	0	0	0	0	10190	9308	11079	16365	7319	8874	5797
chr17_29462416_29554599-c.61_2384delins40028	chr17	29462414	29554599	29462416	29554599	92184	0	0	0	0	2	0	0	0	0	0	0	0	0	0	0	0	0.0273187	0	0	0	0	0	0	0	0	0	0	0	2	0	0	0	0	0	0	0	10185	9308	11079	16365	7321	8874	5797
chr17_29462522_29637604-c.61_4772delins55367	chr17	29462520	29637604	29462522	29637604	175083	0	0	0	0	1	0	0	0	0	0	0	0	0	0	0	0	0.0136575	0	0	0	0	0	0	0	0	0	0	0	1	0	0	0	0	0	0	0	10185	9308	11079	16365	7322	8874	5797
chr17_29462779_29575866-c.61_3974delins40526	chr17	29462777	29575866	29462779	29575866	113088	0	0	0	0	0	0	0	1	0	0	0	0	0	0	0	0	0	0	0	0.00551116	0	0	0	0	0	0	0	0	0	0	0	1	0	494	0	0	10185	9308	11079	16365	7322	8874	5797
chr17_29462873_29463066-c.60_61ins60419	chr17	29462871	29463066	29462873	29463066	194	0	0	0	0	0	9	0	0	0	50	0	124	0	0	0	0	0	0.0922867	0	0	0	0.212475	0	0.820828	0	0	0	0	0	9	0	0	0	229	0	124	10185	9308	11079	16365	7322	8883	5797
chr17_29462873_29483000-c.60_61ins40485	chr17	29462871	29483000	29462873	29483000	20128	0	0	0	0	0	0	0	0	0	175	0	0	0	0	0	0	0	0	0	0	0	0.80768	0	0	0	0	0	0	0	9	0	0	0	229	0	124	10185	9308	11079	16365	7322	8883	5797
chr17_29463133_29468343-c.60_61ins55402	chr17	29463131	29468343	29463133	29468343	5211	0	0	0	10	0	5	0	0	0	0	0	0	0	0	0	0.0610265	0	0.0559122	0	0	0	0	0	0	283	158	404	603	74	195	0	259	882	826	775	189	10098	9292	11071	16303	7320	8893	5797
chr17_29463133_29473912-c.60_61ins49833	chr17	29463131	29473912	29463133	29473912	10780	0	0	0	0	0	0	0	0	0	103	0	0	0	0	0	0	0	0	0	0	0	0.473324	0	0	283	158	404	603	74	195	0	259	882	826	775	189	10098	9292	11071	16303	7320	8893	5797
chr17_29463133_29483000-c.60_61ins40745	chr17	29463131	29483000	29463133	29483000	19868	217	150	286	472	53	111	0	241	794	623	663	189	0.694105	0.513355	0.845191	0.956087	0.224473	0.392769	0	0.419243	1.29254	0.944521	1.6408	0.407201	283	158	404	603	74	195	0	259	882	826	775	189	10098	9292	11071	16303	7320	8893	5797
chr17_29463206_29483000-c.60_61ins40818	chr17	29463204	29483000	29463206	29483000	19795	0	0	0	0	0	0	0	4	0	0	0	0	0	0	0	0	0	0	0	0.0220787	0	0	0	0	0	0	0	0	0	0	0	4	0	0	0	0	10032	9284	10953	16182	7299	8814	5797
chr17_29463628_29687579-c.61_8172delins41240	chr17	29463626	29687579	29463628	29687579	223952	0	0	1	0	0	0	0	0	0	0	0	0	0	0	0.00912909	0	0	0	0	0	0	0	0	0	0	0	1	0	0	0	0	0	0	0	0	0	10032	9284	10954	16182	7299	8814	5797
chr17_29463987_29509568-c.61_773delins41599	chr17	29463985	29509568	29463987	29509568	45582	0	0	0	0	0	0	0	0	2	0	0	0	0	0	0	0	0	0	0	0	0.00962881	0	0	0	0	0	0	0	0	0	0	0	2	0	0	0	10032	9284	10954	16182	7299	8814	5797
chr17_29465634_29496751-c.61_479delins43403	chr17	29465632	29496751	29465634	29496751	31118	0	0	0	0	0	0	0	1	0	0	0	0	0	0	0	0	0	0	0	0.00551937	0	0	0	0	0	0	0	0	0	0	0	1	0	0	0	0	10032	9284	10954	16182	7299	8814	5797
chr17_29466045_29702088-c.61_9372delins43657	chr17	29466043	29702088	29466045	29702088	236044	0	0	0	1	0	0	0	0	0	0	0	0	0	0	0	0.00617932	0	0	0	0	0	0	0	0	0	0	0	1	0	0	0	0	0	0	0	0	10032	9284	10954	16183	7299	8814	5797
chr17_29466814_29468343-c.60_61ins59083	chr17	29466812	29468343	29466814	29468343	1530	0	0	0	0	0	35	0	0	0	0	0	0	0	0	0	0	0	0.395525	0	0	0	0	0	0	0	0	0	0	0	35	0	0	0	0	0	0	10032	9284	10954	16183	7299	8849	5797
chr17_29467654_29533345-c.61_1348delins45266	chr17	29467652	29533345	29467654	29533345	65692	0	0	0	1	0	0	0	0	0	0	0	0	0	0	0	0.00617894	0	0	0	0	0	0	0	0	0	0	0	1	0	0	0	0	0	0	0	0	10032	9284	10954	16184	7299	8849	5797
chr17_29468120_29468121-c.60_61ins60611	chr17	29468118	29468121	29468120	29468121	2	0	0	0	0	0	0	0	0	0	2	0	0	0	0	0	0	0	0	0	0	0	0.00923233	0	0	0	4	0	0	0	0	0	0	0	2	0	0	10032	9288	10954	16184	7299	8849	5797
chr17_29468166_29468166-c.60_61ins60612	chr17	29468164	29468166	29468166	29468166	1	0	1	0	0	0	0	0	0	0	0	0	0	0	0.0107666	0	0	0	0	0	0	0	0	0	0	0	4	0	0	0	0	0	0	0	2	0	0	10032	9288	10954	16184	7299	8849	5797
chr17_29468224_29468223-c.60_61ins60613	chr17	29468222	29468223	29468224	29468223	0	0	0	0	0	0	0	0	0	0	2	0	0	0	0	0	0	0	0	0	0	0	0.00920006	0	0	0	54	0	0	0	4	0	0	0	78	0	0	10032	9338	10954	16184	7299	8853	5797
chr17_29468224_29468224-c.60_61ins60612	chr17	29468222	29468224	29468224	29468224	1	0	32	0	0	0	2	0	0	0	37	0	0	0	0.336783	0	0	0	0.0215848	0	0	0	0.164731	0	0	0	54	0	0	0	4	0	0	0	78	0	0	10032	9338	10954	16184	7299	8853	5797
chr17_29468224_29468225-c.60_61ins60611	chr17	29468222	29468225	29468224	29468225	2	0	8	0	0	0	0	0	0	0	7	0	0	0	0.0854214	0	0	0	0	0	0	0	0.0319513	0	0	0	54	0	0	0	4	0	0	0	78	0	0	10032	9338	10954	16184	7299	8853	5797
chr17_29468234_29468233-c.60_61ins60613	chr17	29468232	29468233	29468234	29468233	0	0	1	0	0	0	0	0	0	0	0	0	0	0	0.0107089	0	0	0	0	0	0	0	0	0	0	0	54	0	0	0	4	0	0	0	78	0	0	10032	9338	10954	16184	7299	8853	5797
chr17_29468234_29468235-c.60_61ins60611	chr17	29468232	29468235	29468234	29468235	2	0	0	0	0	0	0	0	0	0	1	0	0	0	0	0	0	0	0	0	0	0	0.00460003	0	0	0	54	0	0	0	4	0	0	0	78	0	0	10032	9338	10954	16184	7299	8853	5797
chr17_29468235_29468234-c.60_61ins60613	chr17	29468233	29468234	29468235	29468234	0	0	11	0	0	0	1	0	0	0	13	0	0	0	0.117042	0	0	0	0.0111161	0	0	0	0.0591067	0	0	0	54	0	0	0	4	0	0	0	77	0	0	10032	9338	10954	16184	7299	8853	5797
chr17_29468235_29468235-c.60_61ins60612	chr17	29468233	29468235	29468235	29468235	1	0	1	0	0	0	1	0	0	0	1	0	0	0	0.0106935	0	0	0	0.0112799	0	0	0	0.00459084	0	0	0	54	0	0	0	4	0	0	0	77	0	0	10032	9338	10954	16184	7299	8853	5797
chr17_29468325_29468325-c.60_61ins60612	chr17	29468323	29468325	29468325	29468325	1	0	0	0	0	0	0	0	0	0	1	0	0	0	0	0	0	0	0	0	0	0	0.00458274	0	0	0	50	6	0	0	8	0	0	0	160	0	0	10032	9334	10960	16184	7299	8857	5797
chr17_29468326_29468327-c.60_61ins60611	chr17	29468324	29468327	29468326	29468327	2	0	1	0	0	0	0	0	0	0	1	0	0	0	0.0107114	0	0	0	0	0	0	0	0.00457095	0	0	0	48	6	0	0	11	0	0	0	194	0	0	10032	9332	10960	16184	7299	8860	5797
chr17_29468328_29468328-c.60_61ins60612	chr17	29468326	29468328	29468328	29468328	1	0	2	0	0	0	2	0	0	0	13	0	0	0	0.0213462	0	0	0	0.0224084	0	0	0	0.0592293	0	0	0	15	6	0	0	11	0	0	0	199	0	0	10032	9300	10960	16184	7299	8860	5797
chr17_29468328_29468329-c.60_61ins60611	chr17	29468326	29468329	29468328	29468329	2	0	1	0	0	0	0	0	0	0	13	0	0	0	0.0106949	0	0	0	0	0	0	0	0.0594086	0	0	0	15	6	0	0	11	0	0	0	199	0	0	10032	9300	10960	16184	7299	8860	5797
chr17_29468328_29468330-c.60_61ins60610	chr17	29468326	29468330	29468328	29468330	3	0	1	0	0	0	1	0	0	0	3	0	0	0	0.0107283	0	0	0	0.0112616	0	0	0	0.0136956	0	0	0	15	6	0	0	11	0	0	0	199	0	0	10032	9300	10960	16184	7299	8860	5797
chr17_29468328_29468331-c.60_61ins60609	chr17	29468326	29468331	29468328	29468331	4	0	0	0	0	0	0	0	0	0	1	0	0	0	0	0	0	0	0	0	0	0	0.00457436	0	0	0	15	6	0	0	11	0	0	0	199	0	0	10032	9300	10960	16184	7299	8860	5797
chr17_29468342_29468341-c.60_61ins60613	chr17	29468340	29468341	29468342	29468341	0	0	1	0	0	0	0	0	0	0	2	0	0	0	0.0107496	0	0	0	0	0	0	0	0.00910023	0	0	0	11	154	0	0	28	0	0	0	295	0	0	10032	9295	11108	16184	7299	8877	5797
chr17_29468342_29468342-c.60_61ins60612	chr17	29468340	29468342	29468342	29468342	1	0	0	0	0	0	0	0	0	0	1	0	0	0	0	0	0	0	0	0	0	0	0.00455456	0	0	0	11	154	0	0	28	0	0	0	295	0	0	10032	9295	11108	16184	7299	8877	5797
chr17_29468372_29550531-c.61_1791delins45984	chr17	29468370	29550531	29468372	29550531	82160	0	1	0	0	0	0	0	0	0	0	0	0	0	0.0107562	0	0	0	0	0	0	0	0	0	0	2	13	170	10	0	116	0	444	338	257	0	7	10032	9297	11124	16184	7299	8922	5797
chr17_29468406_29483000-c.60_61ins46018	chr17	29468404	29483000	29468406	29483000	14595	2	6	170	10	0	113	0	332	231	257	0	7	0.0121327	0.0393729	1.01472	0.037691	0	0.82818	0	1.23719	0.71437	0.762268	0	0.0291856	2	12	170	10	0	113	0	441	336	257	0	7	10032	9297	11124	16184	7299	8919	5797
chr17_29468537_29653228-c.61_5163delins46149	chr17	29468535	29653228	29468537	29653228	184692	0	0	0	0	0	0	0	0	1	0	0	0	0	0	0	0	0	0	0	0	0.00480077	0	0	0	0	0	0	0	0	0	0	0	1	4	0	0	10032	9291	11124	16184	7299	8919	5797
chr17_29468538_29553516-c.61_2065delins46150	chr17	29468536	29553516	29468538	29553516	84979	0	0	0	0	0	0	0	0	0	2	0	0	0	0	0	0	0	0	0	0	0	0.00912409	0	0	0	0	0	0	0	0	0	0	0	4	0	0	10032	9291	11124	16184	7299	8919	5797
chr17_29468538_29701109-c.61_8393delins46150	chr17	29468536	29701109	29468538	29701109	232572	0	0	0	0	0	0	0	0	0	2	0	0	0	0	0	0	0	0	0	0	0	0.00912409	0	0	0	0	0	0	0	0	0	0	0	4	0	0	10032	9291	11124	16184	7299	8919	5797
chr17_29471524_29592243-c.61_4661delins49139	chr17	29471522	29592243	29471524	29592243	120720	0	0	4	0	1	0	0	0	0	0	0	0	0	0	0.0359007	0	0.013654	0	0	0	0	0	0	0	0	0	4	0	1	0	0	0	0	0	0	0	10032	9291	11128	16184	7300	8919	5797
chr17_29472651_29702144-c.61_9428delins50263	chr17	29472649	29702144	29472651	29702144	229494	0	0	0	0	0	0	0	0	0	1	0	0	0	0	0	0	0	0	0	0	0	0.00456184	0	0	0	0	0	0	0	0	0	0	0	1	0	0	10032	9291	11128	16184	7300	8919	5797
chr17_29473930_29473930-c.60_61ins60612	chr17	29473928	29473930	29473930	29473930	1	0	0	0	0	0	0	0	0	0	1	0	0	0	0	0	0	0	0	0	0	0	0.00455913	0	0	57	72	0	449	368	177	0	320	707	721	0	0	10032	9298	11128	16190	7300	8920	5797
chr17_29473962_29483000-c.60_61ins51574	chr17	29473960	29483000	29473962	29483000	9039	57	72	0	342	305	139	0	312	634	632	0	0	0.228974	0.314437	0	0.908594	1.9438	0.654574	0	0.727687	1.33961	1.274	0	0	57	72	0	346	357	139	0	320	700	639	0	0	10032	9298	11128	16087	7289	8882	5797
chr17_29474733_29657375-c.61_5608delins52345	chr17	29474731	29657375	29474733	29657375	182643	0	0	0	0	0	0	1	0	0	0	0	0	0	0	0	0	0	0	0.0172473	0	0	0	0	0	0	0	0	0	0	0	1	0	0	0	0	0	10032	9298	11128	16083	7237	8882	5798
chr17_29475034_29685367-c.61_7907delins52776	chr17	29475032	29685367	29475034	29685367	210334	0	0	0	0	0	0	0	1	0	0	0	0	0	0	0	0	0	0	0	0.00554354	0	0	0	0	0	0	0	18	0	0	0	1	0	0	0	0	10032	9298	11128	16101	7237	8882	5798
chr17_29475143_29483000-c.60_61ins52755	chr17	29475141	29483000	29475143	29483000	7858	0	0	0	42	0	0	0	0	0	0	0	0	0	0	0	0.260465	0	0	0	0	0	0	0	0	0	0	0	42	0	0	0	0	0	0	0	0	10032	9298	11128	16125	7237	8882	5798
chr17_29475237_29560124-c.61_3601delins52849	chr17	29475235	29560124	29475237	29560124	84888	0	0	0	0	0	0	0	1	0	0	0	0	0	0	0	0	0	0	0	0.00554324	0	0	0	0	0	0	0	0	0	0	0	1	0	0	0	0	10032	9298	11128	16125	7237	8882	5798
chr17_29475347_29654658-c.61_5347delins52959	chr17	29475345	29654658	29475347	29654658	179312	0	0	0	0	0	0	0	1	0	0	0	0	0	0	0	0	0	0	0	0.00554293	0	0	0	0	0	0	0	0	0	0	0	1	0	0	0	0	10032	9298	11128	16125	7237	8882	5798
chr17_29475648_29586057-c.61_4277delins53260	chr17	29475646	29586057	29475648	29586057	110410	0	0	0	0	0	0	0	1	0	0	0	0	0	0	0	0	0	0	0	0.00554262	0	0	0	0	0	0	0	0	0	0	0	1	0	0	0	0	10032	9298	11128	16125	7237	8882	5798
chr17_29475887_29579883-c.61_4110delins58977	chr17	29475885	29579883	29475887	29579883	103997	1	0	0	0	0	0	0	0	0	0	0	0	0.00996711	0	0	0	0	0	0	0	0	0	0	0	1	0	0	0	0	0	0	0	0	0	0	0	10033	9298	11128	16125	7237	8882	5798
chr17_29476141_29701683-c.61_8967delins53753	chr17	29476139	29701683	29476141	29701683	225543	0	0	0	0	0	0	0	1	0	0	0	0	0	0	0	0	0	0	0	0.00554232	0	0	0	0	0	0	0	0	0	0	0	1	0	0	0	0	10033	9298	11128	16125	7237	8882	5798
chr17_29476721_29665801-c.61_6836delins54333	chr17	29476719	29665801	29476721	29665801	189081	0	0	0	0	0	0	0	0	1	0	0	0	0	0	0	0	0	0	0	0	0.00478606	0	0	0	0	0	0	0	0	0	0	0	1	0	0	0	10033	9298	11128	16125	7237	8882	5798
chr17_29477266_29585472-c.61_4221delins54878	chr17	29477264	29585472	29477266	29585472	108207	0	0	0	0	0	0	0	1	0	0	0	0	0	0	0	0	0	0	0	0.00554201	0	0	0	0	0	0	0	0	0	0	0	1	0	0	0	0	10033	9298	11128	16125	7237	8882	5798
chr17_29477393_29559613-c.61_3314delins55109	chr17	29477391	29559613	29477393	29559613	82221	0	0	1	0	0	0	0	0	0	0	0	0	0	0	0.00898553	0	0	0	0	0	0	0	0	0	0	0	1	0	0	0	0	0	0	0	0	0	10033	9298	11129	16125	7237	8882	5798
chr17_29477463_29702626-c.61_9910delins55075	chr17	29477461	29702626	29477463	29702626	225164	0	0	0	0	0	0	0	1	0	0	0	0	0	0	0	0	0	0	0	0.0055417	0	0	0	0	0	0	0	0	0	0	0	1	0	0	0	0	10033	9298	11129	16125	7237	8882	5798
chr17_29478048_29667598-c.61_6934delins55660	chr17	29478046	29667598	29478048	29667598	189551	0	0	0	0	0	0	0	1	0	0	0	0	0	0	0	0	0	0	0	0.00554139	0	0	0	0	0	0	0	0	0	0	0	1	0	1	0	0	10033	9298	11129	16125	7237	8882	5798
chr17_29478048_29701109-c.61_8393delins55660	chr17	29478046	29701109	29478048	29701109	223062	0	0	0	0	0	0	0	0	0	1	0	0	0	0	0	0	0	0	0	0	0	0.0045775	0	0	0	0	0	0	0	0	0	1	0	1	0	0	10033	9298	11129	16125	7237	8882	5798
chr17_29478359_29490219-c.61_304delins55971	chr17	29478357	29490219	29478359	29490219	11861	0	0	1	0	0	0	0	0	0	0	0	0	0	0	0.00898473	0	0	0	0	0	0	0	0	0	0	0	1	0	0	0	0	0	0	0	0	0	10033	9298	11130	16125	7237	8882	5798
chr17_29478619_29683976-c.61_7675delins56232	chr17	29478617	29683976	29478619	29683976	205358	1	0	0	0	0	0	0	0	0	0	0	0	0.00996612	0	0	0	0	0	0	0	0	0	0	0	1	0	0	0	0	0	0	0	0	0	0	0	10034	9298	11130	16125	7237	8882	5798
chr17_29478758_29527468-c.61_917delins56370	chr17	29478756	29527468	29478758	29527468	48711	0	0	0	0	0	0	0	0	0	1	0	0	0	0	0	0	0	0	0	0	0	0.00457729	0	0	0	0	0	0	0	0	0	0	0	1	0	0	10034	9298	11130	16125	7237	8882	5798
chr17_29480202_29556246-c.61_2613delins57814	chr17	29480200	29556246	29480202	29556246	76045	1	0	0	0	0	0	0	1	0	0	0	0	0.0099601	0	0	0	0	0	0	0.00553607	0	0	0	0	1	0	0	0	0	0	0	1	0	0	0	0	10035	9298	11130	16125	7237	8882	5798
chr17_29480631_29579953-c.61_4110delins63651	chr17	29480629	29579953	29480631	29579953	99323	0	0	0	0	0	0	0	0	0	0	0	3	0	0	0	0	0	0	0	0	0	0	0	0.020517	0	0	0	0	0	0	0	0	0	0	0	3	10035	9298	11130	16125	7237	8882	5798
chr17_29481169_29652837-c.61_4772delins58781	chr17	29481167	29652837	29481169	29652837	171669	0	0	0	0	1	0	0	0	0	0	0	0	0	0	0	0	0.013816	0	0	0	0	0	0	0	0	0	0	0	1	0	0	0	0	0	0	0	10035	9298	11130	16125	7238	8882	5798
chr17_29481410_29550459-c.61_1721delins59024	chr17	29481408	29550459	29481410	29550459	69050	0	0	0	1	0	0	0	0	0	0	0	0	0	0	0	0.00620117	0	0	0	0	0	0	0	0	0	0	0	1	0	0	0	0	0	0	0	0	10035	9298	11130	16126	7238	8882	5798
chr17_29482856_29482856-c.60_61ins60612	chr17	29482854	29482856	29482856	29482856	1	0	0	0	0	0	0	0	0	0	0	1	0	0	0	0	0	0	0	0	0	0	0	0.00714286	0	12	0	1	0	0	1	0	0	0	0	4	0	10047	9298	11131	16126	7238	8883	5798
chr17_29482866_29482866-c.60_61ins60612	chr17	29482864	29482866	29482866	29482866	1	1	0	0	0	0	0	0	0	0	0	0	0	0.00995322	0	0	0	0	0	0	0	0	0	0	0	12	0	1	0	0	1	0	0	0	0	4	0	10047	9298	11131	16126	7238	8883	5798
chr17_29482903_29482903-c.60_61ins60612	chr17	29482901	29482903	29482903	29482903	1	1	0	0	0	0	0	0	0	0	0	1	0	0.00990144	0	0	0	0	0	0	0	0	0	0.00712472	0	58	0	1	25	19	69	190	120	77	0	27	0	10093	9298	11131	16151	7257	8951	5988
chr17_29482910_29482910-c.60_61ins60612	chr17	29482908	29482910	29482910	29482910	1	0	0	0	0	0	0	1	0	0	0	1	0	0	0	0	0	0	0	0.0165374	0	0	0	0.00711282	0	75	0	6	46	19	100	245	156	138	0	42	0	10110	9298	11136	16172	7257	8982	6043
chr17_29482921_29482921-c.60_61ins60612	chr17	29482919	29482921	29482921	29482921	1	1	0	0	0	0	0	0	0	0	0	0	0	0.0096918	0	0	0	0	0	0	0	0	0	0	0	283	0	150	61	41	249	427	309	220	0	122	8	10318	9298	11280	16187	7279	9131	6225
chr17_29482922_29482922-c.60_61ins60612	chr17	29482920	29482922	29482922	29482922	1	3	0	0	0	0	0	1	0	0	0	1	0	0.0290031	0	0	0	0	0	0.0160039	0	0	0	0.00705372	0	286	0	152	61	41	250	430	309	220	0	123	9	10322	9298	11282	16187	7279	9132	6228
chr17_29482930_29482930-c.60_61ins60612	chr17	29482928	29482930	29482930	29482930	1	0	0	0	0	0	0	1	0	0	0	0	0	0	0	0	0	0	0	0.0160282	0	0	0	0	0	298	0	156	62	42	256	441	314	225	0	127	9	10333	9298	11286	16188	7280	9138	6239
chr17_29482933_29482933-c.60_61ins60612	chr17	29482931	29482933	29482933	29482933	1	0	0	0	0	0	0	0	0	0	0	1	0	0	0	0	0	0	0	0	0	0	0	0.00707914	0	304	0	158	62	42	259	442	316	225	0	130	9	10339	9298	11288	16188	7280	9141	6240
chr17_29482934_29670024-c.61_6999delins60548	chr17	29482932	29670024	29482934	29670024	187091	0	0	0	0	0	0	0	0	1	0	0	0	0	0	0	0	0	0	0	0	0.00473462	0	0	0	305	0	158	62	42	259	444	317	227	0	130	9	10340	9298	11288	16188	7280	9141	6242
chr17_29482940_29482940-c.60_61ins60612	chr17	29482938	29482940	29482940	29482940	1	0	0	2	0	0	0	0	0	0	0	0	0	0	0	0.0177148	0	0	0	0	0	0	0	0	0	311	0	160	63	42	262	447	324	226	0	132	9	10346	9298	11290	16189	7280	9144	6245
chr17_29482953_29557306-c.61_3019delins60565	chr17	29482951	29557306	29482953	29557306	74354	0	0	0	0	0	0	0	0	0	0	1	0	0	0	0	0	0	0	0	0	0	0	0.00707564	0	327	0	163	63	42	274	452	333	226	0	137	10	10362	9298	11293	16189	7280	9156	6250
chr17_29482958_29482958-c.60_61ins60612	chr17	29482956	29482958	29482958	29482958	1	0	0	0	0	0	0	2	0	0	0	2	0	0	0	0	0	0	0	0.0319538	0	0	0	0.0141102	0	329	0	164	63	42	276	453	336	226	0	136	10	10364	9298	11294	16189	7280	9158	6251
chr17_29482972_29482972-c.60_61ins60612	chr17	29482970	29482972	29482972	29482972	1	0	0	1	0	0	0	0	0	0	0	0	0	0	0	0.00885347	0	0	0	0	0	0	0	0	0	332	0	165	69	42	284	453	336	229	0	136	10	10367	9298	11295	16195	7280	9166	6251
chr17_29482974_29482974-c.60_61ins60612	chr17	29482972	29482974	29482974	29482974	1	0	0	0	0	0	0	0	0	0	0	1	0	0	0	0	0	0	0	0	0	0	0	0.00707564	0	332	0	165	69	42	284	453	336	229	0	136	10	10367	9298	11295	16195	7280	9166	6251
chr17_29482975_29482974-c.60_61ins60613	chr17	29482973	29482974	29482975	29482974	0	4	0	1	0	0	0	4	1	0	0	0	0	0.0383113	0	0.00876661	0	0	0	0.0636836	0.00538526	0	0	0	0	332	0	166	69	42	284	453	336	229	0	135	10	10367	9298	11296	16195	7280	9166	6251
chr17_29482975_29482975-c.60_61ins60612	chr17	29482973	29482975	29482975	29482975	1	0	0	0	0	0	0	0	1	0	0	0	0	0	0	0	0	0	0	0	0.00543981	0	0	0	0	332	0	166	69	42	284	453	336	229	0	135	10	10367	9298	11296	16195	7280	9166	6251
chr17_29482975_29482976-c.60_61ins60611	chr17	29482973	29482976	29482975	29482976	2	0	0	1	0	0	0	0	0	2	0	0	0	0	0	0.00884508	0	0	0	0	0	0.00946029	0	0	0	332	0	166	69	42	284	453	336	229	0	135	10	10367	9298	11296	16195	7280	9166	6251
chr17_29482976_29482975-c.60_61ins60613	chr17	29482974	29482975	29482976	29482975	0	2	0	1	0	0	3	4	8	0	0	2	0	0.0190099	0	0.00871509	0	0	0.0322899	0.0633075	0.0429754	0	0	0.0139379	0	332	0	165	69	42	284	453	335	227	0	136	10	10367	9298	11296	16195	7280	9166	6251
chr17_29482976_29482976-c.60_61ins60612	chr17	29482974	29482976	29482976	29482976	1	0	0	0	2	0	1	1	2	5	0	2	0	0	0	0	0.0122652	0	0.010834	0.0158935	0.0108039	0.0235322	0	0.014057	0	332	0	165	69	42	284	453	335	227	0	136	10	10367	9298	11296	16195	7280	9166	6251
chr17_29482977_29482976-c.60_61ins60613	chr17	29482975	29482976	29482977	29482976	0	5	0	0	0	0	0	0	8	0	0	0	0	0.0480399	0	0	0	0	0	0	0.0433285	0	0	0	0	332	0	165	67	42	283	452	334	222	0	134	10	10367	9298	11296	16195	7280	9166	6251
chr17_29482977_29482977-c.60_61ins60612	chr17	29482975	29482977	29482977	29482977	1	1	0	4	0	0	2	6	1	1	0	2	1	0.00948698	0	0.0349074	0	0	0.0214835	0.0951368	0.00534812	0.00465387	0	0.0139236	0.00671998	332	0	165	67	42	283	452	334	222	0	134	10	10367	9298	11296	16195	7280	9166	6251
chr17_29482978_29482977-c.60_61ins60613	chr17	29482976	29482977	29482978	29482977	0	20	0	4	1	2	14	36	35	6	0	7	1	0.175776	0	0.0318484	0.00554032	0.0246928	0.138704	0.541921	0.173438	0.0255317	0	0.0445983	0.00613247	331	0	162	69	42	282	447	335	228	0	134	9	10367	9298	11296	16195	7280	9166	6251
chr17_29482978_29482978-c.60_61ins60612	chr17	29482976	29482978	29482978	29482978	1	53	0	60	37	21	98	230	147	52	0	68	5	0.306334	0	0.318618	0.13482	0.170774	0.660727	2.66455	0.4868	0.145403	0	0.287829	0.0199571	331	0	162	69	42	282	447	335	228	0	134	9	10367	9298	11296	16195	7280	9166	6251
chr17_29482978_29482979-c.60_61ins60611	chr17	29482976	29482979	29482978	29482979	2	0	0	2	2	0	6	4	10	6	0	1	1	0	0	0.0173296	0.0120816	0	0.0643435	0.0628907	0.053418	0.0278274	0	0.00691893	0.00668283	331	0	162	69	42	282	447	335	228	0	134	9	10367	9298	11296	16195	7280	9166	6251
chr17_29482978_29482980-c.60_61ins60610	chr17	29482976	29482980	29482978	29482980	3	0	0	0	0	0	2	0	0	0	0	0	0	0	0	0	0	0	0.0218198	0	0	0	0	0	0	331	0	162	69	42	282	447	335	228	0	134	9	10367	9298	11296	16195	7280	9166	6251
chr17_29482978_29482981-c.60_61ins60609	chr17	29482976	29482981	29482978	29482981	4	0	0	0	0	0	0	2	0	0	0	0	0	0	0	0	0	0	0	0.0319949	0	0	0	0	0	331	0	162	69	42	282	447	335	228	0	134	9	10367	9298	11296	16195	7280	9166	6251
chr17_29482979_29482978-c.60_61ins60613	chr17	29482977	29482978	29482979	29482978	0	6	0	0	1	0	4	4	7	4	0	0	0	0.05698	0	0	0.00605232	0	0.0429176	0.0630458	0.0374301	0.0185815	0	0	0	281	0	104	30	21	178	217	179	171	0	67	4	10369	9298	11296	16195	7280	9166	6251
chr17_29482980_29482979-c.60_61ins60613	chr17	29482978	29482979	29482980	29482979	0	1	0	0	0	0	1	1	1	2	0	1	0	0.00960146	0	0	0	0	0.0108617	0.0159358	0.00541368	0.00942586	0	0.00704269	0	334	0	163	67	42	277	447	326	223	0	135	9	10369	9298	11295	16195	7280	9167	6251
chr17_29482981_29482980-c.60_61ins60613	chr17	29482979	29482980	29482981	29482980	0	0	0	0	0	0	0	2	0	0	0	0	0	0	0	0	0	0	0	0.0319949	0	0	0	0	0	334	0	165	69	42	283	451	336	229	0	136	10	10369	9298	11295	16195	7280	9167	6251
chr17_29482982_29482981-c.60_61ins60613	chr17	29482980	29482981	29482982	29482981	0	1	0	0	0	0	0	2	1	0	0	0	0	0.00961142	0	0	0	0	0	0.0319511	0.00541929	0	0	0	0	334	0	165	69	42	285	451	336	229	0	135	10	10369	9298	11295	16195	7280	9167	6251
chr17_29482983_29482982-c.60_61ins60613	chr17	29482981	29482982	29482983	29482982	0	0	0	0	0	0	0	8	1	0	0	0	0	0	0	0	0	0	0	0.127916	0.00537725	0	0	0	0	334	0	165	69	42	285	453	336	229	0	135	10	10369	9298	11295	16195	7280	9167	6251
chr17_29482984_29482983-c.60_61ins60613	chr17	29482982	29482983	29482984	29482983	0	0	0	0	0	0	0	3	0	0	0	0	0	0	0	0	0	0	0	0.0479923	0	0	0	0	0	334	0	165	69	42	285	453	336	229	0	132	10	10369	9298	11295	16195	7280	9167	6251
chr17_29482985_29482984-c.60_61ins60613	chr17	29482983	29482984	29482985	29482984	0	0	0	0	0	0	1	1	0	0	0	0	0	0	0	0	0	0	0.0108929	0.0159816	0	0	0	0	0	334	0	165	69	42	285	453	336	229	0	132	10	10369	9298	11295	16195	7280	9167	6251
chr17_29482986_29482985-c.60_61ins60613	chr17	29482984	29482985	29482986	29482985	0	3	0	0	0	0	0	1	3	1	0	1	0	0.0288168	0	0	0	0	0	0.0159149	0.0162357	0.00470473	0	0.00703544	0	334	0	165	69	42	285	453	336	229	0	132	10	10369	9298	11295	16195	7280	9167	6251
chr17_29482986_29482988-c.60_61ins60610	chr17	29482984	29482988	29482986	29482988	3	2	0	1	2	0	1	0	0	1	0	0	0	0.0192239	0	0.00881558	0.0123005	0	0.010864	0	0	0.00471193	0	0	0	334	0	165	69	42	285	453	336	229	0	132	10	10369	9298	11295	16195	7280	9167	6251
chr17_29482987_29482986-c.60_61ins60613	chr17	29482985	29482986	29482987	29482986	0	1	0	3	0	1	4	35	15	3	0	3	0	0.0090202	0	0.0248779	0	0.0128521	0.0409301	0.549392	0.076788	0.0132882	0	0.0198788	0	332	0	164	67	42	284	453	336	228	0	132	10	10369	9298	11295	16195	7280	9167	6251
chr17_29482987_29482988-c.60_61ins60611	chr17	29482985	29482988	29482987	29482988	2	3	0	14	1	0	4	4	3	11	0	1	0	0.0281314	0	0.121538	0.00599174	0	0.0424819	0.0624115	0.0158499	0.0507355	0	0.00686842	0	332	0	164	67	42	284	453	336	228	0	132	10	10369	9298	11295	16195	7280	9167	6251
chr17_29482988_29482987-c.60_61ins60613	chr17	29482986	29482987	29482988	29482987	0	50	0	6	1	3	18	37	34	7	0	4	0	0.437099	0	0.0465073	0.00538586	0.0360441	0.173892	0.541431	0.163644	0.0289659	0	0.024737	0	329	0	150	66	42	280	449	333	217	0	131	10	10369	9298	11295	16195	7280	9167	6251
chr17_29482988_29482988-c.60_61ins60612	chr17	29482986	29482988	29482988	29482988	1	3	0	1	0	0	1	6	2	9	0	1	0	0.028476	0	0.00869818	0	0	0.0107193	0.0950407	0.0106907	0.0419848	0	0.00695239	0	329	0	150	66	42	280	449	333	217	0	131	10	10369	9298	11295	16195	7280	9167	6251
chr17_29482989_29482988-c.60_61ins60613	chr17	29482987	29482988	29482989	29482988	0	11	0	3	0	0	3	4	5	10	0	4	0	0.103949	0	0.0258424	0	0	0.0318552	0.0624666	0.0264652	0.0461445	0	0.0275495	0	326	0	149	66	42	280	443	331	208	0	130	10	10369	9298	11295	16195	7280	9168	6251
chr17_29482989_29482989-c.60_61ins60612	chr17	29482987	29482989	29482989	29482989	1	24	0	56	12	6	12	44	34	39	0	18	2	0.195884	0	0.428302	0.0619582	0.0689594	0.109922	0.61817	0.155968	0.155687	0	0.10696	0.0113772	326	0	149	66	42	280	443	331	208	0	130	10	10369	9298	11295	16195	7280	9168	6251
chr17_29482989_29482990-c.60_61ins60611	chr17	29482987	29482990	29482989	29482990	2	0	0	1	0	7	2	1	0	0	0	0	0	0	0	0.00874695	0	0.0957477	0.0215776	0.0158151	0	0	0	0	0	326	0	149	66	42	280	443	331	208	0	130	10	10369	9298	11295	16195	7280	9168	6251
chr17_29482989_29482991-c.60_61ins60610	chr17	29482987	29482991	29482989	29482991	3	2	0	0	0	0	0	0	0	0	0	0	0	0.0192883	0	0	0	0	0	0	0	0	0	0	0	326	0	149	66	42	280	443	331	208	0	130	10	10369	9298	11295	16195	7280	9168	6251
chr17_29482990_29482989-c.60_61ins60613	chr17	29482988	29482989	29482990	29482989	0	8	0	4	1	1	1	5	6	1	0	1	0	0.0758385	0	0.0346812	0.00603128	0.0134261	0.0106586	0.0786443	0.0319556	0.00462337	0	0.00691376	0	308	0	108	57	29	272	408	302	190	0	114	8	10369	9298	11295	16195	7280	9168	6251
chr17_29482991_29482990-c.60_61ins60613	chr17	29482989	29482990	29482991	29482990	0	0	0	0	0	0	0	1	0	0	0	0	0	0	0	0	0	0	0	0.0159974	0	0	0	0	0	332	0	164	69	35	284	452	336	229	0	132	10	10369	9298	11295	16195	7280	9168	6251
chr17_29482992_29482991-c.60_61ins60613	chr17	29482990	29482991	29482992	29482991	0	0	0	0	0	0	0	0	2	0	0	0	0	0	0	0	0	0	0	0	0.0108796	0	0	0	0	332	0	165	69	42	303	453	336	229	0	132	11	10369	9298	11295	16195	7280	9185	6251
chr17_29482994_29482993-c.60_61ins60613	chr17	29482992	29482993	29482994	29482993	0	1	0	0	0	0	0	0	0	0	0	0	0	0.00964413	0	0	0	0	0	0	0	0	0	0	0	334	0	165	69	42	303	453	336	229	0	132	12	10369	9298	11295	16195	7280	9185	6251
chr17_29482995_29482994-c.60_61ins60613	chr17	29482993	29482994	29482995	29482994	0	0	0	0	1	0	0	0	0	1	0	0	0	0	0	0	0.00617209	0	0	0	0	0.0047313	0	0	0	334	0	165	69	42	303	453	336	229	0	132	12	10369	9298	11295	16195	7280	9185	6251
chr17_29482996_29482998-c.60_61ins60610	chr17	29482994	29482998	29482996	29482998	3	1	0	0	0	0	0	0	0	0	0	0	0	0.00964413	0	0	0	0	0	0	0	0	0	0	0	334	0	165	69	42	303	453	336	229	0	132	12	10369	9298	11295	16195	7280	9185	6251
chr17_29482997_29482996-c.60_61ins60613	chr17	29482995	29482996	29482997	29482996	0	0	0	0	4	0	0	0	2	0	0	0	0	0	0	0	0.0246746	0	0	0	0.0108552	0	0	0	0	333	0	165	69	42	303	453	336	229	0	132	12	10369	9298	11295	16195	7280	9185	6251
chr17_29482997_29482998-c.60_61ins60611	chr17	29482995	29482998	29482997	29482998	2	0	0	0	0	0	1	0	0	0	0	0	0	0	0	0	0	0	0.0108873	0	0	0	0	0	0	333	0	165	69	42	303	453	336	229	0	132	12	10369	9298	11295	16195	7280	9185	6251
chr17_29482998_29482997-c.60_61ins60613	chr17	29482996	29482997	29482998	29482997	0	14	0	1	3	1	5	4	4	0	0	5	0	0.13241	0	0.00858587	0.0179796	0.0133268	0.0530042	0.0623587	0.0211256	0	0	0.034399	0	333	0	165	69	42	302	453	336	231	0	132	12	10369	9298	11295	16195	7280	9185	6251
chr17_29483000_29701380-c.61_8664delins60612	chr17	29482998	29701380	29483000	29701380	218381	0	0	0	0	0	1	0	0	0	0	0	0	0	0	0	0	0	0.0108826	0	0	0	0	0	0	332	1	165	71	42	307	452	337	260	2	132	12	10367	9299	11295	16197	7280	9189	6250
chr17_29483006_29483006-c.66del	chr17	29483004	29483006	29483006	29483006	1	1	0	0	0	0	0	0	0	0	0	1	0	0.00964817	0	0	0	0	0	0	0	0	0	0.00707144	0	10350	9273	11266	16176	7268	9160	6204	18344	21132	21754	14115	14613	10358	9301	11294	16198	7280	9189	6250
chr17_29483008_29483008-c.68del	chr17	29483006	29483008	29483008	29483008	1	2	0	0	0	0	3	0	0	1	0	0	0	0.0192454	0	0	0	0	0.0325058	0	0	0.00469019	0	0	0	10349	9273	11320	16196	7275	9180	6204	18344	21195	21818	14115	14631	10357	9301	11348	16218	7287	9209	6250
chr17_29483009_29483009-c.69del	chr17	29483007	29483009	29483009	29483009	1	129	0	1	0	0	85	3	1	45	0	0	0	1.1238	0	0.00721409	0	0	0.807017	0.0394313	0.00440993	0.176326	0	0	0	10346	9345	11326	16198	7338	9222	6204	18529	21198	21823	14115	14666	10356	9373	11354	16220	7350	9254	6250
chr17_29483013_29483014-c.73_74del	chr17	29483011	29483014	29483013	29483014	2	0	0	0	0	0	0	0	0	37	0	0	0	0	0	0	0	0	0	0	0	0.174487	0	0	0	10514	9381	11477	16236	7417	9236	6201	18834	21179	21824	14290	14860	10522	9409	11505	16258	7429	9265	6247
chr17_29483014_29483014-c.74del	chr17	29483012	29483014	29483014	29483014	1	1	0	0	0	0	0	0	0	1	1	0	0	0.00951936	0	0	0	0	0	0	0	0.00474676	0.00457911	0	0	10488	9302	11407	16171	7417	9191	6147	18741	20977	21714	14247	14859	10496	9330	11435	16193	7429	9220	6193
chr17_29483015_29483015-c.75del	chr17	29483013	29483015	29483015	29483015	1	0	1	0	0	1	0	0	0	0	0	0	0	0	0.010705	0	0	0.0134477	0	0	0	0	0	0	0	10489	9302	11412	16223	7417	9196	6147	18741	20973	21714	14377	14859	10498	9330	11440	16245	7429	9225	6193
chr17_29483015_29483016-c.75_76del	chr17	29483013	29483016	29483015	29483016	2	0	0	0	0	0	14	0	0	0	0	0	0	0	0	0	0	0	0.151762	0	0	0	0	0	0	10489	9302	11412	16223	7417	9196	6147	18741	20973	21714	14377	14859	10498	9330	11440	16245	7429	9225	6193
chr17_29483016_29483016-c.76del	chr17	29483014	29483016	29483016	29483016	1	0	5	0	0	41	0	0	0	11	181	0	0	0	0.0474145	0	0	0.508619	0	0	0	0.0462596	0.78314	0	0	10484	9300	11471	16328	7416	9178	6147	18743	21008	21712	14287	14855	10492	9329	11499	16350	7429	9221	6193
chr17_29483016_29527497-c.76_946del	chr17	29483014	29527497	29483016	29527497	44482	0	0	0	1	0	0	0	0	0	0	0	0	0	0	0	0.00611621	0	0	0	0	0	0	0	0	10484	9300	11471	16328	7416	9178	6147	18743	21008	21712	14287	14855	10492	9329	11499	16350	7429	9221	6193
chr17_29483017_29483016-c.=	chr17	29483015	29483016	29483017	29483016	0	0	0	0	0	0	1	0	93	4	0	0	0	0	0	0	0	0	0.0102772	0	0.489989	0.0180776	0	0	0	10503	9335	11474	16394	7396	9256	6155	18889	21124	21658	14280	14864	10511	9368	11502	16417	7449	9299	6201
chr17_29483017_29527498-c.77_947del	chr17	29483015	29527498	29483017	29527498	44482	0	0	0	31	0	0	0	0	0	0	0	0	0	0	0	0.188829	0	0	0	0	0	0	0	0	10503	9335	11474	16394	7396	9256	6155	18889	21124	21658	14280	14864	10511	9368	11502	16417	7449	9299	6201
chr17_29483018_29483017-c.=	chr17	29483016	29483017	29483018	29483017	0	82	0	0	0	0	8	0	0	0	0	0	0	0.774084	0	0	0	0	0.0802902	0	0	0	0	0	0	10503	9335	11470	16351	7436	9275	6154	18951	21119	21937	14276	14856	10511	9363	11498	16405	7448	9304	6200
chr17_29483018_29483018-c.78del	chr17	29483016	29483018	29483018	29483018	1	0	0	2	0	1	0	0	0	0	1	0	10	0	0	0.0172607	0	0.0133185	0	0	0	0	0.00449855	0	0.0670025	10503	9335	11470	16351	7436	9275	6154	18951	21119	21937	14276	14856	10511	9363	11498	16405	7448	9304	6200
chr17_29483019_29483018-c.=	chr17	29483017	29483018	29483019	29483018	0	21	0	61	0	0	0	0	0	0	0	0	0	0.192844	0	0.529232	0	0	0	0	0	0	0	0	0	10373	9191	11288	16210	7377	9128	6152	18882	20903	21628	14108	14665	10381	9219	11318	16264	7390	9157	6198
chr17_29483019_29483019-c.79del	chr17	29483017	29483019	29483019	29483019	1	0	0	200	0	165	0	0	0	1	110	0	0	0	0	1.41431	0	1.84966	0	0	0	0.00338953	0.371194	0	0	10373	9191	11288	16210	7377	9128	6152	18882	20903	21628	14108	14665	10381	9219	11318	16264	7390	9157	6198
chr17_29483020_29483019-c.=	chr17	29483018	29483019	29483020	29483019	0	0	0	0	0	0	1	0	0	0	0	0	0	0	0	0	0	0	0.0109278	0	0	0	0	0	0	10338	9250	10963	16257	7401	9122	6150	18876	21102	21506	14030	14857	10346	9278	11191	16311	7578	9151	6196
chr17_29483020_29483020-c.80del	chr17	29483018	29483020	29483020	29483020	1	0	0	1	2	0	5	0	0	156	1	0	0	0	0	0.00832301	0.0114241	0	0.0510898	0	0	0.732962	0.00428835	0	0	10338	9250	10963	16257	7401	9122	6150	18876	21102	21506	14030	14857	10346	9278	11191	16311	7578	9151	6196
chr17_29483020_29483021-c.80_81del	chr17	29483018	29483021	29483020	29483021	2	0	0	0	0	0	0	0	81	0	0	0	0	0	0	0	0	0	0	0	0.428209	0	0	0	0	10338	9250	10963	16257	7401	9122	6150	18876	21102	21506	14030	14857	10346	9278	11191	16311	7578	9151	6196
chr17_29483021_29483020-c.=	chr17	29483019	29483020	29483021	29483020	0	0	0	0	0	0	44	0	0	0	0	0	50	0	0	0	0	0	0.466863	0	0	0	0	0	0.322221	10322	9239	11140	16322	7558	9111	6145	18772	21010	21582	14025	14846	10330	9267	11169	16378	7570	9145	6191
chr17_29483021_29483021-c.81del	chr17	29483019	29483021	29483021	29483021	1	0	0	54	82	0	46	2	0	274	6	0	0	0	0	0.398177	0.412866	0	0.414864	0.0257358	0	1.13351	0.0220412	0	0	10322	9239	11140	16322	7558	9111	6145	18772	21010	21582	14025	14846	10330	9267	11169	16378	7570	9145	6191
chr17_29483022_29483022-c.82del	chr17	29483020	29483022	29483022	29483022	1	0	0	0	116	0	0	0	2	1	32	8	114	0	0	0	0.651073	0	0	0	0.00914295	0.00409092	0.129447	0.0496832	0.694504	10421	9268	11039	16233	7614	9216	6127	18869	20911	21593	14016	15116	10429	9296	11121	16369	7626	9291	6175
chr17_29483023_29527504-c.83_953del	chr17	29483021	29527504	29483023	29527504	44482	0	0	0	1	0	0	0	0	0	0	0	0	0	0	0	0.00611958	0	0	0	0	0	0	0	0	10351	9261	10701	16171	7618	9266	6127	19000	20994	21513	13999	14835	10359	9289	10729	16341	7630	9295	6173
chr17_29483024_29483023-c.=	chr17	29483022	29483023	29483024	29483023	0	0	0	0	0	0	0	0	1	0	0	0	0	0	0	0	0	0	0	0	0.00540599	0	0	0	0	10060	8930	10311	15872	7316	9047	5998	18458	20622	21370	13935	14842	10068	8958	10339	15927	7328	9076	6044
chr17_29483024_29483024-c.84del	chr17	29483022	29483024	29483024	29483024	1	0	0	0	0	0	0	0	0	0	1	0	0	0	0	0	0	0	0	0	0	0	0.00465853	0	0	10060	8930	10311	15872	7316	9047	5998	18458	20622	21370	13935	14842	10068	8958	10339	15927	7328	9076	6044
chr17_29483025_29483025-c.85del	chr17	29483023	29483025	29483025	29483025	1	3	0	0	0	0	24	0	0	2	121	0	0	0.0277188	0	0	0	0	0.250996	0	0	0.00902036	0.547032	0	0	10050	9001	10307	15874	7316	9037	6159	18421	20544	21427	13930	14826	10058	9029	10335	15929	7328	9066	6205
chr17_29483025_29483026-c.85_86del	chr17	29483023	29483026	29483025	29483026	2	8	0	9	0	0	0	0	0	0	1	0	0	0.0788809	0	0.0864213	0	0	0	0	0	0	0.00457665	0	0	10050	9001	10307	15874	7316	9037	6159	18421	20544	21427	13930	14826	10058	9029	10335	15929	7328	9066	6205
chr17_29483026_29483025-c.=	chr17	29483024	29483025	29483026	29483025	0	0	0	0	0	7	0	0	0	0	0	0	0	0	0	0	0	0.0977108	0	0	0	0	0	0	0	9908	8761	10279	15796	7152	8834	6120	18213	20367	21169	13998	14647	9927	8789	10316	15851	7164	8887	6166
chr17_29483026_29483027-c.86_87del	chr17	29483024	29483027	29483026	29483027	2	6	1	2	1	0	0	0	2	0	0	0	0	0.0601785	0.0112783	0.0192316	0.0062507	0	0	0	0.0108608	0	0	0	0	9908	8761	10279	15796	7152	8834	6120	18213	20367	21169	13998	14647	9927	8789	10316	15851	7164	8887	6166
chr17_29483027_29483027-c.87del	chr17	29483025	29483027	29483027	29483027	1	115	1	0	0	0	4	0	0	68	0	0	0	1.13985	0.0100969	0	0	0	0.0400219	0	0	0.307164	0	0	0	9714	8639	10216	15690	7011	8742	6099	18074	19872	21100	13876	14380	9736	8668	10255	15746	7023	8771	6145
chr17_29483028_29483028-c.88del	chr17	29483026	29483028	29483028	29483028	1	1	0	0	0	0	0	0	0	0	0	0	0	0.0101358	0	0	0	0	0	0	0	0	0	0	0	9737	8620	10223	15689	7067	8725	6089	18217	19783	21043	13904	14377	9866	8650	10253	15745	7079	8758	6135
chr17_29483030_29552180-c.90_1913del	chr17	29483028	29552180	29483030	29552180	69151	0	0	0	0	0	0	0	0	63	0	0	0	0	0	0	0	0	0	0	0	0.320122	0	0	0	9767	8739	10233	15612	7043	8946	6063	18237	19654	20795	13921	14364	9775	8767	10261	15667	7055	8975	6109
chr17_29483031_29527478-c.91_927del	chr17	29483029	29527478	29483031	29527478	44448	0	0	0	0	0	0	0	0	0	0	38	0	0	0	0	0	0	0	0	0	0	0	0.280961	0	9736	8718	10130	15379	7035	8853	6061	18146	19184	20706	13511	14134	9744	8746	10158	15434	7047	8882	6107
chr17_29483032_29483033-c.92_93del	chr17	29483030	29483033	29483032	29483033	2	0	0	0	0	0	1	0	0	0	1	0	0	0	0	0	0	0	0.0113368	0	0	0	0.00480413	0	0	9318	8710	9842	15328	7034	8788	6053	18169	19171	20698	13220	14015	9326	8738	9870	15383	7046	8817	6099
chr17_29483035_29483035-c.95del	chr17	29483033	29483035	29483035	29483035	1	0	0	0	0	0	1	0	0	1	0	0	2	0	0	0	0	0	0.0113203	0	0	0.0052374	0	0	0.0143	9263	8315	9783	14744	6832	8789	5989	17677	18960	20308	12058	13944	9271	8343	9811	14799	6844	8818	6035
chr17_29483037_29483037-c.97del	chr17	29483035	29483037	29483037	29483037	1	2	1	0	4	1	0	0	0	0	1	0	1	0.02142	0.0118752	0	0.0266266	0.0143606	0	0	0	0	0.00487816	0	0.00713432	9274	8336	9922	14886	6906	8855	6296	17598	19126	20252	12048	13895	9282	8364	9950	14941	6918	8884	6342
chr17_29483040_29483040-c.100del	chr17	29483038	29483040	29483040	29483040	1	0	0	0	0	0	0	0	0	0	1	0	0	0	0	0	0	0	0	0	0	0	0.00511666	0	0	8765	8230	9797	14600	6570	8767	6454	17141	18711	19448	11993	13745	8773	8258	9825	14655	6582	8796	6500
chr17_29483040_29486027-c.100_204del	chr17	29483038	29486027	29483040	29486027	2988	0	0	0	0	0	22	0	0	0	0	0	0	0	0	0	0	0	0.250114	0	0	0	0	0	0	8765	8230	9797	14600	6570	8767	6454	17141	18711	19448	11993	13745	8773	8258	9825	14655	6582	8796	6500
chr17_29483040_29486072-c.100_249del	chr17	29483038	29486072	29483040	29486072	3033	0	0	0	0	114	0	0	0	0	0	0	0	0	0	0	0	1.732	0	0	0	0	0	0	0	8765	8230	9797	14600	6570	8767	6454	17141	18711	19448	11993	13745	8773	8258	9825	14655	6582	8796	6500
chr17_29483040_29527489-c.100_938del	chr17	29483038	29527489	29483040	29527489	44450	0	0	0	0	0	0	0	0	0	0	1	0	0	0	0	0	0	0	0	0	0	0	0.0083022	0	8765	8230	9797	14600	6570	8767	6454	17141	18711	19448	11993	13745	8773	8258	9825	14655	6582	8796	6500
chr17_29483045_29483045-c.105del	chr17	29483043	29483045	29483045	29483045	1	0	0	0	0	0	1	0	0	0	0	0	0	0	0	0	0	0	0.0116252	0	0	0	0	0	0	8268	7752	8559	14112	6065	8551	6292	16688	17583	18704	11402	13538	8276	7780	8587	14167	6191	8602	6338
chr17_29483054_29483054-c.114del	chr17	29483052	29483054	29483054	29483054	1	0	0	0	0	0	0	0	0	0	0	0	2	0	0	0	0	0	0	0	0	0	0	0	0.0301932	2154	2485	2029	4861	2204	3355	3224	6315	6311	5064	4544	6603	2162	2513	2057	4916	2330	3406	3270
chr17_29483060_29483060-c.120del	chr17	29483058	29483060	29483060	29483060	1	0	0	0	0	0	1	0	0	0	0	0	1	0	0	0	0	0	0.0273431	0	0	0	0	0	0.015704	2246	2666	1995	4933	2184	3601	3212	6307	6060	5335	4026	6331	2254	2694	2023	4988	2310	3652	3258
chr17_29483062_29483062-c.122del	chr17	29483060	29483062	29483062	29483062	1	1	2	0	4	0	0	0	1	0	0	0	0	0.0368435	0.069244	0	0.0755701	0	0	0	0.014409	0	0	0	0	2667	2827	1988	5180	2422	3753	3212	6786	6607	6344	4026	6732	2675	2855	2016	5235	2548	3804	3258
chr17_29483064_29483063-c.=	chr17	29483062	29483063	29483064	29483063	0	0	0	0	0	0	0	0	0	1	0	0	0	0	0	0	0	0	0	0	0	0.0151423	0	0	0	2760	2925	1975	5416	2437	3770	3209	6867	6515	6488	4023	6883	2768	2953	2003	5471	2563	3821	3255
chr17_29483064_29483064-c.124del	chr17	29483062	29483064	29483064	29483064	1	0	0	0	0	0	0	0	1	0	0	0	0	0	0	0	0	0	0	0	0.0144781	0	0	0	0	2760	2925	1975	5416	2437	3770	3209	6867	6515	6488	4023	6883	2768	2953	2003	5471	2563	3821	3255
chr17_29483068_29483068-c.128del	chr17	29483066	29483068	29483068	29483068	1	0	1	0	0	0	0	0	0	0	0	1	0	0	0.0302085	0	0	0	0	0	0	0	0	0.0209949	0	2976	3276	2278	5792	2862	4310	3205	7422	7603	6680	4697	7353	2984	3304	2306	5847	2988	4361	3251
chr17_29483069_29483069-c.129del	chr17	29483067	29483069	29483069	29483069	1	0	0	2	1	0	0	1	0	2	1	1	0	0	0	0.0858365	0.0168227	0	0	0.0303221	0	0.0256344	0.0145054	0.0207398	0	2974	3273	2279	5794	2860	4298	3203	7417	7594	6686	4692	7344	2982	3302	2307	5849	2986	4349	3249
chr17_29483069_29664397-c.129_6376del	chr17	29483067	29664397	29483069	29664397	181329	0	0	0	0	0	51	0	0	0	0	0	0	0	0	0	0	0	1.17268	0	0	0	0	0	0	2974	3273	2279	5794	2860	4298	3203	7417	7594	6686	4692	7344	2982	3302	2307	5849	2986	4349	3249
chr17_29483073_29483073-c.133del	chr17	29483071	29483073	29483073	29483073	1	0	0	0	0	0	0	0	0	0	1	0	0	0	0	0	0	0	0	0	0	0	0.0147059	0	0	2971	3339	2347	5892	3048	4371	3198	7384	7909	6704	4956	7295	2979	3367	2375	5947	3174	4473	3244
chr17_29483077_29483076-c.=	chr17	29483075	29483076	29483077	29483076	0	0	0	0	0	0	0	0	0	0	0	1	0	0	0	0	0	0	0	0	0	0	0	0.019305	0	3105	3599	2326	6176	3135	4468	3189	7178	8281	6833	5127	7298	3113	3627	2354	6231	3261	4570	3235
chr17_29483077_29483077-c.137del	chr17	29483075	29483077	29483077	29483077	1	0	0	0	1	0	0	1	1	4	0	2	1	0	0	0	0.0158402	0	0	0.0305509	0.0136715	0.0473034	0	0.0381856	0.0134826	3105	3599	2326	6176	3135	4468	3189	7178	8281	6833	5127	7298	3113	3627	2354	6231	3261	4570	3235
chr17_29483079_29483084-c.139_144del	chr17	29483077	29483084	29483079	29483084	6	0	0	0	0	0	1	0	0	0	0	0	0	0	0	0	0	0	0.0216216	0	0	0	0	0	0	3070	3693	2339	6366	3234	4523	3371	7645	8361	6873	5128	7362	3078	3721	2367	6421	3360	4625	3417
chr17_29483080_29483080-c.140del	chr17	29483078	29483080	29483080	29483080	1	0	0	0	0	0	1	0	1	0	0	1	3	0	0	0	0	0	0.0189829	0	0.0123174	0	0	0.0178876	0.0385512	3127	4238	3253	6902	3507	5132	3729	8023	9323	7228	5502	7726	3135	4266	3281	6957	3633	5235	3775
chr17_29483081_29483086-c.141_146del	chr17	29483079	29483086	29483081	29483086	6	0	0	0	0	0	20	0	0	0	0	0	0	0	0	0	0	0	0.361206	0	0	0	0	0	0	3420	4515	3659	7177	3768	5433	3628	8121	10002	7520	5776	8295	3428	4543	3687	7232	3894	5537	3674
chr17_29483082_29483081-c.=	chr17	29483080	29483081	29483082	29483081	0	0	1	0	0	0	0	0	0	0	0	0	0	0	0.0214915	0	0	0	0	0	0	0	0	0	0	4059	4625	3826	7670	3998	5685	3669	8809	10588	7789	6092	8591	4067	4653	3854	7725	4124	5807	3715
chr17_29483082_29483082-c.142del	chr17	29483080	29483082	29483082	29483082	1	0	1	2	1	0	1	0	2	2	1	1	3	0	0.0211319	0.0511649	0.0127187	0	0.016926	0	0.0222255	0.0184139	0.0124603	0.0159936	0.0342932	4059	4625	3826	7670	3998	5685	3669	8809	10588	7789	6092	8591	4067	4653	3854	7725	4124	5807	3715
chr17_29483083_29483082-c.=	chr17	29483081	29483082	29483083	29483082	0	0	0	1	0	0	0	0	0	0	0	1	0	0	0	0.0251267	0	0	0	0	0	0	0	0.016087	0	4477	4775	3944	8329	4399	6159	3968	9554	11178	8181	6148	9182	4485	4804	3974	8385	4525	6282	4014
chr17_29483088_29483088-c.148del	chr17	29483086	29483088	29483088	29483088	1	0	1	0	0	0	0	1	0	0	0	1	0	0	0.023455	0	0	0	0	0.0287585	0	0	0	0.0215377	0	4876	4216	3525	7316	3686	5706	3417	8652	10570	6691	4568	6892	4884	4244	3553	7371	3812	5807	3463
chr17_29483091_29483091-c.151del	chr17	29483089	29483091	29483091	29483091	1	0	0	0	0	0	0	0	2	0	0	0	1	0	0	0	0	0	0	0	0.0202501	0	0	0	0.012774	5333	4841	4810	8067	4191	6486	3493	9825	11583	6932	4892	7793	5341	4869	4838	8122	4317	6587	3539
chr17_29483095_29483095-c.155del	chr17	29483093	29483095	29483095	29483095	1	0	0	0	0	1	0	0	0	0	5	0	0	0	0	0	0	0.00992407	0	0	0	0	0.026794	0	0	11584	10204	8743	14013	9926	12445	6867	21429	23290	18549	13522	18546	11592	10232	8771	14068	10052	12546	6913
chr17_29483096_29483096-c.156del	chr17	29483094	29483096	29483096	29483096	1	0	0	1	0	1	2	0	0	1	2	0	2	0	0	0.0112228	0	0.00952081	0.015461	0	0	0.0041882	0.010458	0	0.0103143	11933	10373	8842	14232	10327	12781	6886	21737	23664	18936	13609	19280	11941	10401	8870	14287	10454	12882	6932
chr17_29483101_29483101-c.161del	chr17	29483099	29483101	29483101	29483101	1	0	3	0	0	1	0	1	2	1	1	0	0	0	0.0280406	0	0	0.00896402	0	0.0142576	0.00864733	0.00408362	0.00488617	0	0	12164	10631	9290	15012	10969	13070	6933	22962	24255	20252	14118	19821	12172	10659	9318	15067	11095	13171	6979
chr17_29483101_29483102-c.161_162del	chr17	29483099	29483102	29483101	29483102	2	0	0	0	0	0	0	0	1	0	0	0	0	0	0	0	0	0	0	0	0.00434745	0	0	0	0	12164	10631	9290	15012	10969	13070	6933	22962	24255	20252	14118	19821	12172	10659	9318	15067	11095	13171	6979
chr17_29483102_29483103-c.162_163del	chr17	29483100	29483103	29483102	29483103	2	0	0	0	0	0	0	0	0	0	0	1	0	0	0	0	0	0	0	0	0	0	0	0.00686719	0	12171	10641	9297	14931	10973	13134	6940	23002	24231	20289	14509	19833	12179	10672	9325	14986	11100	13235	6987
chr17_29483103_29483103-c.163del	chr17	29483101	29483103	29483103	29483103	1	0	1	0	1	0	0	0	0	0	0	0	0	0	0.00934978	0	0.00662523	0	0	0	0	0	0	0	0	12189	10661	9332	15026	10987	13162	6945	23187	24349	20472	14785	19864	12197	10689	9360	15081	11113	13263	6991
chr17_29483104_29483104-c.164del	chr17	29483102	29483104	29483104	29483104	1	0	1	0	0	0	0	0	0	0	0	0	0	0	0.00930492	0	0	0	0	0	0	0	0	0	0	12196	10718	9393	15018	10994	13153	6953	23415	24399	20480	14802	19878	12204	10747	9421	15074	11120	13254	6999
chr17_29483105_29483105-c.165del	chr17	29483103	29483105	29483105	29483105	1	0	1	0	2	0	3	0	2	0	0	1	0	0	0.00925096	0	0.0131662	0	0.0222683	0	0.00846515	0	0	0.00669428	0	12225	10731	9404	15071	11033	13325	6960	23476	24472	20524	14813	19887	12233	10760	9432	15126	11159	13426	7006
chr17_29483108_29483108-c.168del	chr17	29483106	29483108	29483108	29483108	1	0	0	0	0	0	0	0	1	0	0	1	0	0	0	0	0	0	0	0	0.00422009	0	0	0.0065903	0	12580	11026	9772	15577	11483	13713	6983	23642	24862	21113	15115	20805	12588	11054	9800	15632	11609	13814	7029
chr17_29483109_29483109-c.169del	chr17	29483107	29483109	29483109	29483109	1	0	2	0	0	0	0	0	1	0	0	1	0	0	0.0180689	0	0	0	0	0	0.00420967	0	0	0.00642446	0	12592	11030	9840	15918	11500	13717	6986	23661	24839	21132	15480	20812	12600	11058	9868	15973	11626	13818	7032
chr17_29483110_29483109-c.=	chr17	29483108	29483109	29483110	29483109	0	0	0	0	1	0	0	0	0	0	0	0	0	0	0	0	0.00619502	0	0	0	0	0	0	0	0	12598	11036	10047	16087	11556	13664	6990	23685	24987	21410	15502	20630	12606	11066	10075	16142	11682	13765	7036
chr17_29483111_29483111-c.171del	chr17	29483109	29483111	29483111	29483111	1	0	0	2	0	0	1	0	200	1	1	0	1	0	0	0.0183897	0	0	0.00671587	0	0.82566	0.00374864	0.00431602	0	0.00448587	12687	11057	10068	16141	11562	13707	6420	24094	24642	21386	16502	20647	12695	11085	10096	16196	11688	13808	6466
chr17_29483111_29483113-c.171_173del	chr17	29483109	29483113	29483111	29483113	3	0	0	0	0	0	0	0	0	0	0	0	1	0	0	0	0	0	0	0	0	0	0	0	0.0048384	12687	11057	10068	16141	11562	13707	6420	24094	24642	21386	16502	20647	12695	11085	10096	16196	11688	13808	6466
chr17_29483112_29483111-c.=	chr17	29483110	29483111	29483112	29483111	0	0	0	0	0	0	1	0	0	0	0	0	0	0	0	0	0	0	0.00716846	0	0	0	0	0	0	12674	11230	10076	16061	11695	13848	7011	24163	24815	21438	16442	20428	12682	11258	10106	16116	11821	13950	7057
chr17_29483113_29483113-c.173del	chr17	29483111	29483113	29483113	29483113	1	0	0	0	0	72	83	1	38	0	0	1	540	0	0	0	0	0.465758	0.452837	0.0103456	0.114033	0	0	0.00447164	2.36525	12691	11262	10085	16020	11657	13854	7029	24581	24843	21451	16307	20263	12699	11290	10113	16075	11783	13955	7075
chr17_29483113_29483115-c.173_175del	chr17	29483111	29483115	29483113	29483115	3	0	0	0	0	0	0	0	0	0	0	0	1	0	0	0	0	0	0	0	0	0	0	0	0.00492975	12691	11262	10085	16020	11657	13854	7029	24581	24843	21451	16307	20263	12699	11290	10113	16075	11783	13955	7075
chr17_29483114_29483113-c.=	chr17	29483112	29483113	29483114	29483113	0	0	0	0	0	0	0	0	0	4	1	0	0	0	0	0	0	0	0	0	0	0.0160735	0.00470455	0	0	12728	11453	10089	16015	11612	13804	7048	24439	24786	21130	16340	19693	12736	11481	10117	16070	11810	13987	7095
chr17_29483114_29483114-c.174del	chr17	29483112	29483114	29483114	29483114	1	0	1	1	0	0	0	0	0	0	0	0	2	0	0.00869443	0.00986768	0	0	0	0	0	0	0	0	0.00985696	12728	11453	10089	16015	11612	13804	7048	24439	24786	21130	16340	19693	12736	11481	10117	16070	11810	13987	7095
chr17_29483114_29483115-c.174_175del	chr17	29483112	29483115	29483114	29483115	2	0	0	0	0	0	0	0	0	0	0	1	0	0	0	0	0	0	0	0	0	0	0	0.00609979	0	12728	11453	10089	16015	11612	13804	7048	24439	24786	21130	16340	19693	12736	11481	10117	16070	11810	13987	7095
chr17_29483115_29483114-c.=	chr17	29483113	29483114	29483115	29483114	0	0	0	0	0	0	0	0	0	0	4	0	0	0	0	0	0	0	0	0	0	0	0.0187908	0	0	13029	11479	10221	16042	11929	14058	7127	24738	25171	21192	16343	20376	13037	11508	10250	16097	12055	14158	7173
chr17_29483115_29483115-c.175del	chr17	29483113	29483115	29483115	29483115	1	0	114	1	0	0	0	0	0	0	0	0	0	0	0.989737	0.00895009	0	0	0	0	0	0	0	0	0	13029	11479	10221	16042	11929	14058	7127	24738	25171	21192	16343	20376	13037	11508	10250	16097	12055	14158	7173
chr17_29483115_29483117-c.175_177del	chr17	29483113	29483117	29483115	29483117	3	0	0	0	0	0	0	0	0	0	0	0	80	0	0	0	0	0	0	0	0	0	0	0	0.392157	13029	11479	10221	16042	11929	14058	7127	24738	25171	21192	16343	20376	13037	11508	10250	16097	12055	14158	7173
chr17_29483116_29483115-c.=	chr17	29483114	29483115	29483116	29483115	0	0	0	0	0	0	0	0	0	0	51	0	0	0	0	0	0	0	0	0	0	0	0.229761	0	0	13693	11719	10459	16318	12181	14312	7768	24966	26126	22102	16625	21088	13701	11861	10488	16373	12307	14412	7814
chr17_29483116_29483116-c.176del	chr17	29483114	29483116	29483116	29483116	1	0	1	0	0	0	0	0	0	0	0	0	0	0	0.00843099	0	0	0	0	0	0	0	0	0	0	13693	11719	10459	16318	12181	14312	7768	24966	26126	22102	16625	21088	13701	11861	10488	16373	12307	14412	7814
chr17_29483117_29483116-c.=	chr17	29483115	29483116	29483117	29483116	0	0	0	0	1	0	0	0	0	0	1	0	0	0	0	0	0.0060895	0	0	0	0	0	0.00449068	0	0	13818	11886	10544	16360	12294	14422	7912	24989	26185	22161	16625	21320	13826	11915	10572	16415	12420	14522	7958
chr17_29483117_29483117-c.177del	chr17	29483115	29483117	29483117	29483117	1	4	88	0	0	0	2	0	0	0	0	0	0	0.027079	0.735709	0	0	0	0.012874	0	0	0	0	0	0	13818	11886	10544	16360	12294	14422	7912	24989	26185	22161	16625	21320	13826	11915	10572	16415	12420	14522	7958
chr17_29483118_29483117-c.=	chr17	29483116	29483117	29483118	29483117	0	0	268	0	41	0	0	0	0	150	0	0	0	0	2.08184	0	0.198744	0	0	0	0	0.464682	0	0	0	13961	11865	10558	16381	12393	14403	8013	25014	26240	22203	16360	21472	13973	11981	10586	16436	12519	14505	8059
chr17_29483118_29483118-c.178del	chr17	29483116	29483118	29483118	29483118	1	121	38	0	1	0	4	0	5	0	78	0	34	0.801933	0.280748	0	0.00525403	0	0.0238542	0	0.0172526	0	0.310454	0	0.137738	13961	11865	10558	16381	12393	14403	8013	25014	26240	22203	16360	21472	13973	11981	10586	16436	12519	14505	8059
chr17_29483119_29483118-c.=	chr17	29483117	29483118	29483119	29483118	0	0	0	0	0	0	0	0	0	3	0	0	0	0	0	0	0	0	0	0	0	0.0112867	0	0	0	13948	11802	10566	16354	12518	14380	7615	25333	26491	22077	16318	21439	14077	11868	10594	16410	12644	14484	7661
chr17_29483119_29483119-c.179del	chr17	29483117	29483119	29483119	29483119	1	1	1	0	0	0	0	0	1	0	2	0	0	0.00709002	0.0084107	0	0	0	0	0	0.00393166	0	0.00897288	0	0	13948	11802	10566	16354	12518	14380	7615	25333	26491	22077	16318	21439	14077	11868	10594	16410	12644	14484	7661
chr17_29483120_29483120-c.180del	chr17	29483118	29483120	29483120	29483120	1	2	0	0	0	0	0	0	0	3	106	0	13	0.0133567	0	0	0	0	0	0	0	0.0105974	0.465203	0	0.0568411	14265	11875	10758	16760	12815	14823	7623	25438	26890	22515	16547	21867	14274	11904	10786	16815	12941	14923	7669
chr17_29483121_29483121-c.181del	chr17	29483119	29483121	29483121	29483121	1	127	2	0	0	0	0	0	0	144	0	0	0	0.845024	0.0148338	0	0	0	0	0	0	0.491633	0	0	0	14305	11914	10832	16838	12862	14889	7628	25511	26974	22510	16751	21926	14315	11942	10860	16893	12988	14989	7674
chr17_29483122_29483121-c.=	chr17	29483120	29483121	29483122	29483121	0	0	0	0	0	0	0	1	0	0	1	1	0	0	0	0	0	0	0	0.0130171	0	0	0.00436635	0.00591902	0	14207	11996	10833	16860	13068	14953	7629	25948	26840	22768	16815	21950	14342	12026	10861	16915	13194	15053	7675
chr17_29483122_29483122-c.182del	chr17	29483120	29483122	29483122	29483122	1	11	200	6	62	42	4	5	10	385	5	24	15	0.0555493	1.34498	0.0399544	0.270635	0.234279	0.0191823	0.0471473	0.0277991	1.13006	0.0157822	0.103496	0.0494193	14207	11996	10833	16860	13068	14953	7629	25948	26840	22768	16815	21950	14342	12026	10861	16915	13194	15053	7675
chr17_29483122_29483123-c.182_183del	chr17	29483120	29483123	29483122	29483123	2	0	74	0	0	0	0	0	0	1	0	0	0	0	0.615127	0	0	0	0	0	0	0.00349804	0	0	0	14207	11996	10833	16860	13068	14953	7629	25948	26840	22768	16815	21950	14342	12026	10861	16915	13194	15053	7675
chr17_29483122_29483124-c.182_184del	chr17	29483120	29483124	29483122	29483124	3	0	0	0	0	0	0	0	0	0	0	0	1	0	0	0	0	0	0	0	0	0	0	0	0.00455145	14207	11996	10833	16860	13068	14953	7629	25948	26840	22768	16815	21950	14342	12026	10861	16915	13194	15053	7675
chr17_29483123_29483122-c.=	chr17	29483121	29483122	29483123	29483122	0	0	0	0	2	0	0	0	0	48	3	1	7	0	0	0	0.0114674	0	0	0	0	0.175866	0.0128543	0.00580376	0.03126	14342	11729	10829	16970	13036	14951	7626	25931	26664	22768	16795	21941	14361	12031	10863	17087	13204	15055	7677
chr17_29483125_29483124-c.=	chr17	29483123	29483124	29483125	29483124	0	0	0	0	0	0	0	0	0	0	0	0	1	0	0	0	0	0	0	0	0	0	0	0	0.00454669	14363	12028	10975	16981	13200	14915	7636	25695	27120	22780	17091	21972	14371	12056	11003	17036	13326	15015	7682
chr17_29483125_29483126-c.185_186del	chr17	29483123	29483126	29483125	29483126	2	0	2	0	0	0	0	0	0	0	0	0	1	0	0.0165824	0	0	0	0	0	0	0	0	0	0.00453985	14363	12028	10975	16981	13200	14915	7636	25695	27120	22780	17091	21972	14371	12056	11003	17036	13326	15015	7682
chr17_29483126_29483125-c.=	chr17	29483124	29483125	29483126	29483125	0	0	0	0	0	0	1	0	0	0	0	1	0	0	0	0	0	0	0.00665559	0	0	0	0	0.00582772	0	14520	12027	10955	16979	13206	14917	7636	25693	27021	22596	17096	21975	14528	12057	10983	17034	13332	15017	7682
chr17_29483126_29483126-c.186del	chr17	29483124	29483126	29483126	29483126	1	0	1	0	1	0	2	0	1	0	3	0	0	0	0.00826666	0	0.00585002	0	0.0132805	0	0.00387173	0	0.0131835	0	0	14520	12027	10955	16979	13206	14917	7636	25693	27021	22596	17096	21975	14528	12057	10983	17034	13332	15017	7682
chr17_29483127_29483126-c.=	chr17	29483125	29483126	29483127	29483126	0	0	0	0	0	0	0	0	0	1	0	0	1	0	0	0	0	0	0	0	0	0.00368375	0	0	0.00454455	14697	12259	10955	17225	13206	14925	7688	25693	27046	22661	17097	21975	14705	12290	10983	17281	13332	15027	7734
chr17_29483140_29486019-c.200_204delins8	chr17	29483138	29486019	29483140	29486019	2880	0	0	0	0	2	0	0	0	0	0	0	0	0	0	0	0	0.014912	0	0	0	0	0	0	0	14528	12242	11067	17300	13286	14960	7690	25911	26848	22560	16915	21682	14536	12270	11095	17355	13412	15060	7736
chr17_29483144_29486027-c.204del	chr17	29483142	29486027	29483144	29486027	2884	0	0	0	0	0	0	0	3	0	0	0	0	0	0	0	0	0	0	0	0.0115607	0	0	0	0	14528	12241	11067	17301	13284	14960	7690	25910	26848	22560	16915	21682	14536	12269	11095	17356	13412	15060	7736
chr17_29483145_29486027-c.=	chr17	29483143	29486027	29483145	29486027	2883	14526	12236	11022	17295	13251	14747	7688	25905	26837	22263	16908	21435	0.997536	0.995357	0.991125	0.994459	0.985228	0.975696	0.991532	0.996397	0.994244	0.979473	0.994435	0.984854	14528	12241	11067	17301	13284	14960	7690	25907	26848	22560	16915	21682	14536	12269	11095	17356	13412	15060	7736
chr17_29483145_29486029-c.205_206del	chr17	29483143	29486029	29483145	29486029	2885	0	3	44	0	28	208	0	0	1	290	0	148	0	0.0179887	0.299198	0	0.155503	1.11747	0	0	0.00272732	1.02805	0	0.524758	14528	12241	11067	17301	13284	14960	7690	25907	26848	22560	16915	21682	14536	12269	11095	17356	13412	15060	7736
chr17_29483147_29486029-c.205_206delins2	chr17	29483145	29486029	29483147	29486029	2883	0	0	0	0	1	0	0	0	1	0	0	0	0	0	0	0	0.00745405	0	0	0	0.00370999	0	0	0	2	0	1	4	4	1	1	1	9	5	5	93	14536	12267	11095	17354	13411	15056	7735
chr17_29483149_29586524-c.205_4367delins866	chr17	29483147	29586524	29483149	29586524	103376	0	0	0	0	0	0	0	0	1	0	0	0	0	0	0	0	0	0	0	0	0.0037125	0	0	0	2	0	1	4	3	1	1	2	8	5	5	93	14536	12267	11095	17354	13411	15056	7735
chr17_29483155_29483155-c.204_205ins2882	chr17	29483153	29483155	29483155	29483155	1	0	0	0	0	0	0	0	0	2	0	0	0	0	0	0	0	0	0	0	0	0.00742501	0	0	0	2	0	1	4	3	1	1	2	7	5	5	93	14536	12267	11095	17354	13411	15056	7735
chr17_29483155_29553613-c.205_2162delins10	chr17	29483153	29553613	29483155	29553613	70459	0	0	0	1	0	0	0	0	0	0	0	0	0	0	0	0.00576236	0	0	0	0	0	0	0	0	2	0	1	4	3	1	1	2	7	5	5	93	14536	12267	11095	17354	13411	15056	7735
chr17_29483157_29486040-c.205_217delins12	chr17	29483155	29486040	29483157	29486040	2884	0	0	1	3	3	0	1	0	1	1	1	2	0	0	0.00895137	0.0171816	0.0222434	0	0.0128443	0	0.00368532	0.00438239	0.00585214	0.00915493	2	0	1	3	3	1	1	2	7	5	5	93	14536	12267	11095	17354	13411	15056	7735
chr17_29483158_29483158-c.204_205ins2882	chr17	29483156	29483158	29483158	29483158	1	0	0	0	0	0	0	0	0	2	0	0	0	0	0	0	0	0	0	0	0	0.00742501	0	0	0	2	0	0	0	0	1	0	2	6	4	4	91	14536	12267	11095	17354	13411	15056	7735
chr17_29483166_29483166-c.204_205ins2882	chr17	29483164	29483166	29483166	29483166	1	0	0	0	0	0	0	0	1	0	0	0	0	0	0	0	0	0	0	0	0.00385356	0	0	0	0	2	0	0	0	0	2	0	2	6	4	4	91	14536	12267	11095	17354	13411	15057	7735
chr17_29483167_29483166-c.204_205ins2883	chr17	29483165	29483166	29483167	29483166	0	0	0	0	0	0	0	0	0	0	0	1	0	0	0	0	0	0	0	0	0	0	0	0.00589414	0	2	0	0	0	0	2	0	1	6	4	4	91	14536	12267	11095	17354	13411	15057	7735
chr17_29483170_29483170-c.204_205ins2882	chr17	29483168	29483170	29483170	29483170	1	0	0	0	0	0	0	0	0	0	0	2	0	0	0	0	0	0	0	0	0	0	0	0.0117883	0	2	0	0	0	0	2	0	2	6	4	4	91	14536	12267	11095	17354	13411	15057	7735
chr17_29483171_29483170-c.204_205ins2883	chr17	29483169	29483170	29483171	29483170	0	0	0	0	0	0	2	0	0	0	0	0	0	0	0	0	0	0	0.0132829	0	0	0	0	0	0	2	0	0	0	0	2	0	2	6	4	2	91	14536	12267	11095	17354	13411	15057	7735
chr17_29483181_29483181-c.204_205ins2882	chr17	29483179	29483181	29483181	29483181	1	0	0	0	0	0	0	0	0	0	0	0	2	0	0	0	0	0	0	0	0	0	0	0	0.00921786	2	0	0	0	0	2	0	2	6	4	4	91	14536	12267	11095	17354	13411	15057	7735
chr17_29483185_29483185-c.204_205ins2882	chr17	29483183	29483185	29483185	29483185	1	2	0	0	0	0	0	0	0	0	0	0	0	0.0137589	0	0	0	0	0	0	0	0	0	0	0	2	0	0	0	0	2	0	2	6	4	4	91	14536	12267	11095	17354	13411	15057	7735
chr17_29483190_29483190-c.204_205ins2882	chr17	29483188	29483190	29483190	29483190	1	0	0	0	0	0	0	0	0	0	2	0	4	0	0	0	0	0	0	0	0	0	0.00881408	0	0.0184209	2	0	0	0	0	2	0	2	6	4	4	91	14536	12267	11095	17354	13411	15057	7735
chr17_29483199_29483199-c.204_205ins2882	chr17	29483197	29483199	29483199	29483199	1	0	0	0	0	0	0	0	0	1	2	0	2	0	0	0	0	0	0	0	0	0.00370642	0.00881849	0	0.00920737	2	0	0	0	0	2	0	2	6	4	4	91	14536	12267	11095	17354	13411	15057	7735
chr17_29483199_29483200-c.204_205ins2881	chr17	29483197	29483200	29483199	29483200	2	0	0	0	0	0	0	0	0	0	0	1	0	0	0	0	0	0	0	0	0	0	0	0.00589414	0	2	0	0	0	0	2	0	2	6	4	4	91	14536	12267	11095	17354	13411	15057	7735
chr17_29483251_29553541-c.205_2090delins106	chr17	29483249	29553541	29483251	29553541	70291	1	0	0	2	1	0	0	0	0	0	0	0	0.00686809	0	0	0.0115084	0.00744356	0	0	0	0	0	0	0	1	0	0	2	1	1	0	1	1	0	0	1	14535	12267	11095	17356	13412	15056	7735
chr17_29483304_29483304-c.204_205ins2882	chr17	29483302	29483304	29483304	29483304	1	0	0	0	0	0	0	0	0	0	0	1	0	0	0	0	0	0	0	0	0	0	0	0.00589484	0	0	0	0	0	0	1	0	0	0	0	2	0	14535	12267	11095	17356	13412	15056	7735
chr17_29483364_29483364-c.204_205ins2882	chr17	29483362	29483364	29483364	29483364	1	0	0	0	0	0	0	0	0	0	0	1	0	0	0	0	0	0	0	0	0	0	0	0.00589449	0	0	0	0	0	0	0	0	0	0	0	3	0	14535	12267	11095	17356	13412	15055	7735
chr17_29483391_29483391-c.204_205ins2882	chr17	29483389	29483391	29483391	29483391	1	0	0	0	0	0	0	0	0	0	0	1	0	0	0	0	0	0	0	0	0	0	0	0.00589449	0	0	0	0	0	0	0	0	0	0	0	3	0	14535	12267	11095	17356	13412	15055	7735
chr17_29483487_29562988-c.205_3923delins342	chr17	29483485	29562988	29483487	29562988	79502	0	0	0	0	0	0	0	1	0	0	0	0	0	0	0	0	0	0	0	0.00385371	0	0	0	0	0	0	0	0	0	0	0	1	0	0	0	0	14535	12267	11095	17356	13412	15055	7735
chr17_29483906_29701147-c.205_8431delins761	chr17	29483904	29701147	29483906	29701147	217242	0	0	0	0	0	1	0	0	0	0	0	0	0	0	0	0	0	0.00664187	0	0	0	0	0	0	0	0	0	0	0	1	0	0	0	0	0	0	14535	12267	11095	17356	13412	15056	7735
chr17_29484494_29585475-c.205_4224delins1349	chr17	29484492	29585475	29484494	29585475	100982	0	0	0	0	0	0	0	0	1	0	0	0	0	0	0	0	0	0	0	0	0.00371319	0	0	0	0	0	0	0	0	0	0	0	1	0	0	0	14535	12267	11095	17356	13412	15056	7735
chr17_29485063_29679274-c.205_7394delins1918	chr17	29485061	29679274	29485063	29679274	194212	0	0	0	0	0	0	0	2	0	0	0	0	0	0	0	0	0	0	0	0.00770683	0	0	0	0	0	0	0	0	0	0	0	2	0	0	0	0	14535	12267	11095	17356	13412	15056	7735
chr17_29485277_29508775-c.205_702delins2132	chr17	29485275	29508775	29485277	29508775	23499	0	0	0	0	10	0	0	2	17	0	0	0	0	0	0	0	0.0740282	0	0	0.00761104	0.0626142	0	0	0	0	0	0	0	10	0	0	2	18	0	0	0	14535	12267	11095	17356	13422	15056	7735
chr17_29485278_29508776-c.205_703delins2133	chr17	29485276	29508776	29485278	29508776	23499	0	0	0	0	0	0	0	0	1	0	0	0	0	0	0	0	0	0	0	0	0.00371071	0	0	0	0	0	0	0	0	0	0	0	1	0	0	0	14535	12267	11095	17356	13422	15056	7735
chr17_29485461_29486040-c.205_217delins2316	chr17	29485459	29486040	29485461	29486040	580	0	0	0	1	0	0	0	1	0	0	0	0	0	0	0	0.00575935	0	0	0	0.00385095	0	0	0	0	0	0	0	1	0	0	0	1	0	0	0	0	14535	12267	11095	17357	13422	15056	7735
chr17_29485868_29485868-c.204_205ins2882	chr17	29485866	29485868	29485868	29485868	1	0	0	0	0	1	0	0	0	0	0	0	0	0	0	0	0	0.0074499	0	0	0	0	0	0	0	0	0	0	0	1	0	0	0	0	0	0	0	14535	12267	11095	17357	13423	15056	7735
chr17_29485943_29485943-c.204_205ins2882	chr17	29485941	29485943	29485943	29485943	1	0	0	1	0	0	0	0	0	0	0	0	0	0	0	0.00901144	0	0	0	0	0	0	0	0	0	0	0	2	0	0	0	0	0	0	0	0	0	14535	12267	11097	17357	13422	15056	7735
chr17_29485999_29485999-c.204_205ins2882	chr17	29485997	29485999	29485999	29485999	1	0	0	1	0	0	0	0	0	0	0	0	0	0	0	0.00900982	0	0	0	0	0	0	0	0	0	0	0	4	0	11	15	0	1	7	1	0	0	14535	12267	11099	17357	13433	15071	7735
chr17_29485999_29541575-c.205_1499delins2854	chr17	29485997	29541575	29485999	29541575	55577	0	0	0	0	0	0	0	0	0	1	0	0	0	0	0	0	0	0	0	0	0	0.00441501	0	0	0	0	4	0	11	15	0	1	7	1	0	0	14535	12267	11099	17357	13433	15071	7735
chr17_29486037_29486036-c.=	chr17	29486035	29486036	29486037	29486036	0	0	0	0	0	0	0	0	0	0	0	1	0	0	0	0	0	0	0	0	0	0	0	0.00342888	0	21435	19270	15268	27229	20364	29330	10275	37556	40132	35471	29110	28899	21444	19298	15297	27289	20504	29409	10322
chr17_29486037_29486037-c.214del	chr17	29486035	29486037	29486037	29486037	1	0	0	0	0	0	1	0	0	0	0	0	0	0	0	0	0	0	0.00340032	0	0	0	0	0	0	21435	19270	15268	27229	20364	29330	10275	37556	40132	35471	29110	28899	21444	19298	15297	27289	20504	29409	10322
chr17_29486039_29486039-c.216del	chr17	29486037	29486039	29486039	29486039	1	0	0	0	0	0	1	0	0	0	0	0	0	0	0	0	0	0	0.00335537	0	0	0	0	0	0	21552	19471	15428	27906	20809	29724	10306	37596	40488	35958	29204	28925	21561	19499	15457	27966	20949	29803	10353
chr17_29486041_29486041-c.218del	chr17	29486039	29486041	29486041	29486041	1	0	0	0	0	0	0	0	1	1	0	0	0	0	0	0	0	0	0	0	0.00264114	0.00245177	0	0	0	21601	19631	15382	28316	20848	30321	10313	37808	40667	36308	29955	28920	21610	19659	15411	28376	20988	30400	10360
chr17_29486043_29486045-c.220_222del	chr17	29486041	29486045	29486043	29486045	3	0	0	0	0	0	0	0	0	0	2	0	0	0	0	0	0	0	0	0	0	0	0.0054805	0	0	22004	19827	15682	28311	20740	30668	10880	37548	40904	36398	29910	28773	22013	19855	15710	28367	20877	30747	10926
chr17_29486046_29486046-c.223del	chr17	29486044	29486046	29486046	29486046	1	0	0	0	0	0	0	0	2	0	0	2	0	0	0	0	0	0	0	0	0.00533167	0	0	0.00636918	0	22290	20686	15545	28444	21459	31874	10891	37445	41970	36722	31333	28812	22299	20714	15573	28500	21596	31953	10937
chr17_29486047_29486046-c.=	chr17	29486045	29486046	29486047	29486046	0	0	0	0	0	0	1	0	0	0	0	0	0	0	0	0	0	0	0.00311323	0	0	0	0	0	0	22293	20699	15583	28524	21555	32042	10891	37450	42023	36764	31734	28818	22302	20727	15611	28580	21692	32121	10937
chr17_29486047_29486047-c.224del	chr17	29486045	29486047	29486047	29486047	1	0	0	0	0	1	0	0	0	0	0	0	0	0	0	0	0	0.00460999	0	0	0	0	0	0	0	22293	20699	15583	28524	21555	32042	10891	37450	42023	36764	31734	28818	22302	20727	15611	28580	21692	32121	10937
chr17_29486047_29486048-c.224_225del	chr17	29486045	29486048	29486047	29486048	2	0	0	0	0	0	0	0	1	0	0	0	0	0	0	0	0	0	0	0	0.00266688	0	0	0	0	22293	20699	15583	28524	21555	32042	10891	37450	42023	36764	31734	28818	22302	20727	15611	28580	21692	32121	10937
chr17_29486048_29486047-c.=	chr17	29486046	29486047	29486048	29486047	0	2	0	0	0	0	0	0	1	0	0	0	0	0.00894958	0	0	0	0	0	0	0.00266322	0	0	0	0	22333	20714	15618	28509	21676	32420	11848	37472	42042	37475	31619	28831	22342	20742	15646	28565	21814	32499	11894
chr17_29486048_29486048-c.225del	chr17	29486046	29486048	29486048	29486048	1	0	2	1	0	7	0	0	0	2	0	6	1	0	0.00958508	0.00635163	0	0.031964	0	0	0	0.00471462	0	0.0188477	0.00344348	22333	20714	15618	28509	21676	32420	11848	37472	42042	37475	31619	28831	22342	20742	15646	28565	21814	32499	11894
chr17_29486049_29486048-c.=	chr17	29486047	29486048	29486049	29486048	0	7	1	1	1	9	1	2	1	2	4	7	0	0.0309975	0.00475448	0.00633574	0.00346766	0.0408436	0.00302076	0.0165471	0.00263117	0.00468284	0.0104755	0.0218461	0	22338	20734	15555	28410	21681	32597	11899	37467	42052	37621	31623	28964	22347	20764	15584	28466	21825	32676	11945
chr17_29486049_29486049-c.226del	chr17	29486047	29486049	29486049	29486049	1	9	2	0	6	16	14	0	8	6	4	16	8	0.0393051	0.00937487	0	0.0205358	0.0717573	0.0418238	0	0.020778	0.0138562	0.0103233	0.0493318	0.0269054	22338	20734	15555	28410	21681	32597	11899	37467	42052	37621	31623	28964	22347	20764	15584	28466	21825	32676	11945
chr17_29486050_29486049-c.=	chr17	29486048	29486049	29486050	29486049	0	20	1	3	3	4	3	12	9	4	29	22	6	0.0865719	0.00462145	0.0185139	0.0100885	0.0175953	0.00875617	0.0972463	0.0231993	0.00909874	0.0745724	0.0670691	0.0199122	22346	20762	15562	28526	21717	32841	11911	37287	42145	37506	31629	28965	22364	20792	15590	28588	21870	32934	11957
chr17_29486050_29486050-c.227del	chr17	29486048	29486050	29486050	29486050	1	113	369	153	363	986	241	55	294	450	237	532	247	0.21594	0.797813	0.427326	0.559271	2.28165	0.315512	0.196237	0.340223	0.465194	0.270658	0.751525	0.369047	22346	20762	15562	28526	21717	32841	11911	37287	42145	37506	31629	28965	22364	20792	15590	28588	21870	32934	11957
chr17_29486050_29486051-c.227_228del	chr17	29486048	29486051	29486050	29486051	2	0	2	0	0	0	13	0	2	1	0	0	0	0	0.00957799	0	0	0	0.0394108	0	0.00533125	0.00235465	0	0	0	22346	20762	15562	28526	21717	32841	11911	37287	42145	37506	31629	28965	22364	20792	15590	28588	21870	32934	11957
chr17_29486051_29486050-c.=	chr17	29486049	29486050	29486051	29486050	0	55	7	5	6	8	8	51	9	15	74	36	56	0.219631	0.0296995	0.0285592	0.0183617	0.0322903	0.0211443	0.392163	0.0210754	0.0317241	0.176113	0.10149	0.173769	22584	20610	15423	28678	20966	33366	11872	37694	41594	37619	31239	28833	22706	21009	15604	29097	22089	33699	11973
chr17_29486052_29486051-c.=	chr17	29486050	29486051	29486052	29486051	0	6	0	0	1	2	3	5	4	3	3	6	3	0.0258497	0	0	0.00336973	0.00882063	0.00858078	0.0412448	0.0103696	0.00700313	0.0077542	0.0184757	0.010024	22958	21540	15593	29248	22264	34448	11966	38068	42205	38124	32059	29550	22967	21570	15621	29304	22401	34540	12012
chr17_29486053_29486052-c.=	chr17	29486051	29486052	29486053	29486052	0	3	0	1	0	4	2	1	2	1	7	5	2	0.012823	0	0.0063492	0	0.0177147	0.00568261	0.00816416	0.00520071	0.00230981	0.018171	0.0154388	0.00674802	23204	21642	15590	29315	22277	34819	12102	38085	42806	38146	32088	29370	23213	21670	15618	29371	22414	34898	12148
chr17_29486054_29486053-c.=	chr17	29486052	29486053	29486054	29486053	0	4	0	0	3	1	0	3	3	0	5	7	0	0.0172043	0	0	0.0100448	0.00444697	0	0.0245108	0.00782759	0	0.0129841	0.0215808	0	23069	21789	15590	29570	22158	34820	12112	37965	42998	38114	32156	29101	23078	21817	15618	29626	22295	34899	12157
chr17_29486055_29486054-c.=	chr17	29486053	29486054	29486055	29486054	0	7	0	0	2	3	2	5	3	1	5	4	1	0.0300135	0	0	0.0066643	0.0133006	0.00565316	0.0407753	0.00782913	0.00228943	0.0128559	0.0122679	0.00339048	23091	21857	15695	29605	22169	34884	12112	37831	43044	38366	32189	29121	23100	21885	15723	29661	22306	34963	12157
chr17_29486056_29486055-c.=	chr17	29486054	29486055	29486056	29486055	0	6	0	0	2	5	5	1	2	2	4	10	3	0.023019	0	0	0.00620328	0.0204544	0.0133719	0.00791923	0.00486537	0.00435342	0.00971066	0.0283281	0.00957442	25808	23215	17374	31829	24069	36924	12445	40603	45317	40655	34928	30976	25817	23243	17402	31885	24206	37003	12490
chr17_29486056_29486057-c.233_234del	chr17	29486054	29486057	29486056	29486057	2	0	0	0	0	1	0	0	0	0	0	1	1	0	0	0	0	0.00412892	0	0	0	0	0	0.00285678	0.00322407	25808	23215	17374	31829	24069	36924	12445	40603	45317	40655	34928	30976	25817	23243	17402	31885	24206	37003	12490
chr17_29486056_29486058-c.233_235del	chr17	29486054	29486058	29486056	29486058	3	0	0	3	0	0	0	0	0	0	3	1	0	0	0	0.0172234	0	0	0	0	0	0	0.00734854	0.00285232	0	25808	23215	17374	31829	24069	36924	12445	40603	45317	40655	34928	30976	25817	23243	17402	31885	24206	37003	12490
chr17_29486057_29486056-c.=	chr17	29486055	29486056	29486057	29486056	0	246	34	22	105	183	145	357	105	65	214	337	40	0.594204	0.0878534	0.0756979	0.196701	0.467242	0.234798	1.93071	0.156158	0.0850597	0.323295	0.596697	0.0774809	26033	23253	17433	32371	24229	37563	12927	40653	45850	40567	35479	31005	26042	23281	17464	32427	24367	37642	12972
chr17_29486057_29486057-c.234del	chr17	29486055	29486057	29486057	29486057	1	8	9	15	9	11	17	4	10	25	6	14	3	0.0295996	0.0372746	0.0831613	0.0267358	0.0435521	0.0435708	0.0297117	0.0236626	0.0525231	0.0141969	0.0379913	0.00929932	26033	23253	17433	32371	24229	37563	12927	40653	45850	40567	35479	31005	26042	23281	17464	32427	24367	37642	12972
chr17_29486057_29486058-c.234_235del	chr17	29486055	29486058	29486057	29486058	2	0	1	0	0	0	1	0	0	1	1	1	0	0	0.00429141	0	0	0	0.00265377	0	0	0.00217348	0.00245645	0.00281124	0	26033	23253	17433	32371	24229	37563	12927	40653	45850	40567	35479	31005	26042	23281	17464	32427	24367	37642	12972
chr17_29486058_29486057-c.=	chr17	29486056	29486057	29486058	29486057	0	3	0	0	0	0	0	3	0	0	0	0	0	0.0114786	0	0	0	0	0	0.0230174	0	0	0	0	0	26064	23457	17436	32721	24328	37852	12971	40847	46816	40712	36001	31090	26081	23495	17482	32786	24477	37949	13020
chr17_29486059_29486058-c.=	chr17	29486057	29486058	29486059	29486058	0	1	0	0	0	0	0	0	0	0	0	0	0	0.0038149	0	0	0	0	0	0	0	0	0	0	0	26204	23501	17464	32702	24354	37968	12999	40869	46870	40742	35782	31228	26213	23530	17495	32758	24491	38048	13044
chr17_29486059_29486060-c.236_237del	chr17	29486057	29486060	29486059	29486060	2	0	0	0	0	1	1	1	0	3	0	2	1	0	0	0	0	0.0040737	0.00262184	0.00765114	0	0.00637242	0	0.00556869	0.00319246	26204	23501	17464	32702	24354	37968	12999	40869	46870	40742	35782	31228	26213	23530	17495	32758	24491	38048	13044
chr17_29486060_29486059-c.=	chr17	29486058	29486059	29486060	29486059	0	2	0	0	2	1	2	2	1	1	2	1	0	0.00757322	0	0	0.00608449	0.0040646	0.00523424	0.0152802	0.0024139	0.00211252	0.00487641	0.00278074	0	26297	23502	17462	32682	24361	37973	13001	41201	47018	40749	35751	31236	26306	23530	17490	32738	24499	38053	13047
chr17_29486060_29486060-c.237del	chr17	29486058	29486060	29486060	29486060	1	0	2	1	2	0	0	0	1	0	0	0	0	0	0.00848879	0.00570871	0.00609988	0	0	0	0.00242001	0	0	0	0	26297	23502	17462	32682	24361	37973	13001	41201	47018	40749	35751	31236	26306	23530	17490	32738	24499	38053	13047
chr17_29486061_29486060-c.=	chr17	29486059	29486060	29486061	29486060	0	0	1	0	0	0	0	0	0	0	0	0	0	0	0.00424827	0	0	0	0	0	0	0	0	0	0	26154	23509	17444	32687	24267	37975	13001	41196	47080	40758	35788	31237	26163	23539	17473	32745	24405	38055	13047
chr17_29486062_29486062-c.239del	chr17	29486060	29486062	29486062	29486062	1	0	0	0	0	1	0	0	0	0	0	0	0	0	0	0	0	0.00409752	0	0	0	0	0	0	0	26162	23523	17461	32975	24268	38040	13342	41213	47103	40867	35798	31243	26171	23551	17489	33031	24405	38119	13387
chr17_29486063_29486063-c.240del	chr17	29486061	29486063	29486063	29486063	1	0	0	0	0	101	0	0	0	0	0	0	0	0	0	0	0	0.410569	0	0	0	0	0	0	0	26306	23498	17501	33079	24462	37980	13346	41052	47523	41343	35735	31561	26315	23526	17529	33135	24600	38059	13391
chr17_29486063_29486064-c.240_241del	chr17	29486061	29486064	29486063	29486064	2	17	23	15	26	14	54	10	37	78	44	29	39	0.0587302	0.0891225	0.0779297	0.0714167	0.051705	0.129818	0.0679461	0.0820202	0.150105	0.0968645	0.0737677	0.112813	26306	23498	17501	33079	24462	37980	13346	41052	47523	41343	35735	31561	26315	23526	17529	33135	24600	38059	13391
chr17_29486065_29486064-c.=	chr17	29486063	29486064	29486065	29486064	0	0	0	0	0	0	0	0	0	0	12	0	0	0	0	0	0	0	0	0	0	0	0.0286889	0	0	26408	23887	17515	33122	24438	38129	13339	41122	47743	41689	36311	31698	26434	23938	17558	33204	24589	38262	13394
chr17_29486068_29486067-c.=	chr17	29486066	29486067	29486068	29486067	0	0	0	0	0	0	0	0	0	0	1	0	0	0	0	0	0	0	0	0	0	0	0.00238686	0	0	26302	24100	17521	33372	24588	38152	13330	41205	48020	41801	36453	31746	26311	24128	17549	33428	24725	38231	13375
chr17_29486068_29486068-c.245del	chr17	29486066	29486068	29486068	29486068	1	1	0	0	0	0	0	0	0	0	0	0	0	0.00380069	0	0	0	0	0	0	0	0	0	0	0	26302	24100	17521	33372	24588	38152	13330	41205	48020	41801	36453	31746	26311	24128	17549	33428	24725	38231	13375
chr17_29486070_29486071-c.247_248del	chr17	29486068	29486071	29486070	29486071	2	0	0	0	0	0	1	0	0	2	0	0	0	0	0	0	0	0	0.00262031	0	0	0.00417289	0	0	0	26275	24257	17427	33228	24616	38070	13030	41350	47809	41791	36398	31575	26284	24285	17455	33284	24753	38149	13075
chr17_29486071_29486070-c.=	chr17	29486069	29486070	29486071	29486070	0	0	0	0	0	0	0	0	1	2	14	2	0	0	0	0	0	0	0	0	0.00240694	0.00414411	0.0335372	0.00546581	0	26256	24255	17419	33221	24618	38047	13018	41339	47970	41604	36406	31556	26265	24283	17447	33277	24755	38127	13063
chr17_29486071_29513969-c.248_888delins13470	chr17	29486069	29513969	29486071	29513969	27899	0	0	0	0	1	0	1	2	1	1	0	0	0	0	0	0	0.00403337	0	0.00764593	0.00482569	0.00207629	0.00239409	0	0	26256	24255	17419	33221	24618	38047	13018	41339	47970	41604	36406	31556	26265	24283	17447	33277	24755	38127	13063
chr17_29486072_29486072-c.249del	chr17	29486070	29486072	29486072	29486072	1	0	0	0	0	0	0	2	0	0	0	0	0	0	0	0	0	0	0	0.0154991	0	0	0	0	0	26154	24254	17234	33130	24617	38011	12858	41290	47848	41595	36409	31587	26163	24282	17262	33186	24755	38091	12904
chr17_29486072_29509659-c.249_864del	chr17	29486070	29509659	29486072	29509659	23588	0	0	0	5	0	0	0	0	0	0	0	0	0	0	0	0.0150666	0	0	0	0	0	0	0	0	26154	24254	17234	33130	24617	38011	12858	41290	47848	41595	36409	31587	26163	24282	17262	33186	24755	38091	12904
chr17_29486073_29486073-c.250del	chr17	29486071	29486073	29486073	29486073	1	2	0	0	0	0	0	1	0	0	0	0	0	0.007639	0	0	0	0	0	0.00774415	0	0	0	0	0	26154	24226	17240	33277	24606	38001	12856	41269	48075	41557	36713	31576	26163	24254	17268	33338	24744	38080	12904
chr17_29486075_29486075-c.252del	chr17	29486073	29486075	29486075	29486075	1	1	0	0	0	0	0	0	0	0	0	0	1	0.00380915	0	0	0	0	0	0	0	0	0	0	0.00316767	26236	24131	17333	33350	24712	38005	13120	41196	48363	41760	36743	31537	26245	24159	17361	33411	24736	38084	13166
chr17_29486076_29486076-c.253del	chr17	29486074	29486076	29486076	29486076	1	2	0	0	0	0	37	0	0	0	0	0	0	0.00756429	0	0	0	0	0.096898	0	0	0	0	0	0	26199	24143	17348	33359	24722	38079	13119	41154	48462	41772	36760	31537	26209	24171	17376	33420	24746	38158	13165
chr17_29486077_29486076-c.=	chr17	29486075	29486076	29486077	29486076	0	1	0	0	0	0	0	0	0	0	0	0	0	0.00379276	0	0	0	0	0	0	0	0	0	0	0	26355	24215	17355	33557	24905	38130	13042	41276	48621	41919	36759	31623	26366	24243	17383	33618	24929	38245	13088
chr17_29486077_29486077-c.254del	chr17	29486075	29486077	29486077	29486077	1	2	1	1	7	0	4	3	2	69	7	4	8	0.00740818	0.00402723	0.00561734	0.0203593	0	0.010217	0.0224164	0.00472562	0.139951	0.0162843	0.0106154	0.0247291	26355	24215	17355	33557	24905	38130	13042	41276	48621	41919	36759	31623	26366	24243	17383	33618	24929	38245	13088
chr17_29486078_29486079-c.255_256del	chr17	29486076	29486079	29486078	29486079	2	0	0	0	0	0	0	0	1	0	1	2	0	0	0	0	0	0	0	0	0.00241824	0	0.00237259	0.00543153	0	26363	24200	17351	33546	24947	38173	13038	41274	48672	42015	36750	31628	26374	24229	17380	33614	24971	38255	13087
chr17_29486078_29704253-c.255_11537del	chr17	29486076	29704253	29486078	29704253	218176	0	4	0	0	0	0	0	0	0	0	0	0	0	0.0165091	0	0	0	0	0	0	0	0	0	0	26363	24200	17351	33546	24947	38173	13038	41274	48672	42015	36750	31628	26374	24229	17380	33614	24971	38255	13087
chr17_29486079_29486079-c.256del	chr17	29486077	29486079	29486079	29486079	1	0	2	0	0	0	0	1	0	1	0	0	0	0	0.00824935	0	0	0	0	0.00763402	0	0.00204597	0	0	0	26360	24191	17343	33536	25017	38181	13041	41332	48697	42014	36755	31632	26369	24223	17371	33597	25041	38258	13087
chr17_29486082_29486082-c.259del	chr17	29486080	29486082	29486082	29486082	1	0	0	2	2	0	0	0	1	2	2	1	3	0	0	0.0116491	0.00596863	0	0	0	0.00243906	0.00403656	0.0047362	0.00266692	0.00944705	26238	24118	17095	33341	25334	38532	13041	40809	49272	41993	37314	31644	26247	24150	17123	33402	25358	38609	13087
chr17_29486084_29486084-c.261del	chr17	29486082	29486084	29486084	29486084	1	4	4	0	1	2	2	0	1	6	0	0	2	0.0150904	0.0163537	0	0.0029575	0.0077894	0.00514781	0	0.00244023	0.0120616	0	0	0.00633707	26370	24312	17157	33551	25511	38552	13037	40688	49382	41919	37362	31362	26379	24344	17185	33612	25535	38629	13083
chr17_29486087_29486086-c.=	chr17	29486085	29486086	29486087	29486086	0	0	0	1	0	0	0	0	0	0	0	0	0	0	0	0.00576801	0	0	0	0	0	0	0	0	0	26335	24214	17309	33440	25552	38952	13371	41065	48856	41980	37810	31364	26344	24246	17337	33502	25576	39029	13417
chr17_29486087_29489121-c.264_288delins1082	chr17	29486085	29489121	29486087	29489121	3035	0	0	0	0	0	0	0	0	0	0	0	1	0	0	0	0	0	0	0	0	0	0	0	0.00318624	26335	24214	17309	33440	25552	38952	13371	41065	48856	41980	37810	31364	26344	24246	17337	33502	25576	39029	13417
chr17_29486088_29509596-c.265_801del	chr17	29486086	29509596	29486088	29509596	23509	0	0	0	1	0	0	0	0	0	0	0	0	0	0	0	0.00298632	0	0	0	0	0	0	0	0	26313	24206	17308	33424	25548	38968	13395	41105	48939	41921	37810	31355	26322	24238	17336	33486	25572	39045	13441
chr17_29486089_29509597-c.266_802del	chr17	29486087	29509597	29486089	29509597	23509	0	0	0	120	0	0	0	0	0	0	0	0	0	0	0	0.361587	0	0	0	0	0	0	0	0	26085	24002	17311	33124	25684	38775	13270	40693	48522	41182	37846	31188	26094	24034	17339	33187	25708	38852	13316
chr17_29486093_29486092-c.=	chr17	29486091	29486092	29486093	29486092	0	0	0	0	0	0	0	0	0	0	0	1	1	0	0	0	0	0	0	0	0	0	0	0.00263858	0.00322545	26105	24065	17302	32896	25647	38540	13250	40755	48472	41206	37836	30974	26114	24097	17330	33079	25671	38617	13296
chr17_29486093_29486093-c.270del	chr17	29486091	29486093	29486093	29486093	1	0	1	2	3	0	2	3	5	8	0	7	2	0	0.00411177	0.0114423	0.00898986	0	0.00513196	0.022393	0.0121506	0.0163342	0	0.0183294	0.00639449	26105	24065	17302	32896	25647	38540	13250	40755	48472	41206	37836	30974	26114	24097	17330	33079	25671	38617	13296
chr17_29486094_29486093-c.=	chr17	29486092	29486093	29486094	29486093	0	0	1	0	0	0	0	0	0	0	0	1	0	0	0.00412358	0	0	0	0	0	0	0	0	0.00262769	0	26425	24212	17430	32907	25581	38767	13244	41006	48465	41349	37983	30902	26434	24245	17460	33093	25605	38846	13293
chr17_29486094_29554538-c.271_2325delins2	chr17	29486092	29554538	29486094	29554538	68445	0	0	1	1	0	0	0	0	0	0	0	0	0	0	0.0057258	0.00302021	0	0	0	0	0	0	0	0	26425	24212	17430	32907	25581	38767	13244	41006	48465	41349	37983	30902	26434	24245	17460	33093	25605	38846	13293
chr17_29486095_29486094-c.=	chr17	29486093	29486094	29486095	29486094	0	0	1	0	0	0	1	0	0	0	0	1	0	0	0.0040333	0	0	0	0.00255587	0	0	0	0	0.00259511	0	26554	24750	17813	33061	25585	39025	13568	41393	48762	41626	38459	30218	26563	24782	17842	33245	25609	39102	13614
chr17_29486095_29486095-c.272del	chr17	29486093	29486095	29486095	29486095	1	0	1	2	4	16	0	2	3	1	1	1	8	0	0.00398407	0.0110746	0.011888	0.0620118	0	0.0145185	0.00714972	0.00201992	0.0023661	0.00256343	0.0261725	26554	24750	17813	33061	25585	39025	13568	41393	48762	41626	38459	30218	26563	24782	17842	33245	25609	39102	13614
chr17_29486095_29486096-c.272_273del	chr17	29486093	29486096	29486095	29486096	2	0	1	0	0	0	0	0	0	0	0	0	0	0	0.00403519	0	0	0	0	0	0	0	0	0	0	26554	24750	17813	33061	25585	39025	13568	41393	48762	41626	38459	30218	26563	24782	17842	33245	25609	39102	13614
chr17_29486096_29486095-c.=	chr17	29486094	29486095	29486096	29486095	0	1	0	0	0	5	0	1	0	2	0	0	0	0.00375354	0	0	0	0.0194058	0	0.00731753	0	0.00408049	0	0	0	26558	24564	17816	32577	25690	38842	13584	41362	48768	41478	38469	30029	26567	24598	17847	32765	25730	38919	13632
chr17_29486100_29486099-c.=	chr17	29486098	29486099	29486100	29486099	0	1	1	0	0	2	2	0	0	1	0	0	2	0.00405038	0.00447042	0	0	0.00845812	0.00558106	0	0	0.00226697	0	0	0.00730893	24617	22281	15003	29385	23571	35672	12344	37724	43883	39428	36640	27280	24626	22313	15032	29569	23595	35749	12390
chr17_29486106_29486106-c.283del	chr17	29486104	29486106	29486106	29486106	1	0	0	0	0	0	0	0	0	2	0	0	0	0	0	0	0	0	0	0	0	0.00459263	0	0	0	24831	22457	15021	29372	23688	35510	12307	37973	43439	39248	36470	27408	24840	22489	15050	29556	23712	35587	12353
chr17_29486109_29486109-c.286del	chr17	29486107	29486109	29486109	29486109	1	0	0	0	0	0	0	1	1	2	0	0	1	0	0	0	0	0	0	0.00822682	0.00268539	0.00476464	0	0	0.00373383	24227	21692	14772	28919	23298	34796	12097	37135	41811	38211	35805	26722	24236	21724	14801	29103	23323	34873	12143
chr17_29486110_29490202-c.287_288delins1	chr17	29486108	29490202	29486110	29490202	4093	16	27	10	11	17	17	8	34	22	36	17	16	0.0656679	0.119578	0.0656737	0.0366441	0.0701463	0.0466332	0.0640953	0.0914586	0.0524214	0.0938814	0.0459772	0.059566	22705	21120	14166	27727	22577	33849	11587	34689	38966	35742	34356	25004	22714	21152	14195	27911	22602	33926	11634
chr17_29486112_29487128-c.288_289ins3075	chr17	29486110	29487128	29486112	29487128	1017	44	88	52	73	0	23	0	0	186	0	0	83	0.176629	0.392442	0.385944	0.23957	0	0.0595548	0	0	0.458746	0	0	0.333147	20723	18978	11393	25327	19864	31735	9883	28887	34491	31019	31104	21003	20748	19037	11432	25522	19906	31829	9937
chr17_29486112_29489879-c.288_289ins324	chr17	29486110	29489879	29486112	29489879	3768	76	5	226	425	0	18	0	0	64	10	0	0	0.269665	0.0189054	1.6312	1.34263	0	0.0407873	0	0	0.134454	0.023115	0	0	20723	18978	11393	25327	19864	31735	9883	28887	34491	31019	31104	21003	20748	19037	11432	25522	19906	31829	9937
chr17_29486112_29490203-c.=	chr17	29486110	29490203	29486112	29490203	4092	17490	16659	9618	21542	16587	29099	8587	24087	29145	26411	26754	16193	0.983209	1.02415	0.981112	0.984585	0.970888	1.07444	1.01017	0.968654	0.981726	0.989359	1.00264	0.890691	20723	18978	11393	25327	19864	31735	9883	28887	34491	31019	31104	21003	20748	19037	11432	25522	19906	31829	9937
chr17_29486112_29490204-c.289del	chr17	29486110	29490204	29486112	29490204	4093	0	1	0	0	0	0	0	0	1	0	2	0	0	0.00524849	0	0	0	0	0	0	0.00288528	0	0.00641106	0	20723	18978	11393	25327	19864	31735	9883	28887	34491	31019	31104	21003	20748	19037	11432	25522	19906	31829	9937
chr17_29486112_29496908-c.289_479del	chr17	29486110	29496908	29486112	29496908	10797	0	0	0	0	353	3	0	64	0	0	0	0	0	0	0	0	1.73696	0.00797883	0	0.190121	0	0	0	0	20723	18978	11393	25327	19864	31735	9883	28887	34491	31019	31104	21003	20748	19037	11432	25522	19906	31829	9937
chr17_29486112_29508439-c.289_586del	chr17	29486110	29508439	29486112	29508439	22328	0	0	0	0	0	0	0	117	0	0	0	0	0	0	0	0	0	0	0	0.403894	0	0	0	0	20723	18978	11393	25327	19864	31735	9883	28887	34491	31019	31104	21003	20748	19037	11432	25522	19906	31829	9937
chr17_29486114_29486114-c.288_289ins4091	chr17	29486112	29486114	29486114	29486114	1	0	0	0	0	0	0	0	0	0	0	1	0	0	0	0	0	0	0	0	0	0	0	0.00372467	0	11	12	8	31	62	45	2	184	34	17	23	157	17646	16824	9943	22266	17044	29282	8643
chr17_29486118_29486118-c.288_289ins4091	chr17	29486116	29486118	29486118	29486118	1	0	0	0	0	0	0	0	0	1	0	0	0	0	0	0	0	0	0	0	0	0.00338547	0	0	0	1	2	0	4	55	2	1	3	11	2	3	135	17636	16814	9935	22239	17037	29239	8642
chr17_29486168_29486168-c.288_289ins4091	chr17	29486166	29486168	29486168	29486168	1	0	0	0	0	0	0	0	0	1	0	0	0	0	0	0	0	0	0	0	0	0.00338604	0	0	0	0	1	0	1	2	0	1	1	6	0	2	7	17635	16813	9935	22236	16984	29237	8642
chr17_29486178_29486177-c.288_289ins4092	chr17	29486176	29486177	29486178	29486177	0	0	0	0	0	0	0	0	0	0	0	1	0	0	0	0	0	0	0	0	0	0	0	0.00372759	0	0	1	0	1	2	0	1	1	6	0	2	6	17635	16813	9935	22236	16984	29237	8642
chr17_29486215_29486215-c.288_289ins4091	chr17	29486213	29486215	29486215	29486215	1	0	0	0	0	0	0	0	0	1	0	0	0	0	0	0	0	0	0	0	0	0.00338639	0	0	0	0	0	0	0	0	1	0	1	3	1	1	8	17635	16812	9935	22235	16982	29238	8641
chr17_29486259_29486259-c.288_289ins4091	chr17	29486257	29486259	29486259	29486259	1	0	0	0	0	0	0	0	0	0	0	0	7	0	0	0	0	0	0	0	0	0	0	0	0.0428869	0	0	0	0	0	1	0	0	2	1	1	8	17635	16812	9935	22235	16982	29238	8641
chr17_29486262_29486262-c.288_289ins4091	chr17	29486260	29486262	29486262	29486262	1	0	0	0	0	0	0	0	0	1	0	0	0	0	0	0	0	0	0	0	0	0.0033865	0	0	0	0	0	0	0	0	1	0	0	2	1	1	8	17635	16812	9935	22235	16982	29238	8641
chr17_29486274_29486274-c.288_289ins4091	chr17	29486272	29486274	29486274	29486274	1	0	0	0	0	0	0	0	0	0	1	0	0	0	0	0	0	0	0	0	0	0	0.00376563	0	0	0	0	0	0	0	1	3	0	2	1	0	8	17635	16812	9935	22235	16982	29238	8644
chr17_29486308_29486308-c.288_289ins4091	chr17	29486306	29486308	29486308	29486308	1	0	0	0	0	0	1	0	0	0	0	0	0	0	0	0	0	0	0.00342021	0	0	0	0	0	0	0	0	0	0	0	1	3	0	2	1	0	8	17635	16812	9935	22235	16982	29238	8644
chr17_29486324_29486324-c.288_289ins4091	chr17	29486322	29486324	29486324	29486324	1	0	0	0	0	0	0	1	0	0	0	0	0	0	0	0	0	0	0	0.0115687	0	0	0	0	0	0	0	0	0	0	1	3	0	2	1	0	8	17635	16812	9935	22235	16982	29238	8644
chr17_29486329_29486329-c.288_289ins4091	chr17	29486327	29486329	29486329	29486329	1	0	0	0	0	0	0	0	0	0	0	0	1	0	0	0	0	0	0	0	0	0	0	0	0.0061267	0	0	0	0	0	1	3	0	2	1	0	8	17635	16812	9935	22235	16982	29238	8644
chr17_29486370_29486370-c.288_289ins4091	chr17	29486368	29486370	29486370	29486370	1	0	0	0	0	0	0	1	0	0	0	0	0	0	0	0	0	0	0	0.0115687	0	0	0	0	0	0	0	0	0	0	0	3	0	0	0	0	0	17635	16812	9935	22235	16982	29237	8644
chr17_29486378_29486378-c.288_289ins4091	chr17	29486376	29486378	29486378	29486378	1	0	0	0	0	0	0	1	0	0	0	0	0	0	0	0	0	0	0	0.0115687	0	0	0	0	0	0	0	0	0	0	0	3	0	0	0	0	0	17635	16812	9935	22235	16982	29237	8644
chr17_29486772_29490203-c.288_289ins660	chr17	29486770	29490203	29486772	29490203	3432	0	0	0	0	0	85	0	0	0	0	0	0	0	0	0	0	0	0.289885	0	0	0	0	0	0	0	0	0	0	0	85	0	0	0	0	0	0	17635	16812	9935	22235	16982	29322	8641
chr17_29486805_29559721-c.289_3318delins693	chr17	29486803	29559721	29486805	29559721	72917	0	1	0	0	0	0	0	0	0	0	0	0	0	0.00594778	0	0	0	0	0	0	0	0	0	0	0	1	0	0	0	0	0	0	0	0	0	0	17635	16813	9935	22235	16982	29322	8641
chr17_29487166_29487166-c.288_289ins4091	chr17	29487164	29487166	29487166	29487166	1	0	0	0	0	0	0	0	0	1	0	0	0	0	0	0	0	0	0	0	0	0.00338926	0	0	0	43	0	52	73	0	23	0	28	164	0	0	83	17634	16725	9935	22235	16982	29322	8641
chr17_29487169_29487169-c.288_289ins4091	chr17	29487167	29487169	29487169	29487169	1	0	0	0	0	0	0	0	1	0	0	0	0	0	0	0	0	0	0	0	0.00410223	0	0	0	0	43	0	52	73	0	23	0	28	165	0	0	83	17634	16725	9935	22235	16982	29322	8641
chr17_29487247_29490203-c.288_289ins1135	chr17	29487245	29490203	29487247	29490203	2957	0	0	0	0	0	0	0	27	1	0	0	0	0	0	0	0	0	0	0	0.110726	0.00336677	0	0	0	2	0	51	0	0	23	0	28	65	0	0	81	17593	16725	9934	22162	16982	29322	8641
chr17_29487270_29487270-c.288_289ins4091	chr17	29487268	29487270	29487270	29487270	1	2	0	0	0	0	0	0	0	0	0	0	0	0.0113682	0	0	0	0	0	0	0	0	0	0	0	2	0	0	0	0	0	0	0	0	0	0	0	17593	16725	9883	22162	16982	29299	8641
chr17_29487288_29487288-c.288_289ins4091	chr17	29487286	29487288	29487288	29487288	1	0	0	0	0	0	0	0	0	1	0	0	0	0	0	0	0	0	0	0	0	0.00340785	0	0	0	2	0	0	0	0	0	0	0	2	0	0	0	17593	16725	9883	22162	16982	29299	8641
chr17_29487295_29487295-c.288_289ins4091	chr17	29487293	29487295	29487295	29487295	1	0	0	0	0	0	0	0	0	1	0	0	0	0	0	0	0	0	0	0	0	0.00340785	0	0	0	2	0	0	0	0	0	0	0	2	0	0	0	17593	16725	9883	22162	16982	29299	8641
chr17_29487498_29490203-c.288_289ins1386	chr17	29487496	29490203	29487498	29490203	2706	1	63	0	0	24	0	0	134	72	0	0	0	0.00508035	0.345773	0	0	0.127533	0	0	0.511086	0.223104	0	0	0	1	63	0	0	24	0	0	134	72	0	0	0	17592	16788	9883	22162	17006	29299	8641
chr17_29487620_29556040-c.289_2409delins1510	chr17	29487618	29556040	29487620	29556040	68421	0	0	0	0	0	1	0	0	0	0	0	0	0	0	0	0	0	0.00341297	0	0	0	0	0	0	0	0	0	0	0	1	0	0	0	0	0	0	17592	16788	9883	22162	17006	29300	8641
chr17_29487742_29546022-c.289_1527delins1630	chr17	29487740	29546022	29487742	29546022	58281	0	0	0	0	0	0	0	1	0	0	0	0	0	0	0	0	0	0	0	0.0040798	0	0	0	0	0	0	0	0	0	0	0	1	0	0	0	0	17592	16788	9883	22162	17006	29300	8641
chr17_29487990_29664349-c.289_6364delins1914	chr17	29487988	29664349	29487990	29664349	176360	0	0	0	1	0	0	0	0	0	0	0	0	0	0	0	0.00451202	0	0	0	0	0	0	0	0	0	0	0	1	0	0	0	0	0	0	0	0	17592	16788	9883	22163	17006	29300	8641
chr17_29488541_29585394-c.289_4143delins2429	chr17	29488539	29585394	29488541	29585394	96854	1	0	0	0	0	0	0	0	0	0	0	0	0.00568408	0	0	0	0	0	0	0	0	0	0	0	1	0	0	0	0	0	0	0	0	0	0	0	17593	16788	9883	22163	17006	29300	8641
chr17_29489479_29541575-c.289_1499delins3367	chr17	29489477	29541575	29489479	29541575	52097	0	0	0	0	0	0	0	0	0	1	0	0	0	0	0	0	0	0	0	0	0	0.00376563	0	0	0	0	0	0	0	0	0	0	0	1	0	0	17593	16788	9883	22163	17006	29300	8641
chr17_29489594_29490233-c.289_318delins3482	chr17	29489592	29490233	29489594	29490233	640	0	0	0	0	0	0	0	0	0	1	0	0	0	0	0	0	0	0	0	0	0	0.00376549	0	0	0	0	0	0	0	0	0	0	0	1	0	0	17593	16788	9883	22163	17006	29300	8641
chr17_29489901_29489900-c.288_289ins4092	chr17	29489899	29489900	29489901	29489900	0	0	0	0	0	0	0	0	0	1	0	0	0	0	0	0	0	0	0	0	0	0.00339893	0	0	0	160	5	226	455	0	19	0	0	71	12	0	0	17677	16788	9883	22193	17006	29301	8641
chr17_29489902_29489902-c.288_289ins4091	chr17	29489900	29489902	29489902	29489902	1	0	0	1	0	0	0	0	0	0	0	0	0	0	0	0.0101184	0	0	0	0	0	0	0	0	0	160	5	226	455	0	19	0	0	71	12	0	0	17677	16788	9883	22193	17006	29301	8641
chr17_29489956_29490203-c.288_289ins3844	chr17	29489954	29490203	29489956	29490203	248	160	0	0	244	0	2	0	0	53	2	0	0	0.809769	0	0	1.00078	0	0.005691	0	0	0.152248	0.00627867	0	0	160	3	0	427	0	18	0	0	60	12	0	0	17677	16786	9657	22165	17006	29300	8641
chr17_29490049_29490049-c.288_289ins4091	chr17	29490047	29490049	29490049	29490049	1	0	0	0	0	0	0	0	0	1	0	0	0	0	0	0	0	0	0	0	0	0.0034009	0	0	0	4	0	0	12	1	1	0	5	1	0	0	2	17681	16783	9657	21994	17007	29285	8641
chr17_29490097_29490097-c.288_289ins4091	chr17	29490095	29490097	29490097	29490097	1	0	0	0	0	0	0	1	0	0	0	0	0	0	0	0	0	0	0	0.0115513	0	0	0	0	0	4	0	0	16	8	1	16	8	1	0	2	2	17681	16783	9657	21998	17014	29285	8657
chr17_29490110_29490110-c.288_289ins4091	chr17	29490108	29490110	29490110	29490110	1	0	0	0	0	0	0	1	0	0	0	0	0	0	0	0	0	0	0	0.0115513	0	0	0	0	0	4	0	0	16	10	1	16	8	1	0	2	9	17681	16783	9657	21998	17016	29285	8657
chr17_29490116_29490117-c.288_289ins4090	chr17	29490114	29490117	29490116	29490117	2	0	0	0	0	0	0	0	1	0	0	0	0	0	0	0	0	0	0	0	0.00407847	0	0	0	0	4	0	0	16	10	1	16	8	1	0	2	9	17681	16783	9657	21998	17016	29285	8657
chr17_29490117_29490118-c.288_289ins4090	chr17	29490115	29490118	29490117	29490118	2	0	0	0	1	0	0	0	0	0	0	0	0	0	0	0	0.00454587	0	0	0	0	0	0	0	0	4	0	0	16	10	1	16	7	1	0	2	9	17681	16783	9657	21998	17016	29285	8657
chr17_29490119_29490120-c.288_289ins4090	chr17	29490117	29490120	29490119	29490120	2	4	0	0	14	7	1	8	5	0	0	0	6	0.0221048	0	0	0.0624114	0.0402614	0.0033308	0.0908566	0.0199212	0	0	0	0.0361475	4	0	0	15	10	1	16	8	1	0	2	9	17681	16783	9657	21998	17016	29285	8657
chr17_29490128_29490128-c.288_289ins4091	chr17	29490126	29490128	29490128	29490128	1	0	0	0	0	0	0	1	0	0	0	0	0	0	0	0	0	0	0	0.0114416	0	0	0	0	0	4	0	0	16	10	5	99	9	1	0	3	13	17681	16783	9657	21998	17016	29289	8740
chr17_29490129_29490129-c.288_289ins4091	chr17	29490127	29490129	29490129	29490129	1	0	0	0	0	0	0	1	0	0	0	0	0	0	0	0	0	0	0	0.0114416	0	0	0	0	0	4	0	0	16	10	5	98	9	0	0	3	13	17681	16783	9657	21998	17016	29289	8740
chr17_29490130_29490129-c.288_289ins4092	chr17	29490128	29490129	29490130	29490129	0	0	0	0	0	3	0	1	2	0	0	0	0	0	0	0	0	0.0175991	0	0.0114123	0.00813511	0	0	0	0	4	0	0	16	10	5	100	9	0	0	3	13	17681	16783	9657	21998	17016	29289	8742
chr17_29490132_29490132-c.288_289ins4091	chr17	29490130	29490132	29490132	29490132	1	0	0	0	0	0	0	0	0	0	0	1	0	0	0	0	0	0	0	0	0	0	0	0.00372745	0	4	0	0	16	10	5	102	9	0	0	3	13	17681	16783	9657	21998	17016	29289	8743
chr17_29490133_29490133-c.288_289ins4091	chr17	29490131	29490133	29490133	29490133	1	0	0	0	0	0	0	0	0	0	0	0	1	0	0	0	0	0	0	0	0	0	0	0	0.0061565	4	0	0	16	10	5	102	9	0	0	2	13	17681	16783	9657	21998	17016	29289	8743
chr17_29490149_29490149-c.288_289ins4091	chr17	29490147	29490149	29490149	29490149	1	0	0	0	0	0	2	2	0	0	0	0	0	0	0	0	0	0	0.00681434	0.0228482	0	0	0	0	0	0	0	0	16	10	5	107	10	0	0	3	13	17677	16783	9657	21998	17016	29289	8748
chr17_29490155_29490155-c.288_289ins4091	chr17	29490153	29490155	29490155	29490155	1	0	0	0	0	0	0	1	0	0	0	0	0	0	0	0	0	0	0	0.0114299	0	0	0	0	0	0	0	0	4	10	5	108	8	0	0	3	14	17677	16783	9657	21986	17016	29289	8749
chr17_29490164_29490164-c.288_289ins4091	chr17	29490162	29490164	29490164	29490164	1	0	0	0	1	0	2	1	0	0	0	0	1	0	0	0	0.00453828	0	0.00681479	0.0114104	0	0	0	0	0.00614338	0	0	0	4	10	5	109	6	0	0	3	14	17677	16783	9657	21986	17016	29289	8750
chr17_29490170_29490170-c.288_289ins4091	chr17	29490168	29490170	29490170	29490170	1	0	0	0	0	0	0	0	2	0	0	0	0	0	0	0	0	0	0	0	0.0081576	0	0	0	0	0	0	0	4	10	5	109	6	0	0	3	14	17677	16783	9657	21986	17016	29289	8750
chr17_29490198_29490198-c.288_289ins4091	chr17	29490196	29490198	29490198	29490198	1	0	0	0	0	0	0	0	0	0	0	2	3	0	0	0	0	0	0	0	0	0	0	0.0074424	0.0184581	0	0	0	5	9	4	109	5	0	0	3	12	17677	16783	9657	21987	17015	29288	8750
chr17_29490204_29490204-c.289delins4092	chr17	29490202	29490204	29490204	29490204	1	0	0	0	0	0	0	1	0	0	0	0	0	0	0	0	0	0	0	0.0114286	0	0	0	0	0	18	27	10	16	27	30	117	39	24	36	20	28	17679	16783	9657	21987	17016	29297	8750
chr17_29490209_29490209-c.294del	chr17	29490207	29490209	29490209	29490209	1	0	0	0	0	0	0	0	0	0	0	0	1	0	0	0	0	0	0	0	0	0	0	0	0.0061565	17676	16750	9629	21802	16638	29217	8699	24376	29299	26450	26776	16222	17686	16783	9658	21987	17016	29298	8745
chr17_29490212_29490212-c.297del	chr17	29490210	29490212	29490212	29490212	1	0	0	0	0	0	0	0	0	0	0	0	2	0	0	0	0	0	0	0	0	0	0	0	0.012313	17676	16750	9630	21900	16699	29243	8688	24378	29308	26451	26776	16222	17686	16783	9659	22085	17077	29324	8734
chr17_29490218_29490218-c.303del	chr17	29490216	29490218	29490218	29490218	1	0	0	0	1	0	0	2	0	1	1	2	0	0	0	0	0.00464079	0	0	0.0229186	0	0.003461	0.00382544	0.00763449	0	17319	16153	9369	21289	16179	28813	8665	24092	28682	25949	26062	15322	17329	16186	9398	21474	16557	28894	8711
chr17_29490219_29490220-c.304_305del	chr17	29490217	29490220	29490219	29490220	2	0	0	0	0	0	0	0	0	4	0	0	0	0	0	0	0	0	0	0	0	0.0140041	0	0	0	17319	16186	9369	21141	16179	28831	8663	24092	28453	25879	25888	15322	17329	16219	9398	21327	16557	28912	8711
chr17_29490220_29490219-c.=	chr17	29490218	29490219	29490220	29490219	0	0	0	0	0	0	0	0	1	0	0	0	0	0	0	0	0	0	0	0	0.00415162	0	0	0	0	17098	16144	9369	21109	15930	28795	8849	23858	28452	25782	25892	14878	17108	16177	9398	21294	16308	28876	8895
chr17_29490220_29490220-c.305del	chr17	29490218	29490220	29490220	29490220	1	0	0	0	0	50	31	0	161	0	0	0	19	0	0	0	0	0.283332	0.0975756	0	0.637051	0	0	0	0.116101	17098	16144	9369	21109	15930	28795	8849	23858	28452	25782	25892	14878	17108	16177	9398	21294	16308	28876	8895
chr17_29490220_29490221-c.305_306del	chr17	29490218	29490221	29490220	29490221	2	0	0	0	0	0	0	0	0	1	0	0	0	0	0	0	0	0	0	0	0	0.00350079	0	0	0	17098	16144	9369	21109	15930	28795	8849	23858	28452	25782	25892	14878	17108	16177	9398	21294	16308	28876	8895
chr17_29490221_29490221-c.306del	chr17	29490219	29490221	29490221	29490221	1	0	0	0	0	0	3	0	1	0	0	0	0	0	0	0	0	0	0.0103853	0	0.00414977	0	0	0	0	17097	16097	9370	21108	15879	28764	8853	23685	28448	25778	25887	14859	17107	16130	9398	21293	16307	28876	8899
chr17_29490221_29490222-c.306_307del	chr17	29490219	29490222	29490221	29490222	2	0	0	0	0	0	0	0	1	0	0	0	0	0	0	0	0	0	0	0	0.00415369	0	0	0	0	17097	16097	9370	21108	15879	28764	8853	23685	28448	25778	25887	14859	17107	16130	9398	21293	16307	28876	8899
chr17_29490222_29490222-c.307del	chr17	29490220	29490222	29490222	29490222	1	0	0	0	0	10	116	0	2	0	0	0	0	0	0	0	0	0.0592789	0.399237	0	0.0080509	0	0	0	0	17094	16091	9370	21106	15885	28788	8852	23607	28387	25706	25727	14873	17104	16124	9398	21291	16263	28872	8898
chr17_29490223_29490223-c.308del	chr17	29490221	29490223	29490223	29490223	1	0	0	0	0	0	0	0	0	188	0	0	10	0	0	0	0	0	0	0	0	0.655873	0	0	0.063418	17092	16086	9370	21102	15859	28677	8852	23603	28381	25356	25728	14855	17102	16119	9398	21287	16247	28874	8898
chr17_29490223_29541654-c.308_1527delins4368	chr17	29490221	29541654	29490223	29541654	51432	0	0	0	0	0	0	0	0	0	1	0	0	0	0	0	0	0	0	0	0	0	0.00392835	0	0	17092	16086	9370	21102	15859	28677	8852	23603	28381	25356	25728	14855	17102	16119	9398	21287	16247	28874	8898
chr17_29490224_29490224-c.309del	chr17	29490222	29490224	29490224	29490224	1	0	163	0	136	0	0	22	218	0	1	0	0	0	0.868579	0	0.534812	0	0	0.200413	0.779822	0	0.00312851	0	0	17093	16086	9370	21043	15870	28789	8852	23603	28189	25352	25726	14844	17103	16119	9398	21228	16248	28870	8898
chr17_29490224_29490225-c.309_310del	chr17	29490222	29490225	29490224	29490225	2	0	0	0	0	0	0	0	1	55	0	0	0	0	0	0	0	0	0	0	0.00412366	0.193004	0	0	0	17093	16086	9370	21043	15870	28789	8852	23603	28189	25352	25726	14844	17103	16119	9398	21228	16248	28870	8898
chr17_29490225_29490224-c.=	chr17	29490223	29490224	29490225	29490224	0	1	0	0	0	0	0	0	0	0	0	0	0	0.0058651	0	0	0	0	0	0	0	0	0	0	0	17040	15873	9320	20799	15866	28740	8822	22878	28218	25172	25709	14846	17050	16069	9348	21120	16244	28821	8890
chr17_29490225_29490225-c.310del	chr17	29490223	29490225	29490225	29490225	1	72	2	2	3	0	84	2	8	4	42	10	1	0.399683	0.0113788	0.0195745	0.0129882	0	0.272782	0.0205849	0.031412	0.0128864	0.153892	0.035567	0.00614649	17040	15873	9320	20799	15866	28740	8822	22878	28218	25172	25709	14846	17050	16069	9348	21120	16244	28821	8890
chr17_29490226_29490225-c.=	chr17	29490224	29490225	29490226	29490225	0	76	0	0	0	0	0	0	149	0	0	0	0	0.421175	0	0	0	0	0	0	0.618106	0	0	0	0	16966	16029	9316	20929	15864	28585	8841	22929	28199	25058	25485	14841	17048	16064	9346	21117	16242	28750	8889
chr17_29490226_29490227-c.311_312del	chr17	29490224	29490227	29490226	29490227	2	0	0	0	0	0	107	0	0	0	0	0	0	0	0	0	0	0	0.372174	0	0	0	0	0	0	16966	16029	9316	20929	15864	28585	8841	22929	28199	25058	25485	14841	17048	16064	9346	21117	16242	28750	8889
chr17_29490227_29490227-c.312del	chr17	29490225	29490227	29490227	29490227	1	0	1	0	0	0	2	0	2	1	0	0	0	0	0.00621468	0	0	0	0.00695095	0	0.00862396	0.00352744	0	0	0	16953	16030	9314	20927	15861	28537	8841	22927	28184	24921	25223	14832	16963	16063	9342	21112	16239	28725	8887
chr17_29490227_29490228-c.312_313del	chr17	29490225	29490228	29490227	29490228	2	0	0	0	0	0	1	0	0	0	0	0	0	0	0	0	0	0	0.00348129	0	0	0	0	0	0	16953	16030	9314	20927	15861	28537	8841	22927	28184	24921	25223	14832	16963	16063	9342	21112	16239	28725	8887
chr17_29490227_29490249-c.312_334del	chr17	29490225	29490249	29490227	29490249	23	0	0	0	85	0	0	0	0	0	0	0	0	0	0	0	0.402615	0	0	0	0	0	0	0	0	16953	16030	9314	20927	15861	28537	8841	22927	28184	24921	25223	14832	16963	16063	9342	21112	16239	28725	8887
chr17_29490228_29490228-c.313del	chr17	29490226	29490228	29490228	29490228	1	0	0	0	0	0	94	0	18	169	0	0	0	0	0	0	0	0	0.308365	0	0.0717386	0.576391	0	0	0	16949	16025	9311	20836	15858	28529	8838	22914	28169	24918	25214	14822	16959	16059	9339	21106	16236	28720	8884
chr17_29490229_29490228-c.=	chr17	29490227	29490228	29490229	29490228	0	0	0	0	40	0	0	0	0	0	0	0	0	0	0	0	0.189645	0	0	0	0	0	0	0	0	16947	15927	9308	20822	15857	28517	8837	22774	27971	24913	25213	14811	16957	15960	9336	21092	16235	28693	8883
chr17_29490229_29490229-c.314del	chr17	29490227	29490229	29490229	29490229	1	0	0	0	1	0	60	0	210	62	0	1	0	0	0	0	0.00422467	0	0.189468	0	0.877334	0.199031	0	0.00352666	0	16947	15927	9308	20822	15857	28517	8837	22774	27971	24913	25213	14811	16957	15960	9336	21092	16235	28693	8883
chr17_29490229_29490230-c.314_315del	chr17	29490227	29490230	29490229	29490230	2	0	0	0	0	0	0	0	0	1	0	0	0	0	0	0	0	0	0	0	0	0.00353995	0	0	0	16947	15927	9308	20822	15857	28517	8837	22774	27971	24913	25213	14811	16957	15960	9336	21092	16235	28693	8883
chr17_29490230_29490230-c.315del	chr17	29490228	29490230	29490230	29490230	1	0	0	0	2	0	6	0	0	1	0	0	0	0	0	0	0.00952256	0	0.020979	0	0	0.0035339	0	0	0	16939	15922	9079	20685	15847	28425	8837	22537	28047	24858	25201	14503	16949	15955	9107	20956	16225	28566	8883
chr17_29490230_29490252-c.315_337del	chr17	29490228	29490252	29490230	29490252	23	0	0	0	1	0	0	0	0	0	0	0	0	0	0	0	0.0047719	0	0	0	0	0	0	0	0	16939	15922	9079	20685	15847	28425	8837	22537	28047	24858	25201	14503	16949	15955	9107	20956	16225	28566	8883
chr17_29490230_29509565-c.315_770del	chr17	29490228	29509565	29490230	29509565	19336	0	0	0	0	0	2	0	0	0	0	0	0	0	0	0	0	0	0.00700133	0	0	0	0	0	0	16939	15922	9079	20685	15847	28425	8837	22537	28047	24858	25201	14503	16949	15955	9107	20956	16225	28566	8883
chr17_29490231_29490231-c.316del	chr17	29490229	29490231	29490231	29490231	1	0	0	1	0	0	4	0	0	0	0	0	0	0	0	0.0111428	0	0	0.0140012	0	0	0	0	0	0	16900	15918	8935	20521	15939	28451	8834	22733	27849	24485	25401	14481	16910	15951	8963	20794	16317	28540	8880
chr17_29490232_29490231-c.=	chr17	29490230	29490231	29490232	29490231	0	1	0	0	2	0	0	0	0	0	0	0	0	0.00593903	0	0	0.00964171	0	0	0	0	0	0	0	0	16813	15914	8912	20461	15739	28359	8833	22684	27972	24481	25448	14407	16823	15947	8941	20732	16117	28446	8879
chr17_29490232_29490232-c.317del	chr17	29490230	29490232	29490232	29490232	1	175	1	0	290	0	233	0	1	202	0	1	1	0.81975	0.0046008	0	1.13137	0	0.635411	0	0.00320166	0.554134	0	0.00287677	0.00508541	16813	15914	8912	20461	15739	28359	8833	22684	27972	24481	25448	14407	16823	15947	8941	20732	16117	28446	8879
chr17_29490233_29490232-c.=	chr17	29490231	29490232	29490233	29490232	0	1	0	0	149	0	0	0	0	0	0	0	0	0.00553812	0	0	0.723334	0	0	0	0	0	0	0	0	16757	15986	8908	20027	15770	28228	8832	22694	27607	24954	25367	14252	16942	16020	8936	20588	16148	28544	8878
chr17_29490234_29490233-c.=	chr17	29490232	29490233	29490234	29490233	0	64	0	0	0	0	0	0	0	0	0	0	0	0.378005	0	0	0	0	0	0	0	0	0	0	0	16921	16131	8860	20360	15909	28479	8826	22669	27844	25217	25541	14239	16931	16164	8888	20631	16287	28562	8872
chr17_29490235_29490234-c.=	chr17	29490233	29490234	29490235	29490234	0	1	0	0	0	0	0	0	0	0	0	0	0	0.00596694	0	0	0	0	0	0	0	0	0	0	0	16749	16248	8846	20337	15997	28420	9009	22716	27835	25230	25213	14633	16759	16281	8874	20608	16375	28503	9055
chr17_29490235_29490235-c.320del	chr17	29490233	29490235	29490235	29490235	1	0	0	80	74	0	60	0	18	181	4	0	0	0	0	0.805472	0.307292	0	0.178084	0	0.0656992	0.567033	0.0131623	0	0	16749	16248	8846	20337	15997	28420	9009	22716	27835	25230	25213	14633	16759	16281	8874	20608	16375	28503	9055
chr17_29490236_29490235-c.=	chr17	29490234	29490235	29490236	29490235	0	0	0	0	0	0	0	91	0	0	0	0	0	0	0	0	0	0	0	1.00486	0	0	0	0	0	16757	16582	8743	20144	16271	28256	9010	22227	27721	25239	25242	14693	16767	16615	8851	20489	16649	28399	9056
chr17_29490236_29490236-c.321del	chr17	29490234	29490236	29490236	29490236	1	0	0	0	36	0	0	0	0	1	0	0	0	0	0	0	0.175647	0	0	0	0	0.0035139	0	0	0	16757	16582	8743	20144	16271	28256	9010	22227	27721	25239	25242	14693	16767	16615	8851	20489	16649	28399	9056
chr17_29490237_29490237-c.322del	chr17	29490235	29490237	29490237	29490237	1	0	115	0	1	0	41	0	0	0	24	0	0	0	0.684193	0	0.00450212	0	0.135409	0	0	0	0.0880118	0	0	16817	16409	8823	20157	15986	28145	8347	21681	27791	25215	25286	14704	16827	16442	8851	20464	16364	28228	8393
chr17_29490238_29490238-c.323del	chr17	29490236	29490238	29490238	29490238	1	0	1	0	0	0	0	0	0	32	0	0	9	0	0.00604636	0	0	0	0	0	0	0.114466	0	0	0.060458	16676	16130	8818	20187	15927	28021	8347	21508	27677	25180	25140	14703	16686	16278	8846	20459	16305	28145	8393
chr17_29490238_29490240-c.323_325del	chr17	29490236	29490240	29490238	29490240	3	0	0	0	0	2	0	0	0	0	0	0	0	0	0	0	0	0.0122662	0	0	0	0	0	0	0	16676	16130	8818	20187	15927	28021	8347	21508	27677	25180	25140	14703	16686	16278	8846	20459	16305	28145	8393
chr17_29490239_29490239-c.324del	chr17	29490237	29490239	29490239	29490239	1	0	0	0	0	0	0	0	0	1	0	0	1	0	0	0	0	0	0	0	0	0.00362765	0	0	0.00679401	16669	16249	8793	20175	15913	27989	8212	21470	27408	25184	25142	14684	16679	16283	8821	20446	16293	28072	8258
chr17_29490239_29490308-c.324_393del	chr17	29490237	29490308	29490239	29490308	70	0	0	0	0	3	0	0	0	0	0	0	0	0	0	0	0	0.0184128	0	0	0	0	0	0	0	16669	16249	8793	20175	15913	27989	8212	21470	27408	25184	25142	14684	16679	16283	8821	20446	16293	28072	8258
chr17_29490240_29490241-c.325_326del	chr17	29490238	29490241	29490240	29490241	2	0	0	0	0	0	1	0	0	0	0	0	0	0	0	0	0	0	0.00359609	0	0	0	0	0	0	16418	16235	8617	20129	15773	27725	8194	21020	26933	25105	25123	14663	16428	16268	8645	20400	16156	27808	8240
chr17_29490241_29490241-c.326del	chr17	29490239	29490241	29490241	29490241	1	1	0	0	1	0	0	0	0	0	0	0	0	0.00636571	0	0	0.00502474	0	0	0	0	0	0	0	0	15692	15829	8245	19619	15334	27436	7388	20766	26118	23897	24650	13679	15702	15862	8273	19890	15717	27520	7434
chr17_29490242_29490242-c.327del	chr17	29490240	29490242	29490242	29490242	1	4	5	0	6	4	6	3	0	2	3	4	0	0.025061	0.0310505	0	0.0297964	0.0250323	0.0214823	0.0416358	0	0.00751152	0.0123397	0.0159143	0	15682	15808	8235	19535	15330	27368	7049	20737	26028	23777	24640	13283	15693	15841	8263	19807	15711	27452	7095
chr17_29490243_29490372-c.328_457del	chr17	29490241	29490372	29490243	29490372	130	0	0	0	0	0	44	0	0	0	0	0	0	0	0	0	0	0	0.160362	0	0	0	0	0	0	15446	15761	8228	19506	15155	27349	7045	20595	25948	23745	24593	13272	15460	15799	8256	19783	15540	27438	7094
chr17_29490244_29490244-c.329del	chr17	29490242	29490244	29490244	29490244	1	1	0	0	0	0	0	1	0	0	0	0	0	0.00646756	0	0	0	0	0	0.0140881	0	0	0	0	0	15432	15468	8216	19420	14975	27130	7048	20047	25461	23427	24571	13241	15442	15501	8244	19691	15356	27257	7094
chr17_29490245_29490245-c.330del	chr17	29490243	29490245	29490245	29490245	1	0	0	0	1	0	0	0	0	1	0	0	0	0	0	0	0.00521838	0	0	0	0	0.004031	0	0	0	15171	15351	7888	18885	14506	26697	7041	19554	24687	22917	23920	12786	15182	15384	7916	19156	14887	26824	7088
chr17_29490246_29490246-c.331del	chr17	29490244	29490246	29490246	29490246	1	2	1	1	4	4	2	2	13	6	3	2	1	0.0129206	0.00636832	0.0124025	0.0204989	0.0263877	0.00733341	0.0276921	0.0663196	0.0237448	0.0127892	0.00817995	0.00766291	15161	15348	7874	18866	14494	26589	7042	19076	24680	22891	23901	12763	15171	15381	7902	19138	14875	26716	7088
chr17_29490246_29673029-c.331_7126delins3108	chr17	29490244	29673029	29490246	29673029	182784	0	0	0	0	0	0	1	0	1	3	0	0	0	0	0	0	0	0	0.0140865	0	0.00402395	0.0130277	0	0	15161	15348	7874	18866	14494	26589	7042	19076	24680	22891	23901	12763	15171	15381	7902	19138	14875	26716	7088
chr17_29490251_29527469-c.336_918del	chr17	29490249	29527469	29490251	29527469	37219	0	0	0	0	0	1	0	0	0	0	0	0	0	0	0	0	0	0.00372759	0	0	0	0	0	0	14952	15489	8045	18258	14635	26700	7061	19156	25240	23405	23752	12750	14962	15522	8073	18444	15016	26827	7108
chr17_29490252_29490252-c.337del	chr17	29490250	29490252	29490252	29490252	1	0	0	0	0	0	1	0	0	0	0	0	0	0	0	0	0	0	0.00373148	0	0	0	0	0	0	14866	15459	8034	18199	14634	26671	7059	19106	25051	23404	23743	12747	14876	15492	8062	18385	15015	26799	7106
chr17_29490252_29527470-c.337_919del	chr17	29490250	29527470	29490252	29527470	37219	0	0	0	0	0	11	0	0	0	0	0	0	0	0	0	0	0	0.0410463	0	0	0	0	0	0	14866	15459	8034	18199	14634	26671	7059	19106	25051	23404	23743	12747	14876	15492	8062	18385	15015	26799	7106
chr17_29490252_29570693-c.337_3974delins5308	chr17	29490250	29570693	29490252	29570693	80442	0	0	1	0	0	0	0	0	0	0	0	3	0	0	0.0123774	0	0	0	0	0	0	0	0	0.0234698	14866	15459	8034	18199	14634	26671	7059	19106	25051	23404	23743	12747	14876	15492	8062	18385	15015	26799	7106
chr17_29490254_29490254-c.339del	chr17	29490252	29490254	29490254	29490254	1	0	0	0	0	1	0	0	0	0	0	0	0	0	0	0	0	0.0068171	0	0	0	0	0	0	0	14229	15269	7935	17670	14288	25904	6756	18583	23910	22391	23382	12665	14239	15302	7964	17855	14669	26043	6803
chr17_29490256_29491445-c.341_479delins5463	chr17	29490254	29491445	29490256	29491445	1190	0	0	0	0	0	0	0	0	0	0	2	0	0	0	0	0	0	0	0	0	0	0	0.0164231	0	8687	9807	5742	9284	8319	11914	4649	10865	15139	14244	12126	8770	8697	9840	5771	9469	8700	12053	4696
chr17_29490257_29490257-c.342del	chr17	29490255	29490257	29490257	29490257	1	0	0	0	0	0	0	0	0	0	0	1	0	0	0	0	0	0	0	0	0	0	0	0.00822436	0	8636	9581	5671	9271	8268	11829	4644	10800	15113	14117	12105	8725	8646	9614	5700	9456	8649	11968	4691
chr17_29490258_29490258-c.343del	chr17	29490256	29490258	29490258	29490258	1	3	2	2	1	1	1	1	1	1	2	3	2	0.0341453	0.0204083	0.0345627	0.0103826	0.0113504	0.00821092	0.0209357	0.00890542	0.00649455	0.0138029	0.0242705	0.0244837	8629	9591	5661	9265	8264	11808	4644	10787	14992	14119	12088	8001	8639	9624	5690	9450	8645	11947	4691
chr17_29490259_29654613-c.344_5302del	chr17	29490257	29654613	29490259	29654613	164355	0	0	0	0	0	1	0	0	0	1	0	0	0	0	0	0	0	0.00868527	0	0	0	0.00740211	0	0	8570	8960	5492	9200	8103	11366	4638	10040	14308	13395	11575	7510	8583	8995	5523	9386	8485	11506	4686
chr17_29490260_29490260-c.345del	chr17	29490258	29490260	29490260	29490260	1	0	0	0	0	0	0	0	0	0	0	0	2	0	0	0	0	0	0	0	0	0	0	0	0.0291886	8583	9103	5491	9103	8012	11491	4992	10166	14080	13341	11415	6828	8593	9136	5520	9288	8393	11631	5039
chr17_29490262_29490262-c.347del	chr17	29490260	29490262	29490262	29490262	1	1	2	0	2	1	0	0	0	0	0	1	0	0.0117145	0.021919	0	0.0224188	0.0119398	0	0	0	0	0	0.00877162	0	8476	9046	5346	8692	7945	11243	4533	9883	14089	13105	11276	6360	8486	9079	5375	8877	8326	11383	4580
chr17_29490264_29490265-c.349_350del	chr17	29490262	29490265	29490264	29490265	2	0	0	0	0	0	0	0	0	1	0	0	0	0	0	0	0	0	0	0	0	0.00747831	0	0	0	7669	8769	4534	7829	6919	10723	4431	8141	13262	11364	10543	5549	7679	8802	4563	8014	7300	10863	4478
chr17_29490265_29490264-c.=	chr17	29490263	29490264	29490265	29490264	0	0	0	0	0	0	0	0	0	0	0	1	0	0	0	0	0	0	0	0	0	0	0	0.00943574	0	7690	8766	4531	7832	6918	10757	4433	8142	13258	11359	10544	5548	7700	8799	4560	8017	7299	10897	4480
chr17_29490265_29490265-c.350del	chr17	29490263	29490265	29490265	29490265	1	1	0	0	0	0	0	0	0	0	0	0	0	0.012987	0	0	0	0	0	0	0	0	0	0	0	7690	8766	4531	7832	6918	10757	4433	8142	13258	11359	10544	5548	7700	8799	4560	8017	7299	10897	4480
chr17_29490266_29490266-c.351del	chr17	29490264	29490266	29490266	29490266	1	0	0	0	0	0	58	0	0	0	0	0	0	0	0	0	0	0	0.53255	0	0	0	0	0	0	7688	8765	4528	7832	6918	10751	4434	8141	13253	11352	10540	5548	7699	8798	4557	8017	7299	10891	4481
chr17_29490267_29490266-c.=	chr17	29490265	29490266	29490267	29490266	0	0	0	0	0	0	2	0	0	0	0	0	0	0	0	0	0	0	0.0180424	0	0	0	0	0	0	7715	8907	4526	8028	7003	10887	4433	8583	13249	11442	10540	5613	7725	8940	4555	8213	7384	11085	4480
chr17_29490267_29490267-c.352del	chr17	29490265	29490267	29490267	29490267	1	0	0	0	0	0	9	0	0	1	0	0	0	0	0	0	0	0	0.0811356	0	0	0.00743074	0	0	0	7715	8907	4526	8028	7003	10887	4433	8583	13249	11442	10540	5613	7725	8940	4555	8213	7384	11085	4480
chr17_29490267_29490268-c.352_353del	chr17	29490265	29490268	29490267	29490268	2	0	2	0	0	0	0	0	0	0	2	0	0	0	0.0223362	0	0	0	0	0	0	0	0.0172884	0	0	7715	8907	4526	8028	7003	10887	4433	8583	13249	11442	10540	5613	7725	8940	4555	8213	7384	11085	4480
chr17_29490268_29490267-c.=	chr17	29490266	29490267	29490268	29490267	0	0	0	0	0	0	11	0	0	0	0	0	0	0	0	0	0	0	0.0991706	0	0	0	0	0	0	7709	8908	4452	8030	6920	10943	4433	8583	13235	11401	10540	5607	7719	8943	4481	8215	7301	11092	4480
chr17_29490268_29490268-c.353del	chr17	29490266	29490268	29490268	29490268	1	0	0	1	0	0	26	0	0	347	16	0	0	0	0	0.0175676	0	0	0.187367	0	0	2.50973	0.110389	0	0	7709	8908	4452	8030	6920	10943	4433	8583	13235	11401	10540	5607	7719	8943	4481	8215	7301	11092	4480
chr17_29490268_29490269-c.353_354del	chr17	29490266	29490269	29490268	29490269	2	0	0	0	0	0	3	0	0	0	68	0	0	0	0	0	0	0	0.0256675	0	0	0	0.589546	0	0	7709	8908	4452	8030	6920	10943	4433	8583	13235	11401	10540	5607	7719	8943	4481	8215	7301	11092	4480
chr17_29490269_29490269-c.354del	chr17	29490267	29490269	29490269	29490269	1	1	0	2	26	64	24	0	3	1	24	1	0	0.0109282	0	0.0382133	0.281673	0.794669	0.188987	0	0.0289768	0.00637011	0.183433	0.00817938	0	7922	8969	4518	8013	7097	11017	4431	8760	13145	11330	10541	5530	7932	9004	4548	8198	7478	11186	4478
chr17_29490269_29490270-c.354_355del	chr17	29490267	29490270	29490269	29490270	2	0	0	0	0	1	0	0	0	0	0	0	0	0	0	0	0	0.0133726	0	0	0	0	0	0	0	7922	8969	4518	8013	7097	11017	4431	8760	13145	11330	10541	5530	7932	9004	4548	8198	7478	11186	4478
chr17_29490269_29509626-c.354_831del	chr17	29490267	29509626	29490269	29509626	19358	0	0	0	0	0	15	0	0	0	0	0	0	0	0	0	0	0	0.134096	0	0	0	0	0	0	7922	8969	4518	8013	7097	11017	4431	8760	13145	11330	10541	5530	7932	9004	4548	8198	7478	11186	4478
chr17_29490270_29490269-c.=	chr17	29490268	29490269	29490270	29490269	0	0	0	0	6	0	0	0	0	3	0	0	0	0	0	0	0.0758674	0	0	0	0	0.0228886	0	0	0	7424	8908	4484	7681	7020	10977	4847	8696	12906	11415	10528	5656	7435	8941	4515	7892	7466	11159	4894
chr17_29490270_29490271-c.355_356del	chr17	29490268	29490271	29490270	29490271	2	41	0	1	0	127	7	0	0	9	0	0	0	0.471869	0	0.0182028	0	1.59853	0.0517114	0	0	0.0570235	0	0	0	7424	8908	4484	7681	7020	10977	4847	8696	12906	11415	10528	5656	7435	8941	4515	7892	7466	11159	4894
chr17_29490271_29490270-c.=	chr17	29490269	29490270	29490271	29490270	0	1	0	0	0	0	0	0	0	1	0	0	0	0.0147084	0	0	0	0	0	0	0	0.00785422	0	0	0	6743	8692	4474	7249	6851	11085	4781	7749	12596	10734	10477	5567	6794	8725	4504	7434	7360	11247	4828
chr17_29490271_29490271-c.356del	chr17	29490269	29490271	29490271	29490271	1	1	9	495	124	1	147	0	2	77	0	0	0	0.00629681	0.0442812	8.20326	0.762619	0.00581231	0.588737	0	0.0107289	0.265165	0	0	0	6743	8692	4474	7249	6851	11085	4781	7749	12596	10734	10477	5567	6794	8725	4504	7434	7360	11247	4828
chr17_29490271_29490272-c.356_357del	chr17	29490269	29490272	29490271	29490272	2	0	0	86	0	1	0	0	0	0	0	0	0	0	0	1.90706	0	0.0115773	0	0	0	0	0	0	0	6743	8692	4474	7249	6851	11085	4781	7749	12596	10734	10477	5567	6794	8725	4504	7434	7360	11247	4828
chr17_29490272_29490271-c.=	chr17	29490270	29490271	29490272	29490271	0	3	0	0	1	0	0	0	0	0	0	0	0	0.046444	0	0	0.0142602	0	0	0	0	0	0	0	0	6399	8463	3801	6674	6424	10195	4608	7276	11952	9808	9685	5269	6451	8505	4412	6983	6934	10504	4655
chr17_29490272_29490272-c.357del	chr17	29490270	29490272	29490272	29490272	1	77	174	132	126	104	142	0	173	429	78	2	8	0.477646	0.844881	1.28104	0.738464	0.606956	0.544106	0	0.961032	1.54453	0.310343	0.0078815	0.0582727	6399	8463	3801	6674	6424	10195	4608	7276	11952	9808	9685	5269	6451	8505	4412	6983	6934	10504	4655
chr17_29490272_29490273-c.357_358del	chr17	29490270	29490273	29490272	29490273	2	0	0	0	54	25	0	0	0	0	0	0	0	0	0	0	0.748765	0.336861	0	0	0	0	0	0	0	6399	8463	3801	6674	6424	10195	4608	7276	11952	9808	9685	5269	6451	8505	4412	6983	6934	10504	4655
chr17_29490273_29490272-c.=	chr17	29490271	29490272	29490273	29490272	0	1	0	0	0	0	0	0	0	171	0	0	0	0.0141822	0	0	0	0	0	0	0	1.46366	0	0	0	6135	8119	3989	6540	6264	10173	4554	6974	11127	9185	8021	5061	6222	8326	4236	6905	6775	10470	4601
chr17_29490274_29490273-c.=	chr17	29490272	29490273	29490274	29490273	0	57	0	0	0	0	0	0	0	0	1	0	0	0.916541	0	0	0	0	0	0	0	0	0.00985709	0	0	6203	8280	4204	6659	6368	10391	4554	7150	11458	9261	7969	5071	6213	8313	4233	6898	6774	10546	4601
chr17_29490274_29490276-c.359_361del	chr17	29490272	29490276	29490274	29490276	3	0	0	1	0	0	0	0	0	0	1	0	0	0	0	0.023601	0	0	0	0	0	0	0.0106563	0	0	6203	8280	4204	6659	6368	10391	4554	7150	11458	9261	7969	5071	6213	8313	4233	6898	6774	10546	4601
chr17_29490275_29490274-c.=	chr17	29490273	29490274	29490275	29490274	0	0	0	0	0	0	0	0	0	0	69	0	0	0	0	0	0	0	0	0	0	0	0.736786	0	0	6200	8279	4099	6713	6390	10341	4556	7148	11455	9261	7831	5071	6210	8312	4129	6898	6771	10496	4603
chr17_29490275_29490276-c.360_361del	chr17	29490273	29490276	29490275	29490276	2	0	24	0	0	2	12	0	0	0	12	0	0	0	0.281772	0	0	0.028177	0.10987	0	0	0	0.123288	0	0	6200	8279	4099	6713	6390	10341	4556	7148	11455	9261	7831	5071	6210	8312	4129	6898	6771	10496	4603
chr17_29490276_29490275-c.=	chr17	29490274	29490275	29490276	29490275	0	0	0	0	14	0	0	0	0	0	0	0	0	0	0	0	0.205792	0	0	0	0	0	0	0	0	5954	7970	4091	6618	6375	9965	4554	7141	11381	9398	7596	5074	5964	8027	4121	6803	6758	10132	4601
chr17_29490276_29490276-c.361del	chr17	29490274	29490276	29490276	29490276	1	107	1	0	0	0	47	0	0	32	0	0	38	1.57878	0.00959522	0	0	0	0.368943	0	0	0.218558	0	0	0.605163	5954	7970	4091	6618	6375	9965	4554	7141	11381	9398	7596	5074	5964	8027	4121	6803	6758	10132	4601
chr17_29490277_29490277-c.362del	chr17	29490275	29490277	29490277	29490277	1	0	3	0	55	17	170	0	4	17	65	0	1	0	0.0281398	0	0.642785	0.189406	1.41976	0	0.0415696	0.110881	0.543283	0	0.0147117	5843	7946	4082	6597	6454	9910	4550	7004	11455	9286	7455	5035	5960	8004	4112	6782	6837	10124	4597
chr17_29490277_29490278-c.362_363del	chr17	29490275	29490278	29490277	29490278	2	0	0	0	1	41	0	0	0	0	0	0	0	0	0	0	0.0139826	0.598875	0	0	0	0	0	0	0	5843	7946	4082	6597	6454	9910	4550	7004	11455	9286	7455	5035	5960	8004	4112	6782	6837	10124	4597
chr17_29490278_29490279-c.363_364del	chr17	29490276	29490279	29490278	29490279	2	0	0	1	18	0	41	0	0	0	1	0	0	0	0	0.0205334	0.256956	0	0.397812	0	0	0	0.010008	0	0	5934	7931	4555	6494	6398	9708	4546	6984	11575	9228	7274	5064	5944	7967	4584	6735	6837	10033	4593
chr17_29490279_29490279-c.364del	chr17	29490277	29490279	29490279	29490279	1	0	3	0	0	2	43	2	332	106	0	1	1	0	0.0248612	0	0	0.0191219	0.287996	0.0282338	4.0948	0.619693	0	0.00882814	0.0126776	5899	7724	4500	6428	6298	9631	4508	6907	11479	9147	7217	5041	5909	7757	4530	6632	6720	9827	4555
chr17_29490279_29490280-c.364_365del	chr17	29490277	29490280	29490279	29490280	2	4	1	2	5	2	2	1	2	0	255	0	1	0.0531545	0.0100833	0.0346096	0.0592322	0.0233067	0.0159271	0.0171826	0.0219453	0	2.67855	0	0.0154501	5899	7724	4500	6428	6298	9631	4508	6907	11479	9147	7217	5041	5909	7757	4530	6632	6720	9827	4555
chr17_29490280_29490279-c.=	chr17	29490278	29490279	29490280	29490279	0	0	3	0	0	15	0	0	0	0	0	0	1	0	0.0412239	0	0	0.233775	0	0	0	0	0	0	0.0201033	5671	7075	4014	6085	5995	8946	5018	6218	10823	8631	6593	4826	5685	7112	4046	6293	6380	9187	5068
chr17_29490280_29490280-c.365del	chr17	29490278	29490280	29490280	29490280	1	9	269	0	0	46	48	104	3	1	0	10	0	0.0952554	2.83851	0	0	0.447602	0.320763	1.37742	0.0264548	0.00540651	0	0.0904689	0	5671	7075	4014	6085	5995	8946	5018	6218	10823	8631	6593	4826	5685	7112	4046	6293	6380	9187	5068
chr17_29490281_29490280-c.=	chr17	29490279	29490280	29490281	29490280	0	0	0	0	0	1	0	0	0	0	0	0	0	0	0	0	0	0.016835	0	0	0	0	0	0	0	5488	6397	3781	5855	5511	8426	4332	5896	10533	8252	6249	4582	5511	6700	3812	6045	5940	8631	4484
chr17_29490281_29490281-c.366del	chr17	29490279	29490281	29490281	29490281	1	0	3	0	0	1	1	0	4	0	0	1	0	0	0.0443347	0	0	0.0166272	0.0114378	0	0.0647289	0	0	0.0156434	0	5488	6397	3781	5855	5511	8426	4332	5896	10533	8252	6249	4582	5511	6700	3812	6045	5940	8631	4484
chr17_29490282_29490282-c.367del	chr17	29490280	29490282	29490282	29490282	1	0	1	0	16	13	37	1	513	0	0	318	1	0	0.00633984	0	0.121306	0.103204	0.18917	0.00956762	5.52916	0	0	2.79004	0.00935431	5200	6652	3740	5466	5006	8275	4386	5675	10150	8137	6000	4510	5210	6688	3769	5651	5388	8431	4433
chr17_29490283_29490283-c.368del	chr17	29490281	29490283	29490283	29490283	1	0	0	0	2	0	4	0	12	0	0	12	0	0	0	0	0.0362566	0	0.0471181	0	0.198043	0	0	0.19367	0	4716	6497	3485	5098	4784	7971	4311	5164	9536	8061	5665	4657	4726	6531	3514	5299	5178	8163	4359
chr17_29490283_29490284-c.368_369del	chr17	29490281	29490284	29490283	29490284	2	0	0	0	0	0	0	0	0	0	5	0	0	0	0	0	0	0	0	0	0	0	0.0612445	0	0	4716	6497	3485	5098	4784	7971	4311	5164	9536	8061	5665	4657	4726	6531	3514	5299	5178	8163	4359
chr17_29490285_29490285-c.370del	chr17	29490283	29490285	29490285	29490285	1	0	1	0	0	1	0	1	2	0	0	0	0	0	0.0155051	0	0	0.0190005	0	0.0227893	0.0307555	0	0	0	0	4884	6374	3512	4879	4849	7881	4315	6240	9281	8051	6001	4919	4894	6407	3541	5064	5230	8036	4362
chr17_29490288_29490288-c.373del	chr17	29490286	29490288	29490288	29490288	1	0	1	0	0	0	0	0	0	0	0	0	0	0	0.0160205	0	0	0	0	0	0	0	0	0	0	4813	6209	3510	4783	4854	7604	4317	6255	8813	7999	5591	4897	4823	6242	3539	4968	5235	7759	4364
chr17_29490289_29490290-c.374_375del	chr17	29490287	29490290	29490289	29490290	2	0	0	0	0	0	1	0	0	0	2	0	0	0	0	0	0	0	0.0128412	0	0	0	0.0246291	0	0	4813	6208	3446	4972	4815	7615	4317	6258	8797	8008	5595	4919	4823	6242	3475	5157	5196	7770	4364
chr17_29490290_29490290-c.375del	chr17	29490288	29490290	29490290	29490290	1	0	0	0	0	0	0	0	0	0	0	1	0	0	0	0	0	0	0	0	0	0	0	0.0177022	0	4812	6206	3544	4974	4725	7486	4318	6260	8789	7740	5595	4915	4822	6239	3573	5159	5106	7642	4365
chr17_29490291_29490291-c.376del	chr17	29490289	29490291	29490291	29490291	1	0	0	0	1	0	0	0	0	1	0	0	0	0	0	0	0.0194467	0	0	0	0	0.0112426	0	0	0	4807	6189	3548	4952	4717	7322	4317	6258	8769	7619	5588	4772	4817	6222	3577	5137	5098	7478	4364
chr17_29490292_29490292-c.377del	chr17	29490290	29490292	29490292	29490292	1	2	1	0	0	1	1	0	3	1	1	0	2	0.0409262	0.0159778	0	0	0.0193465	0.0132341	0	0.0455951	0.0113154	0.01257	0	0.0412876	4806	6121	3548	4794	4703	7273	4317	6258	8575	7717	5584	4750	4816	6154	3577	4980	5084	7428	4364
chr17_29490294_29490293-c.=	chr17	29490292	29490293	29490294	29490293	0	1	0	0	0	0	0	0	0	0	0	0	0	0.021263	0	0	0	0	0	0	0	0	0	0	0	4693	5813	3571	4606	4594	6779	4171	6444	8736	7259	5489	4226	4703	5846	3600	4791	4975	6934	4218
chr17_29490294_29490294-c.379del	chr17	29490292	29490294	29490294	29490294	1	0	0	0	6	1	1	0	0	1	0	0	0	0	0	0	0.124715	0.0198284	0.0142192	0	0	0.0111427	0	0	0	4693	5813	3571	4606	4594	6779	4171	6444	8736	7259	5489	4226	4703	5846	3600	4791	4975	6934	4218
chr17_29490295_29490294-c.=	chr17	29490293	29490294	29490295	29490294	0	0	0	0	0	0	0	0	1	0	0	0	0	0	0	0	0	0	0	0	0.0147929	0	0	0	0	4707	5802	3608	4643	4594	6805	4171	6531	8732	7404	5488	4299	4717	5835	3637	4834	4976	6961	4218
chr17_29490296_29490295-c.=	chr17	29490294	29490295	29490296	29490295	0	0	0	0	0	0	0	0	1	0	0	0	0	0	0	0	0	0	0	0	0.0150331	0	0	0	0	4706	5507	3610	4556	4595	6761	4149	6423	8561	7428	5485	4301	4716	5540	3639	4741	4976	6916	4196
chr17_29490296_29490296-c.381del	chr17	29490294	29490296	29490296	29490296	1	2	7	0	1	1	10	1	0	5	1	4	6	0.0401535	0.120505	0	0.0199343	0.0189912	0.138117	0.0225288	0	0.0546686	0.0125408	0.0685506	0.132449	4706	5507	3610	4556	4595	6761	4149	6423	8561	7428	5485	4301	4716	5540	3639	4741	4976	6916	4196
chr17_29490299_29490299-c.384del	chr17	29490297	29490299	29490299	29490299	1	6	0	2	0	0	3	2	1	2	3	0	0	0.127552	0	0.056661	0	0	0.0438454	0.0556826	0.0145676	0.0239809	0.0396031	0	0	4593	5126	3403	4484	4494	6490	3445	6420	7975	7251	5148	4403	4603	5159	3432	4669	4875	6645	3492
chr17_29490303_29490303-c.388del	chr17	29490301	29490303	29490303	29490303	1	0	2	0	2	0	0	0	0	2	0	0	1	0	0.0378791	0	0.0425691	0	0	0	0	0.0244124	0	0	0.0224649	4578	5204	3495	4477	4653	6604	3416	6258	8006	7246	5144	4385	4588	5237	3523	4662	5034	6759	3463
chr17_29490304_29490304-c.389del	chr17	29490302	29490304	29490304	29490304	1	0	0	0	0	0	0	0	0	0	0	1	0	0	0	0	0	0	0	0	0	0	0	0.0192604	0	4381	5053	3583	4436	4538	6656	3114	6252	7821	6742	5138	4371	4391	5088	3611	4623	4919	6811	3161
chr17_29490306_29490306-c.391del	chr17	29490304	29490306	29490306	29490306	1	0	0	0	0	0	0	0	0	0	0	2	0	0	0	0	0	0	0	0	0	0	0	0.0377858	0	4286	4730	3569	4371	4452	6439	3425	6156	7390	6366	5239	3923	4296	4763	3597	4556	4833	6594	3472
chr17_29490306_29490308-c.391_393del	chr17	29490304	29490308	29490306	29490308	3	0	0	1	0	0	0	0	0	0	0	0	0	0	0	0.0278009	0	0	0	0	0	0	0	0	0	4286	4730	3569	4371	4452	6439	3425	6156	7390	6366	5239	3923	4296	4763	3597	4556	4833	6594	3472
chr17_29490307_29533303-c.392_1306del	chr17	29490305	29533303	29490307	29533303	42997	0	0	0	0	0	2	0	0	0	0	0	0	0	0	0	0	0	0.0308119	0	0	0	0	0	0	4285	4661	3567	4380	4407	6336	3429	6166	7279	6367	4670	3811	4295	4694	3596	4565	4788	6491	3476
chr17_29490309_29490308-c.=	chr17	29490307	29490308	29490309	29490308	0	0	0	0	2	0	0	0	0	0	0	0	0	0	0	0	0.0465549	0	0	0	0	0	0	0	0	4249	4457	3510	4111	4224	6207	3430	6103	7082	6337	4594	3815	4259	4490	3539	4296	4605	6364	3477
chr17_29490309_29533305-c.394_1308del	chr17	29490307	29533305	29490309	29533305	42997	0	0	0	0	0	18	0	0	0	0	0	0	0	0	0	0	0	0.282841	0	0	0	0	0	0	4249	4457	3510	4111	4224	6207	3430	6103	7082	6337	4594	3815	4259	4490	3539	4296	4605	6364	3477
chr17_29490315_29496939-c.400_510del	chr17	29490313	29496939	29490315	29496939	6625	0	0	0	0	0	0	0	0	3	0	0	0	0	0	0	0	0	0	0	0	0.0461965	0	0	0	4153	4272	3572	3711	4463	6130	3199	6089	6384	6065	4571	3853	4163	4305	3600	3896	4841	6305	3246
chr17_29490316_29490316-c.401del	chr17	29490314	29490316	29490316	29490316	1	0	2	0	0	0	0	0	0	0	0	0	0	0	0.0455063	0	0	0	0	0	0	0	0	0	0	4171	4362	3569	3723	4633	6117	3169	6094	6335	6171	4604	3895	4181	4395	3597	3908	5011	6292	3216
chr17_29490318_29490318-c.403del	chr17	29490316	29490318	29490318	29490318	1	0	0	0	2	0	0	0	0	0	0	0	0	0	0	0	0.0351062	0	0	0	0	0	0	0	0	6104	5777	4769	5512	5917	7298	3732	7937	8475	8301	5237	4599	6114	5810	4797	5697	6295	7473	3779
chr17_29490319_29490319-c.404del	chr17	29490317	29490319	29490319	29490319	1	0	0	0	0	0	0	0	2	0	0	0	0	0	0	0	0	0	0	0	0.0227221	0	0	0	0	6572	6933	5281	5853	6109	7788	3828	8573	8918	8465	5880	4593	6582	6966	5309	6040	6487	7963	3875
chr17_29490321_29490321-c.406del	chr17	29490319	29490321	29490321	29490321	1	0	0	1	0	0	0	1	1	1	0	0	0	0	0	0.0171524	0	0	0	0.0251729	0.00994522	0.0103167	0	0	0	7173	7512	5778	6722	6378	8336	3912	9778	9534	9631	6003	5202	7183	7545	5806	6907	6756	8511	3959
chr17_29490323_29490323-c.408del	chr17	29490321	29490323	29490323	29490323	1	0	0	0	0	0	0	0	0	1	0	0	2	0	0	0	0	0	0	0	0	0.0106525	0	0	0.03816	7015	7456	5811	6596	6183	8524	3920	9785	9242	9550	6135	5212	7025	7489	5839	6781	6561	8699	3967
chr17_29490328_29490328-c.413del	chr17	29490326	29490328	29490328	29490328	1	0	0	1	0	0	0	0	0	0	0	2	0	0	0	0.0168141	0	0	0	0	0	0	0	0.0340716	0	7733	7529	5901	6465	6262	8683	3904	10317	9420	9932	5807	5359	7743	7562	5929	6650	6640	8858	3951
chr17_29490329_29495251-c.414_479delins1657	chr17	29490327	29495251	29490329	29495251	4923	0	0	0	0	0	0	0	3	0	0	0	0	0	0	0	0	0	0	0	0.0299282	0	0	0	0	7853	7555	5962	6493	6261	8543	4201	9795	9308	10186	5851	5303	7863	7588	5991	6678	6639	8718	4248
chr17_29490330_29490330-c.415del	chr17	29490328	29490330	29490330	29490330	1	0	0	0	0	0	1	0	2	0	0	0	0	0	0	0	0	0	0.0109873	0	0.019847	0	0	0	0	8013	8115	6022	6541	6408	8910	4341	9835	9466	10141	6040	5361	8023	8148	6050	6726	6786	9085	4388
chr17_29490331_29490330-c.=	chr17	29490329	29490330	29490331	29490330	0	0	0	0	0	1	0	0	0	0	0	1	0	0	0	0	0	0.0149253	0	0	0	0	0	0.0164657	0	7933	8114	6023	6448	6312	8770	4350	9642	9713	10067	6011	5170	7943	8147	6051	6633	6690	8946	4397
chr17_29490331_29490331-c.416del	chr17	29490329	29490331	29490331	29490331	1	0	0	0	0	0	1	0	0	1	1	0	0	0	0	0	0	0	0.0111579	0	0	0.0101577	0.00981379	0	0	7933	8114	6023	6448	6312	8770	4350	9642	9713	10067	6011	5170	7943	8147	6051	6633	6690	8946	4397
chr17_29490332_29490331-c.=	chr17	29490330	29490331	29490332	29490331	0	0	0	0	0	232	1	3	0	0	0	58	1	0	0	0	0	2.29229	0.00601203	0.0404369	0	0	0	0.602965	0.0115612	11388	10271	7355	10176	9043	12644	5689	14479	12616	13915	7762	6646	11398	10304	7383	10361	9421	12820	5736
chr17_29490332_29490332-c.417del	chr17	29490330	29490332	29490332	29490332	1	0	3	2	0	3	9	0	1	3	9	11	0	0	0.0281812	0.0262159	0	0.03083	0.0681981	0	0.00656675	0.0227995	0.0623323	0.137575	0	11388	10271	7355	10176	9043	12644	5689	14479	12616	13915	7762	6646	11398	10304	7383	10361	9421	12820	5736
chr17_29490332_29490333-c.417_418del	chr17	29490330	29490333	29490332	29490333	2	1	1	0	0	0	0	0	0	0	0	0	0	0.00876574	0.00969723	0	0	0	0	0	0	0	0	0	0	11388	10271	7355	10176	9043	12644	5689	14479	12616	13915	7762	6646	11398	10304	7383	10361	9421	12820	5736
chr17_29490333_29490332-c.=	chr17	29490331	29490332	29490333	29490332	0	0	0	0	1	0	0	5	1	0	0	33	1	0	0	0	0.00916263	0	0	0.0835033	0.00646279	0	0	0.417023	0.0143355	11402	10177	7366	10227	9077	12661	5704	14525	12651	13904	7764	6634	11413	10214	7396	10412	9458	12845	5751
chr17_29490333_29490333-c.418del	chr17	29490331	29490333	29490333	29490333	1	110	361	15	131	117	308	7	115	298	428	445	20	0.332315	1.32541	0.0682988	0.437844	0.430208	0.865658	0.0408881	0.267129	0.840912	1.12668	2.3001	0.101462	11402	10177	7366	10227	9077	12661	5704	14525	12651	13904	7764	6634	11413	10214	7396	10412	9458	12845	5751
chr17_29490333_29490334-c.418_419del	chr17	29490331	29490334	29490333	29490334	2	0	0	0	0	1	0	0	0	2	1	0	0	0	0	0	0	0.0105512	0	0	0	0.0156402	0.00711773	0	0	11402	10177	7366	10227	9077	12661	5704	14525	12651	13904	7764	6634	11413	10214	7396	10412	9458	12845	5751
chr17_29490334_29490333-c.=	chr17	29490332	29490333	29490334	29490333	0	0	0	0	1	0	0	16	1	0	0	0	78	0	0	0	0.00810694	0	0	0.250052	0.00588654	0	0	0	1.17042	11824	10022	7415	10551	9218	12568	5707	14616	12516	13458	7352	6447	11945	10417	7458	10867	9714	13051	5761
chr17_29490335_29490334-c.=	chr17	29490333	29490334	29490335	29490334	0	0	0	0	0	0	0	5	0	0	0	0	0	0	0	0	0	0	0	0.0864902	0	0	0	0	0	11873	10549	7363	10829	9608	13185	5734	14577	12952	14007	7708	6561	11883	10582	7391	11014	9987	13360	5781
chr17_29490336_29490335-c.=	chr17	29490334	29490335	29490336	29490335	0	0	0	0	2	0	0	5	2	0	0	0	0	0	0	0	0.0180683	0	0	0.0862682	0.0137665	0	0	0	0	11605	10423	7383	10784	9545	13041	5732	14159	12975	13643	7716	6494	11615	10456	7411	10969	9923	13216	5779
chr17_29490336_29490337-c.421_422del	chr17	29490334	29490337	29490336	29490337	2	130	110	0	1	0	26	0	0	0	1	0	0	1.00379	0.938369	0	0.00749761	0	0.164096	0	0	0	0.0059821	0	0	11605	10423	7383	10784	9545	13041	5732	14159	12975	13643	7716	6494	11615	10456	7411	10969	9923	13216	5779
chr17_29490336_29490338-c.421_423del	chr17	29490334	29490338	29490336	29490338	3	0	0	0	0	0	0	0	0	0	0	1	0	0	0	0	0	0	0	0	0	0	0	0.01287	0	11605	10423	7383	10784	9545	13041	5732	14159	12975	13643	7716	6494	11615	10456	7411	10969	9923	13216	5779
chr17_29490337_29490336-c.=	chr17	29490335	29490336	29490337	29490336	0	0	2	0	0	0	1	223	1	0	0	1	1	0	0.014637	0	0	0	0.00559578	4.06585	0.00517603	0	0	0.00996386	0.0111056	11605	9789	6972	10722	9578	12778	5406	13799	12591	13826	7237	6519	11745	9932	7000	10908	9956	12979	5453
chr17_29490337_29490337-c.422del	chr17	29490335	29490337	29490337	29490337	1	9	18	13	54	64	83	1	5	23	377	22	46	0.0493206	0.117366	0.1203	0.326627	0.427923	0.425618	0.0117632	0.0228812	0.117243	2.0587	0.196776	0.469718	11605	9789	6972	10722	9578	12778	5406	13799	12591	13826	7237	6519	11745	9932	7000	10908	9956	12979	5453
chr17_29490337_29490338-c.422_423del	chr17	29490335	29490338	29490337	29490338	2	0	3	0	0	0	0	0	0	0	0	2	0	0	0.0301303	0	0	0	0	0	0	0	0	0.0273522	0	11605	9789	6972	10722	9578	12778	5406	13799	12591	13826	7237	6519	11745	9932	7000	10908	9956	12979	5453
chr17_29490338_29490337-c.=	chr17	29490336	29490337	29490338	29490337	0	0	71	0	0	0	38	19	16	1	0	0	1	0	0.665558	0	0	0	0.263534	0.315567	0.101265	0.00686685	0	0	0.0129312	11558	9800	6970	10661	9401	12720	5407	13807	12698	13746	7216	6749	11707	9964	7011	10901	9843	13004	5455
chr17_29490339_29490338-c.=	chr17	29490337	29490338	29490339	29490338	0	0	2	0	2	0	0	5	0	0	0	0	5	0	0.0196072	0	0.0178532	0	0	0.0904454	0	0	0	0	0.0720071	11758	9998	7000	10833	9507	12971	5426	13828	12745	14157	7268	6839	11768	10034	7028	11018	9885	13146	5473
chr17_29490340_29490339-c.=	chr17	29490338	29490339	29490340	29490339	0	0	0	0	0	0	11	8	0	0	0	0	140	0	0	0	0	0	0.0690916	0.122398	0	0	0	0	1.99314	11956	10077	7396	11119	9592	13112	5434	13838	12772	14185	7271	6857	11966	10110	7424	11304	9970	13287	5481
chr17_29490340_29490341-c.425_426del	chr17	29490338	29490341	29490340	29490341	2	3	188	0	0	0	0	0	0	0	0	212	0	0.0175058	1.46955	0	0	0	0	0	0	0	0	2.47087	0	11956	10077	7396	11119	9592	13112	5434	13838	12772	14185	7271	6857	11966	10110	7424	11304	9970	13287	5481
chr17_29490341_29490340-c.=	chr17	29490339	29490340	29490341	29490340	0	29	62	0	25	0	6	147	0	4	0	0	0	0.17842	0.473239	0	0.163733	0	0.0335335	2.42899	0	0.0229795	0	0	0	12245	9920	7403	11315	9699	13144	5436	13856	12832	14398	7068	6893	12258	10141	7431	11500	10077	13319	5483
chr17_29490341_29490341-c.426del	chr17	29490339	29490341	29490341	29490341	1	3	3	0	4	3	3	0	0	0	9	158	5	0.0200824	0.024284	0	0.0285634	0.0244386	0.0184799	0	0	0	0.0510715	2.10171	0.0595276	12245	9920	7403	11315	9699	13144	5436	13856	12832	14398	7068	6893	12258	10141	7431	11500	10077	13319	5483
chr17_29490341_29533351-c.426_1354del	chr17	29490339	29533351	29490341	29533351	43011	0	0	0	0	0	0	0	0	0	103	0	0	0	0	0	0	0	0	0	0	0	0.710296	0	0	12245	9920	7403	11315	9699	13144	5436	13856	12832	14398	7068	6893	12258	10141	7431	11500	10077	13319	5483
chr17_29490342_29490341-c.=	chr17	29490340	29490341	29490342	29490341	0	3	2	0	72	6	0	0	0	2	0	0	1	0.0225437	0.0176337	0	0.585072	0.055455	0	0	0	0.0138394	0	0	0.0132736	12497	10436	7422	11973	9823	13818	5620	14254	13465	14907	6618	7049	12513	10660	7450	12162	10204	13996	5667
chr17_29490342_29490342-c.427del	chr17	29490340	29490342	29490342	29490342	1	81	10	8	175	197	33	5	4	151	582	10	302	0.293127	0.0415326	0.0475683	0.673523	0.922993	0.104989	0.039054	0.0121928	0.513408	2.00733	0.0629933	2.27037	12497	10436	7422	11973	9823	13818	5620	14254	13465	14907	6618	7049	12513	10660	7450	12162	10204	13996	5667
chr17_29490342_29490343-c.427_428del	chr17	29490340	29490343	29490342	29490343	2	2	0	0	0	0	0	0	0	0	0	1	0	0.0159628	0	0	0	0	0	0	0	0	0	0.0141799	0	12497	10436	7422	11973	9823	13818	5620	14254	13465	14907	6618	7049	12513	10660	7450	12162	10204	13996	5667
chr17_29490343_29490342-c.=	chr17	29490341	29490342	29490343	29490342	0	134	103	0	2	219	0	0	0	1	0	0	0	0.834296	0.745224	0	0.01195	1.7443	0	0	0	0.00526978	0	0	0	12480	10695	7540	11831	10009	13886	5644	14271	13550	14357	6978	6775	12573	10738	7576	12191	10584	14094	5696
chr17_29490343_29533353-c.428_1356del	chr17	29490341	29533353	29490343	29533353	43011	0	0	0	0	0	0	0	0	0	1	0	0	0	0	0	0	0	0	0	0	0	0.00660284	0	0	12480	10695	7540	11831	10009	13886	5644	14271	13550	14357	6978	6775	12573	10738	7576	12191	10584	14094	5696
chr17_29490344_29490343-c.=	chr17	29490342	29490343	29490344	29490343	0	0	1	0	0	0	0	0	0	0	0	0	0	0	0.00952835	0	0	0	0	0	0	0	0	0	0	12471	10462	7554	12153	10069	13945	5655	13935	14009	15202	6815	6834	12483	10495	7582	12338	10447	14120	5702
chr17_29490345_29490344-c.=	chr17	29490343	29490344	29490345	29490344	0	6	0	0	2	0	1	1	0	93	0	0	1	0.0442764	0	0	0.0147879	0	0.00655026	0.0158496	0	0.645437	0	0	0.0131304	12725	10891	7701	12491	10262	14123	5867	14613	14165	15643	7154	7113	12735	10924	7729	12676	10640	14298	5914
chr17_29490345_29490346-c.430_431del	chr17	29490343	29490346	29490345	29490346	2	2	3	0	1	2	0	1	0	2	3	2	55	0.0145141	0.0254055	0	0.00728605	0.0173764	0	0.0156287	0	0.0129437	0.0174972	0.0256693	0.760439	12725	10891	7701	12491	10262	14123	5867	14613	14165	15643	7154	7113	12735	10924	7729	12676	10640	14298	5914
chr17_29490346_29490345-c.=	chr17	29490344	29490345	29490346	29490345	0	0	1	0	6	0	0	35	0	0	0	0	1	0	0.00841908	0	0.0433267	0	0	0.58676	0	0	0	0	0.0131469	13093	11179	7876	12931	10474	14213	5880	14742	14416	15884	7357	7106	13105	11215	7904	13117	10854	14388	5928
chr17_29490347_29490346-c.=	chr17	29490345	29490346	29490347	29490346	0	0	0	0	0	0	1	0	0	1	0	0	0	0	0	0	0	0	0.00692904	0	0	0.00687514	0	0	0	13106	11197	7895	12948	10508	14248	5885	14760	14421	15898	7361	7157	13118	11233	7923	13134	10888	14423	5933
chr17_29490347_29490347-c.432del	chr17	29490345	29490347	29490347	29490347	1	0	0	0	0	0	2	0	0	0	0	1	0	0	0	0	0	0	0.0138498	0	0	0	0	0.0134656	0	13106	11197	7895	12948	10508	14248	5885	14760	14421	15898	7361	7157	13118	11233	7923	13134	10888	14423	5933
chr17_29490348_29490347-c.=	chr17	29490346	29490347	29490348	29490347	0	0	0	0	0	0	10	0	0	0	0	0	0	0	0	0	0	0	0.0693193	0	0	0	0	0	0	13138	11246	7900	12976	10760	14249	6445	14769	14435	16084	7564	7363	13148	11279	7928	13161	11138	14426	6492
chr17_29490348_29490348-c.433del	chr17	29490346	29490348	29490348	29490348	1	2	0	0	0	0	0	0	0	98	0	2	0	0.0143015	0	0	0	0	0	0	0	0.671103	0	0.0247032	0	13138	11246	7900	12976	10760	14249	6445	14769	14435	16084	7564	7363	13148	11279	7928	13161	11138	14426	6492
chr17_29490349_29490349-c.434del	chr17	29490347	29490349	29490349	29490349	1	160	0	0	0	3	0	0	0	0	0	162	0	1.00767	0	0	0	0.0205438	0	0	0	0	0	1.87559	0	13309	11436	7958	13077	10866	14683	6644	14814	14344	16193	7714	7538	13321	11469	7986	13262	11244	14858	6691
chr17_29490350_29490350-c.435del	chr17	29490348	29490350	29490350	29490350	1	0	0	0	0	0	0	0	0	0	0	69	0	0	0	0	0	0	0	0	0	0	0	0.881114	0	13175	11505	7971	13086	11049	14693	6668	14821	14461	16284	7615	7560	13345	11538	7999	13271	11430	14868	6715
chr17_29490351_29490350-c.=	chr17	29490349	29490350	29490351	29490350	0	0	2	0	0	0	0	0	0	0	0	0	0	0	0.0171086	0	0	0	0	0	0	0	0	0	0	13425	11657	7972	13126	11281	14726	6679	14832	14731	16615	8039	7829	13435	11690	8000	13311	11659	14901	6726
chr17_29490351_29490351-c.436del	chr17	29490349	29490351	29490351	29490351	1	0	0	0	0	0	0	0	0	82	2	0	0	0	0	0	0	0	0	0	0	0.551815	0.0113207	0	0	13425	11657	7972	13126	11281	14726	6679	14832	14731	16615	8039	7829	13435	11690	8000	13311	11659	14901	6726
chr17_29490351_29567543-c.436_3974delins8458	chr17	29490349	29567543	29490351	29567543	77193	0	0	0	1	0	0	0	0	0	0	0	0	0	0	0	0.00751258	0	0	0	0	0	0	0	0	13425	11657	7972	13126	11281	14726	6679	14832	14731	16615	8039	7829	13435	11690	8000	13311	11659	14901	6726
chr17_29490352_29490352-c.437del	chr17	29490350	29490352	29490352	29490352	1	1	0	0	0	0	0	0	0	0	0	0	0	0.00736431	0	0	0	0	0	0	0	0	0	0	0	13569	11888	7975	13131	11290	14736	6683	14834	14716	16649	8120	7862	13579	11921	8003	13317	11668	14911	6730
chr17_29490353_29490353-c.438del	chr17	29490351	29490353	29490353	29490353	1	0	0	0	34	0	0	0	0	0	0	0	0	0	0	0	0.254701	0	0	0	0	0	0	0	0	13580	12120	7978	13163	11304	14823	6691	14860	14840	16673	8128	7911	13591	12153	8006	13349	11682	14998	6738
chr17_29490354_29490354-c.439del	chr17	29490352	29490354	29490354	29490354	1	0	0	0	3	0	4	0	0	0	0	0	0	0	0	0	0.0224096	0	0.0263819	0	0	0	0	0	0	13592	12327	7980	13135	11324	14956	6697	14985	14858	16726	8174	7926	13602	12360	8008	13355	11702	15131	6744
chr17_29490354_29490355-c.439_440del	chr17	29490352	29490355	29490354	29490355	2	0	0	0	0	0	0	0	0	0	1	0	0	0	0	0	0	0	0	0	0	0	0.00590563	0	0	13592	12327	7980	13135	11324	14956	6697	14985	14858	16726	8174	7926	13602	12360	8008	13355	11702	15131	6744
chr17_29490355_29490355-c.440del	chr17	29490353	29490355	29490355	29490355	1	2	0	0	245	0	62	0	0	0	0	2	0	0.0121905	0	0	1.75997	0	0.349508	0	0	0	0	0.0201569	0	13595	12389	7982	13187	11330	14982	6701	14987	14859	16785	8180	8065	13605	12422	8010	13376	11708	15161	6748
chr17_29490355_29490356-c.440_441del	chr17	29490353	29490356	29490355	29490356	2	0	0	0	0	0	0	0	0	0	84	0	0	0	0	0	0	0	0	0	0	0	0.494321	0	0	13595	12389	7982	13187	11330	14982	6701	14987	14859	16785	8180	8065	13605	12422	8010	13376	11708	15161	6748
chr17_29490356_29490356-c.441del	chr17	29490354	29490356	29490356	29490356	1	1	4	0	0	0	0	0	1	0	0	0	0	0.00732195	0.0318577	0	0	0	0	0	0.00652465	0	0	0	0	13598	12507	7996	12957	11389	15000	6709	15040	14923	16718	8183	8087	13610	12540	8024	13388	11767	15237	6756
chr17_29490357_29490356-c.=	chr17	29490355	29490356	29490357	29490356	0	0	0	0	0	1	0	0	0	0	0	0	0	0	0	0	0	0.00838785	0	0	0	0	0	0	0	13711	12609	8001	13652	11544	15144	7132	15041	15109	16958	8192	8164	13722	12646	8029	13838	11922	15319	7179
chr17_29490357_29490357-c.442del	chr17	29490355	29490357	29490357	29490357	1	3	155	28	0	1	0	0	75	0	0	1	0	0.0183777	1.13469	0.300656	0	0.00704354	0	0	0.428107	0	0	0.0101864	0	13711	12609	8001	13652	11544	15144	7132	15041	15109	16958	8192	8164	13722	12646	8029	13838	11922	15319	7179
chr17_29490358_29490357-c.=	chr17	29490356	29490357	29490358	29490357	0	0	4	0	0	25	0	0	0	0	0	0	0	0	0.0308673	0	0	0.208469	0	0	0	0	0	0	0	13729	12529	7974	13694	11579	15266	7141	15016	15121	17080	8193	8170	13742	12717	8030	13880	11958	15441	7188
chr17_29490358_29490359-c.443_444del	chr17	29490356	29490359	29490358	29490359	2	0	0	0	0	0	0	0	0	0	1	0	0	0	0	0	0	0	0	0	0	0	0.00578469	0	0	13729	12529	7974	13694	11579	15266	7141	15016	15121	17080	8193	8170	13742	12717	8030	13880	11958	15441	7188
chr17_29490359_29490359-c.444del	chr17	29490357	29490359	29490359	29490359	1	2	0	0	2	0	1	0	2	0	0	0	2	0.0144804	0	0	0.0142539	0	0.0064187	0	0.0130251	0	0	0	0.024313	13729	12793	8008	13771	11590	15311	7146	15040	15127	17190	8370	8166	13739	12826	8036	13957	11968	15486	7193
chr17_29490360_29490360-c.445del	chr17	29490358	29490360	29490360	29490360	1	220	0	0	1	28	122	0	0	65	0	2	122	1.25135	0	0	0.00491604	0.166348	0.581965	0	0	0.310856	0	0.015918	1.10554	13930	12670	8060	14302	11788	15540	7154	15049	15196	17240	8905	8621	13942	12703	8088	14490	12166	15716	7201
chr17_29490360_29490361-c.445_446del	chr17	29490358	29490361	29490360	29490361	2	4	0	0	0	0	0	0	0	1	2	0	3	0.0285535	0	0	0	0	0	0	0	0.00648796	0.0113902	0	0.0345475	13930	12670	8060	14302	11788	15540	7154	15049	15196	17240	8905	8621	13942	12703	8088	14490	12166	15716	7201
chr17_29490361_29490360-c.=	chr17	29490359	29490360	29490361	29490360	0	5	0	0	0	0	80	0	0	0	0	0	0	0.0335546	0	0	0	0	0.505839	0	0	0	0	0	0	14010	12693	8087	14479	11895	15468	7706	15107	15191	17289	9013	8510	14244	12726	8115	14666	12301	15765	7753
chr17_29490361_29490362-c.446_447del	chr17	29490359	29490362	29490361	29490362	2	0	0	0	0	0	0	0	0	4	0	0	118	0	0	0	0	0	0	0	0	0.023156	0	0	1.35953	14010	12693	8087	14479	11895	15468	7706	15107	15191	17289	9013	8510	14244	12726	8115	14666	12301	15765	7753
chr17_29490362_29490362-c.447del	chr17	29490360	29490362	29490362	29490362	1	0	0	0	242	2	0	0	0	1	0	1	0	0	0	0	1.65211	0.0141266	0	0	0	0.00566095	0	0.0095551	0	14390	12727	8106	14417	11909	15808	7709	15114	15201	17406	9025	8527	14404	12760	8134	14603	12287	15983	7756
chr17_29490362_29559824-c.447_3421del	chr17	29490360	29559824	29490362	29559824	69463	0	0	0	1	0	0	0	0	0	0	0	0	0	0	0	0.00684791	0	0	0	0	0	0	0	0	14390	12727	8106	14417	11909	15808	7709	15114	15201	17406	9025	8527	14404	12760	8134	14603	12287	15983	7756
chr17_29490363_29490363-c.448del	chr17	29490361	29490363	29490363	29490363	1	42	0	32	0	76	0	0	0	0	0	178	0	0.231466	0	0.316091	0	0.502801	0	0	0	0	0	1.59627	0	14460	12861	8106	14191	11965	16102	7741	15186	15060	17443	9918	8536	14470	12894	8134	14620	12345	16277	7788
chr17_29490363_29490364-c.448_449del	chr17	29490361	29490364	29490363	29490364	2	0	0	0	0	0	0	0	0	0	0	0	1	0	0	0	0	0	0	0	0	0	0	0	0.0115234	14460	12861	8106	14191	11965	16102	7741	15186	15060	17443	9918	8536	14470	12894	8134	14620	12345	16277	7788
chr17_29490365_29490365-c.450del	chr17	29490363	29490365	29490365	29490365	1	2	0	0	2	1	55	1	0	1	2	0	2	0.0132844	0	0	0.0131027	0.0077785	0.334464	0.0123687	0	0.00634087	0.0109151	0	0.0221702	14501	12886	8109	14525	12007	16137	7745	15196	15078	17450	9948	8677	14511	12919	8137	14712	12385	16312	7792
chr17_29490366_29490366-c.451del	chr17	29490364	29490366	29490366	29490366	1	132	0	0	4	1	2	0	2	2	0	0	0	0.903197	0	0	0.0248199	0.00740048	0.011163	0	0.0119103	0.0121002	0	0	0	14506	12884	8112	14639	12034	16234	7739	15200	15076	17444	9948	8676	14518	12917	8140	14828	12413	16464	7787
chr17_29490366_29495900-c.451_479delins1008	chr17	29490364	29495900	29490366	29495900	5535	0	0	1	0	0	0	0	0	0	0	0	0	0	0	0.012285	0	0	0	0	0	0	0	0	0	14506	12884	8112	14639	12034	16234	7739	15200	15076	17444	9948	8676	14518	12917	8140	14828	12413	16464	7787
chr17_29490368_29490368-c.453del	chr17	29490366	29490368	29490368	29490368	1	0	0	0	0	0	0	0	1	2	0	0	0	0	0	0	0	0	0	0	0.00646352	0.0131225	0	0	0	14754	12995	8232	14880	12075	16602	8243	15221	15119	17889	10183	8759	14764	13028	8261	15067	12453	16777	8290
chr17_29490369_29490369-c.454del	chr17	29490367	29490369	29490369	29490369	1	1	0	0	0	0	0	0	0	0	0	0	0	0.00706215	0	0	0	0	0	0	0	0	0	0	0	14150	12383	8229	14485	11324	16214	8007	15015	14888	16835	9300	8167	14160	12416	8258	14672	11702	16389	8054
chr17_29490370_29491505-c.455_479delins5403	chr17	29490368	29491505	29490370	29491505	1136	0	0	0	0	0	0	0	0	0	1	0	0	0	0	0	0	0	0	0	0	0	0.00586717	0	0	14151	12383	8281	14485	11324	16470	8077	15191	14999	16837	9562	8204	14162	12416	8310	14671	11702	16645	8124
chr17_29490372_29490372-c.457del	chr17	29490370	29490372	29490372	29490372	1	0	0	0	0	0	0	0	1	0	0	0	0	0	0	0	0	0	0	0	0.00646914	0	0	0	0	14149	12403	8284	14510	11321	16514	8084	15226	15072	16938	9617	8249	14159	12436	8313	14696	11699	16689	8131
chr17_29490374_29559837-c.459_3434del	chr17	29490372	29559837	29490374	29559837	69464	0	0	0	2	1	0	0	2	2	0	1	8	0	0	0	0.0134271	0.00837442	0	0	0.0127723	0.0129808	0	0.0101995	0.096142	14137	12409	8298	14520	11406	16603	8083	15227	15098	16946	9624	8253	14147	12442	8327	14706	11784	16734	8130
chr17_29490375_29490375-c.460del	chr17	29490373	29490375	29490375	29490375	1	4	3	1	5	5	10	20	13	10	10	4	6	0.0264381	0.0223384	0.0111036	0.0314555	0.0387575	0.0549378	0.23177	0.0791657	0.0606892	0.0543348	0.0386351	0.0653993	14180	12558	8406	14727	11734	16985	8197	15241	15387	17097	9667	8603	14190	12591	8435	14915	12113	17116	8244
chr17_29490375_29490376-c.460_461del	chr17	29490373	29490376	29490375	29490376	2	0	2	0	0	0	0	0	0	1	0	0	0	0	0.0158751	0	0	0	0	0	0	0.00644148	0	0	0	14180	12558	8406	14727	11734	16985	8197	15241	15387	17097	9667	8603	14190	12591	8435	14915	12113	17116	8244
chr17_29490378_29490377-c.=	chr17	29490376	29490377	29490378	29490377	0	0	0	0	1	0	0	0	0	0	0	0	0	0	0	0	0.006668	0	0	0	0	0	0	0	0	14293	12579	8432	14809	11827	17190	8214	15717	15778	17272	9770	8684	14303	12612	8461	14997	12206	17321	8261
chr17_29490378_29490378-c.463del	chr17	29490376	29490378	29490378	29490378	1	0	0	0	0	0	0	1	0	0	0	0	0	0	0	0	0	0	0	0.0121051	0	0	0	0	0	14293	12579	8432	14809	11827	17190	8214	15717	15778	17272	9770	8684	14303	12612	8461	14997	12206	17321	8261
chr17_29490381_29490381-c.466del	chr17	29490379	29490381	29490381	29490381	1	0	0	0	0	0	0	0	0	0	1	0	0	0	0	0	0	0	0	0	0	0	0.00573756	0	0	14532	12383	8499	15089	11929	17246	8126	15801	15913	17221	10029	8703	14542	12416	8528	15277	12308	17377	8173
chr17_29490388_29496901-c.473_479delins7	chr17	29490386	29496901	29490388	29496901	6514	0	1	0	0	0	0	0	1	0	1	0	1	0	0.00791277	0	0	0	0	0	0.00636801	0	0.00571605	0	0.0112458	14323	12578	8045	15246	11652	16662	8119	15434	15490	17246	9815	8844	14333	12611	8074	15434	12031	16793	8166
chr17_29490390_29491062-c.475_479delins5846	chr17	29490388	29491062	29490390	29491062	673	0	0	1	0	0	0	1	0	0	1	0	1	0	0	0.0123526	0	0	0	0.0122133	0	0	0.00571071	0	0.0112353	14323	12576	8045	15240	11654	16662	8119	15433	15491	17245	9815	8843	14333	12610	8074	15428	12033	16793	8166
chr17_29490391_29490391-c.476del	chr17	29490389	29490391	29490391	29490391	1	2	0	0	0	0	0	0	0	2	0	2	1	0.0138978	0	0	0	0	0	0	0	0.0127636	0	0.0201956	0.0112184	14323	12576	8044	15240	11653	16662	8118	15433	15490	17244	9815	8842	14333	12610	8074	15428	12032	16793	8166
chr17_29490391_29508436-c.476_586delins3	chr17	29490389	29508436	29490391	29508436	18046	0	0	0	6	0	2	0	0	0	0	0	0	0	0	0	0.0388483	0	0.0118678	0	0	0	0	0	0	14323	12576	8044	15240	11653	16662	8118	15433	15490	17244	9815	8842	14333	12610	8074	15428	12032	16793	8166
chr17_29490395_29490882-c.479_480ins6026	chr17	29490393	29490882	29490395	29490882	488	0	0	0	0	0	0	0	19	0	0	0	0	0	0	0	0	0	0	0	0.122454	0	0	0	0	14320	12573	8039	15193	11651	16651	8117	15281	15324	17241	9811	8841	14330	12607	8069	15387	12030	16784	8165
chr17_29490395_29491066-c.479_480ins5842	chr17	29490393	29491066	29490395	29491066	672	2862	2948	1957	1461	3009	2752	2396	3573	1586	3805	2883	4538	0.800784	0.949385	0.987856	0.366701	1.02165	0.648965	1.2182	0.933705	0.39782	0.880108	1.21266	2.31285	14320	12573	8039	15193	11651	16651	8117	15281	15324	17241	9811	8841	14330	12607	8069	15387	12030	16784	8165
chr17_29490395_29496908-c.=	chr17	29490393	29496908	29490395	29496908	6514	10661	9370	5791	13206	8091	7172	4853	10912	12659	12572	5579	3697	1.11354	1.11235	1.07038	1.30491	0.996996	0.613168	0.871882	1.04684	1.24008	1.07486	0.826412	0.596908	14320	12573	8039	15193	11651	16651	8117	15281	15324	17241	9811	8841	14330	12607	8069	15387	12030	16784	8165
chr17_29490395_29496965-c.480_536del	chr17	29490393	29496965	29490395	29496965	6571	0	0	0	0	0	16	0	0	0	0	0	0	0	0	0	0	0	0.0953289	0	0	0	0	0	0	14320	12573	8039	15193	11651	16651	8117	15281	15324	17241	9811	8841	14330	12607	8069	15387	12030	16784	8165
chr17_29490395_29508439-c.480_586del	chr17	29490393	29508439	29490395	29508439	18045	731	166	46	318	539	6509	854	724	918	733	1330	574	0.542489	0.135086	0.0580815	0.213518	0.473636	6.11543	1.17306	0.494147	0.637536	0.44283	1.56016	0.697009	14320	12573	8039	15193	11651	16651	8117	15281	15324	17241	9811	8841	14330	12607	8069	15387	12030	16784	8165
chr17_29490395_29508440-c.480_587del	chr17	29490393	29508440	29490395	29508440	18046	0	0	0	0	0	0	0	0	0	0	1	0	0	0	0	0	0	0	0	0	0	0	0.0101368	0	14320	12573	8039	15193	11651	16651	8117	15281	15324	17241	9811	8841	14330	12607	8069	15387	12030	16784	8165
chr17_29490395_29508727-c.480_654del	chr17	29490393	29508727	29490395	29508727	18333	0	2	0	0	0	0	0	0	0	0	0	0	0	0.0158642	0	0	0	0	0	0	0	0	0	0	14320	12573	8039	15193	11651	16651	8117	15281	15324	17241	9811	8841	14330	12607	8069	15387	12030	16784	8165
chr17_29490395_29509525-c.480_730del	chr17	29490393	29509525	29490395	29509525	19131	0	58	0	0	0	0	0	0	0	0	0	0	0	0.460062	0	0	0	0	0	0	0	0	0	0	14320	12573	8039	15193	11651	16651	8117	15281	15324	17241	9811	8841	14330	12607	8069	15387	12030	16784	8165
chr17_29490395_29509630-c.480_835del	chr17	29490393	29509630	29490395	29509630	19236	0	0	0	0	0	65	0	0	0	0	0	0	0	0	0	0	0	0.387274	0	0	0	0	0	0	14320	12573	8039	15193	11651	16651	8117	15281	15324	17241	9811	8841	14330	12607	8069	15387	12030	16784	8165
chr17_29490395_29541468-c.480_1392del	chr17	29490393	29541468	29490395	29541468	51074	0	0	0	63	0	0	0	0	0	0	0	0	0	0	0	0.409437	0	0	0	0	0	0	0	0	14320	12573	8039	15193	11651	16651	8117	15281	15324	17241	9811	8841	14330	12607	8069	15387	12030	16784	8165
chr17_29490395_29576001-c.480_3974del	chr17	29490393	29576001	29490395	29576001	85607	0	0	0	0	0	0	0	0	1	0	0	0	0	0	0	0	0	0	0	0	0.0064771	0	0	0	14320	12573	8039	15193	11651	16651	8117	15281	15324	17241	9811	8841	14330	12607	8069	15387	12030	16784	8165
chr17_29490395_29661855-c.480_5749del	chr17	29490393	29661855	29490395	29661855	171461	0	0	0	121	0	0	0	0	0	0	0	0	0	0	0	0.786378	0	0	0	0	0	0	0	0	14320	12573	8039	15193	11651	16651	8117	15281	15324	17241	9811	8841	14330	12607	8069	15387	12030	16784	8165
chr17_29490397_29491068-c.479_480ins5842	chr17	29490395	29491068	29490397	29491068	672	1	0	0	0	1	0	0	0	0	0	0	0	0.00698919	0	0	0	0.00831072	0	0	0	0	0	0	0	33	14	12	19	7	28	11	36	31	130	16	28	14297	12592	7836	15382	12025	16675	8162
chr17_29490398_29559781-c.480_3378delins3	chr17	29490396	29559781	29490398	29559781	69384	0	0	0	0	0	0	0	0	0	22	0	0	0	0	0	0	0	0	0	0	0	0.126074	0	0	30	14	12	15	5	29	11	36	30	130	16	28	14295	12592	7836	15378	12024	16676	8162
chr17_29490401_29496915-c.480_486delins6	chr17	29490399	29496915	29490401	29496915	6515	8	6	1	0	3	2	11	6	9	6	5	5	0.0536869	0.045673	0.0122038	0	0.0238625	0.0114731	0.130128	0.0370755	0.0564245	0.0329226	0.048624	0.0541231	24	10	4	4	4	5	11	32	20	101	9	16	14289	12588	7828	15367	12023	16652	8162
chr17_29490405_29490405-c.479_480ins6513	chr17	29490403	29490405	29490405	29490405	1	0	0	0	0	0	0	0	0	1	1	0	1	0	0	0	0	0	0	0	0	0.00652628	0.00572368	0	0.0112754	16	4	1	4	1	3	0	25	11	95	4	11	14289	12588	7826	15367	12023	16652	8162
chr17_29490415_29490415-c.479_480ins6513	chr17	29490413	29490415	29490415	29490415	1	0	0	0	0	0	0	0	1	0	0	0	2	0	0	0	0	0	0	0	0.00644089	0	0	0	0.0225703	15	2	1	4	0	2	0	25	11	94	4	8	14288	12586	7826	15367	12022	16651	8162
chr17_29490429_29490429-c.479_480ins6513	chr17	29490427	29490429	29490429	29490429	1	0	0	0	1	0	0	0	1	0	0	0	0	0	0	0	0.00650364	0	0	0	0.0064503	0	0	0	0	13	1	1	4	0	2	0	25	7	1	1	8	14286	12585	7826	15367	12022	16651	8162
chr17_29490432_29490432-c.479_480ins6513	chr17	29490430	29490432	29490432	29490432	1	0	0	0	1	0	0	0	0	0	0	0	0	0	0	0	0.00650745	0	0	0	0	0	0	0	0	13	1	1	4	0	2	0	25	7	1	1	8	14286	12585	7826	15367	12022	16651	8162
chr17_29490451_29490451-c.479_480ins6513	chr17	29490449	29490451	29490451	29490451	1	0	0	1	0	0	0	0	0	2	1	0	2	0	0	0.01273	0	0	0	0	0	0.0130275	0.00573875	0	0.0225188	13	1	1	4	0	2	0	23	7	1	1	8	14286	12585	7826	15367	12022	16651	8162
chr17_29490465_29490465-c.479_480ins6513	chr17	29490463	29490465	29490465	29490465	1	0	1	0	0	0	0	0	0	1	0	0	1	0	0.00793311	0	0	0	0	0	0	0.0065271	0	0	0.0112769	13	1	1	4	0	2	0	20	6	1	1	8	14286	12585	7826	15367	12022	16651	8162
chr17_29490471_29490471-c.479_480ins6513	chr17	29490469	29490471	29490471	29490471	1	0	0	0	0	0	0	0	0	0	0	0	2	0	0	0	0	0	0	0	0	0	0	0	0.0225861	13	1	1	2	0	2	0	7	4	0	1	7	14286	12585	7826	15365	12022	16651	8162
chr17_29490492_29490492-c.479_480ins6513	chr17	29490490	29490492	29490492	29490492	1	12	0	0	1	0	1	0	5	0	0	0	0	0.0836633	0	0	0.00643672	0	0.00593933	0	0.0320271	0	0	0	0	12	1	1	2	0	2	0	7	0	0	0	5	14285	12585	7826	15365	12022	16651	8162
chr17_29490521_29490521-c.479_480ins6513	chr17	29490519	29490521	29490521	29490521	1	0	0	0	0	0	1	0	0	0	0	0	0	0	0	0	0	0	0.00600565	0	0	0	0	0	0	12	1	0	1	0	2	0	6	0	0	0	1	14285	12585	7825	15364	12022	16651	8162
chr17_29490850_29676185-c.480_7174delins455	chr17	29490848	29676185	29490850	29676185	185336	0	0	1	0	0	0	0	0	0	0	0	0	0	0	0.0127779	0	0	0	0	0	0	0	0	0	0	0	1	0	0	0	0	0	0	0	0	1	14273	12584	7826	15363	12022	16649	8162
chr17_29490857_29556374-c.480_2741delins462	chr17	29490855	29556374	29490857	29556374	65518	0	0	0	0	0	0	0	0	0	0	0	1	0	0	0	0	0	0	0	0	0	0	0	0.0113007	0	0	0	0	0	0	0	0	0	0	0	1	14273	12584	7826	15363	12022	16649	8162
chr17_29491082_29491082-c.479_480ins6513	chr17	29491080	29491082	29491082	29491082	1	1	0	0	0	0	0	0	1	0	0	0	0	0.00694808	0	0	0	0	0	0	0.00646547	0	0	0	0	2974	3077	2082	1584	3316	3009	2012	3580	1817	4100	3647	4847	14384	12710	7950	15485	12328	16906	7777
chr17_29491083_29491082-c.479_480ins6514	chr17	29491081	29491082	29491083	29491082	0	1	2	0	0	0	0	0	0	0	0	0	0	0.00694224	0.0157282	0	0	0	0	0	0	0	0	0	0	2973	3075	2082	1584	3315	3009	2012	3577	1817	4100	3647	4847	14384	12708	7950	15485	12327	16906	7777
chr17_29491090_29491090-c.479_480ins6513	chr17	29491088	29491090	29491090	29491090	1	2	2	0	0	2	0	0	2	1	0	0	0	0.0138583	0.0159126	0	0	0.016386	0	0	0.0128831	0.00647002	0	0	0	2954	2879	2072	1479	3139	2953	2011	3573	1671	4039	3646	4724	14364	12512	7940	15380	12151	16850	7776
chr17_29491098_29491653-c.479_480ins5958	chr17	29491096	29491653	29491098	29491653	556	0	0	0	0	0	0	0	0	0	48	0	0	0	0	0	0	0	0	0	0	0	0.273053	0	0	2953	2877	1834	1476	3130	2820	2011	3303	1671	4037	3645	4651	14363	12510	7702	15377	12142	16717	7776
chr17_29491098_29491656-c.479_480ins5955	chr17	29491096	29491656	29491098	29491656	559	0	19	0	0	144	84	0	0	0	28	0	0	0	0.130036	0	0	1.10428	0.442286	0	0	0	0.136452	0	0	2953	2877	1834	1476	3130	2820	2011	3303	1671	4037	3645	4651	14363	12510	7702	15377	12142	16717	7776
chr17_29491098_29496908-c.479_480ins703	chr17	29491096	29496908	29491098	29496908	5811	384	1140	284	407	983	189	1165	43	92	1431	1539	1455	0.325269	1.19369	0.453699	0.321922	1.0478	0.135242	2.10999	0.0335754	0.0711755	1.05412	2.02953	2.32408	2953	2877	1834	1476	3130	2820	2011	3303	1671	4037	3645	4651	14363	12510	7702	15377	12142	16717	7776
chr17_29491098_29496915-c.480_486delins703	chr17	29491096	29496915	29491098	29496915	5818	0	0	1	0	0	0	0	0	0	0	0	0	0	0	0.0129836	0	0	0	0	0	0	0	0	0	2953	2877	1834	1476	3130	2820	2011	3303	1671	4037	3645	4651	14363	12510	7702	15377	12142	16717	7776
chr17_29491098_29508439-c.480_586delins703	chr17	29491096	29508439	29491098	29508439	17342	0	295	177	23	156	687	18	0	333	297	1298	1022	0	0.557075	0.5422	0.0337349	0.296679	1.00878	0.0522962	0	0.509621	0.393477	3.66618	3.34399	2953	2877	1834	1476	3130	2820	2011	3303	1671	4037	3645	4651	14363	12510	7702	15377	12142	16717	7776
chr17_29491098_29508440-c.480_587delins703	chr17	29491096	29508440	29491098	29508440	17343	0	0	1	0	0	0	0	0	0	0	0	0	0	0	0.0129836	0	0	0	0	0	0	0	0	0	2953	2877	1834	1476	3130	2820	2011	3303	1671	4037	3645	4651	14363	12510	7702	15377	12142	16717	7776
chr17_29491098_29508727-c.480_654delins703	chr17	29491096	29508727	29491098	29508727	17630	0	205	0	0	0	0	0	0	0	0	0	0	0	1.63869	0	0	0	0	0	0	0	0	0	0	2953	2877	1834	1476	3130	2820	2011	3303	1671	4037	3645	4651	14363	12510	7702	15377	12142	16717	7776
chr17_29491098_29509525-c.480_730delins703	chr17	29491096	29509525	29491098	29509525	18428	0	98	0	0	0	0	0	0	0	0	0	0	0	0.783373	0	0	0	0	0	0	0	0	0	0	2953	2877	1834	1476	3130	2820	2011	3303	1671	4037	3645	4651	14363	12510	7702	15377	12142	16717	7776
chr17_29491098_29541468-c.480_1392delins703	chr17	29491096	29541468	29491098	29541468	50371	0	0	0	29	0	0	0	0	0	0	0	0	0	0	0	0.188593	0	0	0	0	0	0	0	0	2953	2877	1834	1476	3130	2820	2011	3303	1671	4037	3645	4651	14363	12510	7702	15377	12142	16717	7776
chr17_29491099_29496910-c.480_481delins704	chr17	29491097	29496910	29491099	29496910	5812	0	0	0	0	0	0	0	0	0	0	2	0	0	0	0	0	0	0	0	0	0	0	0.0189322	0	2569	1037	1132	900	1405	1747	827	3260	1242	2163	758	1530	14363	12427	7463	15260	11700	16604	7775
chr17_29491103_29491103-c.479_480ins6513	chr17	29491101	29491103	29491103	29491103	1	0	0	0	0	0	0	0	0	1	0	0	0	0	0	0	0	0	0	0	0	0.00650703	0	0	0	2567	1019	1121	757	1400	1647	827	3260	1241	2158	752	1216	14361	12409	7452	15117	11695	16504	7775
chr17_29491104_29491104-c.479_480ins6513	chr17	29491102	29491104	29491104	29491104	1	0	0	2	0	0	0	0	1	0	0	1	0	0	0	0.0267993	0	0	0	0	0.00656638	0	0	0.00944101	0	2496	948	1121	755	1398	1636	827	3259	1233	2158	752	1213	14290	12338	7452	15115	11693	16493	7775
chr17_29491107_29491667-c.479_480ins5953	chr17	29491105	29491667	29491107	29491667	561	0	0	0	0	1	0	0	0	0	0	0	0	0	0	0	0	0.00855432	0	0	0	0	0	0	0	2493	947	1121	754	1395	1634	826	3255	1232	2152	751	1211	14287	12337	7452	15114	11690	16491	7774
chr17_29491109_29491109-c.479_480ins6513	chr17	29491107	29491109	29491109	29491109	1	0	0	0	0	2	2	1	0	0	0	0	0	0	0	0	0	0.0171299	0.0120948	0.0128292	0	0	0	0	0	2492	947	1121	754	1353	1634	826	3255	1232	2152	751	1211	14286	12337	7452	15114	11649	16491	7774
chr17_29491115_29491114-c.479_480ins6514	chr17	29491113	29491114	29491115	29491114	0	0	0	0	0	0	2	0	0	0	1	0	0	0	0	0	0	0	0.0121223	0	0	0	0.00571976	0	0	2488	947	1120	754	1349	1633	826	3252	1229	2117	751	1209	14282	12337	7451	15114	11645	16490	7774
chr17_29491115_29491115-c.479_480ins6513	chr17	29491113	29491115	29491115	29491115	1	1	0	0	0	0	0	0	0	0	1	0	0	0.00699818	0	0	0	0	0	0	0	0	0.00572242	0	0	2488	947	1120	754	1349	1633	826	3252	1229	2117	751	1209	14282	12337	7451	15114	11645	16490	7774
chr17_29491116_29491115-c.479_480ins6514	chr17	29491114	29491115	29491116	29491115	0	0	0	0	0	0	16	0	0	0	0	2	0	0	0	0	0	0	0.0968617	0	0	0	0	0.0187756	0	2487	947	1120	754	1349	1633	826	3248	1228	2115	751	1208	14282	12337	7451	15114	11645	16490	7774
chr17_29491116_29491116-c.479_480ins6513	chr17	29491114	29491116	29491116	29491116	1	6	3	7	1	2	0	1	4	1	5	5	0	0.0410271	0.0237104	0.092172	0.00644119	0.0167356	0	0.0125297	0.025718	0.00634004	0.0279283	0.0462659	0	2487	947	1120	754	1349	1633	826	3248	1228	2115	751	1208	14282	12337	7451	15114	11645	16490	7774
chr17_29491116_29491117-c.479_480ins6512	chr17	29491114	29491117	29491116	29491117	2	0	0	0	0	0	0	0	0	0	0	0	1	0	0	0	0	0	0	0	0	0	0	0	0.0125078	2487	947	1120	754	1349	1633	826	3248	1228	2115	751	1208	14282	12337	7451	15114	11645	16490	7774
chr17_29491117_29491116-c.479_480ins6514	chr17	29491115	29491116	29491117	29491116	0	0	0	0	0	0	15	0	0	0	0	7	0	0	0	0	0	0	0.0904248	0	0	0	0	0.0657504	0	2480	944	1112	753	1347	1632	824	3157	1227	2111	746	1207	14280	12337	7450	15114	11645	16489	7773
chr17_29491118_29491117-c.479_480ins6514	chr17	29491116	29491117	29491118	29491117	0	0	0	0	0	0	1	0	0	0	0	1	0	0	0	0	0	0	0.00606017	0	0	0	0	0.00946537	0	2484	947	1119	752	1347	1630	825	3160	1227	2115	751	1205	14278	12337	7450	15112	11643	16487	7773
chr17_29491119_29491118-c.479_480ins6514	chr17	29491117	29491118	29491119	29491118	0	0	0	0	0	0	1	0	0	0	1	0	0	0	0	0	0	0	0.0060626	0	0	0	0.00572356	0	0	2481	947	1119	751	1346	1629	825	3157	1227	2115	751	1205	14275	12337	7450	15111	11642	16486	7773
chr17_29491120_29491119-c.479_480ins6514	chr17	29491118	29491119	29491120	29491119	0	0	0	0	0	0	1	0	0	0	0	0	0	0	0	0	0	0	0.00606612	0	0	0	0	0	0	2481	947	1118	751	1346	1628	823	3155	1226	2113	751	1205	14275	12337	7449	15111	11642	16485	7771
chr17_29491121_29491120-c.479_480ins6514	chr17	29491119	29491120	29491121	29491120	0	0	0	0	0	0	2	0	0	0	0	2	0	0	0	0	0	0	0.0121121	0	0	0	0	0.0189203	0	2479	946	1118	750	1346	1627	823	3153	1226	2112	751	1203	14273	12336	7449	15110	11642	16484	7771
chr17_29491122_29491121-c.479_480ins6514	chr17	29491120	29491121	29491122	29491121	0	0	0	0	0	0	67	0	0	0	2	22	0	0	0	0	0	0	0.398517	0	0	0	0.0108497	0.200708	0	2478	945	1115	749	1346	1626	823	3149	1224	2111	752	1203	14272	12335	7446	15109	11642	16483	7771
chr17_29491122_29491122-c.479_480ins6513	chr17	29491120	29491122	29491122	29491122	1	0	0	0	0	0	0	0	0	0	1	0	0	0	0	0	0	0	0	0	0	0	0.00572803	0	0	2478	945	1115	749	1346	1626	823	3149	1224	2111	752	1203	14272	12335	7446	15109	11642	16483	7771
chr17_29491123_29491122-c.479_480ins6514	chr17	29491121	29491122	29491123	29491122	0	0	0	0	0	0	1	0	0	0	0	0	0	0	0	0	0	0	0.00608051	0	0	0	0	0	0	2476	945	1115	749	1346	1589	822	3148	1224	2110	750	1202	14270	12335	7446	15109	11642	16446	7770
chr17_29491129_29491129-c.479_480ins6513	chr17	29491127	29491129	29491129	29491129	1	0	0	0	1	0	0	0	0	1	0	0	0	0	0	0	0.00661728	0	0	0	0	0.00651286	0	0	0	2455	945	1110	743	1345	1573	818	3141	1218	2099	750	1193	14249	12335	7441	15103	11641	16430	7766
chr17_29491138_29491137-c.479_480ins6514	chr17	29491136	29491137	29491138	29491137	0	0	0	0	1	0	0	0	0	0	0	0	0	0	0	0	0.00673673	0	0	0	0	0	0	0	0	1812	735	1038	484	764	993	672	2083	692	1487	386	728	13606	12125	7369	14844	11060	15850	7620
chr17_29491151_29491150-c.479_480ins6514	chr17	29491149	29491150	29491151	29491150	0	0	0	0	0	1	0	0	0	0	0	0	0	0	0	0	0	0.00945895	0	0	0	0	0	0	0	259	56	247	172	276	234	0	589	170	355	343	113	12053	11446	6578	14532	10572	15091	6948
chr17_29491151_29491151-c.479_480ins6513	chr17	29491149	29491151	29491151	29491151	1	0	0	0	0	0	1	0	0	0	0	0	1	0	0	0	0	0	0.00661775	0	0	0	0	0	0.014484	259	56	247	172	276	234	0	589	170	355	343	113	12053	11446	6578	14532	10572	15091	6948
chr17_29491173_29491173-c.479_480ins6513	chr17	29491171	29491173	29491173	29491173	1	1	0	0	0	0	0	0	2	0	0	0	0	0.00845243	0	0	0	0	0	0	0.0166761	0	0	0	0	19	6	9	2	3	42	0	64	48	88	4	4	11813	11396	6340	14362	10299	14899	6948
chr17_29491183_29491183-c.479_480ins6513	chr17	29491181	29491183	29491183	29491183	1	1	1	0	0	0	0	0	0	0	0	0	0	0.0084585	0.00876826	0	0	0	0	0	0	0	0	0	0	19	6	9	2	3	42	0	7	48	88	4	4	11813	11396	6340	14362	10299	14899	6948
chr17_29491193_29491193-c.479_480ins6513	chr17	29491191	29491193	29491193	29491193	1	0	0	0	0	0	0	0	0	0	0	1	1	0	0	0	0	0	0	0	0	0	0	0.010178	0.0147117	4	6	9	2	3	42	0	7	48	88	4	4	11798	11396	6340	14362	10299	14899	6948
chr17_29491209_29508784-c.480_711delins814	chr17	29491207	29508784	29491209	29508784	17576	0	0	0	0	0	1	0	0	0	0	0	0	0	0	0	0	0	0.00672948	0	0	0	0	0	0	2	5	0	2	2	3	1	6	3	4	4	2	11796	11395	6331	14362	10298	14860	6949
chr17_29491212_29491212-c.479_480ins6513	chr17	29491210	29491212	29491212	29491212	1	0	0	0	0	0	1	0	0	0	0	0	0	0	0	0	0	0	0.00672948	0	0	0	0	0	0	2	5	0	2	2	2	1	6	4	4	4	2	11796	11395	6331	14362	10298	14860	6949
chr17_29491217_29583051-c.480_4110delins3132	chr17	29491215	29583051	29491217	29583051	91835	0	0	0	0	0	0	0	0	0	0	2	0	0	0	0	0	0	0	0	0	0	0	0.0203832	0	2	5	0	1	2	2	1	6	4	4	4	2	11796	11395	6331	14361	10298	14860	6949
chr17_29491219_29663739-c.480_6171delins824	chr17	29491217	29663739	29491219	29663739	172521	1	0	0	0	0	0	0	0	0	0	0	0	0.00847745	0	0	0	0	0	0	0	0	0	0	0	2	5	0	1	2	2	1	6	4	4	2	1	11796	11395	6331	14361	10298	14860	6949
chr17_29491233_29491234-c.479_480ins6512	chr17	29491231	29491234	29491233	29491234	2	0	0	0	0	0	0	1	0	0	0	0	0	0	0	0	0	0	0	0.0143906	0	0	0	0	0	0	0	0	0	0	0	1	0	1	0	0	0	11795	11390	6331	14360	10296	14858	6949
chr17_29491295_29491295-c.479_480ins6513	chr17	29491293	29491295	29491295	29491295	1	0	0	0	0	0	0	0	0	1	0	0	0	0	0	0	0	0	0	0	0	0.00707814	0	0	0	0	0	0	0	0	0	1	0	1	0	0	0	11795	11390	6331	14360	10296	14858	6949
chr17_29491702_29491702-c.479_480ins6513	chr17	29491700	29491702	29491702	29491702	1	0	0	0	0	1	0	0	0	0	0	0	0	0	0	0	0	0.00975229	0	0	0	0	0	0	0	0	0	0	0	103	46	0	0	0	28	0	0	11795	11371	6331	14360	10254	14820	6948
chr17_29491719_29491719-c.479_480ins6513	chr17	29491717	29491719	29491719	29491719	1	0	0	0	0	1	0	0	0	0	0	0	0	0	0	0	0	0.00975229	0	0	0	0	0	0	0	0	0	0	0	103	46	0	0	0	99	0	0	11795	11371	6331	14360	10254	14820	6948
chr17_29491845_29496908-c.479_480ins1450	chr17	29491843	29496908	29491845	29496908	5064	0	0	0	0	31	0	0	0	0	0	0	0	0	0	0	0	0.302115	0	0	0	0	0	0	0	11	0	0	0	110	37	0	0	0	76	0	0	11806	11371	6331	14360	10261	14811	6948
chr17_29491845_29508439-c.480_586delins1450	chr17	29491843	29508439	29491845	29508439	16595	0	0	0	0	79	37	0	0	0	76	0	0	0	0	0	0	0.721066	0.224046	0	0	0	0.453228	0	0	11	0	0	0	110	37	0	0	0	76	0	0	11806	11371	6331	14360	10261	14811	6948
chr17_29491845_29527439-c.480_888delins1450	chr17	29491843	29527439	29491845	29527439	35595	11	0	0	0	0	0	0	0	0	0	0	0	0.093173	0	0	0	0	0	0	0	0	0	0	0	11	0	0	0	110	37	0	0	0	76	0	0	11806	11371	6331	14360	10261	14811	6948
chr17_29492073_29676135-c.480_7126delins1680	chr17	29492071	29676135	29492073	29676135	184063	0	0	0	0	0	0	0	0	1	0	0	0	0	0	0	0	0	0	0	0	0.00707814	0	0	0	0	0	0	0	0	0	0	0	1	0	0	0	11806	11371	6331	14360	10261	14811	6948
chr17_29492209_29508438-c.480_586delins1815	chr17	29492207	29508438	29492209	29508438	16230	0	0	0	0	1	0	0	0	0	0	0	0	0	0	0	0	0.00974469	0	0	0	0	0	0	0	0	0	0	0	1	0	0	0	0	0	0	0	11806	11371	6331	14360	10262	14811	6948
chr17_29492379_29701427-c.480_8711delins1984	chr17	29492377	29701427	29492379	29701427	209049	1	0	0	0	0	0	0	0	0	0	0	0	0.00846955	0	0	0	0	0	0	0	0	0	0	0	1	0	0	0	0	0	0	0	0	0	0	0	11807	11371	6331	14360	10262	14811	6948
chr17_29494321_29687535-c.480_8128delins3926	chr17	29494319	29687535	29494321	29687535	193215	0	0	0	0	0	0	0	0	1	0	0	0	0	0	0	0	0	0	0	0	0.00707764	0	0	0	0	0	0	0	0	1	0	0	1	0	0	0	11807	11371	6331	14360	10262	14812	6948
chr17_29494328_29556043-c.480_2410delins3933	chr17	29494326	29556043	29494328	29556043	61716	0	0	0	0	0	1	0	0	0	0	0	0	0	0	0	0	0	0.00675128	0	0	0	0	0	0	0	0	0	0	0	1	0	0	0	0	0	0	11807	11371	6331	14360	10262	14812	6948
chr17_29495363_29508453-c.480_600delins4968	chr17	29495361	29508453	29495363	29508453	13091	1	0	0	0	0	0	0	0	0	0	0	0	0.00846883	0	0	0	0	0	0	0	0	0	0	0	1	0	0	0	0	0	0	0	0	0	0	0	11808	11371	6331	14360	10262	14812	6948
chr17_29496450_29496450-c.479_480ins6513	chr17	29496448	29496450	29496450	29496450	1	0	0	0	0	0	0	0	0	0	0	1	0	0	0	0	0	0	0	0	0	0	0	0.0101947	0	0	0	0	0	0	0	0	0	0	0	1	0	11808	11371	6330	14360	10262	14812	6948
chr17_29496540_29496540-c.479_480ins6513	chr17	29496538	29496540	29496540	29496540	1	0	0	0	0	0	0	0	1	0	0	0	0	0	0	0	0	0	0	0	0.00838504	0	0	0	0	0	1	0	1	0	1	4	9	0	0	5	0	11808	11372	6330	14361	10262	14813	6952
chr17_29496559_29496559-c.479_480ins6513	chr17	29496557	29496559	29496559	29496559	1	0	0	0	0	0	0	1	0	0	0	0	0	0	0	0	0	0	0	0.0143781	0	0	0	0	0	0	1	0	1	0	1	7	9	2	0	5	0	11808	11372	6330	14361	10262	14813	6955
chr17_29496573_29496572-c.479_480ins6514	chr17	29496571	29496572	29496573	29496572	0	0	0	0	0	0	0	0	1	0	0	0	0	0	0	0	0	0	0	0	0.00838504	0	0	0	0	0	1	0	1	0	1	7	9	2	0	4	0	11808	11372	6330	14361	10262	14813	6955
chr17_29496573_29496573-c.479_480ins6513	chr17	29496571	29496573	29496573	29496573	1	0	0	0	0	0	1	2	4	1	0	1	0	0	0	0	0	0	0.00670235	0.0286066	0.03338	0.00702603	0	0.0101216	0	0	1	0	1	0	1	7	9	2	0	4	0	11808	11372	6330	14361	10262	14813	6955
chr17_29496573_29496574-c.479_480ins6512	chr17	29496571	29496574	29496573	29496574	2	0	1	0	0	0	0	0	0	0	0	0	0	0	0.00879353	0	0	0	0	0	0	0	0	0	0	0	1	0	1	0	1	7	9	2	0	4	0	11808	11372	6330	14361	10262	14813	6955
chr17_29496574_29496573-c.479_480ins6514	chr17	29496572	29496573	29496574	29496573	0	0	0	0	0	0	0	0	0	1	0	0	0	0	0	0	0	0	0	0	0	0.00707664	0	0	0	0	0	0	1	0	0	5	5	1	0	3	0	11808	11372	6330	14361	10262	14813	6955
chr17_29496581_29496580-c.479_480ins6514	chr17	29496579	29496580	29496581	29496580	0	0	0	0	1	0	0	2	2	0	0	1	0	0	0	0	0.00692821	0	0	0.0286679	0.0167004	0	0	0.0101432	0	0	1	0	1	0	1	7	9	2	0	4	0	11808	11372	6330	14361	10262	14813	6955
chr17_29496581_29496581-c.479_480ins6513	chr17	29496579	29496581	29496581	29496581	1	0	0	0	0	0	0	0	1	0	0	0	0	0	0	0	0	0	0	0	0.00838504	0	0	0	0	0	1	0	1	0	1	7	9	2	0	4	0	11808	11372	6330	14361	10262	14813	6955
chr17_29496588_29496588-c.479_480ins6513	chr17	29496586	29496588	29496588	29496588	1	0	0	0	0	0	0	0	0	0	0	2	0	0	0	0	0	0	0	0	0	0	0	0.0203832	0	0	2	0	1	0	1	7	10	2	0	4	0	11808	11373	6330	14361	10262	14813	6955
chr17_29496612_29496612-c.479_480ins6513	chr17	29496610	29496612	29496612	29496612	1	0	0	0	0	0	0	1	0	0	0	0	0	0	0	0	0	0	0	0.0143781	0	0	0	0	0	0	2	0	1	0	1	7	10	2	0	4	0	11808	11373	6330	14361	10262	14813	6955
chr17_29496615_29496615-c.479_480ins6513	chr17	29496613	29496615	29496615	29496615	1	0	0	0	0	0	0	1	0	0	0	0	0	0	0	0	0	0	0	0.0143781	0	0	0	0	0	0	1	0	1	0	0	7	10	2	0	4	0	11808	11372	6330	14361	10262	14812	6955
chr17_29496653_29496653-c.479_480ins6513	chr17	29496651	29496653	29496653	29496653	1	0	1	0	0	0	0	0	0	0	0	0	0	0	0.00879353	0	0	0	0	0	0	0	0	0	0	1	1	4	8	0	1	10	3	2	2	7	18	11809	11372	6334	14368	10262	14813	6958
chr17_29496653_29676137-c.480_7126delins6258	chr17	29496651	29676137	29496653	29676137	179485	0	0	0	0	0	0	0	0	0	0	0	1	0	0	0	0	0	0	0	0	0	0	0	0.0146951	1	1	4	8	0	1	10	3	2	2	7	18	11809	11372	6334	14368	10262	14813	6958
chr17_29496676_29496676-c.479_480ins6513	chr17	29496674	29496676	29496676	29496676	1	0	0	0	0	0	0	0	1	0	0	0	0	0	0	0	0	0	0	0	0.00839067	0	0	0	0	2	1	4	8	0	2	6	1	4	4	4	17	11810	11372	6334	14368	10262	14814	6954
chr17_29496683_29496683-c.479_480ins6513	chr17	29496681	29496683	29496683	29496683	1	0	0	0	0	0	0	0	0	0	1	0	0	0	0	0	0	0	0	0	0	0	0.00651466	0	0	2	1	4	7	0	2	6	1	4	4	4	17	11810	11372	6334	14367	10262	14814	6954
chr17_29496714_29496714-c.479_480ins6513	chr17	29496712	29496714	29496714	29496714	1	0	0	0	0	0	0	0	0	0	0	0	1	0	0	0	0	0	0	0	0	0	0	0	0.0146757	2	1	4	11	0	38	3	16	11	4	4	26	11810	11372	6334	14371	10262	14850	6951
chr17_29496722_29496722-c.479_480ins6513	chr17	29496720	29496722	29496722	29496722	1	0	0	0	0	0	0	0	0	1	0	0	4	0	0	0	0	0	0	0	0	0.00703459	0	0	0.058665	2	6	4	11	0	66	3	23	11	4	4	26	11810	11377	6334	14371	10262	14878	6951
chr17_29496729_29496729-c.479_480ins6513	chr17	29496727	29496729	29496729	29496729	1	0	0	1	0	0	0	0	0	0	0	0	0	0	0	0.0157878	0	0	0	0	0	0	0	0	0	2	6	4	11	0	66	3	24	11	4	4	26	11810	11377	6334	14371	10262	14878	6951
chr17_29496731_29496731-c.479_480ins6513	chr17	29496729	29496731	29496731	29496731	1	0	0	0	1	0	29	0	1	0	0	0	0	0	0	0	0.00683221	0	0.194621	0	0.0082236	0	0	0	0	2	6	9	11	0	68	3	24	11	4	4	26	11810	11377	6339	14371	10262	14880	6951
chr17_29496738_29496738-c.479_480ins6513	chr17	29496736	29496738	29496738	29496738	1	1	0	0	0	0	0	0	0	0	0	0	1	0.00845612	0	0	0	0	0	0	0	0	0	0	0.0146644	2	5	9	11	0	68	3	23	11	4	4	26	11810	11376	6339	14371	10262	14880	6951
chr17_29496739_29496738-c.479_480ins6514	chr17	29496737	29496738	29496739	29496738	0	0	0	0	3	0	5	0	1	1	0	0	1	0	0	0	0.0207551	0	0.0334471	0	0.00831757	0.00702264	0	0	0.014583	2	5	9	11	0	68	3	23	11	4	4	25	11811	11376	6339	14371	10262	14880	6951
chr17_29496739_29496739-c.479_480ins6513	chr17	29496737	29496739	29496739	29496739	1	1	4	1	7	0	3	1	14	9	3	4	16	0.00802169	0.0333905	0.0149556	0.0463096	0	0.0191209	0.0136372	0.112141	0.0605919	0.0185345	0.0387315	0.226893	2	5	9	11	0	68	3	23	11	4	4	25	11811	11376	6339	14371	10262	14880	6951
chr17_29496739_29496740-c.479_480ins6512	chr17	29496737	29496740	29496739	29496740	2	0	0	1	0	0	0	0	0	0	0	0	0	0	0	0.0157754	0	0	0	0	0	0	0	0	0	2	5	9	11	0	68	3	23	11	4	4	25	11811	11376	6339	14371	10262	14880	6951
chr17_29496740_29496739-c.479_480ins6514	chr17	29496738	29496739	29496740	29496739	0	0	1	0	0	0	0	0	2	0	0	0	0	0	0.00877707	0	0	0	0	0	0.016737	0	0	0	0	3	1	7	4	0	66	2	9	2	1	0	13	11812	11376	6339	14371	10262	14881	6951
chr17_29496742_29496741-c.479_480ins6514	chr17	29496740	29496741	29496742	29496741	0	0	0	1	0	0	0	0	0	0	0	0	0	0	0	0.0157754	0	0	0	0	0	0	0	0	0	4	5	9	11	0	69	3	23	11	4	4	29	11812	11376	6339	14371	10262	14881	6951
chr17_29496747_29496746-c.479_480ins6514	chr17	29496745	29496746	29496747	29496746	0	0	0	0	0	0	30	2	1	0	0	0	1	0	0	0	0	0	0.200654	0.028197	0.0081927	0	0	0	0.0143576	4	5	9	11	0	69	3	23	11	4	4	29	11812	11376	6339	14371	10262	14881	6951
chr17_29496770_29496770-c.479_480ins6513	chr17	29496768	29496770	29496770	29496770	1	1	0	5	0	0	1	0	1	0	0	0	3	0.00835897	0	0.0783953	0	0	0.00663346	0	0.00827139	0	0	0	0.0436016	7	5	9	12	1	74	3	24	13	5	4	29	11815	11376	6339	14372	10263	14886	6951
chr17_29496782_29496782-c.479_480ins6513	chr17	29496780	29496782	29496782	29496782	1	0	0	0	0	0	0	0	1	0	0	0	0	0	0	0	0	0	0	0	0.00837451	0	0	0	0	6	9	6	13	1	75	0	25	13	9	1	12	11814	11380	6336	14373	10263	14887	6948
chr17_29496791_29496791-c.479_480ins6513	chr17	29496789	29496791	29496791	29496791	1	0	0	0	0	0	1	0	0	0	0	0	0	0	0	0	0	0	0.00671682	0	0	0	0	0	0	6	9	8	10	1	76	0	26	15	7	1	12	11814	11380	6338	14370	10263	14888	6948
chr17_29496802_29496802-c.479_480ins6513	chr17	29496800	29496802	29496802	29496802	1	0	0	0	0	0	0	0	0	0	0	0	1	0	0	0	0	0	0	0	0	0	0	0	0.0147059	6	13	7	9	1	79	0	26	28	7	1	12	11814	11384	6337	14369	10263	14891	6948
chr17_29496807_29496807-c.479_480ins6513	chr17	29496805	29496807	29496807	29496807	1	0	0	0	0	0	0	0	0	1	0	0	0	0	0	0	0	0	0	0	0	0.00706364	0	0	0	6	13	7	9	1	79	0	26	28	7	7	12	11814	11384	6337	14369	10263	14891	6948
chr17_29496808_29496808-c.479_480ins6513	chr17	29496806	29496808	29496808	29496808	1	0	2	0	1	0	0	0	0	1	0	0	0	0	0.0175461	0	0.00694388	0	0	0	0	0.00704793	0	0	0	6	13	7	9	1	79	0	26	27	7	7	12	11814	11384	6337	14369	10263	14891	6948
chr17_29496810_29496810-c.479_480ins6513	chr17	29496808	29496810	29496810	29496810	1	0	0	0	0	0	0	0	0	1	0	0	0	0	0	0	0	0	0	0	0	0.00706364	0	0	0	6	13	7	9	1	79	0	26	28	7	7	12	11814	11384	6337	14369	10263	14891	6948
chr17_29496814_29496814-c.479_480ins6513	chr17	29496812	29496814	29496814	29496814	1	0	0	0	0	0	1	0	0	0	1	0	0	0	0	0	0	0	0.00671149	0	0	0	0.00650941	0	0	6	13	7	9	1	79	0	26	28	7	10	12	11814	11384	6337	14369	10263	14891	6948
chr17_29496816_29496816-c.479_480ins6513	chr17	29496814	29496816	29496816	29496816	1	0	0	0	0	0	1	0	1	0	0	0	0	0	0	0	0	0	0.00671081	0	0.0083687	0	0	0	0	6	13	7	9	1	78	0	26	26	7	10	12	11814	11384	6337	14369	10263	14890	6948
chr17_29496825_29496825-c.479_480ins6513	chr17	29496823	29496825	29496825	29496825	1	0	0	0	1	0	0	0	0	0	0	0	0	0	0	0	0.00695894	0	0	0	0	0	0	0	0	5	13	7	10	2	79	0	30	27	5	9	14	11813	11384	6337	14370	10264	14891	6948
chr17_29496832_29496832-c.479_480ins6513	chr17	29496830	29496832	29496832	29496832	1	1	0	0	2	0	3	0	1	0	0	1	0	0.00842287	0	0	0.0138547	0	0.0200139	0	0.00832277	0	0	0.0101313	0	8	13	10	14	12	122	2	42	40	12	17	18	11816	11384	6340	14374	10274	14934	6950
chr17_29496835_29496835-c.479_480ins6513	chr17	29496833	29496835	29496835	29496835	1	1	0	0	0	0	0	0	0	0	0	0	0	0.00846167	0	0	0	0	0	0	0	0	0	0	0	10	17	10	13	15	123	4	269	47	12	21	22	11818	11388	6340	14373	10277	14935	6952
chr17_29496836_29496836-c.479_480ins6513	chr17	29496834	29496836	29496836	29496836	1	1	0	0	0	0	0	0	0	0	0	0	1	0.00845039	0	0	0	0	0	0	0	0	0	0	0.014673	9	17	10	13	15	123	4	272	45	12	21	22	11818	11388	6340	14373	10277	14935	6952
chr17_29496852_29496852-c.479_480ins6513	chr17	29496850	29496852	29496852	29496852	1	0	0	0	0	1	0	0	0	1	0	2	0	0	0	0	0	0.00970534	0	0	0	0.00703792	0	0.0203169	0	18	17	16	86	16	92	4	277	41	12	21	29	11826	11388	6346	14446	10278	14903	6952
chr17_29496854_29496854-c.479_480ins6513	chr17	29496852	29496854	29496854	29496854	1	0	0	0	0	1	0	0	0	0	0	0	0	0	0	0	0	0.00972952	0	0	0	0	0	0	0	18	17	16	86	16	92	4	277	41	12	21	29	11826	11388	6346	14446	10278	14903	6952
chr17_29496861_29496861-c.479_480ins6513	chr17	29496859	29496861	29496861	29496861	1	0	2	0	0	0	0	0	0	0	0	0	0	0	0.0175623	0	0	0	0	0	0	0	0	0	0	18	17	16	86	16	92	4	268	41	13	21	31	11826	11388	6346	14446	10278	14903	6952
chr17_29496862_29496862-c.479_480ins6513	chr17	29496860	29496862	29496862	29496862	1	0	0	0	1	0	1	1	1	0	2	1	0	0	0	0	0.00688945	0	0.00667806	0.0143257	0.00816945	0	0.012967	0.0101286	0	18	15	16	86	16	92	4	268	41	13	21	30	11826	11388	6346	14446	10278	14903	6952
chr17_29496866_29496866-c.479_480ins6513	chr17	29496864	29496866	29496866	29496866	1	0	0	0	0	0	1	0	0	0	0	0	0	0	0	0	0	0	0.00671006	0	0	0	0	0	0	18	17	16	86	16	92	4	260	41	13	24	24	11826	11388	6346	14446	10278	14903	6952
chr17_29496867_29496867-c.479_480ins6513	chr17	29496865	29496867	29496867	29496867	1	1	0	0	0	0	0	0	0	3	0	1	0	0.00843192	0	0	0	0	0	0	0	0.0211357	0	0.0101435	0	18	16	16	86	16	63	4	261	41	13	24	24	11826	11387	6346	14446	10278	14875	6952
chr17_29496872_29496872-c.479_480ins6513	chr17	29496870	29496872	29496872	29496872	1	0	0	0	0	0	0	0	0	0	0	0	1	0	0	0	0	0	0	0	0	0	0	0	0.0146821	20	13	16	86	16	64	4	260	41	13	24	23	11828	11384	6346	14446	10278	14875	6952
chr17_29496881_29496881-c.479_480ins6513	chr17	29496879	29496881	29496881	29496881	1	0	0	0	0	0	0	0	0	0	0	0	1	0	0	0	0	0	0	0	0	0	0	0	0.0146821	20	14	11	86	16	62	4	260	41	13	24	23	11828	11385	6341	14446	10278	14873	6952
chr17_29496882_29496882-c.479_480ins6513	chr17	29496880	29496882	29496882	29496882	1	0	0	2	0	0	0	0	0	0	0	2	2	0	0	0.0313989	0	0	0	0	0	0	0	0.0202297	0.0292264	20	14	11	86	16	62	4	260	41	13	24	22	11828	11385	6341	14446	10278	14873	6952
chr17_29496887_29496887-c.479_480ins6513	chr17	29496885	29496887	29496887	29496887	1	0	0	0	0	0	0	0	2	0	0	0	0	0	0	0	0	0	0	0	0.0164258	0	0	0	0	20	14	20	86	16	63	4	260	41	13	24	24	11828	11385	6350	14446	10278	14874	6952
chr17_29496893_29496892-c.479_480ins6514	chr17	29496891	29496892	29496893	29496892	0	0	0	0	0	0	2	0	0	0	0	0	0	0	0	0	0	0	0.0134472	0	0	0	0	0	0	18	14	20	86	16	62	4	259	41	13	24	22	11826	11385	6350	14446	10278	14873	6952
chr17_29496893_29496893-c.479_480ins6513	chr17	29496891	29496893	29496893	29496893	1	0	0	0	0	0	0	0	1	1	0	0	1	0	0	0	0	0	0	0	0.00819735	0.0070425	0	0	0.0146639	18	14	20	86	16	62	4	259	41	13	24	22	11826	11385	6350	14446	10278	14873	6952
chr17_29496893_29496894-c.479_480ins6512	chr17	29496891	29496894	29496893	29496894	2	0	0	0	0	0	0	0	0	0	0	0	1	0	0	0	0	0	0	0	0	0	0	0	0.0146843	18	14	20	86	16	62	4	259	41	13	24	22	11826	11385	6350	14446	10278	14873	6952
chr17_29496895_29496895-c.479_480ins6513	chr17	29496893	29496895	29496895	29496895	1	1	0	2	0	0	0	1	3	28	4	5	0	0.00819879	0	0.0306004	0	0	0	0.0139542	0.0239254	0.19484	0.0252906	0.0494928	0	18	102	20	86	16	62	4	259	41	13	24	21	11826	11473	6350	14446	10278	14873	6952
chr17_29496895_29496896-c.479_480ins6512	chr17	29496893	29496896	29496895	29496896	2	0	0	0	0	0	0	0	0	1	0	0	0	0	0	0	0	0	0	0	0	0.00705716	0	0	0	18	102	20	86	16	62	4	259	41	13	24	21	11826	11473	6350	14446	10278	14873	6952
chr17_29496896_29685401-c.480_7907delins6597	chr17	29496894	29685401	29496896	29685401	188506	0	0	0	0	0	0	0	0	0	0	0	1	0	0	0	0	0	0	0	0	0	0	0	0.0146843	17	103	18	86	16	62	3	256	12	9	19	22	11826	11474	6350	14446	10278	14873	6952
chr17_29496902_29496902-c.479_480ins6513	chr17	29496900	29496902	29496902	29496902	1	13	9	5	3	0	4	1	13	5	5	5	8	0.1046	0.074428	0.0747165	0.0196077	0	0.0254099	0.0135739	0.100623	0.03336	0.0307701	0.0481399	0.111828	17	103	20	86	17	60	4	372	40	12	24	22	11825	11474	6350	14446	10279	14871	6952
chr17_29496902_29496903-c.479_480ins6512	chr17	29496900	29496903	29496902	29496903	2	0	0	0	0	0	0	1	1	0	0	0	0	0	0	0	0	0	0	0.0143737	0.00812739	0	0	0	0	17	103	20	86	17	60	4	372	40	12	24	22	11825	11474	6350	14446	10279	14871	6952
chr17_29496908_29496964-c.480_535delins6513	chr17	29496906	29496964	29496908	29496964	57	0	0	0	0	0	1	0	0	0	0	0	0	0	0	0	0	0	0.00664011	0	0	0	0	0	0	388	197	132	649	516	250	51	1180	481	323	290	380	12196	11565	6462	15007	10778	15060	6999
chr17_29496910_29496910-c.481del	chr17	29496908	29496910	29496910	29496910	1	1	1	0	2	0	3	0	3	1	0	0	4	0.00804517	0.00852565	0	0.0131191	0	0.0196812	0	0.0225935	0.0067376	0	0	0.0551337	11525	10738	6225	14333	10032	7638	6075	12250	13294	14363	7430	5567	12288	11596	6480	15078	10836	15085	7005
chr17_29496912_29496912-c.483del	chr17	29496910	29496912	29496912	29496912	1	0	0	0	0	0	0	0	0	0	1	0	0	0	0	0	0	0	0	0	0	0	0.00636213	0	0	11539	10746	6256	14348	10048	7652	6078	12269	13454	14379	7439	5590	12302	11604	6511	15092	10852	15099	7008
chr17_29496917_29496917-c.488del	chr17	29496915	29496917	29496917	29496917	1	0	0	0	0	0	1	0	2	0	0	1	0	0	0	0	0	0	0.00655994	0	0.0148722	0	0	0.0096983	0	11960	11283	6950	14760	10362	7765	6091	12540	14056	14698	7608	5762	12715	12135	7203	15504	11163	15210	7010
chr17_29496919_29496919-c.490del	chr17	29496917	29496919	29496919	29496919	1	0	0	0	1	0	0	0	0	0	0	2	0	0	0	0	0.00640266	0	0	0	0	0	0	0.0193949	0	12180	11436	6978	14847	10403	7769	6092	12560	14094	14840	7623	5906	12935	12288	7231	15591	11204	15214	7011
chr17_29496921_29496921-c.492del	chr17	29496919	29496921	29496921	29496921	1	0	0	0	0	0	0	0	2	0	0	0	0	0	0	0	0	0	0	0	0.0148666	0	0	0	0	12198	11451	6989	14911	10409	7773	6092	12565	14124	14838	7624	5917	12953	12303	7242	15655	11210	15218	7011
chr17_29496926_29496926-c.497del	chr17	29496924	29496926	29496926	29496926	1	0	1	2	2	0	0	0	6	0	0	4	3	0	0.00785992	0.0273008	0.0125189	0	0	0	0.0440042	0	0	0.0386192	0.0394575	12321	11685	6978	15004	10490	7776	6094	12591	14248	14620	7551	5882	13076	12536	7231	15748	11291	15221	7013
chr17_29496927_29496926-c.=	chr17	29496925	29496926	29496927	29496926	0	0	0	0	1	0	0	0	0	0	0	0	0	0	0	0	0.00633874	0	0	0	0	0	0	0	0	12234	11694	6983	15030	10493	7715	6780	12609	14460	14626	7553	5883	12989	12546	7238	15776	11294	15160	7699
chr17_29496930_29496930-c.501del	chr17	29496928	29496930	29496930	29496930	1	1	0	0	0	0	1	0	0	0	0	0	0	0.00758273	0	0	0	0	0.00656448	0	0	0	0	0	0	12425	11933	6996	15184	10516	7778	6796	12794	14424	14757	7606	5884	13180	12784	7249	15928	11317	15223	7715
chr17_29496931_29496932-c.502_503del	chr17	29496929	29496932	29496931	29496932	2	0	0	0	0	0	0	0	0	0	2	0	0	0	0	0	0	0	0	0	0	0	0.0124278	0	0	12427	11954	6995	15193	10522	7783	6796	12336	14429	14760	7605	5889	13183	12805	7248	15937	11323	15229	7715
chr17_29496933_29496934-c.504_505del	chr17	29496931	29496934	29496933	29496934	2	0	0	0	0	0	0	0	0	1	0	0	0	0	0	0	0	0	0	0	0	0.00638244	0	0	0	12195	12050	6920	15632	10422	7783	6798	12130	14300	14928	7606	5874	12950	12901	7173	16376	11223	15228	7717
chr17_29496933_29496935-c.504_506del	chr17	29496931	29496935	29496933	29496935	3	0	0	0	0	0	0	0	1	0	0	0	0	0	0	0	0	0	0	0	0.00768167	0	0	0	0	12195	12050	6920	15632	10422	7783	6798	12130	14300	14928	7606	5874	12950	12901	7173	16376	11223	15228	7717
chr17_29496934_29496934-c.505del	chr17	29496932	29496934	29496934	29496934	1	0	0	0	0	0	0	0	0	0	0	1	0	0	0	0	0	0	0	0	0	0	0	0.00971912	0	12193	12098	6840	15638	10423	7871	6798	12126	14309	14988	7606	5819	12948	12949	7093	16382	11224	15316	7717
chr17_29496935_29496935-c.506del	chr17	29496933	29496935	29496935	29496935	1	0	34	0	0	3	0	0	1	1	0	2	0	0	0.261422	0	0	0.0260226	0	0	0.00746986	0.00619118	0	0.0189198	0	12193	12084	6842	15642	10425	7880	6798	12125	14331	14795	7603	5818	12948	12935	7095	16386	11226	15325	7717
chr17_29496935_29496936-c.506_507del	chr17	29496933	29496936	29496935	29496936	2	0	0	0	0	0	0	0	0	0	1	0	0	0	0	0	0	0	0	0	0	0	0.0062004	0	0	12193	12084	6842	15642	10425	7880	6798	12125	14331	14795	7603	5818	12948	12935	7095	16386	11226	15325	7717
chr17_29496936_29496935-c.=	chr17	29496934	29496935	29496936	29496935	0	0	22	0	0	0	0	0	0	0	0	0	0	0	0.171433	0	0	0	0	0	0	0	0	0	0	12195	11948	6842	15619	10402	7881	6797	12124	14325	14793	7605	5821	12950	12833	7095	16363	11206	15326	7716
chr17_29496936_29496937-c.507_508del	chr17	29496934	29496937	29496936	29496937	2	0	0	0	0	0	0	0	0	0	90	0	0	0	0	0	0	0	0	0	0	0	0.55807	0	0	12195	11948	6842	15619	10402	7881	6797	12124	14325	14793	7605	5821	12950	12833	7095	16363	11206	15326	7716
chr17_29496937_29496937-c.508del	chr17	29496935	29496937	29496937	29496937	1	0	0	46	0	47	0	0	0	1	0	2	0	0	0	0.624685	0	0.391143	0	0	0	0.0056623	0	0.0177014	0	12227	12212	6827	15616	10520	8194	6967	12122	14708	15123	7613	5819	12982	13063	7080	16360	11321	15639	7886
chr17_29496938_29496938-c.509del	chr17	29496936	29496938	29496938	29496938	1	0	0	0	0	0	41	0	0	0	0	41	0	0	0	0	0	0	0.25283	0	0	0	0	0.388874	0	12226	12221	6773	15615	10457	8205	6972	12220	14723	15142	7613	5817	12981	13072	7072	16359	11305	15650	7891
chr17_29496939_29496939-c.510del	chr17	29496937	29496939	29496939	29496939	1	0	0	0	0	0	0	0	230	0	0	0	0	0	0	0	0	0	0	0	1.75398	0	0	0	0	12226	12221	6470	15616	10472	8169	6971	12225	14530	15021	7571	5819	12981	13072	6723	16360	11273	15655	7890
chr17_29496940_29496940-c.511del	chr17	29496938	29496940	29496940	29496940	1	0	1	0	75	0	2	2	0	1	2	0	0	0	0.00729477	0	0.453878	0	0.012212	0.0242632	0	0.0059747	0.0112515	0	0	12468	12247	6470	15685	10487	8210	6969	12551	14622	15657	7610	5881	13223	13098	6723	16429	11288	15655	7888
chr17_29496942_29496942-c.513del	chr17	29496940	29496942	29496942	29496942	1	0	83	2	0	14	0	0	0	0	0	0	0	0	0.621736	0.0278773	0	0.116703	0	0	0	0	0	0	0	12505	12315	6461	15804	10516	8166	6959	12908	14726	15680	7608	6078	13260	13166	6714	16548	11317	15611	7878
chr17_29496943_29496943-c.514del	chr17	29496941	29496943	29496943	29496943	1	0	0	0	0	0	0	0	1	0	0	0	0	0	0	0	0	0	0	0	0.0070141	0	0	0	0	13319	12686	6643	16249	10727	8477	7639	13369	15598	16377	8402	6276	14074	13620	6898	16993	11542	15922	8558
chr17_29496944_29496943-c.=	chr17	29496942	29496943	29496944	29496943	0	0	0	0	0	0	9	0	0	0	0	0	0	0	0	0	0	0	0.0554529	0	0	0	0	0	0	13389	13065	6935	16558	10823	8785	7232	13614	16007	16529	8726	6463	14144	13916	7188	17302	11624	16230	8151
chr17_29496944_29496944-c.515del	chr17	29496942	29496944	29496944	29496944	1	1	0	0	2	47	0	0	0	0	0	0	0	0.00681256	0	0	0.0111426	0.403652	0	0	0	0	0	0	0	13389	13065	6935	16558	10823	8785	7232	13614	16007	16529	8726	6463	14144	13916	7188	17302	11624	16230	8151
chr17_29496945_29496944-c.=	chr17	29496943	29496944	29496945	29496944	0	0	0	0	0	15	0	0	0	0	0	0	0	0	0	0	0	0.125839	0	0	0	0	0	0	0	13999	13352	7179	17113	11072	8954	7640	14770	16639	17301	9052	6614	14755	14203	7432	17859	11920	16399	8559
chr17_29496946_29496946-c.517del	chr17	29496944	29496946	29496946	29496946	1	0	0	0	0	3	0	0	1	0	1	0	0	0	0	0	0	0.0248269	0	0	0.00628876	0	0.00522903	0	0	14326	13390	7367	17160	11270	9008	7800	14970	16933	17737	9116	6666	15081	14241	7620	17904	12071	16453	8719
chr17_29496947_29496947-c.518del	chr17	29496945	29496947	29496947	29496947	1	0	0	0	0	0	1	0	0	0	0	0	0	0	0	0	0	0	0.00606907	0	0	0	0	0	0	14344	13389	7386	17158	11251	9032	7826	15003	16993	17689	9117	6558	15099	14240	7639	17902	12055	16477	8745
chr17_29496948_29496948-c.519del	chr17	29496946	29496948	29496948	29496948	1	0	1	0	0	0	1	0	0	0	0	0	0	0	0.00706724	0	0	0	0.00606296	0	0	0	0	0	0	14143	13291	7396	17167	11279	9037	7874	14904	17067	17789	9150	6511	14898	14142	7649	17911	12081	16483	8793
chr17_29496952_29496952-c.523del	chr17	29496950	29496952	29496952	29496952	1	0	0	0	1	0	0	0	0	0	0	0	0	0	0	0	0.0055139	0	0	0	0	0	0	0	0	14615	13248	7379	17392	11145	9097	7902	15105	17483	17658	9212	6460	15370	14100	7632	18136	11947	16542	8821
chr17_29496953_29496955-c.524_526del	chr17	29496951	29496955	29496953	29496955	3	0	0	0	0	0	0	0	0	0	0	1	0	0	0	0	0	0	0	0	0	0	0	0.00795165	0	14628	13321	7357	17401	11147	9202	7902	15094	17490	17660	9893	6454	15383	14173	7610	18146	11949	16647	8821
chr17_29496955_29496955-c.526del	chr17	29496953	29496955	29496955	29496955	1	0	0	0	0	0	0	0	0	1	0	0	0	0	0	0	0	0	0	0	0	0.00529857	0	0	0	14685	13414	7262	17488	11099	9223	7906	15114	17508	17663	9987	6457	15440	14266	7515	18232	11901	16668	8825
chr17_29496956_29496957-c.527_528del	chr17	29496954	29496957	29496956	29496957	2	0	0	0	5	0	0	0	0	1	0	1	1	0	0	0	0.0273712	0	0	0	0	0.00527514	0	0.00785795	0.0123246	14678	13411	7256	17481	11097	9220	7906	15108	17509	17659	9990	6453	15433	14263	7509	18225	11899	16665	8825
chr17_29496962_29496962-c.533del	chr17	29496960	29496962	29496962	29496962	1	0	0	0	0	0	0	0	0	1	0	0	0	0	0	0	0	0	0	0	0	0.00540365	0	0	0	14704	13509	7281	17246	11213	9130	7927	14993	17141	17459	10003	6381	15459	14361	7534	17990	12015	16575	8846
chr17_29496964_29496963-c.=	chr17	29496962	29496963	29496964	29496963	0	0	0	0	0	0	0	0	0	0	0	1	0	0	0	0	0	0	0	0	0	0	0	0.00790139	0	14595	13406	7078	17385	10937	9073	7898	14895	17567	17321	9973	6370	15350	14258	7331	18129	11739	16518	8817
chr17_29496967_29496967-c.538del	chr17	29496965	29496967	29496967	29496967	1	1	1	0	2	0	1	1	1	2	0	1	0	0.0063507	0.00750193	0	0.00986075	0	0.00593917	0.00877178	0.00562284	0.0102469	0	0.00676685	0	14913	12413	8308	19444	11344	9325	10427	16808	18063	17220	12022	6528	15668	13265	8561	20188	12146	16753	11346
chr17_29496968_29594544-c.539_4772delins58293	chr17	29496966	29594544	29496968	29594544	97577	0	0	0	0	0	0	0	0	2	0	0	0	0	0	0	0	0	0	0	0	0.0102812	0	0	0	14935	12436	8191	19813	11415	9479	10461	16898	18086	17265	12066	6595	15691	13289	8444	20559	12217	16908	11381
chr17_29496969_29496969-c.540del	chr17	29496967	29496969	29496969	29496969	1	0	0	0	0	0	0	0	0	2	0	1	0	0	0	0	0	0	0	0	0	0.0101662	0	0.00677018	0	15111	12444	8432	19890	11517	9629	10673	17045	18294	17496	12074	6874	15866	13296	8685	20634	12319	17057	11592
chr17_29496970_29496970-c.541del	chr17	29496968	29496970	29496970	29496970	1	1	0	0	0	0	0	0	0	0	0	0	0	0.00629921	0	0	0	0	0	0	0	0	0	0	0	15120	12467	8546	20227	11875	9833	10646	17105	18429	17665	12091	7196	15875	13319	8799	20971	12677	17261	11565
chr17_29496973_29496974-c.544_545del	chr17	29496971	29496974	29496973	29496974	2	0	0	0	0	0	1	1	1	0	0	0	0	0	0	0	0	0	0.00577426	0.0085719	0.00556098	0	0	0	0	15249	12479	8737	20293	12075	9868	10735	17073	18455	17677	12402	7214	16004	13331	8990	21037	12877	17296	11654
chr17_29496978_29496978-c.549del	chr17	29496976	29496978	29496978	29496978	1	0	0	0	1	0	0	0	0	0	0	0	0	0	0	0	0.00493681	0	0	0	0	0	0	0	0	14984	12182	8815	19512	11975	9706	10652	16619	18676	17982	12947	6906	15739	13034	9068	20256	12777	17134	11571
chr17_29496979_29496979-c.550del	chr17	29496977	29496979	29496979	29496979	1	0	0	0	1	0	0	0	0	0	0	0	0	0	0	0	0.00516742	0	0	0	0	0	0	0	0	13998	11611	8653	18607	11540	9211	10377	16288	17958	17250	12870	6743	14753	12463	8906	19352	12342	16639	11296
chr17_29496980_29496981-c.551_552del	chr17	29496978	29496981	29496980	29496981	2	0	0	0	0	0	0	0	0	1	0	0	0	0	0	0	0	0	0	0	0	0.00529353	0	0	0	13544	11476	8591	18182	11339	8957	10010	16079	17524	16976	12694	6672	14299	12328	8844	18927	12141	16385	10929
chr17_29496981_29496980-c.=	chr17	29496979	29496980	29496981	29496980	0	0	0	0	0	0	0	0	0	0	0	0	1	0	0	0	0	0	0	0	0	0	0	0	0.0120569	12919	10966	7919	17211	10833	8810	10000	15772	16502	16361	12636	6663	13674	11818	8172	17955	11635	16238	10919
chr17_29496981_29496981-c.552del	chr17	29496979	29496981	29496981	29496981	1	0	0	0	0	0	0	0	0	0	1	0	0	0	0	0	0	0	0	0	0	0	0.00565163	0	0	12919	10966	7919	17211	10833	8810	10000	15772	16502	16361	12636	6663	13674	11818	8172	17955	11635	16238	10919
chr17_29496981_29496982-c.552_553del	chr17	29496979	29496982	29496981	29496982	2	0	0	0	0	1	0	0	0	0	0	0	0	0	0	0	0	0.00859476	0	0	0	0	0	0	0	12919	10966	7919	17211	10833	8810	10000	15772	16502	16361	12636	6663	13674	11818	8172	17955	11635	16238	10919
chr17_29496984_29496984-c.555del	chr17	29496982	29496984	29496984	29496984	1	1	0	0	0	0	0	1	4	1	2	0	0	0.00738254	0	0	0	0	0	0.00909987	0.0239021	0.00568975	0.011277	0	0	12729	10949	7880	17214	10557	8797	10022	15798	16126	16328	12486	6563	13484	11801	8133	17958	11359	16225	10941
chr17_29496985_29496984-c.=	chr17	29496983	29496984	29496985	29496984	0	2	0	0	0	0	0	0	0	0	29	0	0	0.014409	0	0	0	0	0	0	0	0	0.160781	0	0	12924	11168	7951	17869	10755	8943	10571	15867	16715	16678	12669	6879	13680	12020	8204	18613	11557	16371	11491
chr17_29496987_29496986-c.=	chr17	29496985	29496986	29496987	29496986	0	0	0	0	0	0	0	0	0	1	0	0	0	0	0	0	0	0	0	0	0	0.0055063	0	0	0	13089	11037	8200	17957	10764	9103	10691	16199	16794	16905	12369	6886	13844	11889	8453	18701	11566	16531	11610
chr17_29496987_29496987-c.558del	chr17	29496985	29496987	29496987	29496987	1	3	0	0	2	0	0	0	0	0	12	0	0	0.0215204	0	0	0.0106102	0	0	0	0	0	0.0656037	0	0	13089	11037	8200	17957	10764	9103	10691	16199	16794	16905	12369	6886	13844	11889	8453	18701	11566	16531	11610
chr17_29496988_29496989-c.559_560del	chr17	29496986	29496989	29496988	29496989	2	0	0	0	0	0	0	0	0	2	0	0	0	0	0	0	0	0	0	0	0	0.0110199	0	0	0	13089	11037	8205	17964	10764	9101	10693	16201	16782	16906	12370	6891	13847	11889	8458	18710	11566	16529	11612
chr17_29496988_29527530-c.559_979del	chr17	29496986	29527530	29496988	29527530	30543	0	49	0	0	0	0	0	0	0	0	0	0	0	0.412146	0	0	0	0	0	0	0	0	0	0	13089	11037	8205	17964	10764	9101	10693	16201	16782	16906	12370	6891	13847	11889	8458	18710	11566	16529	11612
chr17_29496989_29496988-c.=	chr17	29496987	29496988	29496989	29496988	0	0	0	0	0	0	0	0	0	1	0	0	0	0	0	0	0	0	0	0	0	0.00550843	0	0	0	13096	11014	8216	18153	10767	9138	10960	16501	16785	17089	12372	6895	13851	11915	8469	18897	11569	16566	11879
chr17_29496989_29496989-c.560del	chr17	29496987	29496989	29496989	29496989	1	60	0	0	0	0	0	0	0	0	0	3	0	0.432398	0	0	0	0	0	0	0	0	0	0.0191719	0	13096	11014	8216	18153	10767	9138	10960	16501	16785	17089	12372	6895	13851	11915	8469	18897	11569	16566	11879
chr17_29496991_29496991-c.562del	chr17	29496989	29496991	29496991	29496991	1	0	1	0	1	34	0	0	79	0	9	0	0	0	0.00780885	0	0.00490971	0.281569	0	0	0.445212	0	0.0456108	0	0	13164	11028	8178	18224	10726	9159	11027	16301	16834	17111	12393	6899	13919	11929	8431	18968	11528	16587	11946
chr17_29496992_29496992-c.563del	chr17	29496990	29496992	29496992	29496992	1	0	1	0	0	2	2	0	3	0	1	0	0	0	0.0081102	0	0	0.0162948	0.011484	0	0.0163852	0	0.00506928	0	0	14102	11373	9157	19607	11392	9915	11369	17277	17623	18291	12762	7298	14857	12275	9410	20352	12228	17343	12288
chr17_29496993_29496992-c.=	chr17	29496991	29496992	29496993	29496992	0	0	0	9	0	0	0	0	0	0	0	0	0	0	0	0.0950972	0	0	0	0	0	0	0	0	0	14149	11490	9211	19950	11521	10024	11382	17732	17717	18418	12829	7328	14904	12392	9464	20694	12325	17454	12301
chr17_29496993_29496993-c.564del	chr17	29496991	29496993	29496993	29496993	1	2	3	2	0	91	57	2	7	6	20	2	4	0.0119481	0.0215741	0.0188278	0	0.698375	0.298334	0.0144798	0.0335384	0.0280342	0.090801	0.0114793	0.0398541	14149	11490	9211	19950	11521	10024	11382	17732	17717	18418	12829	7328	14904	12392	9464	20694	12325	17454	12301
chr17_29496997_29496996-c.=	chr17	29496995	29496996	29496997	29496996	0	0	0	10	0	0	0	0	0	0	0	0	0	0	0	0.0958222	0	0	0	0	0	0	0	0	0	15334	11946	10183	20636	12363	10338	12025	18930	19019	19503	13081	7530	16089	12847	10436	21380	13165	17766	12944
chr17_29496997_29496997-c.568del	chr17	29496995	29496997	29496997	29496997	1	0	0	0	0	1	0	0	271	0	2	2	0	0	0	0	0	0.00674377	0	0	1.36395	0	0.00852333	0.0112685	0	15334	11946	10183	20636	12363	10338	12025	18930	19019	19503	13081	7530	16089	12847	10436	21380	13165	17766	12944
chr17_29496998_29496997-c.=	chr17	29496996	29496997	29496998	29496997	0	0	0	1	0	0	0	0	0	0	0	0	0	0	0	0.00957579	0	0	0	0	0	0	0	0	0	15366	11960	10190	20487	12304	10338	12026	18664	19031	19512	13067	7538	16121	12861	10443	21231	13107	17766	12945
chr17_29496999_29496998-c.=	chr17	29496997	29496998	29496999	29496998	0	0	0	0	1	0	0	1	0	0	0	0	0	0	0	0	0.0047507	0	0	0.00760301	0	0	0	0	0	15194	12003	10192	20291	12183	10374	12228	19263	19082	19649	13315	7560	15949	12904	10445	21035	12985	17802	13147
chr17_29496999_29496999-c.570del	chr17	29496997	29496999	29496999	29496999	1	16	5	3	3	0	1	0	5	1	85	10	0	0.0952567	0.0365976	0.0271048	0.0134423	0	0.00529059	0	0.0234113	0.00460547	0.395057	0.05916	0	15194	12003	10192	20291	12183	10374	12228	19263	19082	19649	13315	7560	15949	12904	10445	21035	12985	17802	13147
chr17_29496999_29497000-c.570_571del	chr17	29496997	29497000	29496999	29497000	2	0	1	0	1	0	0	0	0	0	0	0	0	0	0.00774619	0	0.00475063	0	0	0	0	0	0	0	0	15194	12003	10192	20291	12183	10374	12228	19263	19082	19649	13315	7560	15949	12904	10445	21035	12985	17802	13147
chr17_29497003_29509179-c.574_730delins346	chr17	29497001	29509179	29497003	29509179	12177	0	0	0	0	0	0	0	0	0	0	0	1	0	0	0	0	0	0	0	0	0	0	0	0.0109242	15313	12098	10351	20085	12166	10258	12255	19362	19338	19628	13306	7523	16068	12999	10604	20829	12968	17686	13174
chr17_29497011_29497011-c.582del	chr17	29497009	29497011	29497011	29497011	1	0	0	0	0	0	0	0	0	1	0	0	0	0	0	0	0	0	0	0	0	0.00511954	0	0	0	14368	10874	10065	18793	11149	9525	11868	18267	18166	17971	12797	6974	15123	11775	10318	19537	11951	16953	12787
chr17_29497012_29497012-c.583del	chr17	29497010	29497012	29497012	29497012	1	0	0	0	0	0	0	0	0	0	0	0	1	0	0	0	0	0	0	0	0	0	0	0	0.0116198	14368	10874	10065	18792	11148	9525	11868	18266	18165	17970	12775	6974	15123	11775	10318	19536	11950	16953	12787
chr17_29497013_29508437-c.584_586delins2	chr17	29497011	29508437	29497013	29508437	11425	1	0	0	2	0	2	0	0	1	0	0	0	0.00659616	0	0	0.0102193	0	0.0117752	0	0	0.00510755	0	0	0	14368	10873	10065	18785	11148	9523	11866	18266	18161	17964	12554	6961	15123	11774	10318	19529	11950	16951	12785
chr17_29497014_29497014-c.585del	chr17	29497012	29497014	29497014	29497014	1	0	0	0	0	0	0	1	0	0	0	0	0	0	0	0	0	0	0	0.00782228	0	0	0	0	0	14365	10818	10065	18701	11117	9520	11865	18262	17890	17961	12552	6961	15121	11719	10318	19447	11919	16950	12784
chr17_29497016_29508438-c.586_587ins1	chr17	29497014	29508438	29497016	29508438	11423	0	0	0	0	0	0	0	1	0	0	0	0	0	0	0	0	0	0	0	0.00522712	0	0	0	0	14201	10476	10064	18656	11108	9503	11824	18246	17823	17790	12509	6936	14957	11377	10317	19402	11910	16933	12743
chr17_29497016_29508439-c.=	chr17	29497014	29508439	29497016	29508439	11424	13358	5478	9848	17237	10392	8820	10526	17647	17189	16403	10554	6352	1.12072	0.577119	1.20628	1.11425	1.09237	0.627009	1.02868	1.16142	1.1243	1.07206	0.852476	0.914486	14201	10476	10064	18656	11108	9503	11824	18246	17823	17790	12509	6936	14957	11377	10317	19402	11910	16933	12743
chr17_29497016_29508440-c.587del	chr17	29497014	29508440	29497016	29508440	11425	0	2	2	1	0	2	0	2	6	2	0	1	0	0.0174206	0.0192136	0.00510187	0	0.0116986	0	0.0103532	0.0310207	0.0103576	0	0.0115598	14201	10476	10064	18656	11108	9503	11824	18246	17823	17790	12509	6936	14957	11377	10317	19402	11910	16933	12743
chr17_29497016_29508445-c.587_592del	chr17	29497014	29508445	29497016	29508445	11430	0	0	0	0	0	0	0	0	0	285	0	0	0	0	0	0	0	0	0	0	0	1.49035	0	0	14201	10476	10064	18656	11108	9503	11824	18246	17823	17790	12509	6936	14957	11377	10317	19402	11910	16933	12743
chr17_29497016_29508727-c.587_654del	chr17	29497014	29508727	29497016	29508727	11712	0	2676	0	0	0	0	0	0	0	0	0	0	0	23.5211	0	0	0	0	0	0	0	0	0	0	14201	10476	10064	18656	11108	9503	11824	18246	17823	17790	12509	6936	14957	11377	10317	19402	11910	16933	12743
chr17_29497016_29509525-c.587_730del	chr17	29497014	29509525	29497016	29509525	12510	0	1063	0	0	0	0	0	0	0	0	250	5	0	8.0902	0	0	0	0	0	0	0	0	0.887258	0.0291929	14201	10476	10064	18656	11108	9503	11824	18246	17823	17790	12509	6936	14957	11377	10317	19402	11910	16933	12743
chr17_29497016_29509630-c.587_835del	chr17	29497014	29509630	29497016	29509630	12615	0	126	0	0	0	0	0	0	0	0	0	0	0	1.1075	0	0	0	0	0	0	0	0	0	0	14201	10476	10064	18656	11108	9503	11824	18246	17823	17790	12509	6936	14957	11377	10317	19402	11910	16933	12743
chr17_29497016_29527439-c.587_888del	chr17	29497014	29527439	29497016	29527439	30424	0	0	0	0	0	0	0	0	0	77	0	56	0	0	0	0	0	0	0	0	0	0.380073	0	0.630515	14201	10476	10064	18656	11108	9503	11824	18246	17823	17790	12509	6936	14957	11377	10317	19402	11910	16933	12743
chr17_29497016_29527793-c.587_1062delins261	chr17	29497014	29527793	29497016	29527793	30778	0	0	0	1	0	0	0	0	0	0	0	0	0	0	0	0.00515411	0	0	0	0	0	0	0	0	14201	10476	10064	18656	11108	9503	11824	18246	17823	17790	12509	6936	14957	11377	10317	19402	11910	16933	12743
chr17_29497016_29546022-c.587_1527del	chr17	29497014	29546022	29497016	29546022	49007	0	0	0	0	0	35	0	0	0	0	0	0	0	0	0	0	0	0.206697	0	0	0	0	0	0	14201	10476	10064	18656	11108	9503	11824	18246	17823	17790	12509	6936	14957	11377	10317	19402	11910	16933	12743
chr17_29497017_29497017-c.586_587ins11423	chr17	29497015	29497017	29497017	29497017	1	1	0	0	0	0	0	0	0	0	0	0	0	0.00706614	0	0	0	0	0	0	0	0	0	0	0	38	504	19	47	15	59	22	199	20	17	141	19	14152	10750	10122	18033	11209	16346	11467
chr17_29497018_29497018-c.586_587ins11423	chr17	29497016	29497018	29497018	29497018	1	0	0	0	0	0	0	0	0	1	0	1	0	0	0	0	0	0	0	0	0	0.00537767	0	0.00733748	0	36	45	19	38	15	56	19	198	20	13	135	19	14151	10291	10122	18024	11209	16343	11464
chr17_29497021_29497021-c.586_587ins11423	chr17	29497019	29497021	29497021	29497021	1	0	0	1	1	0	0	0	0	0	0	0	0	0	0	0.00987449	0.00554472	0	0	0	0	0	0	0	0	36	37	19	33	11	54	14	194	11	3	137	20	14150	10283	10122	18019	11205	16341	11459
chr17_29497024_29497024-c.586_587ins11423	chr17	29497022	29497024	29497024	29497024	1	0	1	0	1	0	0	0	0	0	0	0	0	0	0.00971988	0	0.0055448	0	0	0	0	0	0	0	0	37	37	19	33	11	54	14	194	11	3	138	20	14151	10283	10122	18019	11205	16341	11459
chr17_29497032_29497032-c.586_587ins11423	chr17	29497030	29497032	29497032	29497032	1	0	0	0	0	0	0	0	0	1	0	0	0	0	0	0	0	0	0	0	0	0.00538387	0	0	0	37	36	19	34	11	12	12	194	11	3	138	19	14151	10282	10122	18020	11205	16299	11457
chr17_29497040_29497040-c.586_587ins11423	chr17	29497038	29497040	29497040	29497040	1	0	0	0	0	0	0	0	0	0	0	1	0	0	0	0	0	0	0	0	0	0	0	0.00733945	0	37	36	19	34	11	12	12	194	11	3	138	19	14151	10282	10122	18020	11205	16299	11457
chr17_29497041_29497040-c.586_587ins11424	chr17	29497039	29497040	29497041	29497040	0	0	0	0	0	0	0	0	0	0	0	1	0	0	0	0	0	0	0	0	0	0	0	0.00733945	0	37	36	19	34	11	12	12	194	11	3	137	19	14151	10282	10122	18020	11205	16299	11457
chr17_29497041_29497041-c.586_587ins11423	chr17	29497039	29497041	29497041	29497041	1	1	0	0	3	1	0	0	0	0	0	2	0	0.00704087	0	0	0.0166019	0.00889355	0	0	0	0	0	0.0146355	0	37	36	19	34	11	12	12	194	11	3	137	19	14151	10282	10122	18020	11205	16299	11457
chr17_29497042_29497041-c.586_587ins11424	chr17	29497040	29497041	29497042	29497041	0	4	14	1	2	0	0	2	0	0	0	0	2	0.0277633	0.135037	0.00968767	0.0108845	0	0	0.0171292	0	0	0	0	0.0243495	36	36	19	31	10	12	12	194	11	3	136	19	14151	10282	10122	18020	11205	16299	11457
chr17_29497042_29497042-c.586_587ins11423	chr17	29497040	29497042	29497042	29497042	1	18	1	8	21	9	9	6	6	7	2	118	3	0.113046	0.00856227	0.0699691	0.103481	0.0711145	0.0487902	0.0462628	0.028254	0.0332531	0.00972729	0.818551	0.0328201	36	36	19	31	10	12	12	194	11	3	136	19	14151	10282	10122	18020	11205	16299	11457
chr17_29497043_29497042-c.586_587ins11424	chr17	29497041	29497042	29497043	29497042	0	4	5	4	1	0	0	0	0	1	0	1	1	0.0279645	0.0481973	0.0391352	0.00547889	0	0	0	0	0.0053154	0	0.00724738	0.0122493	19	35	11	13	2	4	6	188	4	1	20	16	14151	10282	10122	18020	11205	16300	11457
chr17_29497044_29497043-c.586_587ins11424	chr17	29497042	29497043	29497044	29497043	0	1	1	0	0	0	0	0	0	0	0	0	0	0.0070604	0.00971949	0	0	0	0	0	0	0	0	0	0	37	36	19	34	11	13	12	194	11	3	138	19	14151	10282	10122	18020	11205	16300	11457
chr17_29497045_29497044-c.586_587ins11424	chr17	29497043	29497044	29497045	29497044	0	0	4	0	0	0	0	0	0	0	0	0	0	0	0.0389029	0	0	0	0	0	0	0	0	0	0	37	36	19	34	11	13	12	194	11	3	138	19	14151	10282	10122	18020	11205	16300	11457
chr17_29497046_29497045-c.586_587ins11424	chr17	29497044	29497045	29497046	29497045	0	0	1	0	0	0	0	0	0	0	0	0	0	0	0.00972573	0	0	0	0	0	0	0	0	0	0	37	36	19	34	11	13	12	194	11	3	138	19	14151	10282	10122	18020	11205	16300	11457
chr17_29497047_29497046-c.586_587ins11424	chr17	29497045	29497046	29497047	29497046	0	1	2	1	0	0	0	0	0	0	0	0	0	0.00704785	0.0194215	0.00985571	0	0	0	0	0	0	0	0	0	37	36	19	34	11	13	12	194	11	3	138	19	14151	10282	10122	18020	11205	16300	11457
chr17_29497048_29497047-c.586_587ins11424	chr17	29497046	29497047	29497048	29497047	0	1	3	0	0	0	0	0	0	0	0	0	0	0.00704794	0.0291585	0	0	0	0	0	0	0	0	0	0	37	36	19	34	11	13	12	194	11	3	138	19	14151	10282	10122	18020	11205	16300	11457
chr17_29497049_29497048-c.586_587ins11424	chr17	29497047	29497048	29497049	29497048	0	3	4	2	2	0	0	1	0	0	0	2	0	0.0210219	0.0386379	0.0195904	0.0109956	0	0	0.00864526	0	0	0	0.0145471	0	37	36	19	34	11	13	12	193	11	3	138	19	14151	10282	10122	18020	11205	16300	11457
chr17_29497049_29497049-c.586_587ins11423	chr17	29497047	29497049	29497049	29497049	1	0	0	0	0	0	0	0	0	0	0	1	0	0	0	0	0	0	0	0	0	0	0	0.00733945	0	37	36	19	34	11	13	12	193	11	3	138	19	14151	10282	10122	18020	11205	16300	11457
chr17_29497052_29497052-c.586_587ins11423	chr17	29497050	29497052	29497052	29497052	1	0	0	0	0	0	0	0	0	0	0	1	0	0	0	0	0	0	0	0	0	0	0	0.00733945	0	37	36	18	34	11	13	12	193	11	3	138	19	14151	10282	10121	18020	11205	16300	11457
chr17_29497053_29497053-c.586_587ins11423	chr17	29497051	29497053	29497053	29497053	1	0	0	0	0	0	0	0	0	0	0	1	0	0	0	0	0	0	0	0	0	0	0	0.00733945	0	37	36	18	34	11	13	12	193	11	3	137	19	14151	10282	10121	18020	11205	16300	11457
chr17_29497054_29497054-c.586_587ins11423	chr17	29497052	29497054	29497054	29497054	1	0	0	0	1	0	3	0	0	0	0	1	0	0	0	0	0.00553643	0	0.0183834	0	0	0	0	0.0073235	0	37	36	18	34	11	13	12	193	11	3	137	19	14151	10282	10121	18020	11205	16300	11457
chr17_29497058_29497058-c.586_587ins11423	chr17	29497056	29497058	29497058	29497058	1	0	0	0	0	0	1	0	0	0	0	0	0	0	0	0	0	0	0.00613497	0	0	0	0	0	0	37	36	18	34	11	13	12	193	11	3	138	19	14151	10282	10121	18020	11205	16300	11457
chr17_29497059_29497059-c.586_587ins11423	chr17	29497057	29497059	29497059	29497059	1	0	0	1	0	0	0	0	0	0	0	5	6	0	0	0.00978166	0	0	0	0	0	0	0	0.0364182	0.0740818	37	37	18	34	11	12	12	193	11	3	138	19	14151	10283	10121	18020	11205	16300	11457
chr17_29497085_29497085-c.586_587ins11423	chr17	29497083	29497085	29497085	29497085	1	0	0	0	0	0	0	0	0	0	0	1	0	0	0	0	0	0	0	0	0	0	0	0.00733891	0	37	37	20	35	12	13	12	191	13	4	139	23	14151	10283	10123	18021	11206	16300	11457
chr17_29497100_29497100-c.586_587ins11423	chr17	29497098	29497100	29497100	29497100	1	0	0	0	0	0	0	0	0	0	0	0	1	0	0	0	0	0	0	0	0	0	0	0	0.01241	11	1	9	21	10	10	6	149	7	1	106	12	14125	10247	10112	18007	11204	16297	11451
chr17_29497114_29497114-c.586_587ins11423	chr17	29497112	29497114	29497114	29497114	1	0	0	0	0	0	0	0	0	0	0	1	0	0	0	0	0	0	0	0	0	0	0	0.00740631	0	10	1	5	13	2	5	6	1	3	1	15	8	14124	10247	10108	17999	11196	16292	11451
chr17_29497119_29497119-c.586_587ins11423	chr17	29497117	29497119	29497119	29497119	1	0	0	0	0	1	0	0	0	0	0	0	0	0	0	0	0	0.00893176	0	0	0	0	0	0	0	2	1	4	4	2	2	6	1	3	1	15	8	14116	10247	10107	17990	11196	16289	11451
chr17_29497122_29497122-c.586_587ins11423	chr17	29497120	29497122	29497122	29497122	1	0	1	0	1	1	0	0	0	0	0	0	2	0	0.00972419	0	0.00553674	0.00889928	0	0	0	0	0	0	0.0247778	2	1	2	4	2	2	6	1	3	1	15	8	14116	10247	10105	17990	11196	16289	11451
chr17_29497135_29497135-c.586_587ins11423	chr17	29497133	29497135	29497135	29497135	1	0	0	0	0	0	0	0	0	0	0	0	1	0	0	0	0	0	0	0	0	0	0	0	0.0124146	3	1	3	4	3	5	6	2	3	2	7	9	14117	10247	10106	17990	11197	16292	11451
chr17_29497142_29497142-c.586_587ins11423	chr17	29497140	29497142	29497142	29497142	1	0	0	0	0	0	0	0	0	1	0	0	0	0	0	0	0	0	0	0	0	0.00538619	0	0	0	3	1	4	5	3	6	8	2	3	2	11	9	14117	10247	10107	17991	11197	16293	11453
chr17_29497151_29497151-c.586_587ins11423	chr17	29497149	29497151	29497151	29497151	1	0	0	0	0	0	0	1	0	0	0	0	0	0	0	0	0	0	0	0.00873134	0	0	0	0	0	3	1	4	5	3	6	8	2	3	2	11	9	14117	10247	10107	17991	11197	16293	11453
chr17_29497159_29497159-c.586_587ins11423	chr17	29497157	29497159	29497159	29497159	1	0	0	1	0	0	1	0	0	0	0	1	0	0	0	0.00988196	0	0	0.00612834	0	0	0	0	0.00739772	0	3	1	4	2	2	5	8	2	3	2	11	9	14117	10247	10107	17988	11196	16292	11453
chr17_29497161_29497161-c.586_587ins11423	chr17	29497159	29497161	29497161	29497161	1	0	0	0	0	0	0	0	1	0	0	1	0	0	0	0	0	0	0	0	0.00539099	0	0	0.00740487	0	3	1	4	2	2	5	8	2	3	2	11	9	14117	10247	10107	17988	11196	16292	11453
chr17_29497168_29497168-c.586_587ins11423	chr17	29497166	29497168	29497168	29497168	1	0	0	2	0	0	0	0	0	1	0	0	0	0	0	0.0197786	0	0	0	0	0	0.00537652	0	0	0	3	1	4	2	2	6	8	2	3	2	11	9	14117	10247	10107	17988	11196	16293	11453
chr17_29497169_29497169-c.586_587ins11423	chr17	29497167	29497169	29497169	29497169	1	0	0	0	0	0	0	1	0	0	0	0	0	0	0	0	0	0	0	0.00873591	0	0	0	0	0	2	1	2	2	2	6	2	2	2	2	9	9	14116	10247	10107	17988	11196	16293	11447
chr17_29497171_29497171-c.586_587ins11423	chr17	29497169	29497171	29497171	29497171	1	0	0	0	0	0	1	0	0	0	0	0	0	0	0	0	0	0	0.00613761	0	0	0	0	0	0	1	1	4	2	2	6	2	2	3	2	5	5	14115	10247	10107	17988	11196	16293	11447
chr17_29497174_29497174-c.586_587ins11423	chr17	29497172	29497174	29497174	29497174	1	0	0	0	0	0	1	0	0	0	0	1	1	0	0	0	0	0	0.00612656	0	0	0	0	0.00739932	0.0124055	1	1	4	2	2	6	2	2	3	2	5	5	14115	10247	10107	17988	11196	16293	11447
chr17_29497180_29497180-c.586_587ins11423	chr17	29497178	29497180	29497180	29497180	1	0	0	0	0	0	0	0	0	0	1	0	0	0	0	0	0	0	0	0	0	0	0.00552425	0	0	1	3	4	2	2	6	2	2	3	2	5	5	14115	10249	10107	17988	11196	16293	11447
chr17_29497184_29497184-c.586_587ins11423	chr17	29497182	29497184	29497184	29497184	1	0	0	0	1	0	0	0	0	0	0	0	0	0	0	0	0.00555926	0	0	0	0	0	0	0	0	1	3	4	2	2	6	2	2	3	2	5	5	14115	10249	10107	17988	11196	16293	11447
chr17_29497188_29497188-c.586_587ins11423	chr17	29497186	29497188	29497188	29497188	1	0	0	0	0	0	0	0	0	0	0	0	1	0	0	0	0	0	0	0	0	0	0	0	0.0124208	1	3	4	2	2	7	2	2	3	2	5	5	14115	10249	10107	17988	11196	16294	11447
chr17_29497193_29497193-c.586_587ins11423	chr17	29497191	29497193	29497193	29497193	1	0	0	1	0	0	0	0	0	0	0	0	0	0	0	0.00989413	0	0	0	0	0	0	0	0	0	1	3	4	2	2	6	2	2	3	2	5	5	14115	10249	10107	17988	11196	16293	11447
chr17_29497205_29497205-c.586_587ins11423	chr17	29497203	29497205	29497205	29497205	1	0	1	0	0	0	0	0	1	0	0	0	1	0	0.00974127	0	0	0	0	0	0.00538376	0	0	0	0.0124037	17	3	4	2	2	6	2	2	3	2	5	5	14131	10249	10107	17988	11196	16293	11447
chr17_29497215_29497215-c.586_587ins11423	chr17	29497213	29497215	29497215	29497215	1	0	0	0	0	1	0	0	0	0	0	0	0	0	0	0	0	0.00893176	0	0	0	0	0	0	0	17	2	4	1	2	6	2	2	1	2	4	2	14131	10248	10107	17987	11196	16293	11447
chr17_29497221_29497220-c.586_587ins11424	chr17	29497219	29497220	29497221	29497220	0	0	0	0	0	0	0	0	0	0	0	0	1	0	0	0	0	0	0	0	0	0	0	0	0.0124254	17	2	4	1	2	6	2	2	1	2	4	2	14131	10248	10107	17987	11196	16293	11447
chr17_29497225_29497502-c.586_587ins11146	chr17	29497223	29497502	29497225	29497502	278	16	0	0	0	0	0	0	0	0	0	0	0	0.113226	0	0	0	0	0	0	0	0	0	0	0	17	2	4	1	2	6	2	2	1	1	4	2	14131	10248	10107	17987	11196	16293	11447
chr17_29497232_29497232-c.586_587ins11423	chr17	29497230	29497232	29497232	29497232	1	0	1	0	0	0	0	0	0	0	0	0	0	0	0.009758	0	0	0	0	0	0	0	0	0	0	1	2	2	1	2	6	2	2	1	1	4	2	14131	10248	10105	17987	11196	16293	11447
chr17_29497234_29497234-c.586_587ins11423	chr17	29497232	29497234	29497234	29497234	1	0	0	0	0	0	0	0	0	0	1	0	0	0	0	0	0	0	0	0	0	0	0.00552456	0	0	1	2	2	1	1	6	2	1	1	1	4	1	14131	10248	10105	17987	11195	16293	11447
chr17_29497238_29497238-c.586_587ins11423	chr17	29497236	29497238	29497238	29497238	1	1	0	0	0	0	1	1	0	0	0	1	0	0.00706233	0	0	0	0	0.00612467	0.00871956	0	0	0	0.00739759	0	1	2	2	1	1	6	2	1	1	1	4	1	14131	10248	10105	17987	11195	16293	11447
chr17_29497238_29497239-c.586_587ins11422	chr17	29497236	29497239	29497238	29497239	2	0	0	0	0	0	0	0	0	1	0	0	0	0	0	0	0	0	0	0	0	0.00538677	0	0	0	1	2	2	1	1	6	2	1	1	1	4	1	14131	10248	10105	17987	11195	16293	11447
chr17_29497254_29497254-c.586_587ins11423	chr17	29497252	29497254	29497254	29497254	1	0	0	0	0	0	1	0	0	0	0	1	0	0	0	0	0	0	0.00613347	0	0	0	0	0.00740822	0	2	2	2	1	1	6	2	1	1	1	4	1	14132	10248	10105	17987	11195	16293	11447
chr17_29497259_29497259-c.586_587ins11423	chr17	29497257	29497259	29497259	29497259	1	0	0	0	1	0	0	0	0	0	0	0	0	0	0	0	0.00555957	0	0	0	0	0	0	0	0	2	2	2	1	1	6	2	1	1	1	4	1	14132	10248	10105	17987	11195	16293	11447
chr17_29497260_29497260-c.586_587ins11423	chr17	29497258	29497260	29497260	29497260	1	0	0	0	0	0	1	0	0	0	0	0	0	0	0	0	0	0	0.00613761	0	0	0	0	0	0	2	2	2	0	1	6	2	1	1	1	4	1	14132	10248	10105	17987	11195	16293	11447
chr17_29497286_29704499-c.587_11783delins270	chr17	29497284	29704499	29497286	29704499	207214	0	2	0	0	0	0	0	0	0	0	0	0	0	0.0195122	0	0	0	0	0	0	0	0	0	0	1	4	1	0	0	2	2	0	1	0	4	0	14131	10250	10104	17986	11194	16289	11447
chr17_29497289_29497289-c.586_587ins11423	chr17	29497287	29497289	29497289	29497289	1	0	0	0	0	0	0	0	0	1	0	0	0	0	0	0	0	0	0	0	0	0.00538677	0	0	0	1	2	0	0	0	0	0	0	1	0	0	0	14131	10250	10103	17986	11194	16287	11445
chr17_29497350_29497350-c.586_587ins11423	chr17	29497348	29497350	29497350	29497350	1	1	0	0	0	0	0	0	0	0	0	0	0	0.00707664	0	0	0	0	0	0	0	0	0	0	0	1	0	0	0	0	0	0	0	1	0	0	0	14131	10248	10103	17986	11194	16287	11445
chr17_29497500_29657417-c.587_5650delins484	chr17	29497498	29657417	29497500	29657417	159918	0	0	0	0	0	0	0	0	0	1	0	0	0	0	0	0	0	0	0	0	0	0.00552456	0	0	0	0	0	0	0	0	0	0	0	1	0	0	14130	10248	10103	17986	11194	16287	11445
chr17_29498177_29685748-c.587_8050delins1399	chr17	29498175	29685748	29498177	29685748	187572	0	0	0	0	0	0	0	0	0	1	0	0	0	0	0	0	0	0	0	0	0	0.00552425	0	0	0	0	0	0	0	0	0	0	0	1	0	0	14114	10248	10103	17986	11194	16287	11445
chr17_29498220_29554581-c.587_2366delins1204	chr17	29498218	29554581	29498220	29554581	56362	0	0	0	0	0	0	0	0	0	1	0	0	0	0	0	0	0	0	0	0	0	0.00552395	0	0	0	0	0	0	0	0	0	0	0	1	0	0	14114	10248	10103	17986	11194	16287	11445
chr17_29498302_29508452-c.587_599delins1286	chr17	29498300	29508452	29498302	29508452	10151	0	0	0	1	0	0	0	0	0	0	0	0	0	0	0	0.00555957	0	0	0	0	0	0	0	0	0	0	0	1	0	0	0	0	0	0	0	0	14114	10248	10103	17987	11194	16287	11445
chr17_29499010_29670043-c.587_7016delins1994	chr17	29499008	29670043	29499010	29670043	171034	0	1	0	0	0	0	0	0	0	0	0	0	0	0.00975705	0	0	0	0	0	0	0	0	0	0	0	1	0	0	0	0	0	0	0	0	0	0	14114	10249	10103	17987	11194	16287	11445
chr17_29499407_29652982-c.587_4917delins2391	chr17	29499405	29652982	29499407	29652982	153576	0	0	0	0	0	0	1	0	0	0	0	0	0	0	0	0	0	0	0.00873668	0	0	0	0	0	0	0	0	0	0	0	1	0	0	0	0	0	14114	10249	10103	17987	11194	16287	11446
chr17_29500014_29541514-c.587_1438delins2998	chr17	29500012	29541514	29500014	29541514	41501	0	0	0	0	0	0	0	1	0	1	0	0	0	0	0	0	0	0	0	0.0053922	0	0.00552093	0	0	0	0	0	0	0	0	0	1	0	1	0	0	14114	10249	10103	17987	11194	16287	11446
chr17_29501069_29665759-c.587_6794delins4053	chr17	29501067	29665759	29501069	29665759	164691	0	0	0	0	0	0	0	1	0	0	0	0	0	0	0	0	0	0	0	0.00539462	0	0	0	0	0	0	0	0	0	0	0	1	0	0	0	0	14114	10249	10103	17987	11194	16287	11446
chr17_29501403_29509603-c.587_808delins4387	chr17	29501401	29509603	29501403	29509603	8201	0	0	0	0	0	0	0	0	0	0	0	1	0	0	0	0	0	0	0	0	0	0	0	0.012427	0	0	0	0	0	0	0	0	0	0	0	1	14114	10249	10103	17987	11194	16287	11446
chr17_29504511_29685986-c.587_8050delins7495	chr17	29504509	29685986	29504511	29685986	181476	0	1	0	1	0	0	0	0	0	0	0	0	0	0.00975117	0	0.00555434	0	0	0	0	0	0	0	0	0	1	0	1	0	0	0	0	0	0	0	0	14114	10250	10103	17988	11194	16287	11446
chr17_29504754_29653081-c.587_5016delins7738	chr17	29504752	29653081	29504754	29653081	148328	0	1	0	0	0	0	0	0	0	0	0	0	0	0.00975515	0	0	0	0	0	0	0	0	0	0	0	1	0	0	0	0	0	0	0	0	0	0	14114	10251	10103	17988	11194	16287	11446
chr17_29505387_29508442-c.587_589delins8371	chr17	29505385	29508442	29505387	29508442	3056	0	0	0	0	0	0	0	1	0	0	0	0	0	0	0	0	0	0	0	0.00539433	0	0	0	0	0	0	0	0	0	0	0	1	0	0	0	0	14114	10251	10103	17988	11194	16287	11446
chr17_29505833_29560056-c.587_3533delins8817	chr17	29505831	29560056	29505833	29560056	54224	0	0	0	0	0	1	0	0	0	0	0	0	0	0	0	0	0	0.00613949	0	0	0	0	0	0	0	0	0	0	0	1	0	0	0	0	0	0	14114	10251	10103	17988	11194	16288	11446
chr17_29506756_29509630-c.587_835delins9740	chr17	29506754	29509630	29506756	29509630	2875	0	0	0	1	0	0	0	0	0	0	0	0	0	0	0	0.00555895	0	0	0	0	0	0	0	0	0	0	0	1	0	0	0	0	0	0	0	0	14114	10251	10103	17989	11194	16288	11446
chr17_29507598_29557113-c.587_2990delins10746	chr17	29507596	29557113	29507598	29557113	49516	0	0	0	1	0	0	0	0	0	0	0	0	0	0	0	0.00555864	0	0	0	0	0	0	0	0	0	0	0	1	0	0	0	0	0	0	0	0	14114	10251	10103	17990	11194	16288	11446
chr17_29508121_29508121-c.586_587ins11423	chr17	29508119	29508121	29508121	29508121	1	0	0	0	0	0	1	0	0	0	0	0	0	0	0	0	0	0	0.00613497	0	0	0	0	0	0	20	0	0	3	2	12	2	12	0	0	0	5	14134	10251	10103	17993	11196	16300	11448
chr17_29508142_29687691-c.587_8284delins11126	chr17	29508140	29687691	29508142	29687691	179550	0	0	0	0	0	0	0	0	0	1	0	0	0	0	0	0	0	0	0	0	0	0.00552334	0	0	20	0	0	3	2	14	2	13	0	1	0	5	14134	10251	10103	17993	11196	16302	11448
chr17_29508168_29508439-c.586_587ins11152	chr17	29508166	29508439	29508168	29508439	272	17	0	0	0	0	10	0	0	0	0	0	0	0.11961	0	0	0	0	0.0606787	0	0	0	0	0	0	20	0	0	3	2	14	2	13	0	0	8	14	14134	10251	10103	17993	11196	16302	11448
chr17_29508178_29508179-c.586_587ins11422	chr17	29508176	29508179	29508178	29508179	2	0	0	0	0	0	0	0	0	0	0	0	1	0	0	0	0	0	0	0	0	0	0	0	0.0124054	3	0	0	3	2	4	2	13	0	0	8	14	14134	10251	10103	17993	11196	16302	11448
chr17_29508182_29508182-c.586_587ins11423	chr17	29508180	29508182	29508182	29508182	1	0	0	0	1	0	0	0	0	0	0	0	0	0	0	0	0.00555772	0	0	0	0	0	0	0	0	3	0	0	3	2	4	2	13	0	0	8	14	14134	10251	10103	17993	11196	16302	11448
chr17_29508183_29508182-c.586_587ins11424	chr17	29508181	29508182	29508183	29508182	0	0	0	0	0	0	0	0	1	0	0	0	0	0	0	0	0	0	0	0	0.00539054	0	0	0	0	3	0	0	2	2	4	2	13	0	0	8	14	14134	10251	10103	17993	11196	16302	11448
chr17_29508183_29508183-c.586_587ins11423	chr17	29508181	29508183	29508183	29508183	1	3	0	0	2	1	4	1	10	0	0	5	11	0.0206972	0	0	0.0108291	0.0087	0.0239333	0.00850834	0.0527167	0	0	0.0361795	0.134437	3	0	0	2	2	4	2	13	0	0	8	14	14134	10251	10103	17993	11196	16302	11448
chr17_29508191_29508190-c.586_587ins11424	chr17	29508189	29508190	29508191	29508190	0	0	0	0	0	1	0	0	0	0	0	2	1	0	0	0	0	0.00890971	0	0	0	0	0	0.0147916	0.0123787	3	0	0	3	2	4	2	13	0	0	8	14	14134	10251	10103	17993	11196	16302	11448
chr17_29508191_29508191-c.586_587ins11423	chr17	29508189	29508191	29508191	29508191	1	0	0	0	0	0	0	1	0	0	0	0	1	0	0	0	0	0	0	0.00872531	0	0	0	0	0.0123956	3	0	0	3	2	4	2	13	0	0	8	14	14134	10251	10103	17993	11196	16302	11448
chr17_29508207_29508207-c.586_587ins11423	chr17	29508205	29508207	29508207	29508207	1	0	0	0	0	0	0	0	0	0	0	1	0	0	0	0	0	0	0	0	0	0	0	0.0074096	0	3	0	0	2	2	4	2	13	0	0	9	14	14134	10251	10103	17992	11196	16302	11448
chr17_29508210_29508211-c.586_587ins11422	chr17	29508208	29508211	29508210	29508211	2	0	0	0	0	0	0	0	1	0	0	0	0	0	0	0	0	0	0	0	0.00539054	0	0	0	0	3	0	0	2	2	4	2	13	0	0	9	14	14134	10251	10103	17992	11196	16302	11448
chr17_29508212_29508212-c.586_587ins11423	chr17	29508210	29508212	29508212	29508212	1	0	0	0	0	0	0	0	1	0	0	0	0	0	0	0	0	0	0	0	0.00539054	0	0	0	0	3	0	0	2	2	4	2	12	0	0	9	14	14134	10251	10103	17992	11196	16302	11448
chr17_29508290_29508290-c.586_587ins11423	chr17	29508288	29508290	29508290	29508290	1	0	0	0	0	0	0	0	0	0	0	1	0	0	0	0	0	0	0	0	0	0	0	0.0074096	0	0	0	1	0	0	1	0	0	0	0	9	9	14131	10251	10104	17990	11194	16299	11446
chr17_29508297_29508297-c.586_587ins11423	chr17	29508295	29508297	29508297	29508297	1	0	0	1	0	0	0	0	0	0	0	0	0	0	0	0.00989707	0	0	0	0	0	0	0	0	0	0	0	1	0	0	0	0	0	0	0	9	0	14131	10251	10104	17990	11194	16298	11446
chr17_29508352_29508352-c.586_587ins11423	chr17	29508350	29508352	29508352	29508352	1	0	0	0	0	0	0	0	0	0	0	0	1	0	0	0	0	0	0	0	0	0	0	0	0.0123457	0	0	1	1	0	0	0	2	0	0	0	53	14131	10251	10104	17991	11194	16298	11446
chr17_29508359_29508359-c.586_587ins11423	chr17	29508357	29508359	29508359	29508359	1	0	0	0	0	0	0	0	0	0	0	0	1	0	0	0	0	0	0	0	0	0	0	0	0.0123457	0	0	1	1	0	0	0	2	0	0	0	53	14131	10251	10104	17991	11194	16298	11446
chr17_29508363_29508363-c.586_587ins11423	chr17	29508361	29508363	29508363	29508363	1	0	0	0	0	0	0	0	1	0	0	0	0	0	0	0	0	0	0	0	0.00539374	0	0	0	0	0	0	1	1	0	0	0	2	0	0	0	53	14131	10251	10104	17991	11194	16298	11446
chr17_29508372_29508372-c.586_587ins11423	chr17	29508370	29508372	29508372	29508372	1	0	0	0	0	0	0	0	0	0	0	0	1	0	0	0	0	0	0	0	0	0	0	0	0.0122805	1	0	3	3	21	3	0	9	45	74	105	96	14132	10251	10106	17993	11215	16301	11446
chr17_29508386_29508386-c.586_587ins11423	chr17	29508384	29508386	29508386	29508386	1	0	0	0	0	0	0	0	0	0	0	0	2	0	0	0	0	0	0	0	0	0	0	0	0.0245429	40	0	3	3	24	3	0	9	46	75	115	102	14171	10251	10106	17993	11218	16301	11446
chr17_29508389_29508389-c.586_587ins11423	chr17	29508387	29508389	29508389	29508389	1	0	0	0	2	0	0	0	1	0	0	0	0	0	0	0	0.01111	0	0	0	0.00538626	0	0	0	0	40	0	4	3	24	39	0	9	47	75	116	230	14171	10251	10107	17993	11218	16337	11446
chr17_29508415_29508415-c.586_587ins11423	chr17	29508413	29508415	29508415	29508415	1	0	0	1	0	0	8	0	0	0	0	0	0	0	0	0.00985158	0	0	0.0485649	0	0	0	0	0	0	41	0	3	3	66	160	0	13	136	77	269	246	14172	10251	10106	17993	11260	16458	11446
chr17_29508420_29508419-c.586_587ins11424	chr17	29508418	29508419	29508420	29508419	0	1	0	0	0	0	0	0	0	0	0	0	0	0.00700918	0	0	0	0	0	0	0	0	0	0	0	136	0	3	3	66	162	0	14	136	77	269	246	14267	10251	10106	17993	11260	16460	11446
chr17_29508420_29508420-c.586_587ins11423	chr17	29508418	29508420	29508420	29508420	1	0	0	0	0	0	2	0	0	0	0	0	0	0	0	0	0	0	0.0121507	0	0	0	0	0	0	136	0	3	3	66	162	0	14	136	77	269	246	14267	10251	10106	17993	11260	16460	11446
chr17_29508421_29508420-c.586_587ins11424	chr17	29508419	29508420	29508421	29508420	0	1	0	0	0	0	0	0	0	0	0	0	0	0.00700918	0	0	0	0	0	0	0	0	0	0	0	136	0	3	3	66	160	0	14	136	77	269	246	14267	10251	10106	17993	11260	16460	11446
chr17_29508424_29508423-c.586_587ins11424	chr17	29508422	29508423	29508424	29508423	0	1	0	0	0	0	0	0	0	0	0	0	0	0.00700918	0	0	0	0	0	0	0	0	0	0	0	136	0	3	3	66	162	0	14	136	77	269	246	14267	10251	10106	17993	11260	16460	11446
chr17_29508425_29508424-c.586_587ins11424	chr17	29508423	29508424	29508425	29508424	0	36	0	0	0	0	0	0	0	0	0	0	0	0.252331	0	0	0	0	0	0	0	0	0	0	0	136	0	3	3	66	162	0	14	136	77	269	246	14267	10251	10106	17993	11260	16460	11446
chr17_29508428_29508427-c.586_587ins11424	chr17	29508426	29508427	29508428	29508427	0	0	0	0	0	0	0	0	0	0	0	0	1	0	0	0	0	0	0	0	0	0	0	0	0.0120584	137	0	3	3	66	164	0	14	136	77	269	246	14268	10251	10106	17993	11260	16462	11446
chr17_29508430_29508429-c.586_587ins11424	chr17	29508428	29508429	29508430	29508429	0	0	0	0	0	0	0	0	0	0	0	0	9	0	0	0	0	0	0	0	0	0	0	0	0.108525	137	0	3	3	66	164	0	14	136	77	269	246	14268	10251	10106	17993	11260	16462	11446
chr17_29508430_29508430-c.586_587ins11423	chr17	29508428	29508430	29508430	29508430	1	1	0	0	0	0	0	0	0	0	0	0	2	0.00699336	0	0	0	0	0	0	0	0	0	0	0.0241014	137	0	3	3	66	164	0	14	136	77	269	246	14268	10251	10106	17993	11260	16462	11446
chr17_29508431_29508430-c.586_587ins11424	chr17	29508429	29508430	29508431	29508430	0	0	0	0	0	0	0	0	0	0	0	0	2	0	0	0	0	0	0	0	0	0	0	0	0.024079	157	0	4	3	90	492	16	14	144	87	325	257	14289	10251	10107	17993	11284	16790	11462
chr17_29508432_29508431-c.586_587ins11424	chr17	29508430	29508431	29508432	29508431	0	0	0	0	0	0	0	0	0	0	0	0	2	0	0	0	0	0	0	0	0	0	0	0	0.0240761	160	1	6	4	93	515	17	14	145	88	333	260	14291	10252	10109	17994	11287	16813	11463
chr17_29508434_29508433-c.586_587ins11424	chr17	29508432	29508433	29508434	29508433	0	0	0	0	0	0	0	0	0	0	0	0	1	0	0	0	0	0	0	0	0	0	0	0	0.0119703	160	22	18	6	135	548	19	14	168	88	415	307	14291	10273	10121	17996	11329	16846	11465
chr17_29508436_29508435-c.586_587ins11424	chr17	29508434	29508435	29508436	29508435	0	0	0	0	0	0	0	0	0	0	0	0	28	0	0	0	0	0	0	0	0	0	0	0	0.335129	162	23	21	7	136	551	20	16	173	89	420	308	14293	10274	10124	17997	11330	16849	11466
chr17_29508436_29508436-c.586_587ins11423	chr17	29508434	29508436	29508436	29508436	1	0	0	0	0	0	1	0	0	0	0	0	6	0	0	0	0	0	0.00589657	0	0	0	0	0	0.0717746	162	23	21	7	136	551	20	16	173	89	420	308	14293	10274	10124	17997	11330	16849	11466
chr17_29508448_29508447-c.=	chr17	29508446	29508447	29508448	29508447	0	0	0	0	1	0	0	0	0	0	0	0	0	0	0	0	0.00482067	0	0	0	0	0	0	0	0	16233	7054	11593	20341	13474	19046	12510	20528	20516	20162	15646	9708	16257	11364	11622	20744	13501	19275	12558
chr17_29508457_29508457-c.604del	chr17	29508455	29508457	29508457	29508457	1	4	0	0	0	0	4	2	2	1	1	0	0	0.0222674	0	0	0	0	0.0185074	0.0152193	0.00877928	0.00446261	0.00472949	0	0	17856	8553	12642	21995	15307	21275	13023	22601	22151	20702	16357	11223	17879	12863	12671	22397	15334	21504	13071
chr17_29508460_29508460-c.607del	chr17	29508458	29508460	29508460	29508460	1	0	0	0	0	0	0	0	0	0	2	0	0	0	0	0	0	0	0	0	0	0	0.00944644	0	0	17861	8542	12813	21991	15283	21282	13040	22327	22014	20863	16361	11163	17884	12852	12842	22393	15310	21511	13088
chr17_29508461_29508461-c.608del	chr17	29508459	29508461	29508461	29508461	1	0	0	0	4	3	0	3	5	5	0	0	5	0	0	0	0.0178725	0.0195067	0	0.0226907	0.0221093	0.0224219	0	0	0.0440131	17837	8511	12649	21713	15172	20965	13022	22310	21928	20654	16508	11155	17860	12821	12678	22115	15199	21194	13070
chr17_29508464_29508464-c.611del	chr17	29508462	29508464	29508464	29508464	1	0	2	1	4	3	2	0	0	1	0	0	0	0	0.0157046	0.00783742	0.0180829	0.0196886	0.00948756	0	0	0.004592	0	0	0	17823	8356	12652	21603	15133	20725	12984	22125	21521	20637	16436	10905	17846	12666	12681	22005	15160	20954	13032
chr17_29508465_29508465-c.612del	chr17	29508463	29508465	29508465	29508465	1	14	2	7	204	54	43	9	32	388	14	9	6	0.0597154	0.0117371	0.0411371	0.737212	0.273123	0.157713	0.0529809	0.109899	1.54597	0.0507543	0.0399582	0.0414194	17391	8290	12588	21407	14939	20200	12562	21681	21030	20163	16396	10645	17414	12602	12618	21813	14969	20431	12610
chr17_29508465_29508466-c.612_613del	chr17	29508463	29508466	29508465	29508466	2	0	55	0	2	0	1	6	2	0	0	0	1	0	0.433281	0	0.00876454	0	0.00467696	0.0456355	0.00879966	0	0	0	0.00889886	17391	8290	12588	21407	14939	20200	12562	21681	21030	20163	16396	10645	17414	12602	12618	21813	14969	20431	12610
chr17_29508467_29508466-c.=	chr17	29508465	29508466	29508467	29508466	0	0	0	0	0	0	3	0	0	0	0	0	0	0	0	0	0	0	0.0149298	0	0	0	0	0	0	17485	8375	12684	21036	14707	19864	12559	21587	20521	20123	16363	10766	17508	12740	12713	21440	14734	20094	12613
chr17_29508467_29508468-c.614_615del	chr17	29508465	29508468	29508467	29508468	2	0	0	0	0	0	0	1	1	0	0	0	44	0	0	0	0	0	0	0.00764368	0.00445511	0	0	0	0.404546	17485	8375	12684	21036	14707	19864	12559	21587	20521	20123	16363	10766	17508	12740	12713	21440	14734	20094	12613
chr17_29508468_29508468-c.615del	chr17	29508466	29508468	29508468	29508468	1	1	0	0	37	1	17	11	0	37	0	0	0	0.00544865	0	0	0.167529	0.00644925	0.0812624	0.0837877	0	0.173716	0	0	0	17485	8510	12849	20977	14766	19865	12564	21582	20513	20118	16357	10721	17508	12820	12878	21379	14793	20094	12613
chr17_29508469_29508468-c.=	chr17	29508467	29508468	29508469	29508468	0	0	0	0	2	0	0	0	0	0	0	0	0	0	0	0	0.00925369	0	0	0	0	0	0	0	0	17486	8509	12863	21174	14764	19846	12555	21568	20462	20072	16342	10750	17510	12819	12892	21613	14792	20092	12615
chr17_29508469_29508469-c.616del	chr17	29508467	29508469	29508469	29508469	1	4	0	0	0	46	6	1411	0	234	12	3	0	0.0105858	0	0	0	0.145876	0.0138422	9.78365	0	0.551853	0.0273253	0.00834974	0	17486	8509	12863	21174	14764	19846	12555	21568	20462	20072	16342	10750	17510	12819	12892	21613	14792	20092	12615
chr17_29508469_29508470-c.616_617del	chr17	29508467	29508470	29508469	29508470	2	0	0	0	0	0	0	0	2	0	0	0	0	0	0	0	0	0	0	0	0.00925326	0	0	0	0	17486	8509	12863	21174	14764	19846	12555	21568	20462	20072	16342	10750	17510	12819	12892	21613	14792	20092	12615
chr17_29508470_29508469-c.=	chr17	29508468	29508469	29508470	29508469	0	0	0	0	1	0	0	0	0	1	0	0	0	0	0	0	0.0046693	0	0	0	0	0.00487788	0	0	0	17482	8465	12864	21005	14695	19838	11153	21472	20142	19857	16247	10794	17509	12775	12893	21407	14768	20073	12612
chr17_29508470_29508471-c.617_618del	chr17	29508468	29508471	29508470	29508471	2	7	0	0	0	0	0	0	45	0	0	0	0	0.0392336	0	0	0	0	0	0	0.20836	0	0	0	0	17482	8465	12864	21005	14695	19838	11153	21472	20142	19857	16247	10794	17509	12775	12893	21407	14768	20073	12612
chr17_29508471_29508470-c.=	chr17	29508469	29508470	29508471	29508470	0	0	0	0	8	0	0	0	1	2	0	0	0	0	0	0	0.0374059	0	0	0	0.00465054	0.00971888	0	0	0	17476	8461	12870	20957	14762	19839	12482	21319	20384	19868	16248	10791	17506	12771	12899	21359	14789	20068	12530
chr17_29508471_29508471-c.618del	chr17	29508469	29508471	29508471	29508471	1	1	39	3	0	0	60	0	66	4	0	1	4	0.0052371	0.287146	0.021354	0	0	0.280978	0	0.289919	0.0179095	0	0.0055391	0.0337687	17476	8461	12870	20957	14762	19839	12482	21319	20384	19868	16248	10791	17506	12771	12899	21359	14789	20068	12530
chr17_29508472_29508471-c.=	chr17	29508470	29508471	29508472	29508471	0	0	0	0	0	0	0	0	0	2	0	0	0	0	0	0	0	0	0	0	0	0.00975895	0	0	0	17473	8428	12868	20962	14762	20010	12481	21724	20374	19884	16386	10785	17504	12777	12900	21364	14789	20299	12529
chr17_29508473_29508472-c.=	chr17	29508471	29508472	29508473	29508472	0	0	0	30	0	0	0	0	8	38	0	0	0	0	0	0.227956	0	0	0	0	0.0352228	0.181063	0	0	0	17449	8466	12871	20959	14684	20030	12481	21836	20370	19882	16390	10726	17472	12776	12900	21361	14711	20259	12529
chr17_29508473_29508473-c.620del	chr17	29508471	29508473	29508473	29508473	1	256	112	3	0	2	4	0	0	1	14	119	106	1.17647	0.674896	0.0168947	0	0.00987031	0.0143404	0	0	0.0035419	0.0505259	0.542562	0.759463	17449	8466	12871	20959	14684	20030	12481	21836	20370	19882	16390	10726	17472	12776	12900	21361	14711	20259	12529
chr17_29508474_29508473-c.=	chr17	29508472	29508473	29508474	29508473	0	0	2	0	2	0	0	0	211	0	0	0	0	0	0.014376	0	0.0086253	0	0	0	0.969336	0	0	0	0	17295	8351	12866	20876	14673	20018	12473	21673	20299	19848	16070	10621	17574	12773	12898	21278	14702	20251	12521
chr17_29508474_29508475-c.621_622del	chr17	29508472	29508475	29508474	29508475	2	0	0	0	0	0	0	0	2	0	0	0	0	0	0	0	0	0	0	0	0.00920895	0	0	0	0	17295	8351	12866	20876	14673	20018	12473	21673	20299	19848	16070	10621	17574	12773	12898	21278	14702	20251	12521
chr17_29508475_29508474-c.=	chr17	29508473	29508474	29508475	29508474	0	0	0	0	0	0	0	0	1	0	0	0	0	0	0	0	0	0	0	0	0.00462406	0	0	0	0	17527	8462	12868	20873	14671	19942	12469	21579	20302	20279	16040	10728	17550	12772	12897	21275	14698	20171	12517
chr17_29508475_29508475-c.622del	chr17	29508473	29508475	29508475	29508475	1	4	0	145	0	0	0	0	25	0	2	238	97	0.0171699	0	0.916065	0	0	0	0	0.087643	0	0.00731158	1.2164	0.717977	17527	8462	12868	20873	14671	19942	12469	21579	20302	20279	16040	10728	17550	12772	12897	21275	14698	20171	12517
chr17_29508475_29508476-c.622_623del	chr17	29508473	29508476	29508475	29508476	2	0	0	0	0	0	0	0	0	0	0	0	2	0	0	0	0	0	0	0	0	0	0	0	0.0184758	17527	8462	12868	20873	14671	19942	12469	21579	20302	20279	16040	10728	17550	12772	12897	21275	14698	20171	12517
chr17_29508476_29508476-c.623del	chr17	29508474	29508476	29508476	29508476	1	73	0	0	0	0	0	0	2	30	76	0	0	0.39687	0	0	0	0	0	0	0.00852497	0.137087	0.349948	0	0	17530	8480	12780	21067	14672	20035	12469	21558	20296	20333	15797	10627	17557	12790	12954	21469	14699	20264	12517
chr17_29508477_29508477-c.624del	chr17	29508475	29508477	29508477	29508477	1	72	0	1	0	0	72	0	0	0	0	0	0	0.394764	0	0.0071316	0	0	0.339419	0	0	0	0	0	0	17565	8529	13087	21201	14583	20212	12470	21785	20259	20296	16036	10725	17661	12839	13116	21603	14610	20441	12518
chr17_29508478_29508478-c.625del	chr17	29508476	29508478	29508478	29508478	1	0	0	3	0	0	0	0	4	0	0	0	0	0	0	0.0228035	0	0	0	0	0.0182838	0	0	0	0	17568	8531	13104	21227	14580	20128	12470	21787	20290	20421	15899	10725	17663	12841	13134	21629	14607	20429	12518
chr17_29508479_29508478-c.=	chr17	29508477	29508478	29508479	29508478	0	3	0	0	0	0	0	0	0	0	0	0	0	0.0169827	0	0	0	0	0	0	0	0	0	0	0	17642	8530	13082	21247	14569	20195	12470	21755	20207	20409	15882	10722	17665	12840	13114	21649	14596	20424	12518
chr17_29508479_29508479-c.626del	chr17	29508477	29508479	29508479	29508479	1	16	0	0	0	0	0	0	0	0	0	0	0	0.0905746	0	0	0	0	0	0	0	0	0	0	0	17642	8530	13082	21247	14569	20195	12470	21755	20207	20409	15882	10722	17665	12840	13114	21649	14596	20424	12518
chr17_29508480_29508479-c.=	chr17	29508478	29508479	29508480	29508479	0	217	0	0	0	0	0	0	0	0	0	0	0	1.23156	0	0	0	0	0	0	0	0	0	0	0	17581	8591	13082	21194	14368	20113	12467	21200	20210	20388	15720	10647	17620	12901	13111	21596	14395	20342	12515
chr17_29508480_29508480-c.627del	chr17	29508478	29508480	29508480	29508480	1	2	0	0	1	1	0	0	0	0	36	0	0	0.0111625	0	0	0.00455095	0.00682895	0	0	0	0	0.173576	0	0	17581	8591	13082	21194	14368	20113	12467	21200	20210	20388	15720	10647	17620	12901	13111	21596	14395	20342	12515
chr17_29508481_29508480-c.=	chr17	29508479	29508480	29508481	29508480	0	2	0	0	0	0	0	0	83	0	0	0	0	0.0108652	0	0	0	0	0	0	0.390263	0	0	0	0	17751	8588	13058	21171	14403	20083	12468	21201	20177	20445	15552	10932	17776	12898	13087	21574	14431	20312	12516
chr17_29508481_29508481-c.628del	chr17	29508479	29508481	29508481	29508481	1	0	1	72	95	123	2	0	2	2	2	0	9	0	0.00657898	0.487233	0.386558	0.773658	0.00835658	0	0.00798895	0.00836441	0.0081643	0	0.0696416	17751	8588	13058	21171	14403	20083	12468	21201	20177	20445	15552	10932	17776	12898	13087	21574	14431	20312	12516
chr17_29508481_29508483-c.628_630del	chr17	29508479	29508483	29508481	29508483	3	0	0	0	1	0	0	0	0	0	0	0	0	0	0	0	0.00463521	0	0	0	0	0	0	0	0	17751	8588	13058	21171	14403	20083	12468	21201	20177	20445	15552	10932	17776	12898	13087	21574	14431	20312	12516
chr17_29508482_29508481-c.=	chr17	29508480	29508481	29508482	29508481	0	0	0	0	0	0	0	0	2	0	0	0	0	0	0	0	0	0	0	0	0.00941575	0	0	0	0	17714	8572	12977	21074	14228	20032	12467	21194	20209	20431	15554	10826	17737	12883	13078	21572	14378	20263	12515
chr17_29508482_29508484-c.629_631del	chr17	29508480	29508484	29508482	29508484	3	0	0	0	36	0	0	0	0	0	0	0	0	0	0	0	0.166883	0	0	0	0	0	0	0	0	17714	8572	12977	21074	14228	20032	12467	21194	20209	20431	15554	10826	17737	12883	13078	21572	14378	20263	12515
chr17_29508483_29508482-c.=	chr17	29508481	29508482	29508483	29508482	0	0	0	0	0	0	0	0	85	0	0	0	0	0	0	0	0	0	0	0	0.400339	0	0	0	0	17855	8609	13034	21167	14351	20049	12471	21187	20456	20479	15588	10832	17878	12919	13063	21606	14378	20278	12519
chr17_29508483_29508483-c.630del	chr17	29508481	29508483	29508483	29508483	1	6	0	1	0	0	0	0	0	0	0	0	1	0.0335096	0	0.0076256	0	0	0	0	0	0	0	0	0.00911581	17855	8609	13034	21167	14351	20049	12471	21187	20456	20479	15588	10832	17878	12919	13063	21606	14378	20278	12519
chr17_29508484_29508483-c.=	chr17	29508482	29508483	29508484	29508483	0	0	0	0	0	0	0	0	1	0	0	0	0	0	0	0	0	0	0	0	0.00471809	0	0	0	0	17850	8821	13008	21172	14604	20111	12545	21150	20393	20541	15583	10828	17879	13131	13038	21611	14631	20340	12593
chr17_29508484_29508484-c.631del	chr17	29508482	29508484	29508484	29508484	1	103	0	0	0	0	6	0	0	1	0	0	237	0.479951	0	0	0	0	0.0235986	0	0	0.00389372	0	0	2.05509	17850	8821	13008	21172	14604	20111	12545	21150	20393	20541	15583	10828	17879	13131	13038	21611	14631	20340	12593
chr17_29508488_29508488-c.635del	chr17	29508486	29508488	29508488	29508488	1	2	0	0	0	2	0	2	5	0	4	1	0	0.011087	0	0	0	0.0136644	0	0.0157745	0.023384	0	0.0190879	0.00625449	0	17888	8762	12596	21223	14509	20236	12546	21209	20224	20513	15564	10764	17911	13072	12625	21625	14536	20465	12594
chr17_29508489_29508490-c.636_637del	chr17	29508487	29508490	29508489	29508490	2	0	0	0	0	0	0	0	0	1	0	0	0	0	0	0	0	0	0	0	0	0.00496574	0	0	0	17710	8654	12286	21127	14459	20040	12544	21129	20022	20197	15450	10698	17735	12964	12315	21529	14488	20269	12594
chr17_29508490_29508490-c.637del	chr17	29508488	29508490	29508490	29508490	1	2	0	0	0	1	0	0	1	0	0	0	0	0.0113322	0	0	0	0.0069867	0	0	0.0047472	0	0	0	0	17607	8542	12282	21068	14265	20119	12545	20985	19975	20196	15446	10770	17630	12852	12311	21470	14292	20348	12593
chr17_29508492_29508492-c.639del	chr17	29508490	29508492	29508492	29508492	1	1	0	0	0	0	5	0	0	0	0	0	0	0.00569281	0	0	0	0	0.0244659	0	0	0	0	0	0	17504	8536	12280	20965	14302	20197	12536	20977	19373	20247	15627	10753	17527	12846	12309	21367	14329	20426	12584
chr17_29508492_29508788-c.639_715del	chr17	29508490	29508788	29508492	29508788	297	0	0	0	0	0	2	0	0	0	0	0	0	0	0	0	0	0	0.00979144	0	0	0	0	0	0	17504	8536	12280	20965	14302	20197	12536	20977	19373	20247	15627	10753	17527	12846	12309	21367	14329	20426	12584
chr17_29508504_29508725-c.651_654delins2	chr17	29508502	29508725	29508504	29508725	222	0	1	0	0	0	0	0	0	0	0	0	0	0	0.00881523	0	0	0	0	0	0	0	0	0	0	13677	7034	11180	18159	12596	17704	10099	17146	14433	16172	11757	9531	13700	11344	11209	18561	12623	17935	10147
chr17_29508505_29508725-c.652_654delins2	chr17	29508503	29508725	29508505	29508725	221	9	2	4	2	2	13	3	5	0	5	1	2	0.0642423	0.0171353	0.0347512	0.0104942	0.0154051	0.0708844	0.028777	0.0283173	0	0.0295308	0.00805296	0.0201994	13650	7032	11175	18108	12588	17679	10094	17132	14424	16164	11754	9528	13673	11343	11204	18510	12615	17910	10142
chr17_29508505_29509523-c.652_730delins2	chr17	29508503	29509523	29508505	29509523	1019	0	0	0	0	0	0	1	0	0	0	0	0	0	0	0	0	0	0	0.00985999	0	0	0	0	0	13650	7032	11175	18108	12588	17679	10094	17132	14424	16164	11754	9528	13673	11343	11204	18510	12615	17910	10142
chr17_29508508_29508507-c.654_655ins220	chr17	29508506	29508507	29508508	29508507	0	0	2	0	0	0	0	0	0	0	0	0	0	0	0.0177054	0	0	0	0	0	0	0	0	0	0	13476	6983	11051	17922	12453	17363	9968	16914	14287	15967	11647	9464	13508	11296	11084	18326	12482	17607	10020
chr17_29508508_29508705-c.654_655ins22	chr17	29508506	29508705	29508508	29508705	198	0	0	0	0	1	0	0	0	0	0	0	0	0	0	0	0	0.00801154	0	0	0	0	0	0	0	13476	6983	11051	17922	12453	17363	9968	16914	14287	15967	11647	9464	13508	11296	11084	18326	12482	17607	10020
chr17_29508508_29508727-c.=	chr17	29508506	29508727	29508508	29508727	220	10713	5704	8560	14318	9852	13383	7262	12887	11286	11847	8821	7865	1.05437	0.648728	1.02414	1.03722	1.04885	1.0065	0.955631	1.00588	1.04055	0.959799	0.9747	1.09729	13476	6983	11051	17922	12453	17363	9968	16914	14287	15967	11647	9464	13508	11296	11084	18326	12482	17607	10020
chr17_29508508_29509525-c.655_730del	chr17	29508506	29509525	29508508	29509525	1018	0	375	197	0	219	123	77	0	1	133	704	75	0	1.55411	0.780789	0	0.770067	0.294215	0.324513	0	0.00284867	0.345611	3.09615	0.33139	13476	6983	11051	17922	12453	17363	9968	16914	14287	15967	11647	9464	13508	11296	11084	18326	12482	17607	10020
chr17_29508508_29509630-c.655_835del	chr17	29508506	29509630	29508508	29509630	1123	0	0	0	0	0	0	0	0	0	180	0	0	0	0	0	0	0	0	0	0	0	1.10558	0	0	13476	6983	11051	17922	12453	17363	9968	16914	14287	15967	11647	9464	13508	11296	11084	18326	12482	17607	10020
chr17_29508509_29508508-c.654_655ins220	chr17	29508507	29508508	29508509	29508508	0	0	26	0	0	0	0	0	0	0	0	0	0	0	0.231915	0	0	0	0	0	0	0	0	0	0	2308	819	2087	3288	2146	3394	2353	3692	2678	3297	1940	1415	13053	11211	10877	18010	12247	17144	9744
chr17_29508509_29536036-c.655_1392delins5433	chr17	29508507	29536036	29508509	29536036	27528	0	1	0	0	0	0	0	0	0	0	0	0	0	0.00891981	0	0	0	0	0	0	0	0	0	0	2308	819	2087	3288	2146	3394	2353	3692	2678	3297	1940	1415	13053	11211	10877	18010	12247	17144	9744
chr17_29508510_29508509-c.654_655ins220	chr17	29508508	29508509	29508510	29508509	0	0	9	0	0	0	0	0	0	0	0	0	0	0	0.0836431	0	0	0	0	0	0	0	0	0	0	814	367	785	1261	857	825	999	1347	1039	1303	811	502	11559	10760	9575	15983	10958	14575	8390
chr17_29508511_29508510-c.654_655ins220	chr17	29508509	29508510	29508511	29508510	0	0	1	0	0	0	0	0	0	0	0	0	0	0	0.00929454	0	0	0	0	0	0	0	0	0	0	814	366	785	1261	857	825	998	1346	1038	1303	811	502	11559	10759	9575	15983	10958	14575	8389
chr17_29508520_29553478-c.655_2027delins12	chr17	29508518	29553478	29508520	29553478	44959	0	0	0	0	1	0	0	0	0	0	0	0	0	0	0	0	0.00917179	0	0	0	0	0	0	0	765	351	741	1156	802	757	945	1236	952	1237	751	477	11510	10744	9531	15878	10903	14507	8336
chr17_29508551_29508551-c.654_655ins219	chr17	29508549	29508551	29508551	29508551	1	0	0	0	0	0	0	0	1	0	0	0	0	0	0	0	0	0	0	0	0.00772917	0	0	0	0	0	38	2	9	0	16	0	1	0	0	0	8	10745	10431	8792	14731	10102	13766	7391
chr17_29508560_29704244-c.655_11528delins52	chr17	29508558	29704244	29508560	29704244	195685	0	0	0	1	0	0	0	0	0	0	0	0	0	0	0	0.00678841	0	0	0	0	0	0	0	0	0	38	2	9	0	16	0	1	0	0	0	8	10745	10431	8792	14731	10102	13766	7391
chr17_29508580_29508580-c.654_655ins219	chr17	29508578	29508580	29508580	29508580	1	0	0	1	0	0	0	0	0	0	0	0	0	0	0	0.011374	0	0	0	0	0	0	0	0	0	0	25	2	0	0	15	0	1	1	0	0	7	10745	10418	8792	14723	10102	13765	7391
chr17_29508689_29508689-c.654_655ins219	chr17	29508687	29508689	29508689	29508689	1	0	0	1	1	0	1	0	0	0	0	1	0	0	0	0.0113503	0.00677389	0	0.00725351	0	0	0	0	0.0101453	0	2	0	1	1	10	1	0	0	2	2	4	1	10747	10393	8791	14724	10112	13751	7391
chr17_29508692_29508691-c.654_655ins220	chr17	29508690	29508691	29508692	29508691	0	0	0	0	0	0	0	0	0	0	0	0	1	0	0	0	0	0	0	0	0	0	0	0	0.0124378	2	0	1	1	11	1	0	0	2	2	4	1	10747	10393	8791	14724	10113	13751	7391
chr17_29508709_29508710-c.654_655ins218	chr17	29508707	29508710	29508709	29508710	2	0	0	0	0	0	0	0	0	0	2	0	0	0	0	0	0	0	0	0	0	0	0.0160308	0	0	2	0	1	1	153	1	0	115	2	2	4	1	10747	10393	8791	14724	10254	13751	7391
chr17_29508711_29633098-c.655_4772delins19942	chr17	29508709	29633098	29508711	29633098	124388	0	0	0	0	0	0	0	0	1	0	0	0	0	0	0	0	0	0	0	0	0.00876808	0	0	0	2	0	1	1	153	1	0	115	2	0	4	1	10747	10393	8791	14724	10254	13751	7391
chr17_29508717_29508717-c.654_655ins219	chr17	29508715	29508717	29508717	29508717	1	0	0	0	0	0	0	0	0	0	0	1	0	0	0	0	0	0	0	0	0	0	0	0.0101688	0	2	0	1	1	154	1	0	115	1	2	4	1	10747	10393	8791	14724	10255	13751	7391
chr17_29508741_29508741-c.668del	chr17	29508739	29508741	29508741	29508741	1	3	0	1	2	2	1	1	0	3	1	2	1	0.0235367	0	0.00879492	0.0111876	0.0172398	0.00591472	0.0128031	0	0.0217471	0.00650783	0.0175305	0.00957686	12594	10980	11014	17273	11230	16355	7598	15053	13535	14565	10279	10151	12617	12783	11240	17676	11477	16709	7724
chr17_29508742_29508741-c.=	chr17	29508740	29508741	29508742	29508741	0	0	1	0	0	0	0	0	0	0	0	0	0	0	0.00788706	0	0	0	0	0	0	0	0	0	0	12400	10876	10854	17091	10959	16207	7229	14751	13323	14041	10183	10065	12426	12679	11081	17496	11208	16562	7356
chr17_29508745_29508746-c.672_673del	chr17	29508743	29508746	29508745	29508746	2	0	0	0	0	0	4	0	0	0	0	0	0	0	0	0	0	0	0.0258431	0	0	0	0	0	0	11045	10429	9534	14674	9830	15124	6262	12451	11448	12642	9263	9378	11068	12232	9760	15077	10077	15478	6388
chr17_29508747_29508747-c.674del	chr17	29508745	29508747	29508747	29508747	1	0	0	2	3	0	3	2	0	3	1	0	1	0	0	0.0202866	0.0192872	0	0.0190823	0.0310238	0	0.0255264	0.00740266	0	0.0100987	11182	10420	9532	14991	9784	15201	6261	12626	11520	12733	9272	9620	11205	12223	9758	15394	10031	15559	6387
chr17_29508751_29508750-c.=	chr17	29508749	29508750	29508751	29508750	0	2	0	0	0	0	0	0	0	1	0	0	0	0.0172027	0	0	0	0	0	0	0	0.00856734	0	0	0	11594	10583	9509	15154	9935	15256	6257	12717	11536	12715	9273	9690	11617	12386	9735	15557	10182	15610	6383
chr17_29508751_29508751-c.678del	chr17	29508749	29508751	29508751	29508751	1	0	1	0	0	0	1	1	1	0	0	0	0	0	0.00805174	0	0	0	0.00638781	0.0156349	0.00781435	0	0	0	0	11594	10583	9509	15154	9935	15256	6257	12717	11536	12715	9273	9690	11617	12386	9735	15557	10182	15610	6383
chr17_29508752_29508751-c.=	chr17	29508750	29508751	29508752	29508751	0	0	0	0	0	0	0	0	0	0	0	1	0	0	0	0	0	0	0	0	0	0	0	0.00972668	0	11594	10582	9509	15154	9933	15257	6255	12716	11537	12713	9273	9692	11617	12386	9735	15557	10180	15612	6382
chr17_29508753_29508752-c.=	chr17	29508751	29508752	29508753	29508752	0	0	0	0	1	0	0	0	0	0	0	0	0	0	0	0	0.00643998	0	0	0	0	0	0	0	0	11592	10583	9528	15125	9936	15259	6257	12715	11535	12716	9273	9693	11615	12386	9754	15528	10183	15613	6383
chr17_29508753_29508753-c.680del	chr17	29508751	29508753	29508753	29508753	1	0	2	1	1	0	0	0	0	1	0	1	0	0	0.016096	0.0102142	0.00641391	0	0	0	0	0.0085484	0	0.00969019	0	11592	10583	9528	15125	9936	15259	6257	12715	11535	12716	9273	9693	11615	12386	9754	15528	10183	15613	6383
chr17_29508755_29508755-c.682del	chr17	29508753	29508755	29508755	29508755	1	0	0	0	0	1	0	3	0	3	1	0	1	0	0	0	0	0.00982189	0	0.0467836	0	0.025005	0.00743011	0	0.00993214	11600	10493	9530	14982	9852	15269	6256	12636	11799	12725	8785	9815	11623	12296	9756	15385	10099	15623	6382
chr17_29508757_29508757-c.684del	chr17	29508755	29508757	29508757	29508757	1	0	0	0	0	0	0	0	1	0	0	0	0	0	0	0	0	0	0	0	0.00772141	0	0	0	0	11705	10315	9532	14891	9882	15287	6221	12906	11794	12601	9163	9791	11728	12118	9758	15294	10129	15641	6347
chr17_29508760_29508760-c.687del	chr17	29508758	29508760	29508760	29508760	1	0	0	0	0	0	0	0	10	0	0	0	0	0	0	0	0	0	0	0	0.0777061	0	0	0	0	11438	10271	9526	14626	9797	15056	5511	12824	11593	12511	9020	9485	11461	12074	9752	15029	10044	15410	5637
chr17_29508761_29508761-c.688del	chr17	29508759	29508761	29508761	29508761	1	0	0	0	0	1	0	0	0	0	0	0	0	0	0	0	0	0.0101266	0	0	0	0	0	0	0	11435	10132	9221	14623	9628	14958	5501	12812	11592	12364	9020	9108	11458	11935	9447	15026	9875	15312	5627
chr17_29508762_29508762-c.689del	chr17	29508760	29508762	29508762	29508762	1	0	0	0	0	102	0	0	0	0	0	0	0	0	0	0	0	1.03669	0	0	0	0	0	0	0	11431	10096	9202	14645	9591	14815	5491	12788	11543	12355	9020	9067	11454	11899	9428	15048	9839	15169	5617
chr17_29508764_29508764-c.691del	chr17	29508762	29508764	29508764	29508764	1	3	0	0	2	1	0	0	4	0	0	1	0	0.0260504	0	0	0.0135298	0.0104569	0	0	0.0311672	0	0	0.00990547	0	11425	10071	9078	14275	9246	14351	5169	12719	11391	12165	9013	8735	11448	11874	9304	14678	9493	14705	5295
chr17_29508766_29509600-c.693_805del	chr17	29508764	29509600	29508766	29509600	835	0	0	0	0	0	0	0	0	0	78	0	0	0	0	0	0	0	0	0	0	0	0.616162	0	0	11417	10066	8876	14268	9271	14393	5164	12725	11578	12037	8999	8735	11440	11869	9102	14671	9518	14747	5290
chr17_29508767_29509639-c.694_844del	chr17	29508765	29509639	29508767	29509639	873	0	60	0	0	0	0	0	0	0	0	0	0	0	0.50603	0	0	0	0	0	0	0	0	0	0	11417	10054	8869	14267	9189	14366	5162	12726	11587	11954	8981	8734	11440	11857	9095	14670	9436	14720	5288
chr17_29508767_29702005-c.694_9289del	chr17	29508765	29702005	29508767	29702005	193239	0	0	1	0	0	0	0	0	0	0	0	0	0	0	0.0109951	0	0	0	0	0	0	0	0	0	11417	10054	8869	14267	9189	14366	5162	12726	11587	11954	8981	8734	11440	11857	9095	14670	9436	14720	5288
chr17_29508768_29508768-c.695del	chr17	29508766	29508768	29508768	29508768	1	0	0	0	0	0	0	0	0	0	0	1	0	0	0	0	0	0	0	0	0	0	0	0.0103842	0	11416	9921	8816	14236	9121	14358	5164	12721	11590	11673	8622	8732	11439	11784	9043	14639	9368	14712	5290
chr17_29508769_29508768-c.=	chr17	29508767	29508768	29508769	29508768	0	0	0	0	0	0	0	0	0	1	0	0	0	0	0	0	0	0	0	0	0	0.00856604	0	0	0	11414	9960	8799	14240	9101	14446	5163	12718	11556	11629	8361	8732	11437	11823	9026	14643	9348	14800	5289
chr17_29508769_29508769-c.696del	chr17	29508767	29508769	29508769	29508769	1	0	1	1	0	12	0	1	0	1	0	4	0	0	0.00829993	0.0108745	0	0.127331	0	0.0185709	0	0.00840595	0	0.0420195	0	11414	9960	8799	14240	9101	14446	5163	12718	11556	11629	8361	8732	11437	11823	9026	14643	9348	14800	5289
chr17_29508769_29509534-c.696_739del	chr17	29508767	29509534	29508769	29509534	766	0	0	0	0	0	0	0	0	0	0	0	43	0	0	0	0	0	0	0	0	0	0	0	0.482929	11414	9960	8799	14240	9101	14446	5163	12718	11556	11629	8361	8732	11437	11823	9026	14643	9348	14800	5289
chr17_29508769_29625553-c.696_4772delins27284	chr17	29508767	29625553	29508769	29625553	116785	0	0	0	0	0	1	0	0	0	0	0	0	0	0	0	0	0	0.00675676	0	0	0	0	0	0	11414	9960	8799	14240	9101	14446	5163	12718	11556	11629	8361	8732	11437	11823	9026	14643	9348	14800	5289
chr17_29508774_29508773-c.=	chr17	29508772	29508773	29508774	29508773	0	0	0	0	0	0	1	0	0	0	0	0	0	0	0	0	0	0	0.00688326	0	0	0	0	0	0	11491	9939	8612	14192	9140	14173	4563	12396	11143	11361	7694	8656	11514	11802	8840	14596	9387	14528	4689
chr17_29508774_29508774-c.701del	chr17	29508772	29508774	29508774	29508774	1	0	0	0	0	71	0	0	0	0	0	0	0	0	0	0	0	0.756365	0	0	0	0	0	0	0	11491	9939	8612	14192	9140	14173	4563	12396	11143	11361	7694	8656	11514	11802	8840	14596	9387	14528	4689
chr17_29508774_29508775-c.701_702del	chr17	29508772	29508775	29508774	29508775	2	0	1	0	0	1	0	0	0	0	0	0	0	0	0.00846494	0	0	0.0106448	0	0	0	0	0	0	0	11491	9939	8612	14192	9140	14173	4563	12396	11143	11361	7694	8656	11514	11802	8840	14596	9387	14528	4689
chr17_29508776_29508776-c.703del	chr17	29508774	29508776	29508776	29508776	1	0	0	0	0	0	0	0	0	2	0	0	0	0	0	0	0	0	0	0	0	0.0198039	0	0	0	11010	9713	8288	13225	8742	12718	3654	11827	9981	10699	7437	7825	11033	11580	8516	13629	8990	13073	3780
chr17_29508777_29508777-c.704del	chr17	29508775	29508777	29508777	29508777	1	0	0	0	0	0	0	0	0	204	0	0	0	0	0	0	0	0	0	0	0	2.0176	0	0	0	11020	9485	8289	13034	8357	12751	3655	11723	10008	10514	7297	7831	11043	11351	8517	13438	8594	13106	3781
chr17_29508778_29508778-c.705del	chr17	29508776	29508778	29508778	29508778	1	1	0	2	0	0	0	0	1	2	1	0	1	0.00904737	0	0.0233633	0	0	0	0	0.0083883	0.0196669	0.00886635	0	0.0123487	10957	9356	8287	12921	8355	12763	3738	11799	9808	10504	7320	7831	10980	11222	8515	13325	8592	13118	3864
chr17_29508783_29508782-c.=	chr17	29508781	29508782	29508783	29508782	0	0	1	0	0	0	0	0	0	0	0	0	0	0	0.00926612	0	0	0	0	0	0	0	0	0	0	10354	8926	6929	11472	7487	11377	2823	10515	8782	9625	6409	7141	10377	10792	7157	11876	7724	11732	2949
chr17_29508784_29508783-c.=	chr17	29508782	29508783	29508784	29508783	0	0	1	0	0	0	0	0	0	0	0	0	0	0	0.00937119	0	0	0	0	0	0	0	0	0	0	10067	8805	6862	11034	7340	11016	2814	10484	8773	9097	6355	7102	10090	10671	7090	11438	7577	11371	2940
chr17_29508784_29508784-c.711del	chr17	29508782	29508784	29508784	29508784	1	0	4	4	4	1	1	0	2	6	3	0	7	0	0.0364049	0.054884	0.0339562	0.0127902	0.00851938	0	0.0184214	0.0658481	0.0297215	0	0.0933786	10067	8805	6862	11034	7340	11016	2814	10484	8773	9097	6355	7102	10090	10671	7090	11438	7577	11371	2940
chr17_29508786_29508787-c.713_714del	chr17	29508784	29508787	29508786	29508787	2	0	0	0	0	0	0	14	0	0	0	0	0	0	0	0	0	0	0	0.432232	0	0	0	0	0	9158	8060	7187	10460	7065	10559	3113	10162	8878	8328	5523	7034	9181	9926	7415	10864	7302	10913	3239
chr17_29508800_29509563-c.727_768del	chr17	29508798	29509563	29508800	29509563	764	0	0	0	0	0	2	0	0	0	0	0	0	0	0	0	0	0	0.0218484	0	0	0	0	0	0	6404	5439	4943	7835	4406	8802	1782	7730	7425	6023	4015	6115	6427	7305	5171	8239	4643	9154	1908
chr17_29508804_29509525-c.=	chr17	29508802	29509525	29508804	29509525	722	5340	4147	4231	6278	3220	6350	1135	6530	5772	5154	3181	4832	1.10039	0.69002	1.13266	1.01995	1.00666	0.974279	0.912109	1.11454	1.10596	0.992631	0.769922	1.05521	5836	5144	4294	6978	3595	7433	1353	7039	6204	5513	3844	5292	5859	7010	4522	7382	3832	7787	1479
chr17_29508804_29509526-c.731del	chr17	29508802	29509526	29508804	29509526	723	0	0	0	0	0	0	0	1	1	1	0	0	0	0	0	0	0	0	0	0.0140794	0.0158195	0.0160515	0	0	5836	5144	4294	6978	3595	7433	1353	7039	6204	5513	3844	5292	5859	7010	4522	7382	3832	7787	1479
chr17_29508804_29509630-c.731_835del	chr17	29508802	29509630	29508804	29509630	827	4	0	0	0	142	12	0	0	0	0	0	117	0.0442172	0	0	0	3.05412	0.100315	0	0	0	0	0	1.56525	5836	5144	4294	6978	3595	7433	1353	7039	6204	5513	3844	5292	5859	7010	4522	7382	3832	7787	1479
chr17_29508804_29648623-c.731_4772delins4214	chr17	29508802	29648623	29508804	29648623	139820	0	0	0	0	0	0	0	0	0	1	0	0	0	0	0	0	0	0	0	0	0	0.0160953	0	0	5836	5144	4294	6978	3595	7433	1353	7039	6204	5513	3844	5292	5859	7010	4522	7382	3832	7787	1479
chr17_29508820_29508821-c.730_731ins720	chr17	29508818	29508821	29508820	29508821	2	0	0	0	0	0	2	0	1	0	0	0	0	0	0	0	0	0	0.0297297	0	0.0151681	0	0	0	0	0	0	0	0	0	2	0	1	0	0	0	0	5367	6013	4459	6682	3599	6718	1261
chr17_29509534_29527461-c.739_910del	chr17	29509532	29527461	29509534	29527461	17928	0	0	0	0	0	0	0	0	3	0	0	0	0	0	0	0	0	0	0	0	0.0510117	0	0	0	5423	5895	4443	6310	3445	6507	1216	6545	5781	5459	4156	4915	5450	6167	4474	6714	3605	6750	1264
chr17_29509543_29509543-c.748del	chr17	29509541	29509543	29509543	29509543	1	3	0	2	0	3	1	0	0	2	0	2	0	0.0551765	0	0.0438014	0	0.0845642	0.0146	0	0	0.0332644	0	0.0465408	0	5300	5717	4438	6190	3325	6443	1069	6539	5776	5450	4153	4840	5327	5989	4469	6594	3485	6686	1117
chr17_29509543_29509544-c.748_749del	chr17	29509541	29509544	29509543	29509544	2	0	0	0	0	0	0	0	0	0	0	2	0	0	0	0	0	0	0	0	0	0	0	0.0475398	0	5300	5717	4438	6190	3325	6443	1069	6539	5776	5450	4153	4840	5327	5989	4469	6594	3485	6686	1117
chr17_29509548_29509548-c.753del	chr17	29509546	29509548	29509548	29509548	1	0	0	0	0	0	0	0	2	0	0	0	0	0	0	0	0	0	0	0	0.0305672	0	0	0	0	5265	5703	4434	6099	3315	6538	937	6491	5622	5413	4153	4862	5292	5975	4465	6503	3475	6781	985
chr17_29509549_29509549-c.754del	chr17	29509547	29509549	29509549	29509549	1	0	1	0	0	0	0	0	0	0	0	1	0	0	0.0166775	0	0	0	0	0	0	0	0	0.0237014	0	5265	5703	4434	6099	3315	6540	937	6488	5629	5483	4153	4881	5292	5975	4465	6503	3475	6783	985
chr17_29509551_29509551-c.756del	chr17	29509549	29509551	29509551	29509551	1	1	0	2	0	0	1	0	0	2	0	0	0	0.0187134	0	0.0444542	0	0	0.0146393	0	0	0.0347309	0	0	0	5264	5703	4434	6167	3277	6518	937	6488	5607	5323	4153	4881	5291	5975	4465	6571	3438	6761	985
chr17_29509552_29509553-c.757_758del	chr17	29509550	29509553	29509552	29509553	2	0	0	0	0	1	0	0	0	0	0	0	0	0	0	0	0	0.0290087	0	0	0	0	0	0	0	5266	5702	4432	6167	3277	6519	923	6487	5603	5323	4153	4881	5294	5974	4465	6571	3438	6763	971
chr17_29509553_29509553-c.758del	chr17	29509551	29509553	29509553	29509553	1	1	1	0	1	0	0	0	0	1	2	10	0	0.0182987	0.0162189	0	0.0147524	0	0	0	0	0.0170117	0.0329392	0.234882	0	5269	5702	4434	6163	3286	6521	923	6487	5593	5323	4153	4881	5296	5974	4465	6567	3448	6764	971
chr17_29509554_29509554-c.759del	chr17	29509552	29509554	29509554	29509554	1	24	83	0	3	0	1	0	0	1	4	317	1	0.247763	0.796671	0	0.0245141	0	0.00791526	0	0	0.00939837	0.0364255	6.35737	0.0105168	5268	5701	4432	6153	3284	6517	923	6452	5590	5320	4143	4880	5296	5974	4463	6558	3446	6760	971
chr17_29509555_29509554-c.=	chr17	29509553	29509554	29509555	29509554	0	1	0	0	0	0	0	0	0	0	0	0	0	0.0188351	0	0	0	0	0	0	0	0	0	0	0	5244	5618	4432	6091	3288	6483	923	6200	5591	5418	3836	4880	5295	5973	4463	6498	3449	6727	971
chr17_29509555_29509556-c.760_761del	chr17	29509553	29509556	29509555	29509556	2	0	0	0	0	17	0	0	0	11	0	0	0	0	0	0	0	0.483115	0	0	0	0.184394	0	0	0	5244	5618	4432	6091	3288	6483	923	6200	5591	5418	3836	4880	5295	5973	4463	6498	3449	6727	971
chr17_29509556_29509555-c.=	chr17	29509554	29509555	29509556	29509555	0	4	0	0	0	0	0	0	0	0	0	0	0	0.0753263	0	0	0	0	0	0	0	0	0	0	0	5269	5695	4432	5989	3283	6431	923	6506	5509	5422	4153	4880	5296	5967	4463	6393	3461	6674	971
chr17_29509556_29509556-c.761del	chr17	29509554	29509556	29509556	29509556	1	80	0	0	86	0	32	0	0	0	27	142	0	0.996166	0	0	0.878415	0	0.297786	0	0	0	0.279447	2.50606	0	5269	5695	4432	5989	3283	6431	923	6506	5509	5422	4153	4880	5296	5967	4463	6393	3461	6674	971
chr17_29509556_29509557-c.761_762del	chr17	29509554	29509557	29509556	29509557	2	0	0	0	0	1	0	0	0	0	0	0	0	0	0	0	0	0.0288159	0	0	0	0	0	0	0	5269	5695	4432	5989	3283	6431	923	6506	5509	5422	4153	4880	5296	5967	4463	6393	3461	6674	971
chr17_29509557_29509556-c.=	chr17	29509555	29509556	29509557	29509556	0	33	0	0	0	0	0	0	0	0	0	0	0	0.624152	0	0	0	0	0	0	0	0	0	0	0	5166	5682	4429	5803	3282	6419	923	6519	5508	5394	4005	4790	5273	5954	4460	6293	3461	6694	971
chr17_29509557_29509557-c.762del	chr17	29509555	29509557	29509557	29509557	1	1	0	0	0	0	0	0	7	53	115	0	0	0.014902	0	0	0	0	0	0	0.0843514	0.793111	1.74563	0	0	5166	5682	4429	5803	3282	6419	923	6519	5508	5394	4005	4790	5273	5954	4460	6293	3461	6694	971
chr17_29509557_29509558-c.762_763del	chr17	29509555	29509558	29509557	29509558	2	0	0	0	31	0	0	0	0	0	1	0	0	0	0	0	0.490548	0	0	0	0	0	0.0159379	0	0	5166	5682	4429	5803	3282	6419	923	6519	5508	5394	4005	4790	5273	5954	4460	6293	3461	6694	971
chr17_29509558_29509558-c.763del	chr17	29509556	29509558	29509558	29509558	1	1	1	0	0	0	0	0	0	3	0	1	1	0.0186178	0.0164983	0	0	0	0	0	0	0.0528758	0	0.0235189	0.0198039	5274	5710	4428	5900	3390	6462	923	6506	5462	5300	4145	4777	5302	5982	4459	6335	3552	6705	971
chr17_29509559_29509560-c.764_765del	chr17	29509557	29509560	29509559	29509560	2	0	0	0	0	1	0	0	0	0	0	0	0	0	0	0	0	0.0284137	0	0	0	0	0	0	0	5356	5707	4264	5903	3349	6462	923	6598	5512	5486	4142	4596	5384	5980	4295	6338	3510	6705	971
chr17_29509560_29509560-c.765del	chr17	29509558	29509560	29509560	29509560	1	5	4	0	5	2	6	0	3	3	5	6	0	0.0860751	0.0602532	0	0.0724423	0.0525004	0.0823407	0	0.0406091	0.046498	0.0775106	0.133393	0	5473	5999	4252	6123	3434	6654	932	6923	5984	5534	4223	4634	5500	6271	4283	6527	3596	6897	980
chr17_29509560_29509561-c.765_766del	chr17	29509558	29509561	29509560	29509561	2	0	0	0	0	1	0	0	0	0	0	0	0	0	0	0	0	0.0277577	0	0	0	0	0	0	0	5473	5999	4252	6123	3434	6654	932	6923	5984	5534	4223	4634	5500	6271	4283	6527	3596	6897	980
chr17_29509562_29556043-c.767_2410del	chr17	29509560	29556043	29509562	29556043	46482	0	0	0	0	0	1	0	0	1	0	0	0	0	0	0	0	0	0.0144013	0	0	0.0160241	0	0	0	5463	6018	4360	6029	3467	6678	932	6950	6118	5520	4217	4601	5490	6290	4391	6433	3629	6921	980
chr17_29509563_29509564-c.768_769del	chr17	29509561	29509564	29509563	29509564	2	0	0	0	2	0	0	0	0	1	0	0	0	0	0	0	0.0287798	0	0	0	0	0.0147325	0	0	0	5847	6396	4684	6536	4097	7179	995	7938	6666	6477	4258	4882	5874	6668	4715	6940	4258	7423	1043
chr17_29509563_29556044-c.768_2411del	chr17	29509561	29556044	29509563	29556044	46482	0	0	0	0	0	111	0	0	0	0	0	0	0	0	0	0	0	1.49535	0	0	0	0	0	0	5847	6396	4684	6536	4097	7179	995	7938	6666	6477	4258	4882	5874	6668	4715	6940	4258	7423	1043
chr17_29509564_29509564-c.769del	chr17	29509562	29509564	29509564	29509564	1	0	0	0	0	0	0	0	0	0	0	2	0	0	0	0	0	0	0	0	0	0	0	0.0479042	0	5854	6210	4687	6622	4174	7028	995	7514	6717	6575	4121	4884	5881	6482	4718	7028	4335	7383	1043
chr17_29509566_29509566-c.771del	chr17	29509564	29509566	29509566	29509566	1	0	0	0	0	0	0	0	0	0	0	1	0	0	0	0	0	0	0	0	0	0	0	0.0239636	0	5954	6491	4875	6623	4185	7042	995	7577	6824	6558	4119	5019	5981	6763	4906	7027	4346	7395	1043
chr17_29509567_29509567-c.772del	chr17	29509565	29509567	29509567	29509567	1	0	0	0	0	1	0	0	2	0	0	0	0	0	0	0	0	0.0229502	0	0	0.025903	0	0	0	0	5951	6511	4910	6759	4186	7028	995	7662	6820	6376	4119	5019	5978	6783	4941	7163	4347	7379	1043
chr17_29509568_29509568-c.773del	chr17	29509566	29509568	29509568	29509568	1	1	5	0	24	0	0	1	2	1	2	2	0	0.0158288	0.0708799	0	0.33362	0	0	0.0912994	0.0246557	0.0136586	0.0274706	0.0454064	0	5948	6433	4853	6596	4182	7000	995	7633	6819	6324	4123	5017	5975	6705	4884	7000	4344	7351	1043
chr17_29509570_29509569-c.=	chr17	29509568	29509569	29509570	29509569	0	0	0	0	0	0	0	0	0	0	0	15	0	0	0	0	0	0	0	0	0	0	0	0.359109	0	6015	6382	4688	6459	4173	6850	996	7406	6864	6194	4123	4953	6042	6654	4719	6863	4334	7201	1044
chr17_29509570_29509571-c.775_776del	chr17	29509568	29509571	29509570	29509571	2	0	0	0	1	0	0	0	0	0	0	0	0	0	0	0	0.0145709	0	0	0	0	0	0	0	0	6015	6382	4688	6459	4173	6850	996	7406	6864	6194	4123	4953	6042	6654	4719	6863	4334	7201	1044
chr17_29509572_29509572-c.777del	chr17	29509570	29509572	29509572	29509572	1	0	0	0	0	0	72	0	0	0	0	0	0	0	0	0	0	0	1.00111	0	0	0	0	0	0	5902	6236	4685	6509	4034	6841	996	7638	6857	6232	4012	4948	5929	6508	4716	6914	4195	7192	1044
chr17_29509573_29509573-c.778del	chr17	29509571	29509573	29509573	29509573	1	0	0	0	0	0	0	0	1	0	0	0	0	0	0	0	0	0	0	0	0.0127567	0	0	0	0	5761	6214	4674	6532	4078	6655	996	7796	6513	6050	3954	4648	5788	6486	4705	6936	4239	7078	1044
chr17_29509574_29509574-c.779del	chr17	29509572	29509574	29509574	29509574	1	0	1	4	0	1	3	1	1	0	0	0	4	0	0.0161939	0.0829524	0	0.0227747	0.0416611	0.0932795	0.0123003	0	0	0	0.0804041	5706	5717	4674	6606	4100	6649	999	7838	7049	6026	3953	4645	5733	5989	4705	7010	4261	7000	1047
chr17_29509574_29556055-c.779_2422del	chr17	29509572	29556055	29509574	29556055	46482	0	0	0	0	0	1	0	0	0	0	0	0	0	0	0	0	0	0.0142857	0	0	0	0	0	0	5706	5717	4674	6606	4100	6649	999	7838	7049	6026	3953	4645	5733	5989	4705	7010	4261	7000	1047
chr17_29509575_29527525-c.780_974del	chr17	29509573	29527525	29509575	29527525	17951	0	0	0	0	0	1	0	0	0	0	0	0	0	0	0	0	0	0.0142288	0	0	0	0	0	0	5712	5695	4674	6612	4270	6673	1587	8093	7087	6212	3952	4639	5739	5968	4709	7016	4432	7028	1636
chr17_29509576_29509575-c.=	chr17	29509574	29509575	29509576	29509575	0	0	0	0	0	0	0	0	1	0	0	0	0	0	0	0	0	0	0	0	0.0121729	0	0	0	0	5765	5755	4675	6789	4109	6723	1654	8172	7017	6213	3951	4491	5792	6027	4706	7193	4270	7076	1702
chr17_29509576_29509576-c.781del	chr17	29509574	29509576	29509576	29509576	1	0	0	0	0	1	0	0	2	0	0	0	0	0	0	0	0	0.0233675	0	0	0.024294	0	0	0	0	5765	5755	4675	6789	4109	6723	1654	8172	7017	6213	3951	4491	5792	6027	4706	7193	4270	7076	1702
chr17_29509579_29509578-c.=	chr17	29509577	29509578	29509579	29509578	0	0	0	0	0	0	1	0	0	0	0	0	0	0	0	0	0	0	0.0146177	0	0	0	0	0	0	5733	5682	4667	6725	4041	6488	1673	7983	6672	6208	3871	4487	5760	5954	4698	7129	4202	6841	1721
chr17_29509579_29509579-c.784del	chr17	29509577	29509579	29509579	29509579	1	0	0	0	0	0	0	0	0	0	0	0	105	0	0	0	0	0	0	0	0	0	0	0	2.23642	5733	5682	4667	6725	4041	6488	1673	7983	6672	6208	3871	4487	5760	5954	4698	7129	4202	6841	1721
chr17_29509580_29509580-c.785del	chr17	29509578	29509580	29509580	29509580	1	0	0	0	2	0	0	0	0	0	0	0	0	0	0	0	0.0270636	0	0	0	0	0	0	0	0	5727	6035	4668	6986	4041	6479	1762	7986	6888	6213	3869	4418	5754	6307	4699	7390	4202	6832	1810
chr17_29509581_29509581-c.786del	chr17	29509579	29509581	29509581	29509581	1	0	0	0	0	0	0	0	58	0	0	0	0	0	0	0	0	0	0	0	0.720945	0	0	0	0	5730	6070	4682	7031	4033	6682	1770	8001	6894	6254	3864	4519	5757	6342	4713	7437	4194	7035	1818
chr17_29509582_29509582-c.787del	chr17	29509580	29509582	29509582	29509582	1	1	1	5	4	1	16	1	10	2	2	3	0	0.0162849	0.0147826	0.100205	0.0504891	0.0223424	0.218779	0.0516882	0.111846	0.0271841	0.0275037	0.072441	0	5728	6067	4681	7044	4036	6627	1771	8350	6800	6253	3847	4402	5755	6339	4712	7448	4197	6980	1819
chr17_29509583_29509582-c.=	chr17	29509581	29509582	29509583	29509582	0	0	0	0	0	0	0	0	0	0	2	0	0	0	0	0	0	0	0	0	0	0	0.0295639	0	0	5766	6068	4769	7035	3984	6529	1770	8446	6956	6194	3834	4396	5794	6341	4805	7443	4146	6898	1819
chr17_29509584_29509585-c.789_790del	chr17	29509582	29509585	29509584	29509585	2	0	0	0	0	0	0	0	0	0	1	0	0	0	0	0	0	0	0	0	0	0	0.0147016	0	0	5694	6067	4782	7038	3983	6574	1772	8456	6963	6233	3836	4326	5721	6339	4813	7442	4144	6927	1820
chr17_29509584_29509586-c.789_791del	chr17	29509582	29509586	29509584	29509586	3	0	0	1	0	0	0	0	0	0	0	0	0	0	0	0.0207771	0	0	0	0	0	0	0	0	0	5694	6067	4782	7038	3983	6574	1772	8456	6963	6233	3836	4326	5721	6339	4813	7442	4144	6927	1820
chr17_29509585_29509585-c.790del	chr17	29509583	29509585	29509585	29509585	1	0	12	188	0	0	0	0	0	22	359	0	0	0	0.101785	2.56052	0	0	0	0	0	0.169452	3.767	0	0	5693	6055	4781	7020	3979	6497	1773	8459	6908	6233	3524	4315	5720	6327	4813	7424	4140	6850	1821
chr17_29509585_29509586-c.790_791del	chr17	29509583	29509586	29509585	29509586	2	0	0	48	0	0	0	0	0	0	0	0	0	0	0	0.997299	0	0	0	0	0	0	0	0	0	5693	6055	4781	7020	3979	6497	1773	8459	6908	6233	3524	4315	5720	6327	4813	7424	4140	6850	1821
chr17_29509586_29509585-c.=	chr17	29509584	29509585	29509586	29509585	0	0	0	0	0	0	1	0	0	0	0	0	0	0	0	0	0	0	0.0146606	0	0	0	0	0	0	5762	6039	4546	6990	3974	6468	1775	8463	6887	5871	3430	4312	5789	6323	4814	7394	4135	6821	1823
chr17_29509586_29509586-c.791del	chr17	29509584	29509586	29509586	29509586	1	1	0	0	1	0	0	0	0	0	1	0	0	0.0172299	0	0	0.0134853	0	0	0	0	0	0.0146648	0	0	5762	6039	4546	6990	3974	6468	1775	8463	6887	5871	3430	4312	5789	6323	4814	7394	4135	6821	1823
chr17_29509586_29509587-c.791_792del	chr17	29509584	29509587	29509586	29509587	2	0	0	0	0	0	0	0	1	0	0	0	0	0	0	0	0	0	0	0	0.011755	0	0	0	0	5762	6039	4546	6990	3974	6468	1775	8463	6887	5871	3430	4312	5789	6323	4814	7394	4135	6821	1823
chr17_29509587_29509587-c.792del	chr17	29509585	29509587	29509587	29509587	1	0	2	0	2	0	0	0	0	0	0	0	0	0	0.0314466	0	0.027637	0	0	0	0	0	0	0	0	5767	6072	4738	6811	3770	6441	1775	8454	6842	6141	3387	4247	5795	6344	4818	7216	3931	6794	1823
chr17_29509587_29509588-c.792_793del	chr17	29509585	29509588	29509587	29509588	2	0	0	0	0	0	0	0	12	0	1	0	0	0	0	0	0	0	0	0	0.141002	0	0.0147121	0	0	5767	6072	4738	6811	3770	6441	1775	8454	6842	6141	3387	4247	5795	6344	4818	7216	3931	6794	1823
chr17_29509588_29509587-c.=	chr17	29509586	29509587	29509588	29509587	0	0	0	22	0	0	0	0	0	8	0	0	0	0	0	0.452699	0	0	0	0	0	0.104771	0	0	0	5784	6060	4781	6963	3738	6415	1777	8588	7229	5950	3385	4239	5811	6334	4812	7369	3899	6768	1825
chr17_29509588_29509588-c.793del	chr17	29509586	29509588	29509588	29509588	1	24	96	0	48	0	4	0	0	18	19	0	0	0.330094	1.31685	0	0.529783	0	0.0460523	0	0	0.193881	0.230868	0	0	5784	6060	4781	6963	3738	6415	1777	8588	7229	5950	3385	4239	5811	6334	4812	7369	3899	6768	1825
chr17_29509588_29509589-c.793_794del	chr17	29509586	29509589	29509588	29509589	2	0	0	0	4	0	0	0	1	0	30	0	0	0	0	0	0.0520495	0	0	0	0.0110506	0	0.457385	0	0	5784	6060	4781	6963	3738	6415	1777	8588	7229	5950	3385	4239	5811	6334	4812	7369	3899	6768	1825
chr17_29509589_29509588-c.=	chr17	29509587	29509588	29509589	29509588	0	0	0	130	0	0	0	0	0	0	0	0	0	0	0	2.71853	0	0	0	0	0	0	0	0	0	5765	5907	4751	6922	3766	6456	1777	8599	7228	5887	3253	4223	5816	6275	4782	7378	3927	6813	1825
chr17_29509589_29509589-c.794del	chr17	29509587	29509589	29509589	29509589	1	0	0	0	2	0	1	0	4	0	0	0	0	0	0	0	0.0269584	0	0.0145806	0	0.0460358	0	0	0	0	5765	5907	4751	6922	3766	6456	1777	8599	7228	5887	3253	4223	5816	6275	4782	7378	3927	6813	1825
chr17_29509590_29509589-c.=	chr17	29509588	29509589	29509590	29509589	0	0	0	0	0	1	0	0	0	0	0	0	0	0	0	0	0	0.0258465	0	0	0	0	0	0	0	5775	5966	4711	6853	3708	6338	1778	8540	6997	5608	3178	4095	5802	6238	4742	7263	3869	6692	1826
chr17_29509590_29509590-c.795del	chr17	29509588	29509590	29509590	29509590	1	3	0	0	0	0	0	0	2	0	0	0	0	0.0515971	0	0	0	0	0	0	0.0231767	0	0	0	0	5775	5966	4711	6853	3708	6338	1778	8540	6997	5608	3178	4095	5802	6238	4742	7263	3869	6692	1826
chr17_29509591_29509590-c.=	chr17	29509589	29509590	29509591	29509590	0	0	0	1	178	1	0	0	0	0	0	0	0	0	0	0.0308657	3.29775	0.0219887	0	0	0	0	0	0	0	4412	4074	2453	4960	3323	4223	1747	7297	6198	4026	2471	2628	4442	4346	2484	5364	3484	4576	1795
chr17_29509591_29509591-c.796del	chr17	29509589	29509591	29509591	29509591	1	0	0	0	0	0	11	0	288	0	29	0	41	0	0	0	0	0	0.155558	0	3.23978	0	0.418019	0	1.00655	4412	4074	2453	4960	3323	4223	1747	7297	6198	4026	2471	2628	4442	4346	2484	5364	3484	4576	1795
chr17_29509592_29509591-c.=	chr17	29509590	29509591	29509592	29509591	0	0	0	0	0	3	1	0	0	0	0	0	0	0	0	0	0	0.0857168	0.0215567	0	0	0	0	0	0	4412	3788	2327	4896	3332	4239	1747	7013	6027	4003	2469	2571	4439	4060	2358	5300	3493	4603	1795
chr17_29509592_29509592-c.797del	chr17	29509590	29509592	29509592	29509592	1	77	23	0	2	108	37	3	8	11	38	2	2	1.12694	0.344289	0	0.0222828	2.18378	0.495011	0.0993802	0.064562	0.106791	0.50924	0.0469135	0.0419389	4412	3788	2327	4896	3332	4239	1747	7013	6027	4003	2469	2571	4439	4060	2358	5300	3493	4603	1795
chr17_29509593_29509592-c.=	chr17	29509591	29509592	29509593	29509592	0	0	49	0	0	2	114	0	0	0	0	0	0	0	0.979758	0	0	0.0429099	2.21831	0	0	0	0	0	0	4187	3771	2331	4797	3224	4220	1745	7301	6017	4011	2323	2611	4291	4066	2362	5203	3493	4610	1796
chr17_29509594_29509593-c.=	chr17	29509592	29509593	29509594	29509593	0	0	0	0	0	296	0	0	0	0	0	0	0	0	0	0	0	8.30062	0	0	0	0	0	0	0	4238	3793	2331	4791	3405	4269	2557	7310	5980	3990	2190	2611	4265	4065	2362	5195	3566	4622	2605
chr17_29509594_29509595-c.799_800del	chr17	29509592	29509595	29509594	29509595	2	0	0	8	0	0	0	0	0	0	0	0	0	0	0	0.338696	0	0	0	0	0	0	0	0	0	4238	3793	2331	4791	3405	4269	2557	7310	5980	3990	2190	2611	4265	4065	2362	5195	3566	4622	2605
chr17_29509595_29509595-c.800del	chr17	29509593	29509595	29509595	29509595	1	81	0	0	28	0	199	1	0	0	63	0	1	1.20375	0	0	0.316741	0	3.17094	0.0216307	0	0	0.883731	0	0.0203084	4239	3790	2324	4793	3399	4267	2599	7319	5980	3832	2189	2610	4266	4062	2363	5197	3560	4620	2647
chr17_29509596_29509595-c.=	chr17	29509594	29509595	29509596	29509595	0	0	0	0	47	0	0	0	73	0	0	0	0	0	0	0	0.826275	0	0	0	0.916156	0	0	0	0	4158	3698	2531	4786	3428	4059	2855	7321	5988	3716	2188	2648	4266	3970	2570	5218	3589	4611	2904
chr17_29509597_29509597-c.802del	chr17	29509595	29509597	29509597	29509597	1	20	16	0	4	0	30	2	1	4	1	2	3	0.41242	0.352844	0	0.0645227	0	0.582147	0.0586065	0.0115312	0.0560236	0.0195674	0.0763184	0.0899512	4242	3699	2544	4887	3436	4251	2863	7322	5987	3775	2185	2644	4269	3971	2575	5291	3597	4604	2911
chr17_29509597_29704548-c.802_11832del	chr17	29509595	29704548	29509597	29704548	194952	0	2	0	0	0	0	0	0	0	0	0	0	0	0.0503651	0	0	0	0	0	0	0	0	0	0	4242	3699	2544	4887	3436	4251	2863	7322	5987	3775	2185	2644	4269	3971	2575	5291	3597	4604	2911
chr17_29509599_29509599-c.804del	chr17	29509597	29509599	29509599	29509599	1	0	0	0	1	0	0	0	1	0	0	6	0	0	0	0	0.0183272	0	0	0	0.0125329	0	0	0.270469	0	4446	3584	2551	5036	3248	4026	2868	7730	6175	3704	2158	2303	4473	3858	2582	5319	3409	4379	2916
chr17_29509599_29509601-c.804_806del	chr17	29509597	29509601	29509599	29509601	3	0	0	0	0	0	0	0	0	1	1	0	0	0	0	0	0	0	0	0	0	0.0158974	0.0233689	0	0	4446	3584	2551	5036	3248	4026	2868	7730	6175	3704	2158	2303	4473	3858	2582	5319	3409	4379	2916
chr17_29509604_29509604-c.809del	chr17	29509602	29509604	29509604	29509604	1	1	2	0	3	0	2	1	6	0	2	0	0	0.0220799	0.0520943	0	0.058261	0	0.047923	0.0365161	0.0748307	0	0.0446255	0	0	4373	3466	2619	4736	2855	3711	2616	7783	5510	3872	1557	2112	4400	3740	2650	5019	3016	4064	2664
chr17_29509605_29509604-c.=	chr17	29509603	29509604	29509605	29509604	0	0	0	0	0	1	0	0	0	0	0	0	0	0	0	0	0	0.0331565	0	0	0	0	0	0	0	4398	3694	2620	4868	2855	3735	2618	7783	5510	3886	1557	2113	4426	3970	2651	5154	3016	4090	2667
chr17_29509607_29509606-c.=	chr17	29509605	29509606	29509607	29509606	0	0	0	0	0	1	0	0	0	0	0	0	0	0	0	0	0	0.0330142	0	0	0	0	0	0	0	4483	3715	2712	5114	2868	3844	2620	7593	5618	3889	1552	2256	4510	3989	2743	5397	3029	4197	2668
chr17_29509607_29527572-c.812_1021del	chr17	29509605	29527572	29509607	29527572	17966	0	0	0	0	0	5	0	0	0	0	0	0	0	0	0	0	0	0.119133	0	0	0	0	0	0	4483	3715	2712	5114	2868	3844	2620	7593	5618	3889	1552	2256	4510	3989	2743	5397	3029	4197	2668
chr17_29509613_29509613-c.818del	chr17	29509611	29509613	29509613	29509613	1	0	0	0	0	0	0	1	0	0	0	0	0	0	0	0	0	0	0	0.0332779	0	0	0	0	0	5425	5158	3234	6440	3450	5018	2957	7738	7423	5277	1926	2555	5452	5432	3265	6723	3611	5376	3005
chr17_29509614_29509614-c.819del	chr17	29509612	29509614	29509614	29509614	1	4	0	1	0	0	1	0	0	0	0	0	0	0.0730016	0	0.0302815	0	0	0.0183589	0	0	0	0	0	0	5428	5290	3244	6451	3452	5038	2959	7741	7435	5287	1940	2554	5455	5564	3275	6734	3613	5396	3008
chr17_29509616_29509615-c.=	chr17	29509614	29509615	29509616	29509615	0	0	0	0	33	0	0	0	0	0	0	0	0	0	0	0	0.459418	0	0	0	0	0	0	0	0	5513	5267	3441	6900	3454	5116	2964	7752	7444	5731	2096	2331	5540	5541	3472	7183	3615	5473	3012
chr17_29509616_29509616-c.821del	chr17	29509614	29509616	29509616	29509616	1	2	0	1	0	1	2	0	1	1	0	0	0	0.0357144	0	0.0284747	0	0.0273455	0.0361531	0	0.0126632	0.0130832	0	0	0	5513	5267	3441	6900	3454	5116	2964	7752	7444	5731	2096	2331	5540	5541	3472	7183	3615	5473	3012
chr17_29509617_29509618-c.822_823del	chr17	29509615	29509618	29509617	29509618	2	2	0	0	0	0	0	0	0	0	0	0	0	0.0366367	0	0	0	0	0	0	0	0	0	0	0	5430	5233	3444	6800	3453	5114	2965	7752	7373	5708	2097	2323	5459	5507	3476	7083	3615	5473	3013
chr17_29509618_29509617-c.=	chr17	29509616	29509617	29509618	29509617	0	0	129	0	0	0	0	0	0	0	0	0	0	0	2.34205	0	0	0	0	0	0	0	0	0	0	5428	5234	3447	6731	3494	5116	2965	7754	7376	5696	2098	2317	5457	5508	3478	7014	3655	5473	3013
chr17_29509618_29509618-c.823del	chr17	29509616	29509618	29509618	29509618	1	0	0	0	0	1	0	0	0	0	0	1	0	0	0	0	0	0.0272447	0	0	0	0	0	0.0463531	0	5428	5234	3447	6731	3494	5116	2965	7754	7376	5696	2098	2317	5457	5508	3478	7014	3655	5473	3013
chr17_29509619_29509619-c.824del	chr17	29509617	29509619	29509619	29509619	1	182	0	0	0	0	0	0	0	0	0	0	0	3.42556	0	0	0	0	0	0	0	0	0	0	0	5284	5231	3446	6731	3493	5117	2964	7818	7405	5534	2098	2118	5313	5505	3477	7014	3655	5474	3012
chr17_29509621_29509621-c.826del	chr17	29509619	29509621	29509621	29509621	1	0	0	0	0	0	0	0	0	0	1	0	0	0	0	0	0	0	0	0	0	0	0.0164312	0	0	4956	5078	3587	6627	3362	5062	2965	7766	7398	5595	2148	2073	4983	5352	3618	6910	3523	5419	3013
chr17_29509622_29509623-c.827_828del	chr17	29509620	29509623	29509622	29509623	2	0	0	0	0	0	0	0	2	0	0	2	0	0	0	0	0	0	0	0	0.0253987	0	0	0.0905333	0	4953	5081	3594	6630	3340	5047	2959	7766	7404	5590	2150	2073	4980	5355	3625	6913	3501	5404	3007
chr17_29509623_29509623-c.828del	chr17	29509621	29509623	29509623	29509623	1	0	0	0	0	0	0	0	0	0	3	0	0	0	0	0	0	0	0	0	0	0	0.0493259	0	0	4955	5081	3596	6633	3341	5046	2960	7764	7404	5591	2151	2073	4982	5355	3627	6916	3502	5403	3008
chr17_29509624_29509624-c.829del	chr17	29509622	29509624	29509624	29509624	1	0	0	0	0	0	0	0	0	0	149	0	0	0	0	0	0	0	0	0	0	0	2.44985	0	0	4954	5082	3578	6636	3339	5046	2962	7764	7405	5588	2151	2071	4981	5356	3609	6919	3500	5403	3010
chr17_29509625_29509625-c.830del	chr17	29509623	29509625	29509625	29509625	1	0	0	0	0	0	0	0	0	0	1	0	0	0	0	0	0	0	0	0	0	0	0.0164393	0	0	4948	5083	3577	6637	3339	5046	2888	7768	7356	5443	2154	2068	4975	5357	3608	6920	3500	5403	2936
chr17_29509626_29509626-c.831del	chr17	29509624	29509626	29509626	29509626	1	0	14	0	0	0	1	0	1	1	0	0	0	0	0.260282	0	0	0	0.0180367	0	0.0124668	0.013068	0	0	0	4891	5083	3858	6637	3340	5046	2888	7769	7352	5650	2470	1993	4918	5357	3889	6920	3501	5403	2936
chr17_29509626_29509627-c.831_832del	chr17	29509624	29509627	29509626	29509627	2	0	0	19	0	0	0	0	4	0	0	0	0	0	0	0.486294	0	0	0	0	0.0490196	0	0	0	0	4891	5083	3858	6637	3340	5046	2888	7769	7352	5650	2470	1993	4918	5357	3889	6920	3501	5403	2936
chr17_29509627_29509626-c.=	chr17	29509625	29509626	29509627	29509626	0	0	0	0	0	0	0	0	0	9	0	0	0	0	0	0	0	0	0	0	0	0.120741	0	0	0	4879	5069	3725	6701	3413	5043	2889	7764	7351	5632	2478	1992	4906	5357	3775	6984	3574	5401	2937
chr17_29509627_29509627-c.832del	chr17	29509625	29509627	29509627	29509627	1	2	3	1	3	7	4	0	3	6	3	0	0	0.0387807	0.0533439	0.0251686	0.0408707	0.188852	0.0706563	0	0.0365197	0.0768368	0.0466422	0	0	4879	5069	3725	6701	3413	5043	2889	7764	7351	5632	2478	1992	4906	5357	3775	6984	3574	5401	2937
chr17_29509628_29509627-c.=	chr17	29509626	29509627	29509628	29509627	0	0	0	0	1	0	0	0	0	1	0	0	0	0	0	0	0.0142969	0	0	0	0	0.013391	0	0	0	4883	5082	3728	6700	3407	5051	2887	7762	7350	5630	2478	1992	4912	5359	3779	6986	3575	5397	2935
chr17_29509629_29509628-c.=	chr17	29509627	29509628	29509629	29509628	0	0	0	0	0	0	0	0	0	6	0	0	0	0	0	0	0	0	0	0	0	0.0787815	0	0	0	4969	5090	3747	6751	3417	5135	2888	7832	7514	5636	2476	2058	4996	5364	3778	7034	3578	5477	2936
chr17_29509631_29509631-c.836del	chr17	29509629	29509631	29509631	29509631	1	2	1	0	0	0	0	0	0	0	1	0	0	0.0398586	0.0180956	0	0	0	0	0	0	0	0.016334	0	0	4975	5224	3995	6752	3839	5204	2889	8137	7790	5599	2555	2191	5002	5498	4026	7035	4000	5546	2937
chr17_29509635_29509634-c.=	chr17	29509633	29509634	29509635	29509634	0	0	0	0	0	0	0	0	1	0	0	0	0	0	0	0	0	0	0	0	0.0119446	0	0	0	0	5062	5605	4028	6979	4064	5336	2887	8328	8918	5883	2756	2613	5085	5753	4059	7261	4083	5601	2935
chr17_29509635_29509635-c.840del	chr17	29509633	29509635	29509635	29509635	1	2	2	2	2	0	0	0	1	3	2	2	1	0.0382966	0.0338361	0.0480191	0.0267918	0	0	0	0.0116022	0.032367	0.0314202	0.0694977	0.0360018	5062	5605	4028	6979	4064	5336	2887	8328	8918	5883	2756	2613	5085	5753	4059	7261	4083	5601	2935
chr17_29509635_29679375-c.840_7495del	chr17	29509633	29679375	29509635	29679375	169741	0	0	0	0	0	0	0	0	112	0	0	0	0	0	0	0	0	0	0	0	1.24169	0	0	0	5062	5605	4028	6979	4064	5336	2887	8328	8918	5883	2756	2613	5085	5753	4059	7261	4083	5601	2935
chr17_29509637_29509637-c.842del	chr17	29509635	29509637	29509637	29509637	1	0	0	0	2	0	0	0	1	0	0	0	0	0	0	0	0.0275183	0	0	0	0.0119261	0	0	0	0	5052	5711	4070	6978	3960	5228	2891	8320	8877	5886	2765	2616	5075	5859	4101	7260	3979	5493	2939
chr17_29509638_29509638-c.843del	chr17	29509636	29509638	29509638	29509638	1	4	2	1	5	1	1	3	1	0	1	0	0	0.0538643	0.0247856	0.0182243	0.0547295	0.0188337	0.0139149	0.0771475	0.00908087	0	0.0113521	0	0	7249	7733	5325	8663	5164	6747	3768	10695	11090	8282	5276	3366	7272	7881	5356	8947	5183	7012	3816
chr17_29509640_29509640-c.845del	chr17	29509638	29509640	29509640	29509640	1	0	0	0	0	0	0	0	0	0	0	1	0	0	0	0	0	0	0	0	0	0	0	0.0185874	0	7554	8038	5304	8846	5187	7139	4156	11105	11681	8482	5326	3685	7577	8186	5335	9128	5206	7404	4204
chr17_29509641_29509641-c.846del	chr17	29509639	29509641	29509641	29509641	1	0	1	0	0	0	0	0	0	0	0	0	0	0	0.0122175	0	0	0	0	0	0	0	0	0	0	7555	8097	5316	9019	5141	7064	4161	11333	11711	8579	5654	3689	7578	8185	5347	9301	5160	7329	4209
chr17_29509641_29527437-c.846_888delins2	chr17	29509639	29527437	29509641	29527437	17797	32	0	0	0	0	0	0	0	0	0	0	0	0.422275	0	0	0	0	0	0	0	0	0	0	0	7555	8097	5316	9019	5141	7064	4161	11333	11711	8579	5654	3689	7578	8185	5347	9301	5160	7329	4209
chr17_29509643_29509644-c.848_849del	chr17	29509641	29509644	29509643	29509644	2	0	0	0	1	0	0	0	0	0	21	0	1	0	0	0	0.0105321	0	0	0	0	0	0.235334	0	0.0263411	7527	8122	5619	8991	5134	7135	4557	11421	11628	8582	5695	3622	7582	8210	5650	9273	5153	7400	4605
chr17_29509648_29527592-c.853_1041del	chr17	29509646	29527592	29509648	29527592	17945	0	0	0	0	0	0	0	31	0	0	0	0	0	0	0	0	0	0	0	0.272408	0	0	0	0	7814	8610	5588	9151	5492	7126	4581	11336	11828	8610	5619	3602	7869	8698	5619	9433	5511	7391	4629
chr17_29509649_29509649-c.854del	chr17	29509647	29509649	29509649	29509649	1	1	0	0	0	0	0	0	0	1	0	0	1	0.0140065	0	0	0	0	0	0	0	0.00893766	0	0	0.028925	7060	8195	5318	8780	5005	6418	4491	10627	10931	8267	5367	3359	7115	8283	5349	9062	5024	6683	4539
chr17_29509651_29509651-c.856del	chr17	29509649	29509651	29509651	29509651	1	0	1	1	6	1	2	3	5	24	3	0	2	0	0.0112656	0.0178299	0.0621576	0.0181911	0.0278555	0.064285	0.0444205	0.205568	0.0301533	0	0.0553812	7298	8368	5315	8956	5221	6585	4419	10680	11104	9183	5720	3363	7353	8456	5346	9238	5240	6850	4467
chr17_29509654_29509653-c.=	chr17	29509652	29509653	29509654	29509653	0	0	0	0	0	0	0	0	0	0	1	0	0	0	0	0	0	0	0	0	0	0	0.0103029	0	0	7536	8411	5324	9102	5250	6718	4417	10642	11271	9395	6255	3445	7591	8499	5355	9384	5269	6983	4465
chr17_29509654_29509654-c.859del	chr17	29509652	29509654	29509654	29509654	1	0	0	0	0	0	0	0	0	0	0	1	0	0	0	0	0	0	0	0	0	0	0	0.0158504	0	7536	8411	5324	9102	5250	6718	4417	10642	11271	9395	6255	3445	7591	8499	5355	9384	5269	6983	4465
chr17_29509655_29509654-c.=	chr17	29509653	29509654	29509655	29509654	0	0	0	0	0	0	0	0	0	0	100	0	0	0	0	0	0	0	0	0	0	0	1.02976	0	0	7538	8382	5324	9101	5249	6723	4412	10642	11311	9400	6255	3444	7593	8470	5355	9383	5268	6988	4460
chr17_29509655_29509655-c.860del	chr17	29509653	29509655	29509655	29509655	1	0	0	0	0	0	0	0	0	72	0	89	0	0	0	0	0	0	0	0	0	0.553728	0	1.33466	0	7538	8382	5324	9101	5249	6723	4412	10642	11311	9400	6255	3444	7593	8470	5355	9383	5268	6988	4460
chr17_29509656_29509655-c.=	chr17	29509654	29509655	29509656	29509655	0	0	0	0	0	0	0	0	0	0	1	0	0	0	0	0	0	0	0	0	0	0	0.0102817	0	0	7591	8327	5221	8996	5191	6703	4114	10546	11244	9415	6165	3353	7646	8415	5252	9278	5210	6968	4162
chr17_29509657_29509658-c.862_863del	chr17	29509655	29509658	29509657	29509658	2	0	0	0	0	0	7	0	0	0	0	0	0	0	0	0	0	0	0.0995733	0	0	0	0	0	0	7666	8305	5224	8997	5200	6765	4116	10537	11375	9603	6262	3372	7721	8393	5255	9279	5219	7030	4164
chr17_29509658_29509657-c.=	chr17	29509656	29509657	29509658	29509657	0	0	0	0	0	0	0	0	0	97	0	0	0	0	0	0	0	0	0	0	0	0.840846	0	0	0	7675	8308	5207	8978	5160	6811	4118	10440	11322	9755	6084	3238	7730	8396	5238	9260	5179	7083	4166
chr17_29509658_29509658-c.863del	chr17	29509656	29509658	29509658	29509658	1	26	0	0	0	0	0	0	0	0	0	0	0	0.336352	0	0	0	0	0	0	0	0	0	0	0	7675	8308	5207	8978	5160	6811	4118	10440	11322	9755	6084	3238	7730	8396	5238	9260	5179	7083	4166
chr17_29509659_29509659-c.864del	chr17	29509657	29509659	29509659	29509659	1	0	0	0	80	1	16	0	3	0	0	1	1	0	0	0	0.858901	0.0173971	0.209649	0	0.0272511	0	0	0.015024	0.0275203	7584	8233	5203	8765	5168	6735	4121	9868	10893	9661	5951	3191	7665	8321	5234	9047	5187	7007	4169
chr17_29509660_29514482-c.865_888delins12957	chr17	29509658	29514482	29509660	29514482	4823	0	0	0	0	0	18	0	0	0	0	0	0	0	0	0	0	0	0.249066	0	0	0	0	0	0	7941	8580	5201	8971	5466	6946	4126	10094	10938	9668	5955	3226	7996	8668	5232	9333	5486	7227	4174
chr17_29509661_29509661-c.866del	chr17	29509659	29509661	29509661	29509661	1	29	0	0	0	0	0	0	0	0	0	0	0	0.3663	0	0	0	0	0	0	0	0	0	0	0	7862	8586	5077	8977	5479	6883	4129	9974	10869	9652	6314	3226	7917	8674	5108	9254	5498	7166	4177
chr17_29509662_29509661-c.=	chr17	29509660	29509661	29509662	29509661	0	0	0	0	41	0	0	0	0	0	0	0	0	0	0	0	0.448971	0	0	0	0	0	0	0	0	7757	8485	4955	8855	5431	6843	4131	9902	10797	9517	6282	3123	7841	8573	4986	9132	5450	7126	4179
chr17_29509663_29509662-c.=	chr17	29509661	29509662	29509663	29509662	0	0	0	0	0	0	6	0	0	0	0	0	0	0	0	0	0	0	0.0850461	0	0	0	0	0	0	7793	8491	4956	8855	5432	6772	4132	9907	10987	9524	6292	3125	7848	8579	4987	9132	5451	7055	4180
chr17_29509663_29509663-c.868del	chr17	29509661	29509663	29509663	29509663	1	1	0	0	0	0	0	0	0	0	0	1	2	0.0126524	0	0	0	0	0	0	0	0	0	0.0156513	0.0620283	7793	8491	4956	8855	5432	6772	4132	9907	10987	9524	6292	3125	7848	8579	4987	9132	5451	7055	4180
chr17_29509664_29509663-c.=	chr17	29509662	29509663	29509664	29509663	0	0	0	0	0	0	30	0	0	36	0	0	0	0	0	0	0	0	0.413288	0	0	0.306023	0	0	0	7857	8490	4959	8894	5426	6772	4133	10070	11112	9527	6690	3124	7913	8578	4990	9171	5445	7055	4181
chr17_29509664_29509664-c.869del	chr17	29509662	29509664	29509664	29509664	1	0	0	0	0	1	28	0	0	0	0	0	0	0	0	0	0	0.0177259	0.39622	0	0	0	0	0	0	7857	8490	4959	8894	5426	6772	4133	10070	11112	9527	6690	3124	7913	8578	4990	9171	5445	7055	4181
chr17_29509665_29509665-c.870del	chr17	29509663	29509665	29509665	29509665	1	0	0	0	0	40	1	0	0	0	0	0	0	0	0	0	0	0.733672	0.0133021	0	0	0	0	0	0	8096	8474	4975	9184	5425	6736	4133	10165	11176	9497	6652	3126	8151	8562	5006	9461	5445	7047	4181
chr17_29509666_29509666-c.871del	chr17	29509664	29509666	29509666	29509666	1	0	0	0	0	0	64	0	0	0	0	0	0	0	0	0	0	0	0.884833	0	0	0	0	0	0	8108	8595	5034	9337	5443	6949	4133	10177	11178	9682	6655	3127	8163	8683	5065	9614	5502	7233	4181
chr17_29509666_29509667-c.871_872del	chr17	29509664	29509667	29509666	29509667	2	0	0	0	1	0	0	0	0	0	0	0	0	0	0	0	0.0104015	0	0	0	0	0	0	0	0	8108	8595	5034	9337	5443	6949	4133	10177	11178	9682	6655	3127	8163	8683	5065	9614	5502	7233	4181
chr17_29509667_29509666-c.=	chr17	29509665	29509666	29509667	29509666	0	0	0	1	0	0	0	0	0	0	0	0	0	0	0	0.0197006	0	0	0	0	0	0	0	0	0	8191	8683	5045	9426	5483	6886	4133	10179	11348	9682	6655	3289	8246	8771	5076	9704	5502	7233	4181
chr17_29509667_29509667-c.872del	chr17	29509665	29509667	29509667	29509667	1	1	1	0	0	0	76	0	0	0	0	0	0	0.0110592	0.0103966	0	0	0	1.0485	0	0	0	0	0	0	8191	8683	5045	9426	5483	6886	4133	10179	11348	9682	6655	3289	8246	8771	5076	9704	5502	7233	4181
chr17_29509667_29509668-c.872_873del	chr17	29509665	29509668	29509667	29509668	2	0	0	0	57	0	0	0	0	0	0	0	0	0	0	0	0.587387	0	0	0	0	0	0	0	0	8191	8683	5045	9426	5483	6886	4133	10179	11348	9682	6655	3289	8246	8771	5076	9704	5502	7233	4181
chr17_29509669_29528159-c.874_1167del	chr17	29509667	29528159	29509669	29528159	18491	0	0	0	0	0	0	0	2	0	0	0	0	0	0	0	0	0	0	0	0.0194477	0	0	0	0	8301	8698	5323	9768	5483	7317	4133	10209	11348	9761	6655	3289	8356	8786	5354	10102	5502	7600	4181
chr17_29509671_29509671-c.876del	chr17	29509669	29509671	29509671	29509671	1	0	0	0	0	0	1	0	0	0	0	0	0	0	0	0	0	0	0.0131303	0	0	0	0	0	0	8298	8698	5323	10147	5481	7333	4133	10200	11348	9762	6655	3305	8353	8786	5354	10424	5500	7616	4181
chr17_29509672_29509672-c.877del	chr17	29509670	29509672	29509672	29509672	1	36	0	0	0	0	0	0	0	0	0	0	0	0.430983	0	0	0	0	0	0	0	0	0	0	0	8298	8698	5323	10147	5481	7332	4133	10198	11348	9762	6655	3304	8353	8786	5354	10424	5500	7616	4181
chr17_29509678_29509678-c.883del	chr17	29509676	29509678	29509678	29509678	1	0	0	0	2	0	0	0	0	0	0	0	0	0	0	0	0.0191865	0	0	0	0	0	0	0	0	8302	8680	5323	10147	5478	7322	4134	10031	11348	9757	6653	3303	8357	8768	5354	10424	5497	7605	4182
chr17_29509680_29509684-c.885_888delins17755	chr17	29509678	29509684	29509680	29509684	5	0	0	0	1	0	0	0	0	0	0	0	0	0	0	0	0.00959509	0	0	0	0	0	0	0	0	8302	8679	5321	10145	5473	7306	4134	10027	11347	9755	6653	3303	8357	8767	5352	10422	5492	7589	4182
chr17_29509680_29527436-c.885_888delins3	chr17	29509678	29527436	29509680	29527436	17757	0	0	1	0	0	1	2	0	2	3	0	0	0	0	0.0185028	0	0	0.0130423	0.0474831	0	0.017129	0.0295428	0	0	8302	8679	5321	10145	5473	7306	4134	10027	11347	9755	6653	3303	8357	8767	5352	10422	5492	7589	4182
chr17_29509681_29509681-c.886del	chr17	29509679	29509681	29509681	29509681	1	0	0	0	0	0	0	0	0	0	1	0	0	0	0	0	0	0	0	0	0	0	0.00994135	0	0	8302	8678	5318	10142	5361	7305	4132	10025	11344	9745	6653	3303	8357	8766	5350	10420	5380	7589	4182
chr17_29509683_29509683-c.888delins17756	chr17	29509681	29509683	29509683	29509683	1	0	0	0	0	2	0	0	0	0	0	0	0	0	0	0	0	0.037237	0	0	0	0	0	0	0	8297	8665	5303	10138	5352	7274	4130	10001	11338	9701	6653	3296	8352	8753	5335	10416	5371	7558	4180
chr17_29509683_29515853-c.888delins11586	chr17	29509681	29515853	29509683	29515853	6171	0	104	0	0	0	0	0	0	0	0	0	0	0	1.18816	0	0	0	0	0	0	0	0	0	0	8297	8665	5303	10138	5352	7274	4130	10001	11338	9701	6653	3296	8352	8753	5335	10416	5371	7558	4180
chr17_29509684_29514701-c.888_889ins12738	chr17	29509682	29514701	29509684	29514701	5018	9	0	0	0	0	0	0	0	0	0	0	0	0.107836	0	0	0	0	0	0	0	0	0	0	0	8291	8553	5284	10134	5338	7272	4130	9990	11338	9686	6651	3292	8346	8745	5316	10412	5359	7556	4180
chr17_29509684_29515862-c.888_889ins11577	chr17	29509682	29515862	29509684	29515862	6179	0	27	0	0	0	0	0	0	0	233	73	0	0	0.235543	0	0	0	0	0	0	0	2.06735	0.878097	0	8291	8553	5284	10134	5338	7272	4130	9990	11338	9686	6651	3292	8346	8745	5316	10412	5359	7556	4180
chr17_29509684_29516705-c.888_889ins10734	chr17	29509682	29516705	29509684	29516705	7022	0	0	0	0	0	1	0	1	0	0	0	0	0	0	0	0	0	0.0132226	0	0.00992151	0	0	0	0	8291	8553	5284	10134	5338	7272	4130	9990	11338	9686	6651	3292	8346	8745	5316	10412	5359	7556	4180
chr17_29509684_29519606-c.888_889ins7833	chr17	29509682	29519606	29509684	29519606	9923	0	0	296	0	0	0	0	0	0	0	0	0	0	0	5.5681	0	0	0	0	0	0	0	0	0	8291	8553	5284	10134	5338	7272	4130	9990	11338	9686	6651	3292	8346	8745	5316	10412	5359	7556	4180
chr17_29509684_29527439-c.=	chr17	29509682	29527439	29509684	29527439	17756	7970	8287	4650	9435	4861	6811	3855	9204	11145	8815	5469	3028	1.04622	1.03745	0.950727	0.987978	0.989055	0.982321	1.00712	0.99762	1.05782	0.958741	0.881394	0.974801	8291	8553	5284	10134	5338	7272	4130	9990	11338	9686	6651	3292	8346	8745	5316	10412	5359	7556	4180
chr17_29509684_29527592-c.889_1041del	chr17	29509682	29527592	29509684	29527592	17909	0	0	0	0	44	0	0	0	0	126	0	0	0	0	0	0	0.736667	0	0	0	0	1.17248	0	0	8291	8553	5284	10134	5338	7272	4130	9990	11338	9686	6651	3292	8346	8745	5316	10412	5359	7556	4180
chr17_29509684_29528054-c.889_1062del	chr17	29509682	29528054	29509684	29528054	18371	4	0	49	0	2	0	269	528	132	0	1104	69	0.0121792	0	0.239059	0	0.00948152	0	1.91845	1.51467	0.297853	0	6.74072	0.543303	8291	8553	5284	10134	5338	7272	4130	9990	11338	9686	6651	3292	8346	8745	5316	10412	5359	7556	4180
chr17_29509684_29528428-c.889_1185del	chr17	29509682	29528428	29509684	29528428	18745	99	0	0	0	0	0	0	0	0	0	0	0	1.1862	0	0	0	0	0	0	0	0	0	0	0	8291	8553	5284	10134	5338	7272	4130	9990	11338	9686	6651	3292	8346	8745	5316	10412	5359	7556	4180
chr17_29509684_29541468-c.889_1392del	chr17	29509682	29541468	29509684	29541468	31785	39	0	0	259	0	6	0	0	5	0	0	0	0.377672	0	0	2.36089	0	0.0623998	0	0	0.0339189	0	0	0	8291	8553	5284	10134	5338	7272	4130	9990	11338	9686	6651	3292	8346	8745	5316	10412	5359	7556	4180
chr17_29509684_29546022-c.889_1527del	chr17	29509682	29546022	29509684	29546022	36339	0	0	0	0	0	0	0	63	0	0	0	0	0	0	0	0	0	0	0	0.625807	0	0	0	0	8291	8553	5284	10134	5338	7272	4130	9990	11338	9686	6651	3292	8346	8745	5316	10412	5359	7556	4180
chr17_29509684_29556042-c.889_2409del	chr17	29509682	29556042	29509684	29556042	46359	0	0	0	75	0	0	0	0	0	0	0	0	0	0	0	0.720323	0	0	0	0	0	0	0	0	8291	8553	5284	10134	5338	7272	4130	9990	11338	9686	6651	3292	8346	8745	5316	10412	5359	7556	4180
chr17_29509684_29587303-c.889_4367delins83	chr17	29509682	29587303	29509684	29587303	77620	0	0	0	0	0	1	0	0	0	0	0	0	0	0	0	0	0	0.0132345	0	0	0	0	0	0	8291	8553	5284	10134	5338	7272	4130	9990	11338	9686	6651	3292	8346	8745	5316	10412	5359	7556	4180
chr17_29509684_29605275-c.889_4772delins47562	chr17	29509682	29605275	29509684	29605275	95592	0	0	0	1	0	1	0	0	0	0	0	0	0	0	0	0.00959276	0	0.013223	0	0	0	0	0	0	8291	8553	5284	10134	5338	7272	4130	9990	11338	9686	6651	3292	8346	8745	5316	10412	5359	7556	4180
chr17_29509685_29509685-c.888_889ins17755	chr17	29509683	29509685	29509685	29509685	1	0	0	0	0	0	3	0	0	0	0	0	0	0	0	0	0	0	0.0402199	0	0	0	0	0	0	120	127	138	267	123	355	1	19	5	188	1	121	8296	8633	5165	10315	5049	7459	4175
chr17_29509686_29509686-c.888_889ins17755	chr17	29509684	29509686	29509686	29509686	1	0	0	0	0	0	0	0	3	0	0	0	0	0	0	0	0	0	0	0	0.0303398	0	0	0	0	120	127	9	265	119	351	1	15	5	179	1	120	8296	8633	5036	10312	5045	7458	4175
chr17_29509691_29509691-c.888_889ins17755	chr17	29509689	29509691	29509691	29509691	1	1	0	0	0	3	1	0	0	1	4	0	4	0.0117917	0	0	0	0.0584755	0.0131183	0	0	0.00850169	0.0413169	0	0.119444	120	127	4	263	114	354	1	15	5	8	1	120	8296	8633	5031	10310	5040	7458	4175
chr17_29509695_29509695-c.888_889ins17755	chr17	29509693	29509695	29509695	29509695	1	0	0	0	0	0	0	0	0	0	0	0	2	0	0	0	0	0	0	0	0	0	0	0	0.0605144	121	1	4	163	113	344	1	15	4	8	1	117	8297	8507	5031	10210	5039	7448	4175
chr17_29509702_29509702-c.888_889ins17755	chr17	29509700	29509702	29509702	29509702	1	0	0	0	0	1	0	0	0	0	0	0	0	0	0	0	0	0.0201005	0	0	0	0	0	0	0	44	1	3	143	49	210	1	5	4	8	1	13	8220	8507	5030	10190	4975	7314	4175
chr17_29509723_29509723-c.888_889ins17755	chr17	29509721	29509723	29509723	29509723	1	0	0	0	0	0	0	1	0	0	0	0	0	0	0	0	0	0	0	0.0239521	0	0	0	0	0	39	1	3	62	49	212	1	5	6	8	2	12	8215	8507	5030	10109	4975	7316	4175
chr17_29509727_29509727-c.888_889ins17755	chr17	29509725	29509727	29509727	29509727	1	0	0	0	0	0	0	0	0	0	0	1	0	0	0	0	0	0	0	0	0	0	0	0.0149209	0	39	1	3	62	50	212	1	5	6	8	2	12	8215	8507	5030	10109	4976	7316	4175
chr17_29509729_29509729-c.888_889ins17755	chr17	29509727	29509729	29509729	29509729	1	0	0	0	2	0	0	0	0	0	0	0	0	0	0	0	0.0197844	0	0	0	0	0	0	0	0	39	1	3	62	50	212	1	5	6	8	2	12	8215	8507	5030	10109	4976	7316	4175
chr17_29509733_29509733-c.888_889ins17755	chr17	29509731	29509733	29509733	29509733	1	1	0	2	0	0	4	0	0	0	0	0	0	0.0120619	0	0.0395056	0	0	0.0544179	0	0	0	0	0	0	44	1	5	61	50	212	1	6	6	6	2	13	8220	8507	5032	10108	4976	7316	4175
chr17_29509751_29509751-c.888_889ins17755	chr17	29509749	29509751	29509751	29509751	1	0	1	0	0	2	0	0	1	0	0	0	2	0	0.0116356	0	0	0.0398706	0	0	0.0100202	0	0	0	0.0622466	48	1	5	61	52	209	1	4	5	7	2	7	8224	8507	5032	10108	4978	7313	4175
chr17_29509755_29509755-c.888_889ins17755	chr17	29509753	29509755	29509755	29509755	1	0	0	0	0	0	0	0	0	0	0	0	2	0	0	0	0	0	0	0	0	0	0	0	0.0625978	48	1	5	61	52	209	1	4	5	7	2	7	8224	8507	5032	10108	4978	7313	4175
chr17_29509762_29509762-c.888_889ins17755	chr17	29509760	29509762	29509762	29509762	1	0	0	0	0	0	0	0	0	1	1	0	0	0	0	0	0	0	0	0	0	0.00868507	0.0105235	0	0	47	1	5	61	52	210	1	4	5	7	2	7	8223	8507	5032	10108	4978	7314	4175
chr17_29509764_29509764-c.888_889ins17755	chr17	29509762	29509764	29509764	29509764	1	0	0	0	0	0	0	0	0	0	0	0	1	0	0	0	0	0	0	0	0	0	0	0	0.0312989	47	1	5	61	52	210	1	4	5	7	2	7	8223	8507	5032	10108	4978	7314	4175
chr17_29509768_29509768-c.888_889ins17755	chr17	29509766	29509768	29509768	29509768	1	0	0	1	0	1	1	0	1	1	0	1	0	0	0	0.0197516	0	0.0199663	0.0135814	0	0.0100549	0.00863164	0	0.0148233	0	47	1	5	61	52	210	1	3	5	7	2	7	8223	8507	5032	10108	4978	7314	4175
chr17_29509775_29509775-c.888_889ins17755	chr17	29509773	29509775	29509775	29509775	1	0	0	1	0	0	0	0	0	0	0	0	0	0	0	0.0198768	0	0	0	0	0	0	0	0	0	10	1	4	58	29	4	0	3	4	3	1	4	8186	8507	5031	10105	4955	7108	4174
chr17_29509781_29509781-c.888_889ins17755	chr17	29509779	29509781	29509781	29509781	1	2	0	0	0	0	0	0	0	0	0	0	0	0.024432	0	0	0	0	0	0	0	0	0	0	0	10	1	4	23	29	4	0	2	3	3	1	4	8186	8507	5031	10070	4955	7108	4174
chr17_29509786_29509786-c.888_889ins17755	chr17	29509784	29509786	29509786	29509786	1	0	0	0	0	0	0	0	0	0	1	0	0	0	0	0	0	0	0	0	0	0	0.0105363	0	0	10	1	4	1	9	4	0	2	3	3	1	3	8186	8507	5031	10048	4935	7108	4174
chr17_29509793_29509796-c.888_889ins17752	chr17	29509791	29509796	29509793	29509796	4	2	0	0	0	0	0	0	0	0	0	0	0	0.024432	0	0	0	0	0	0	0	0	0	0	0	10	0	3	0	6	3	0	1	3	2	1	1	8186	8506	5030	10047	4932	7107	4174
chr17_29509794_29509794-c.888_889ins17755	chr17	29509792	29509794	29509794	29509794	1	0	0	0	0	0	0	0	0	2	0	0	0	0	0	0	0	0	0	0	0	0.0173898	0	0	0	8	0	3	0	6	3	0	1	3	2	1	1	8186	8506	5030	10047	4932	7107	4174
chr17_29509806_29509806-c.888_889ins17755	chr17	29509804	29509806	29509806	29509806	1	6	0	0	0	4	0	0	0	0	0	0	0	0.0727594	0	0	0	0.0805662	0	0	0	0	0	0	0	10	0	3	1	6	3	0	1	3	2	1	1	8186	8506	5030	10048	4932	7107	4174
chr17_29509813_29509813-c.888_889ins17755	chr17	29509811	29509813	29509813	29509813	1	0	0	1	0	0	0	0	0	0	0	0	0	0	0	0.0198807	0	0	0	0	0	0	0	0	0	10	0	3	1	6	3	0	1	3	2	1	1	8186	8506	5030	10048	4932	7107	4174
chr17_29509826_29645554-c.889_4772delins7425	chr17	29509824	29645554	29509826	29645554	135729	0	0	0	0	0	0	0	0	1	0	0	0	0	0	0	0	0	0	0	0	0.00869414	0	0	0	10	0	3	1	6	3	0	1	4	2	1	2	8186	8506	5030	10048	4932	7107	4174
chr17_29509833_29509833-c.888_889ins17755	chr17	29509831	29509833	29509833	29509833	1	0	0	0	0	1	0	0	0	0	0	0	0	0	0	0	0	0.0202758	0	0	0	0	0	0	0	10	0	3	1	6	3	0	1	3	2	1	2	8186	8506	5030	10048	4932	7107	4174
chr17_29509835_29509835-c.888_889ins17755	chr17	29509833	29509835	29509835	29509835	1	0	0	0	0	0	0	0	1	0	0	0	0	0	0	0	0	0	0	0	0.0101276	0	0	0	0	10	0	3	1	6	3	0	1	3	2	1	2	8186	8506	5030	10048	4932	7107	4174
chr17_29509861_29509861-c.888_889ins17755	chr17	29509859	29509861	29509861	29509861	1	0	0	0	0	0	0	0	0	0	1	0	0	0	0	0	0	0	0	0	0	0	0.0105385	0	0	9	0	3	1	6	3	0	1	2	1	1	2	8185	8506	5030	10048	4932	7107	4174
chr17_29509888_29509888-c.888_889ins17755	chr17	29509886	29509888	29509888	29509888	1	0	0	0	0	0	0	0	0	0	0	0	1	0	0	0	0	0	0	0	0	0	0	0	0.0313381	0	0	0	1	0	1	0	0	0	1	0	3	8176	8506	5027	10048	4926	7105	4174
chr17_29509896_29641090-c.889_4772delins11959	chr17	29509894	29641090	29509896	29641090	131195	0	0	0	0	0	1	0	0	0	0	0	0	0	0	0	0	0	0.0140746	0	0	0	0	0	0	0	0	0	1	0	1	0	0	0	0	0	4	8176	8506	5027	10048	4926	7105	4174
chr17_29509916_29509916-c.888_889ins17755	chr17	29509914	29509916	29509916	29509916	1	0	0	0	0	0	0	0	0	0	0	0	1	0	0	0	0	0	0	0	0	0	0	0	0.0313381	0	0	0	1	0	0	0	0	0	0	0	3	8176	8506	5027	10048	4926	7105	4174
chr17_29509926_29509926-c.888_889ins17755	chr17	29509924	29509926	29509926	29509926	1	0	0	0	1	0	0	0	0	0	0	0	0	0	0	0	0.00995223	0	0	0	0	0	0	0	0	0	0	0	1	0	0	0	0	0	0	0	3	8176	8506	5027	10048	4926	7105	4174
chr17_29509997_29509997-c.888_889ins17755	chr17	29509995	29509997	29509997	29509997	1	0	0	0	0	0	0	0	0	0	0	0	1	0	0	0	0	0	0	0	0	0	0	0	0.0313381	0	0	0	0	0	0	0	0	0	0	0	3	8176	8506	5027	10047	4926	7105	4174
chr17_29510008_29510008-c.888_889ins17755	chr17	29510006	29510008	29510008	29510008	1	0	0	0	0	0	0	0	0	0	0	0	1	0	0	0	0	0	0	0	0	0	0	0	0.0313381	0	0	0	0	0	0	0	0	0	0	0	3	8176	8506	5027	10047	4926	7105	4174
chr17_29510119_29687502-c.889_8097delins437	chr17	29510117	29687502	29510119	29687502	177384	0	0	0	0	0	0	0	0	0	0	2	0	0	0	0	0	0	0	0	0	0	0	0.0298418	0	0	0	0	0	0	0	0	0	0	0	2	0	8176	8506	5027	10047	4926	7105	4174
[truncated: 11,262 more rows]
[truncated: 37 more columns]
