# Supplementary material for: Pathogenic neurofibromatosis type 1 (NF1) RNA splicing resolved by targeted RNAseq
Source: NPJ Genom Med. 2021 Nov 15;6:95. doi: 10.1038/s41525-021-00258-w (PMC8593033; doi:10.1038/s41525-021-00258-w)
Supplement: Supplementary file 3 — Supplementary Data 2 [file 41525_2021_258_MOESM3_ESM.xlsx]

## Sheet: detected spli events
ID	chrom	start	end	start_STAR	end_STAR	gap filter >3	exon_donor	exon_donor_dist	exon_acceptor	exon_acceptor_dist	exons_skipped	c-notation	EVENT	published	Legacy Name	Additional info	Additional info	%samples VAL >1000 reads	%samples VAL >500 reads	%samples VAL >100 reads	% samples VAL >0 reads	VAL Median_ERS	VAL Median_reads	%samples REP >1000 reads	%samples REP >500 reads	%samples REP >100 reads	% samples REP >0 reads	REP_median_ERS	REP_median_reads	%samples UND >1000 reads	%samples UND >500 reads	%samples UND >100 reads	% samples UND >0 reads	UND_median_ERS	UND_median_reads
chr17_29422388_29422865-c.60_61ins60135	chr17	29422386	29422865	29422388	29422865	478	1	0	2	-60135	[]	c.60_61ins60135	ins cassette intron 1	?	-	acceptor present	-	0.0833333	0.166667	0.333333	0.5	0.0125002	3.5	0	0	0.181818	1	0.333806	32	0	0	0.0909091	0.636364	0.053849	6
chr17_29422388_29422895-c.60_61ins60105	chr17	29422386	29422895	29422388	29422895	508	1	0	2	-60105	[]	c.60_61ins60105	ins cassette intron 1	?	-	acceptor present	-	0.0833333	0.166667	0.333333	0.333333	0	0	0	0	0	0.727273	0.099588	5	0	0	0	0.272727	0	0
chr17_29422388_29455154-c.60_61ins27846	chr17	29422386	29455154	29422388	29455154	32767	1	0	2	-27846	[]	c.60_61ins27846	ins cassette intron 1	?	-	acceptor present	-	0	0	0.0833333	0.583333	0.115795	16	0	0	0.0909091	1	0.39581	26	0	0	0.0909091	0.545455	0.114401	12
chr17_29422388_29463066-c.60_61ins19934	chr17	29422386	29463066	29422388	29463066	40679	1	0	2	-19934	[]	c.60_61ins19934	ins cassette 66nt intron 1	1	-	ins cassette 66nt intron 1	ins cassette 66nt intron 1	0	0.25	0.833333	0.916667	0.651347	280	0	0	0.454545	1	0.800106	89	0	0	0.0909091	0.818182	0.52539	35
chr17_29422388_29473912-c.60_61ins9088	chr17	29422386	29473912	29422388	29473912	51525	1	0	2	-9088	[]	c.60_61ins9088	ins cassette 49nt intron 1	2	-	ins cassette 49nt intron 1	ins cassette 49nt intron 1	0	0.0833333	0.5	0.666667	0.465735	120.5	0	0	0.272727	1	0.600015	58	0	0	0.181818	0.818182	0.274926	39
chr17_29422388_29483000-c.=	chr17	29422386	29483000	29422388	29483000	60613	1	0	2	0	[]	c.=	exon-exon junction 01-02	NM_000267	-	exon-exon junction	exon-exon junction	1	1	1	1	1.00189	11937.5	1	1	1	1	1.00206	3639	1	1	1	1	0.985945	7696
chr17_29455346_29483000-c.60_61ins32958	chr17	29455344	29483000	29455346	29483000	27655	1	32958	2	0	[]	c.60_61ins32958	ins cassette intron 1	?	-	donor present	-	0	0	0.0833333	0.5	0.0158648	3.5	0	0	0	0.818182	0.288756	13	0	0	0.272727	0.818182	0.467709	76
chr17_29463133_29483000-c.60_61ins40745	chr17	29463131	29483000	29463133	29483000	19868	1	40745	2	0	[]	c.60_61ins40745	ins cassette 66nt intron 1	1	-	ins cassette 66nt intron 1	ins cassette 66nt intron 1	0	0.25	0.833333	0.916667	0.60373	229	0	0	0.272727	1	0.617741	75	0	0	0.363636	0.818182	0.43174	70
chr17_29468406_29483000-c.60_61ins46018	chr17	29468404	29483000	29468406	29483000	14595	1	46018	2	0	[]	c.60_61ins46018	ins cassette intron 1	?	-	weak donor present	-	0	0	0.416667	0.75	0.0385319	8.5	0	0	0	1	0.270007	17	0	0	0.272727	0.909091	0.340032	52
chr17_29473962_29483000-c.60_61ins51574	chr17	29473960	29483000	29473962	29483000	9039	1	51574	2	0	[]	c.60_61ins51574	ins cassette 49nt intron 1	2	-	ins cassette 49nt intron 1	ins cassette 49nt intron 1	0	0.166667	0.5	0.666667	0.484506	105.5	0	0	0.181818	1	0.557497	45	0	0	0.636364	0.909091	0.640671	130
chr17_29483145_29486027-c.=	chr17	29483143	29486027	29483145	29486027	2883	2	0	3	0	[]	c.=	exon-exon junction 02-03	NM_000267	-	exon-exon junction	exon-exon junction	1	1	1	1	0.992888	15827.5	1	1	1	1	1.05291	2539	1	1	1	1	0.994597	27589
chr17_29483145_29486029-c.205_206del	chr17	29483143	29486029	29483145	29486029	2885	2	0	3	2	[]	c.205_206del	D 2nt 3'exon 3	?	-	weak acceptor present	-	0	0	0.25	0.583333	0.010358	2	0	0	0	0.545455	0.105843	6	0.0909091	0.0909091	0.909091	0.909091	0.277331	132
chr17_29483145_29490203-c.205_288del	chr17	29483143	29490203	29483145	29490203	7059	2	0	4	0	[3]	c.205_288del	D exon 3	-	-	REP09	c.288+1G>A	0	0	0	0	0	0	0.0909091	0.0909091	0.0909091	0.181818	0	0	0	0	0	0	0	0
chr17_29486112_29489879-c.288_289ins324	chr17	29486110	29489879	29486112	29489879	3768	3	0	4	-324	[]	c.288_289ins324	ins 324nt 3'exon 4	?	-	weak acceptor present	-	0	0	0.166667	0.583333	0.0210102	7.5	0	0	0	0.454545	0	0	0	0	0.181818	0.727273	0.133859	26
chr17_29486112_29490203-c.=	chr17	29486110	29490203	29486112	29490203	4092	3	0	4	0	[]	c.=	exon-exon junction 03-04	NM_000267	-	exon-exon junction	exon-exon junction	1	1	1	1	0.983897	19516	1	1	1	1	1.05074	2562	1	1	1	1	0.975272	14128
chr17_29486112_29496908-c.289_479del	chr17	29486110	29496908	29486112	29496908	10797	3	0	5	0	[4]	c.289_479del	D exon 4	?	-	D exon 4	D exon 4	0	0	0.0833333	0.25	0	0	0	0	0	0.545455	0.144407	6	0	0	0	0.181818	0	0
chr17_29490395_29491066-c.479_480ins5842	chr17	29490393	29491066	29490395	29491066	672	4	0	5	-5842	[]	c.479_480ins5842	ins cassette 31nt intron 4	3	NF1-ex4a-2	UND08	c.556G>T	1	1	1	1	0.941545	2872.5	0	0	0	0.909091	0.576537	27	0.0909091	0.0909091	0.727273	0.909091	0.256566	208
chr17_29490395_29496908-c.=	chr17	29490393	29496908	29490395	29496908	6514	4	0	5	0	[]	c.=	exon-exon junction 04-05	NM_000267	-	exon-exon junction	exon-exon junction	1	1	1	1	1.05861	8730.5	0.727273	1	1	1	1.00778	1244	0.909091	0.909091	0.909091	1	1.09913	5504
chr17_29490395_29508439-c.480_586del	chr17	29490393	29508439	29490395	29508439	18045	4	0	6	0	[5]	c.480_586del	D exon 5	4	NF1‐ΔE4b	VAL06&UND08	c.586+5G>A&c.556G>T	0.166667	0.75	0.916667	1	0.518318	727.5	0	0	0.0909091	1	0.789631	35	0	0.272727	0.818182	1	0.52389	206
chr17_29491098_29496908-c.479_480ins703	chr17	29491096	29496908	29491098	29496908	5811	4	703	5	0	[]	c.479_480ins703	ins cassette 31nt intron 4	3	NF1-ex4a-2	UND08	c.556G>T	0.416667	0.5	0.833333	1	0.75075	695	0	0	0.0909091	0.909091	0.446904	15	0	0	0.363636	0.909091	0.35168	82
chr17_29491098_29508439-c.480_586delins703	chr17	29491096	29508439	29491098	29508439	17342	4	703	6	0	[5]	c.480_586delins703	D exon 5 from cryptic	-	-	UND08	c.556G>T	0.166667	0.25	0.666667	0.833333	0.451549	236	0	0	0	0.272727	0	0	0.0909091	0.0909091	0.0909091	0.272727	0	0
chr17_29497016_29508439-c.=	chr17	29497014	29508439	29497016	29508439	11424	5	0	6	0	[]	c.=	exon-exon junction 05-06	NM_000267	-	exon-exon junction	exon-exon junction	1	1	1	1	1.08222	10540	0.909091	1	1	1	0.997922	1610	1	1	1	1	1.05825	11986
chr17_29497016_29508727-c.587_654del	chr17	29497014	29508727	29497016	29508727	11712	5	0	7	0	[6]	c.587_654del	D exon 6	-	-	VAL02	c.654+2insT	0.0833333	0.0833333	0.0833333	0.0833333	0	0	0	0	0	0	0	0	0	0	0	0	0	0
chr17_29497016_29509525-c.587_730del	chr17	29497014	29509525	29497016	29509525	12510	5	0	8	0	[6, 7]	c.587_730del	D exon 6,7	-	-	VAL02	c.654+2insT	0.0833333	0.0833333	0.166667	0.25	0	0	0	0	0	0	0	0	0	0	0	0.181818	0	0
chr17_29508508_29508727-c.=	chr17	29508506	29508727	29508508	29508727	220	6	0	7	0	[]	c.=	exon-exon junction 06-07	NM_000267	-	exon-exon junction	exon-exon junction	1	1	1	1	1.01532	10282.5	0.818182	1	1	1	0.99293	1527	1	1	1	1	0.985865	12775
chr17_29508508_29509525-c.655_730del	chr17	29508506	29509525	29508508	29509525	1018	6	0	8	0	[7]	c.655_730del	D exon 7	?	D exon 7	D exon 7	D exon 7	0	0.0833333	0.5	0.75	0.327952	100	0	0	0	0	0	0	0	0	0.0909091	0.181818	0	0
chr17_29508804_29509525-c.=	chr17	29508802	29509525	29508804	29509525	722	7	0	8	0	[]	c.=	exon-exon junction 07-08	NM_000267	-	exon-exon junction	exon-exon junction	1	1	1	1	1.01331	4993	0.181818	0.909091	1	1	1.00222	787	1	1	1	1	1.00245	9524
chr17_29509684_29527439-c.=	chr17	29509682	29527439	29509684	29527439	17756	8	0	9	0	[]	c.=	exon-exon junction 08-09	NM_000267	-	exon-exon junction	exon-exon junction	1	1	1	1	0.988517	7390.5	0.545455	1	1	1	0.982463	1016	1	1	1	1	0.997336	10227
chr17_29509684_29528054-c.889_1062del	chr17	29509682	29528054	29509684	29528054	18371	8	0	10	0	[9]	c.889_1062del	D exon 9	?	-	D exon 9	D exon 9	0.0833333	0.166667	0.333333	0.666667	0.125619	26.5	0	0	0	0.272727	0	0	0	0	0.0909091	0.636364	0.150241	21
chr17_29527614_29528054-c.=	chr17	29527612	29528054	29527614	29528054	441	9	0	10	0	[]	c.=	exon-exon junction 09-10	NM_000267	-	exon-exon junction	exon-exon junction	1	1	1	1	0.994718	25838.5	1	1	1	1	0.990188	3255	1	1	1	1	0.991378	46005
chr17_29528178_29528428-c.=	chr17	29528176	29528428	29528178	29528428	251	10	0	11	0	[]	c.=	exon-exon junction 10-11	NM_000267	-	exon-exon junction	exon-exon junction	1	1	1	1	0.983254	14155	1	1	1	1	0.99585	1877	1	1	1	1	0.992867	8319
chr17_29528504_29530107-c.1260_1261ins3150	chr17	29528502	29530107	29528504	29530107	1604	11	0	12	-3150	[]	c.1260_1261ins3150	inclusion of 42nt intron 11	-	-	UND05	c.1260+1604A>G	0	0	0	0	0	0	0	0	0	0	0	0	0.0909091	0.0909091	0.0909091	0.0909091	0	0
chr17_29528504_29533257-c.=	chr17	29528502	29533257	29528504	29533257	4754	11	0	12	0	[]	c.=	exon-exon junction 11-12	NM_000267	-	exon-exon junction	exon-exon junction	1	1	1	1	0.987298	26570.5	1	1	1	1	0.989294	4072	1	1	1	1	1.02392	15636
chr17_29528517_29533257-c.1260_1261ins13	chr17	29528515	29533257	29528517	29533257	4741	11	13	12	0	[]	c.1260_1261ins13	ins 13nt 5'exon 11	5	-	ins 13nt 5'exon 11	ins 13nt 5'exon 11	0.333333	0.833333	1	1	0.779338	716.5	0	0	0.272727	1	0.681911	89	0	0	0.818182	0.909091	0.500637	181
chr17_29530150_29533257-c.1260_1261ins1646	chr17	29530148	29533257	29530150	29533257	3108	11	1646	12	0	[]	c.1260_1261ins1646	inclusion of 42nt intron 11	-	-	UND05	c.1260+1604A>G	0	0	0	0	0	0	0	0	0	0	0	0	0.0909091	0.0909091	0.0909091	0.181818	0	0
chr17_29533390_29534168-c.1392_1393ins7300	chr17	29533388	29534168	29533390	29534168	779	12	0	13	-7300	[]	c.1392_1393ins7300	ins cassette 45nt intron 12	7	ins 10a-2	ins cassette 45nt intron 12	ins cassette 45nt intron 12	0.25	0.833333	0.916667	1	0.657668	637	0	0	0.0909091	1	0.597854	50	0	0.0909091	0.727273	1	0.432686	143
chr17_29533390_29541468-c.=	chr17	29533388	29541468	29533390	29541468	8079	12	0	13	0	[]	c.=	exon-exon junction 12-13	NM_000267	-	exon-exon junction	exon-exon junction	1	1	1	1	0.990332	17135	1	1	1	1	0.991784	2481	1	1	1	1	0.992854	22934
chr17_29534214_29541468-c.1392_1393ins824	chr17	29534212	29541468	29534214	29541468	7255	12	824	13	0	[]	c.1392_1393ins824	ins cassette 45nt intron 12	7	ins 10a-2	ins cassette 45nt intron 12	ins cassette 45nt intron 12	0.166667	0.666667	0.916667	1	0.687265	613.5	0	0	0.0909091	1	0.548178	31	0	0.0909091	0.818182	1	0.313793	123
chr17_29541542_29546022-c.1466_1527del	chr17	29541540	29546022	29541542	29546022	4481	13	-62	14	0	[]	c.1466_1527del	D62nt 3’exon 13	-	-	VAL07	c.1466A>G	0.0833333	0.0833333	0.0833333	0.0833333	0	0	0	0	0	0	0	0	0	0	0	0	0	0
chr17_29541604_29546022-c.=	chr17	29541602	29546022	29541604	29546022	4419	13	0	14	0	[]	c.=	exon-exon junction 13-14	NM_000267	-	exon-exon junction	exon-exon junction	1	1	1	1	1.02944	14563.5	1	1	1	1	0.992646	2138	1	1	1	1	0.994851	17253
chr17_29546137_29548867-c.=	chr17	29546135	29548867	29546137	29548867	2731	14	0	15	0	[]	c.=	exon-exon junction 14-15	NM_000267	-	exon-exon junction	exon-exon junction	1	1	1	1	1.05662	6438.5	0.272727	0.909091	1	1	0.98884	965	1	1	1	1	1.01698	8909
chr17_29546137_29550461-c.1642_1721del	chr17	29546135	29550461	29546137	29550461	4325	14	0	16	0	[15]	c.1642_1721del	D exon 15	-	-	VAL09	c.1721+2T>A	0.0833333	0.166667	0.583333	0.833333	0.346804	176	0	0	0	0.909091	0.592833	39	0	0	0.0909091	0.272727	0	0
chr17_29548948_29550461-c.=	chr17	29548946	29550461	29548948	29550461	1514	15	0	16	0	[]	c.=	exon-exon junction 15-16	NM_000267	-	exon-exon junction	exon-exon junction	1	1	1	1	1.01171	6933	0.545455	0.909091	1	1	0.994261	1134	1	1	1	1	1.01191	21195
chr17_29550585_29552152-c.1845_1885del	chr17	29550583	29552152	29550585	29552152	1568	16	-1	17	40	[]	c.1845_1885del	D41nt 5’exon 17 (FS)	-	-	VAL11	c.1885G>A	0.0833333	0.0833333	0.0833333	0.0833333	0	0	0	0	0	0	0	0	0	0	0	0.0909091	0	0
chr17_29550586_29552112-c.=	chr17	29550584	29552112	29550586	29552112	1527	16	0	17	0	[]	c.=	exon-exon junction 16-17	NM_000267	-	exon-exon junction	exon-exon junction	1	1	1	1	1.00447	7016	0.363636	0.909091	1	1	1.00512	881	1	1	1	1	0.990648	17085
chr17_29550586_29552115-c.1846_1848del	chr17	29550584	29552115	29550586	29552115	1530	16	0	17	3	[]	c.1846_1848del	D3nt 3'exon 17	8	-	D3nt 3'exon 17 (gln del)	D3nt 3'exon 17 (gln del)	0	0.416667	0.833333	0.916667	0.859824	413	0	0	0	1	0.69821	48	0.636364	0.909091	0.909091	1	0.865614	1220
chr17_29550586_29552158-c.1846_1891del	chr17	29550584	29552158	29550586	29552158	1573	16	0	17	46	[]	c.1846_1891del	D46nt 5’exon 17 (FS)	-	-	VAL11	c.1885G>A	0	0.0833333	0.416667	0.666667	0.04288	11	0	0	0	0.363636	0	0	0	0	0.0909091	0.363636	0	0
chr17_29552269_29553452-c.=	chr17	29552267	29553452	29552269	29553452	1184	17	0	18	0	[]	c.=	exon-exon junction 17-18	NM_000267	-	exon-exon junction	exon-exon junction	1	1	1	1	0.997918	9539.5	0	0.727273	1	1	1.07548	816	1	1	1	1	0.998461	19692
chr17_29552269_29553457-c.2002_2006del	chr17	29552267	29553457	29552269	29553457	1189	17	0	18	5	[]	c.2002_2006del	D5nt 5'exon 18	-	-	REP02, REP06	c.2002-2A>G, c.2002-3C>G	0	0	0	0	0	0	0	0	0	0.181818	0	0	0	0	0	0.454545	0	0
chr17_29552269_29553462-c.2002_2011del	chr17	29552267	29553462	29552269	29553462	1194	17	0	18	10	[]	c.2002_2011del	D10nt 5'exon 18	-	-	REP02	c.2002-2A>G	0	0	0	0	0	0	0	0	0.0909091	0.181818	0	0	0	0	0	0.0909091	0	0
chr17_29552269_29554235-c.2002_2251del	chr17	29552267	29554235	29552269	29554235	1967	17	0	19	0	[18]	c.2002_2251del	D exon 18	-	-	REP02	c.2002-2A>G	0	0	0	0.0833333	0	0	0	0	0	0.181818	0	0	0	0	0	0	0	0
chr17_29552293_29553457-c.2002_2006delins24	chr17	29552291	29553457	29552293	29553457	1165	17	24	18	5	[]	c.2002_2006delins24	D5nt 5'exon 18 + ins24nt intron 17	-	-	REP06	c.2002-3C>G	0	0	0	0.0833333	0	0	0	0	0.0909091	0.454545	0	0	0	0	0	0.363636	0	0
chr17_29553703_29554235-c.=	chr17	29553701	29554235	29553703	29554235	533	18	0	19	0	[]	c.=	exon-exon junction 18-19	NM_000267	-	exon-exon junction	exon-exon junction	1	1	1	1	1.00466	15827	0.909091	1	1	1	0.993647	1925	1	1	1	1	1.03082	24470
chr17_29553703_29554540-c.2252_2325del	chr17	29553701	29554540	29553703	29554540	838	18	0	20	0	[19]	c.2252_2325del	D exon 19	?	-	UND06	c.2252G>T	0.0833333	0.333333	1	1	0.538876	494.5	0	0	0	0.636364	0.187694	4	0.181818	0.272727	0.454545	0.818182	0.0890365	90
chr17_29554310_29554540-c.=	chr17	29554308	29554540	29554310	29554540	231	19	0	20	0	[]	c.=	exon-exon junction 19-20	NM_000267	-	exon-exon junction	exon-exon junction	1	1	1	1	0.995058	11517.5	0.818182	1	1	1	0.99367	1550	1	1	1	1	1.00403	16461
chr17_29554310_29556042-c.2326_2409del	chr17	29554308	29556042	29554310	29556042	1733	19	0	21	0	[20]	c.2326_2409del	D exon 20	?	-	D exon 20	D exon 20	0	0	0.0833333	0.333333	0	0	0	0	0	0.0909091	0	0	0	0	0	0.0909091	0	0
chr17_29554625_29556042-c.=	chr17	29554623	29556042	29554625	29556042	1418	20	0	21	0	[]	c.=	exon-exon junction 20-21	NM_000267	-	exon-exon junction	exon-exon junction	1	1	1	1	0.98627	10019	0.727273	1	1	1	0.993771	1529	1	1	1	1	1.00072	15929
chr17_29556251_29556852-c.2618_2850del	chr17	29556249	29556852	29556251	29556852	602	21	-233	22	0	[]	c.2618_2850del	D233nt 3'exon 21	?	-	donor present	-	0	0	0	0.166667	0	0	0	0	0	0.0909091	0	0	0	0	0.272727	0.454545	0	0
chr17_29556484_29556852-c.=	chr17	29556482	29556852	29556484	29556852	369	21	0	22	0	[]	c.=	exon-exon junction 21-22	NM_000267	-	exon-exon junction	exon-exon junction	1	1	1	1	0.993432	9938	0.818182	1	1	1	0.986668	1265	1	1	1	1	1.00091	13098
chr17_29556993_29557277-c.=	chr17	29556991	29557277	29556993	29557277	285	22	0	23	0	[]	c.=	exon-exon junction 22-23	NM_000267	-	exon-exon junction	exon-exon junction	1	1	1	1	0.988122	10004.5	0.636364	1	1	1	0.992434	1519	1	1	1	1	0.999652	22322
chr17_29556993_29557859-c.2991_3113del	chr17	29556991	29557859	29556993	29557859	867	22	0	24	0	[23]	c.2991_3113del	D exon 23	?	D exon 23	D exon 23	D exon 23	0	0	0	0.333333	0	0	0	0	0	0.272727	0	0	0	0	0.272727	0.727273	0.106863	47
chr17_29557401_29557859-c.=	chr17	29557399	29557859	29557401	29557859	459	23	0	24	0	[]	c.=	exon-exon junction 23-24	NM_000267	-	exon-exon junction	exon-exon junction	1	1	1	1	0.993132	15821.5	1	1	1	1	0.98931	2775	1	1	1	1	0.98963	28292
chr17_29557944_29559090-c.=	chr17	29557942	29559090	29557944	29559090	1147	24	0	25	0	[]	c.=	exon-exon junction 24-25	NM_000267	-	exon-exon junction	exon-exon junction	0.916667	1	1	1	0.998691	11708	1	1	1	1	0.984038	1647	1	1	1	1	0.983146	16267
chr17_29559168_29559717-c.3275_3314del	chr17	29559166	29559717	29559168	29559717	550	25	-40	26	0	[]	c.3275_3314del	D40nt 3’exon 25	-	-	REP08	c.3314+1G>C	0	0	0	0	0	0	0	0	0.0909091	0.272727	0	0	0	0	0	0.454545	0	0
chr17_29559196_29559717-c.3303_3314del	chr17	29559194	29559717	29559196	29559717	522	25	-12	26	0	[]	c.3303_3314del	D12nt 3’exon 25	-	-	REP08	c.3314+1G>C	0	0	0	0.0833333	0	0	0	0	0	0.272727	0	0	0	0	0.0909091	0.545455	0.0284384	7
chr17_29559208_29559717-c.=	chr17	29559206	29559717	29559208	29559717	510	25	0	26	0	[]	c.=	exon-exon junction 25-26	NM_000267	-	exon-exon junction	exon-exon junction	1	1	1	1	0.969902	7714.5	0.727273	1	1	1	1.02933	1138	1	1	1	1	1.00012	18871
chr17_29559208_29559756-c.3315_3353del	chr17	29559206	29559756	29559208	29559756	549	25	0	26	39	[]	c.3315_3353del	D39nt 5'exon 26	?	-	weak acceptor present	-	0	0	0.0833333	0.333333	0	0	0	0	0	0.0909091	0	0	0	0	0.181818	0.727273	0.240268	56
chr17_29559208_29560019-c.3315_3496del	chr17	29559206	29560019	29559208	29560019	812	25	0	27	0	[26]	c.3315_3496del	D exon 26	?	-	D exon 26	D exon 26	0	0	0.5	0.75	0.410381	107	0	0	0	0	0	0	0	0	0.0909091	0.272727	0	0
chr17_29559208_29562628-c.3315_3708del	chr17	29559206	29562628	29559208	29562628	3421	25	0	28	0	[26, 27]	c.3315_3708del	D exon 26, 27	-	-	REP04	c.3708+3A>T	0.0833333	0.583333	0.833333	1	0.83496	564.5	0	0	0	0.0909091	0	0	0	0	0.0909091	0.0909091	0	0
chr17_29559900_29560019-c.=	chr17	29559898	29560019	29559900	29560019	120	26	0	27	0	[]	c.=	exon-exon junction 26-27	NM_000267	-	exon-exon junction	exon-exon junction	1	1	1	1	0.995958	7626	0.727273	1	1	1	1.02794	1498	1	1	1	1	1.00178	18656
chr17_29559900_29562628-c.3497_3708del	chr17	29559898	29562628	29559900	29562628	2729	26	0	28	0	[27]	c.3497_3708del	D exon 27	-	-	REP04	c.3708+3A>T	0	0	0	0.0833333	0	0	0	0	0.0909091	0.0909091	0	0	0	0	0	0	0	0
chr17_29560232_29562628-c.=	chr17	29560230	29562628	29560232	29562628	2397	27	0	28	0	[]	c.=	exon-exon junction 27-28	NM_000267	-	exon-exon junction	exon-exon junction	1	1	1	1	0.99997	13685	0.727273	1	1	1	1.02736	1132	1	1	1	1	1.00002	22692
chr17_29562791_29562935-c.=	chr17	29562789	29562935	29562791	29562935	145	28	0	29	0	[]	c.=	exon-exon junction 28-29	NM_000267	-	exon-exon junction	exon-exon junction	1	1	1	1	0.989809	16172.5	1	1	1	1	0.993818	2174	1	1	1	1	0.994513	19312
chr17_29563040_29563552-c.3974_3975ins12449	chr17	29563038	29563552	29563040	29563552	513	29	0	30	-12449	[]	c.3974_3975ins12449	ins cassette intron 29	?	-	strong donor/acceptor present	-	0	0	0.0833333	0.5	0.00183357	0.5	0	0	0	0.545455	0.0631554	2	0	0	0.545455	0.909091	0.132638	106
chr17_29563040_29573363-c.3974_3975ins2638	chr17	29563038	29573363	29563040	29573363	10324	29	0	30	-2638	[]	c.3974_3975ins2638	ins cassette intron 29	?	-	strong acceptor present	-	0	0	0.416667	0.583333	0.177985	43	0	0	0	0.545455	0.0610547	2	0	0	0.181818	0.545455	0.106056	46
chr17_29563040_29574688-c.3974_3975ins1313	chr17	29563038	29574688	29563040	29574688	11649	29	0	30	-1313	[]	c.3974_3975ins1313	ins cassette intron 29	?	-	strong donor/acceptor present	-	0	0	0.416667	0.583333	0.150661	44.5	0	0	0	0.363636	0	0	0	0	0.0909091	0.181818	0	0
chr17_29563040_29575977-c.3974_3975ins24	chr17	29563038	29575977	29563040	29575977	12938	29	0	30	-24	[]	c.3974_3975ins24	ins 24nt 5'exon 30	9	-	ins 24nt 5'exon 30	ins 24nt 5'exon 30	0	0	0.0833333	0.5	0.0767567	13	0	0	0	0.636364	0.209706	9	0	0.181818	0.818182	0.818182	0.312212	255
chr17_29563040_29576001-c.=	chr17	29563038	29576001	29563040	29576001	12962	29	0	30	0	[]	c.=	exon-exon junction 29-30	NM_000267	-	exon-exon junction	exon-exon junction	1	1	1	1	0.979231	10177	1	1	1	1	0.997932	1743	1	1	1	1	0.992418	41906
chr17_29563621_29576001-c.3974_3975ins581	chr17	29563619	29576001	29563621	29576001	12381	29	581	30	0	[]	c.3974_3975ins581	ins cassette intron 29	?	-	strong donor/weak acceptor present	-	0	0	0.416667	0.583333	0.0512419	16	0	0	0	0.818182	0.433746	18	0	0	0.818182	1	0.21403	189
chr17_29573442_29576001-c.3974_3975ins10402	chr17	29573440	29576001	29573442	29576001	2560	29	10402	30	0	[]	c.3974_3975ins10402	ins cassette intron 29	?	-	strong donor present	-	0	0.0833333	0.583333	0.583333	0.355763	131.5	0	0	0	0.818182	0.115636	5	0	0	0.636364	0.909091	0.328487	197
chr17_29574749_29576001-c.3974_3975ins11709	chr17	29574747	29576001	29574749	29576001	1253	29	11709	30	0	[]	c.3974_3975ins11709	ins cassette intron 29	?	-	donor/weak acceptor present	-	0.166667	0.583333	0.916667	1	0.573641	546	0	0	0	0.545455	0.0479355	2	0	0.0909091	0.181818	0.727273	0.0171602	10
chr17_29576138_29576972-c.4110_4111ins8389	chr17	29576136	29576972	29576138	29576972	835	30	0	31	-8389	[]	c.4110_4111ins8389	cryptic exon 105nt of intron 30	-	-	REP01	c.4110+945A>G	0	0.166667	0.5	0.916667	0.405181	147.5	0	0.0909091	0.0909091	0.818182	0.13799	16	0.0909091	0.363636	0.909091	1	0.402584	268
chr17_29576138_29579955-c.4110_4111ins5406	chr17	29576136	29579955	29576138	29579955	3818	30	0	31	-5406	[]	c.4110_4111ins5406	ins cassette 63nt intron 30	10	23a	ins cassette 63nt intron 30	ins cassette 63nt intron 30	1	1	1	1	0.964205	6563	0.818182	1	1	1	0.941431	1424	0.909091	0.909091	1	1	0.759154	5046
chr17_29576138_29585361-c.=	chr17	29576136	29585361	29576138	29585361	9224	30	0	31	0	[]	c.=	exon-exon junction 30-31	NM_000267	-	exon-exon junction	exon-exon junction	1	1	1	1	0.982492	10109.5	0.636364	0.909091	1	1	1.03054	1157	1	1	1	1	1.08014	11367
chr17_29577078_29579955-c.4110_4111ins6346	chr17	29577076	29579955	29577078	29579955	2878	30	940	31	-5406	[]	c.4110_4111ins6346	cryptic exon 105nt of intron 30	-	-	REP01	c.4110+945A>G	0	0	0	0	0	0	0	0.0909091	0.0909091	0.181818	0	0	0	0	0	0	0	0
chr17_29580019_29585361-c.4110_4111ins3881	chr17	29580017	29585361	29580019	29585361	5343	30	3881	31	0	[]	c.4110_4111ins3881	ins cassette 63nt intron 30	10	23a	ins cassette 63nt intron 30	ins cassette 63nt intron 30	1	1	1	1	1.05011	5126.5	0.909091	1	1	1	0.972918	1491	0.909091	1	1	1	0.815808	7205
chr17_29585521_29586049-c.=	chr17	29585519	29586049	29585521	29586049	529	31	0	32	0	[]	c.=	exon-exon junction 31-32	NM_000267	-	exon-exon junction	exon-exon junction	1	1	1	1	0.991277	7260.5	0.818182	1	1	1	0.989213	1507	1	1	1	1	0.999117	14450
chr17_29586148_29587386-c.=	chr17	29586146	29587386	29586148	29587386	1239	32	0	33	0	[]	c.=	exon-exon junction 32-33	NM_000267	-	exon-exon junction	exon-exon junction	1	1	1	1	0.981711	6900.5	1	1	1	1	0.995939	1726	1	1	1	1	1.01788	15724
chr17_29587534_29588711-c.4514_4515ins17	chr17	29587532	29588711	29587534	29588711	1178	33	0	34	-17	[]	c.4514_4515ins17	ins 17nt 5'exon 34	11	-	ins 17nt 5'exon 34	ins 17nt 5'exon 34	0	0	0.166667	0.5	0.0371333	7	0	0	0	0.363636	0	0	0	0	0.0909091	0.363636	0	0
chr17_29587534_29588714-c.4514_4515ins14	chr17	29587532	29588714	29587534	29588714	1181	33	0	34	-14	[]	c.4514_4515ins14	ins 14nt 5' to exon 34	12	-	VAL08	c.4515-15_4515-13delGTT	0.0833333	0.0833333	0.333333	0.583333	0.0604533	20	0	0	0	1	0.287978	21	0	0	0.545455	0.727273	0.451582	103
chr17_29587534_29588728-c.=	chr17	29587532	29588728	29587534	29588728	1195	33	0	34	0	[]	c.=	exon-exon junction 33-34	NM_000267	-	exon-exon junction	exon-exon junction	1	1	1	1	1.0236	7094	0.909091	1	1	1	0.994727	2154	1	1	1	1	0.996835	14453
chr17_29587534_29592246-c.4515_4661del	chr17	29587532	29592246	29587534	29592246	4713	33	0	35	0	[34]	c.4515_4661del	D exon 34	?	-	D exon 34	D exon 34	0	0	0.166667	0.666667	0.19531	34	0	0	0	0	0	0	0	0	0.0909091	0.363636	0	0
chr17_29588714_29588716-c.4514_4515ins1192	chr17	29588712	29588716	29588714	29588716	3	33	1180	34	-12	[]	c.4514_4515ins1192	ins 14nt 5' to exon 34	12	-	VAL08	c.4515-15_4515-13delGTT	0	0	0	0	0	0	0	0	0	0	0	0	0	0	0	0	0	0
chr17_29588876_29592246-c.=	chr17	29588874	29592246	29588876	29592246	3371	34	0	35	0	[]	c.=	exon-exon junction 34-35	NM_000267	-	exon-exon junction	exon-exon junction	1	1	1	1	0.993229	10680	0.909091	1	1	1	0.990926	2033	1	1	1	1	0.994618	31508
chr17_29592289_29652837-c.4704_4772del	chr17	29592287	29652837	29592289	29652837	60549	35	-69	36	0	[]	c.4704_4772del	D69nt 3'exon 36	-	-	REP10	c.4772+2T>C	0	0	0.0833333	0.166667	0	0	0	0	0.0909091	0.0909091	0	0	0	0	0	0.0909091	0	0
chr17_29592358_29624119-c.4772_4773ins28718	chr17	29592356	29624119	29592358	29624119	31762	35	0	36	-28718	[]	c.4772_4773ins28718	ins cassette intron 35	?	-	weak acceptor present	-	0	0	0.5	0.666667	0.211482	109	0	0	0	0.272727	0	0	0	0	0	0.272727	0	0
chr17_29592358_29624224-c.4772_4773ins28613	chr17	29592356	29624224	29592358	29624224	31867	35	0	36	-28613	[]	c.4772_4773ins28613	cryptic exon start 31867nt intron 36	-	-	VAL03	c.4773-2A>G	0	0	0.0833333	0.166667	0	0	0	0	0	0.181818	0	0	0	0	0	0	0	0
chr17_29592358_29641322-c.4772_4773ins11515	chr17	29592356	29641322	29592358	29641322	48965	35	0	36	-11515	[]	c.4772_4773ins11515	ins cassette 89nt intron 35	13	-	ins cassette 89nt intron 35	ins cassette 89nt intron 35	0	0	0.333333	0.666667	0.17374	34	0	0	0	0.636364	0.24012	6	0	0	0.0909091	0.727273	0.0837325	20
chr17_29592358_29651130-c.4772_4773ins1707	chr17	29592356	29651130	29592358	29651130	58773	35	0	36	-1707	[]	c.4772_4773ins1707	ins cassette 97nt intron 35	14	-	ins cassette 97nt intron 35	ins cassette 97nt intron 35	0	0.0833333	0.0833333	0.416667	0	0	0	0	0	0.727273	0.248825	4	0	0	0.272727	0.545455	0.0810164	17
chr17_29592358_29652837-c.=	chr17	29592356	29652837	29592358	29652837	60480	35	0	36	0	[]	c.=	exon-exon junction 35-36	NM_000267	-	exon-exon junction	exon-exon junction	0.833333	0.916667	0.916667	1	1.13761	4362.5	0.454545	0.909091	1	1	1.02778	924	0.909091	0.909091	1	1	1.03525	7721
chr17_29592358_29654516-c.4773_5205del	chr17	29592356	29654516	29592358	29654516	62159	35	0	37	0	[36]	c.4773_5205del	D exon 36	-	-	VAL03	c.4773-2A>G	0	0.0833333	0.166667	0.166667	0	0	0	0	0	0.181818	0	0	0	0	0	0	0	0
chr17_29592358_29661855-c.4773_5749del	-	29592356	29661855	29592358	29661855	69498	35	0	39	0	[36, 37, 38]	c.4773_5749del	D exon 36,37,38	-	-	VAL03	c.4773-2A>G	0	0	0.0833333	0.0833333	0	0	0	0	0	0	0	0	0	0	0	0.0909091	0	0
chr17_29637631_29641322-c.4772_4773ins56788	chr17	29637629	29641322	29637631	29641322	3692	35	45273	36	-11515	[]	c.4772_4773ins56788	ins cassette intron 35	?	-	weak acceptor present	-	0	0.0833333	0.666667	0.833333	0.848872	231.5	0	0	0.181818	1	0.439737	39	0	0	0	0.454545	0	0
chr17_29637631_29652837-c.4772_4773ins45273	chr17	29637629	29652837	29637631	29652837	15207	35	45273	36	0	[]	c.4772_4773ins45273	ins cassette intron 35	?	-	intron 35 retention	intron 35 retention	0.416667	0.833333	1	1	0.692223	967.5	0.0909091	0.454545	0.909091	1	0.929066	276	0.0909091	0.454545	0.818182	0.818182	0.43205	448
chr17_29637631_29653130-c.4773_5065delins45273	chr17	29637629	29653130	29637631	29653130	15500	35	45273	36	293	[]	c.4773_5065delins45273	D293nt 5’exon 36 + cryptic exon end 45273nt	-	-	VAL03	c.4773-2A>G	0	0	0.0833333	0.0833333	0	0	0	0	0	0.0909091	0	0	0	0	0	0	0	0
chr17_29637631_29654516-c.4773_5205delins45273	chr17	29637629	29654516	29637631	29654516	16886	35	45273	37	0	[36]	c.4773_5205delins45273	D exon 36 + cryptic exon end 45273nt	-	-	VAL03	c.4773-2A>G	0	0	0.0833333	0.25	0	0	0	0	0	0.0909091	0	0	0	0	0	0	0	0
chr17_29641412_29652837-c.4772_4773ins49054	chr17	29641410	29652837	29641412	29652837	11426	35	49054	36	0	[]	c.4772_4773ins49054	ins cassette 89nt intron 35	13	-	intron 35 retention	intron 35 retention	0.416667	0.666667	0.916667	0.916667	0.638065	872.5	0	0	0.454545	1	0.708618	88	0.0909091	0.363636	1	1	0.525056	360
chr17_29645583_29652837-c.4772_4773ins53225	chr17	29645581	29652837	29645583	29652837	7255	35	53225	36	0	[]	c.4772_4773ins53225	ins cassette intron 35	?	-	intron 35 retention	intron 35 retention	0.5	0.833333	0.916667	1	0.926798	1229	0	0	0.818182	1	0.758035	148	0.0909091	0.272727	0.727273	0.909091	0.464911	252
chr17_29645583_29653130-c.4773_5065delins53225	chr17	29645581	29653130	29645583	29653130	7548	35	53225	36	293	[]	c.4773_5065delins53225	D293nt 5’exon 36 + cryptic exon end 53225nt	-	-	VAL03	c.4773-2A>G	0	0	0.0833333	0.0833333	0	0	0	0	0	0	0	0	0	0	0	0	0	0
chr17_29645583_29654516-c.4773_5205delins53225	chr17	29645581	29654516	29645583	29654516	8934	35	53225	37	0	[36]	c.4773_5205delins53225	D exon 36 + cryptic exon end 53225nt	-	-	VAL03	c.4773-2A>G	0	0	0.0833333	0.166667	0	0	0	0	0	0	0	0	0	0	0	0	0	0
chr17_29645743_29652837-c.4772_4773ins53385	chr17	29645741	29652837	29645743	29652837	7095	35	53385	36	0	[]	c.4772_4773ins53385	ins cassette intron 35	?	-	intron 35 retention	intron 35 retention	0.75	0.916667	1	1	1.02553	2164.5	0.0909091	0.636364	1	1	0.951263	538	0.545455	0.818182	0.818182	1	0.598954	1027
chr17_29645800_29652837-c.4772_4773ins53442	chr17	29645798	29652837	29645800	29652837	7038	35	53442	36	0	[]	c.4772_4773ins53442	ins cassette intron 35	?	-	weak donor present	-	0	0	0.416667	0.833333	0.40103	64.5	0	0	0	0.909091	0.444981	19	0	0	0.272727	0.545455	0.051645	9
chr17_29645995_29652837-c.4772_4773ins53637	chr17	29645993	29652837	29645995	29652837	6843	35	53637	36	0	[]	c.4772_4773ins53637	ins cassette intron 35	?	-	strong donor present	-	0	0	0.5	0.5	0.24808	52	0	0	0.181818	0.909091	0.512104	47	0	0.181818	0.272727	0.636364	0.17216	46
chr17_29645999_29652837-c.4772_4773ins53641	chr17	29645997	29652837	29645999	29652837	6839	35	53641	36	0	[]	c.4772_4773ins53641	ins cassette intron 35	?	-	donor present	-	0	0	0.583333	0.833333	0.403856	117.5	0	0	0.0909091	1	0.651216	46	0	0	0.181818	0.545455	0.109282	19
chr17_29651228_29652837-c.4772_4773ins58870	chr17	29651226	29652837	29651228	29652837	1610	35	58870	36	0	[]	c.4772_4773ins58870	ins cassette intron 35	14	-	ins cassette 97nt intron 35	ins cassette 97nt intron 35	0	0	0.5	0.833333	0.34941	102.5	0	0	0	0.818182	0.337565	17	0	0.0909091	0.454545	0.818182	0.244185	74
chr17_29653217_29654516-c.5152_5205del	chr17	29653215	29654516	29653217	29654516	1300	36	-54	37	0	[]	c.5152_5205del	D54nt 3’exon 36	-	-	VAL10	c.5205+1G>C	0.0833333	0.0833333	0.166667	0.166667	0	0	0	0	0	0	0	0	0	0	0	0.454545	0	0
chr17_29653271_29654516-c.=	chr17	29653269	29654516	29653271	29654516	1246	36	0	37	0	[]	c.=	exon-exon junction 36-37	NM_000267	-	exon-exon junction	exon-exon junction	1	1	1	1	1.03817	18835.5	1	1	1	1	0.991401	4095	1	1	1	1	0.998579	14527
chr17_29653271_29654666-c.5206_5355del	chr17	29653269	29654666	29653271	29654666	1396	36	0	37	150	[]	c.5206_5355del	D150nt 5'exon 37	?	-	weak acceptor present	-	0	0	0.166667	0.5	0.00678703	3	0	0	0	0.181818	0	0	0	0	0.181818	0.545455	0.0676769	16
chr17_29653271_29657313-c.5206_5546del	chr17	29653269	29657313	29653271	29657313	4043	36	0	38	0	[37]	c.5206_5546del	D exon 37	15	NF1-ΔE29	D exon 37	D exon 37	0	0	0.0833333	0.416667	0	0	0	0	0	0.272727	0	0	0	0	0	0.454545	0	0
chr17_29653271_29661855-c.5206_5749del	chr17	29653269	29661855	29653271	29661855	8585	36	0	39	0	[37, 38]	c.5206_5749del	D exon 37,38	16	NF1-ΔE29+30	D exon 37,38	D exon 37,38	0	0	0.333333	0.666667	0.194395	75.5	0	0	0	0.454545	0.0213081	1	0	0	0.272727	0.727273	0.202752	55
chr17_29654858_29657313-c.=	chr17	29654856	29657313	29654858	29657313	2456	37	0	38	0	[]	c.=	exon-exon junction 37-38	NM_000267	-	exon-exon junction	exon-exon junction	1	1	1	1	0.985676	25787.5	1	1	1	1	0.997426	6049	1	1	1	1	1.00276	44080
chr17_29654858_29657318-c.5547_5551del	chr17	29654856	29657318	29654858	29657318	2461	37	0	38	5	[]	c.5547_5551del	D5nt 5'exon 38	?	-	weak acceptor present	-	0	0	0.583333	0.75	0.259124	131.5	0	0	0.181818	1	0.448166	39	0	0	0.818182	0.909091	0.229715	130
chr17_29654858_29661855-c.5547_5749del	chr17	29654856	29661855	29654858	29661855	6998	37	0	39	0	[38]	c.5547_5749del	D exon 38	17	NF1-ΔE30	D exon 38	D exon 38	0.583333	0.833333	0.916667	1	0.760459	1064	0	0	0.545455	1	0.532668	127	0.0909091	0.272727	1	1	0.398079	340
chr17_29657517_29657639-c.5749_5750ins4216	chr17	29657515	29657639	29657517	29657639	123	38	0	39	-4216	[]	c.5749_5750ins4216	ins cassette 208nt intron 38	-	-	UND01	c.5749+332A>G	0	0	0	0	0	0	0	0	0	0.0909091	0	0	0	0	0	0	0	0
chr17_29657517_29657670-c.5749_5750ins4185	chr17	29657515	29657670	29657517	29657670	154	38	0	39	-4185	[]	c.5749_5750ins4185	ins cassette 177nt intron 38	-	-	UND01	c.5749+332A>G	0	0	0.0833333	0.166667	0	0	0.0909091	0.0909091	0.0909091	0.0909091	0	0	0	0	0	0.181818	0	0
chr17_29657517_29661681-c.5749_5750ins174	chr17	29657515	29661681	29657517	29661681	4165	38	0	39	-174	[]	c.5749_5750ins174	ins cassette intron 38	?	-	weak acceptor present	-	0	0	0.166667	0.25	0	0	0	0	0	0.636364	0.175139	4	0	0	0.272727	0.818182	0.357305	44
chr17_29657517_29661855-c.=	chr17	29657515	29661855	29657517	29661855	4339	38	0	39	0	[]	c.=	exon-exon junction 38-39	NM_000267	-	exon-exon junction	exon-exon junction	1	1	1	1	0.986059	12002.5	0.727273	1	1	1	1.02402	1456	1	1	1	1	1.00648	12306
chr17_29657848_29661855-c.5749_5750ins331	chr17	29657846	29661855	29657848	29661855	4008	38	331	39	0	[]	c.5749_5750ins331	ins cassette 177/208nt intron 38	-	-	UND01	c.5749+332A>G	0	0	0	0	0	0	0	0	0.0909091	0.0909091	0	0	0	0	0	0	0	0
chr17_29661749_29661855-c.5749_5750ins4232	chr17	29661747	29661855	29661749	29661855	107	38	4232	39	0	[]	c.5749_5750ins4232	ins cassette intron 38	?	-	donor present	-	0	0	0.25	0.5	0.00981419	2.5	0	0	0.0909091	0.727273	0.145649	7	0	0	0	0.545455	0.0942202	14
chr17_29662050_29663350-c.=	chr17	29662048	29663350	29662050	29663350	1301	39	0	40	0	[]	c.=	exon-exon junction 39-40	NM_000267	-	exon-exon junction	exon-exon junction	1	1	1	1	0.992275	7524.5	0.818182	1	1	1	0.992258	1437	1	1	1	1	0.993192	5356
chr17_29662050_29664385-c.5944_6364del	chr17	29662048	29664385	29662050	29664385	2336	39	0	42	0	[40, 41]	c.5944_6364del	D exon 40-41	?	-	D exon 40-41	D exon 40-41	0	0	0	0.0833333	0	0	0	0	0	0.363636	0	0	0	0	0.0909091	0.272727	0	0
chr17_29663492_29663652-c.=	chr17	29663490	29663652	29663492	29663652	161	40	0	41	0	[]	c.=	exon-exon junction 40-41	NM_000267	-	exon-exon junction	exon-exon junction	1	1	1	1	1.00665	9699.5	0.909091	1	1	1	0.987366	1870	1	1	1	1	0.995587	14565
chr17_29663492_29664385-c.6085_6364del	chr17	29663490	29664385	29663492	29664385	894	40	0	42	0	[41]	c.6085_6364del	D exon 41	18	NF1-ΔE33	D exon 41	D exon 41	0	0.25	0.666667	0.833333	0.26462	162	0	0	0	0.818182	0.32311	14	0	0	0.363636	0.545455	0.165365	27
chr17_29663933_29664385-c.=	chr17	29663931	29664385	29663933	29664385	453	41	0	42	0	[]	c.=	exon-exon junction 41-42	NM_000267	-	exon-exon junction	exon-exon junction	1	1	1	1	1.01448	7030.5	0.545455	1	1	1	0.980794	1103	1	1	1	1	0.997246	9969
chr17_29663933_29664836-c.6365_6579del	chr17	29663931	29664836	29663933	29664836	904	41	0	43	0	[42]	c.6365_6579del	D exon 42	?	-	D exon 42	D exon 42	0	0.0833333	0.25	0.666667	0.121152	25	0	0	0	0	0	0	0	0	0	0	0	0
chr17_29664601_29664819-c.6579_6580ins17	chr17	29664599	29664819	29664601	29664819	219	42	0	43	-17	[]	c.6579_6580ins17	inclusion of 17nt exon 43	-	-	UND02	c.6580-2A>G	0	0	0	0	0	0	0	0	0	0	0	0	0.0909091	0.0909091	0.0909091	0.363636	0	0
chr17_29664601_29664836-c.=	chr17	29664599	29664836	29664601	29664836	236	42	0	43	0	[]	c.=	exon-exon junction 42-43	NM_000267	-	exon-exon junction	exon-exon junction	0.916667	0.916667	1	1	1.0033	6850	0.272727	0.909091	1	1	1.08822	881	1	1	1	1	1.01127	23563
chr17_29664601_29665042-c.6580_6641del	chr17	29664599	29665042	29664601	29665042	442	42	0	44	0	[43]	c.6580_6641del	D exon 43	-	-	REP05&UND02	c.6641+1G>C&c.6580-2A>G	0	0	0.0833333	0.333333	0	0	0	0	0.0909091	0.0909091	0	0	0.0909091	0.0909091	0.181818	0.181818	0	0
chr17_29664629_29664834-c.6579_6580ins30	chr17	29664627	29664834	29664629	29664834	206	42	28	43	-2	[]	c.6579_6580ins30	ins 30nt 3'exon 42	-	-	REP03	c.6579+31T>G	0	0	0	0	0	0	0	0	0.0909091	0.0909091	0	0	0	0	0	0	0	0
chr17_29664899_29665042-c.=	chr17	29664897	29665042	29664899	29665042	144	43	0	44	0	[]	c.=	exon-exon junction 43-44	NM_000267	-	exon-exon junction	exon-exon junction	1	1	1	1	1.0028	7089.5	0.454545	0.909091	1	1	1.0327	957	1	1	1	1	0.995184	27486
chr17_29664899_29665721-c.6642_6756del	chr17	29664897	29665721	29664899	29665721	823	43	0	45	0	[44]	c.6642_6756del	D exon 44	19	-	D exon 44	D exon 44	0	0	0.25	0.5	0.009706	1.5	0	0	0	0.363636	0	0	0	0	0.0909091	0.727273	0.0526788	21
chr17_29664899_29667522-c.6642_6858del	chr17	29664897	29667522	29664899	29667522	2624	43	0	46	0	[44, 45]	c.6642_6858del	D exon 44, 45	-	-	REP07	c.6792C>A	0	0	0.166667	0.583333	0.169209	21	0	0	0	0.363636	0	0	0	0	0.0909091	0.454545	0	0
chr17_29665158_29665721-c.=	chr17	29665156	29665721	29665158	29665721	564	44	0	45	0	[]	c.=	exon-exon junction 44-45	NM_000267	-	exon-exon junction	exon-exon junction	1	1	1	1	0.9977	11885.5	0.818182	1	1	1	1.02322	1709	1	1	1	1	1.00707	9612
chr17_29665158_29667522-c.6757_6858del	chr17	29665156	29667522	29665158	29667522	2365	44	0	46	0	[45]	c.6757_6858del	D exon 45	20	NF1-ΔE37	REP07	c.6792C>A	0.0833333	0.0833333	0.75	0.833333	0.489795	249.5	0	0.0909091	0.0909091	0.454545	0	0	0	0.272727	0.818182	1	0.521201	253
chr17_29665824_29667522-c.=	chr17	29665822	29667522	29665824	29667522	1699	45	0	46	0	[]	c.=	exon-exon junction 45-46	NM_000267	-	exon-exon junction	exon-exon junction	1	1	1	1	1.02314	7058.5	0.727273	1	1	1	1.03009	1527	1	1	1	1	1.00426	9982
chr17_29667664_29670026-c.=	chr17	29667662	29670026	29667664	29670026	2363	46	0	47	0	[]	c.=	exon-exon junction 46-47	NM_000267	-	exon-exon junction	exon-exon junction	1	1	1	1	0.993728	9449.5	1	1	1	1	0.991562	2222	1	1	1	1	0.991722	28567
chr17_29670153_29676137-c.7126del	chr17	29670151	29676137	29670153	29676137	5985	47	-1	48	0	[]	c.7126del	D1nt 5’exon 48	-	-	VAL01	c.7127-1G>A	0	0.0833333	0.0833333	0.5	0.0010907	0.5	0	0	0	0	0	0	0	0	0	0.545455	0.00680162	2
chr17_29670154_29672406-c.7126_7127ins3731	chr17	29670152	29672406	29670154	29672406	2253	47	0	48	-3731	[]	c.7126_7127ins3731	in cassette intron 47	?	-	strong acceptor present	-	0	0.0833333	0.5	0.833333	0.305874	126	0	0	0	1	0.522353	29	0	0	0.363636	0.909091	0.306695	94
chr17_29670154_29676137-c.=	chr17	29670152	29676137	29670154	29676137	5984	47	0	48	0	[]	c.=	exon-exon junction 47-48	NM_000267	-	exon-exon junction	exon-exon junction	1	1	1	1	1.02029	8680.5	1	1	1	1	0.997236	2167	1	1	1	1	0.970706	13162
chr17_29670154_29677200-c.7127_7258del	chr17	29670152	29677200	29670154	29677200	7047	47	0	49	0	[48]	c.7127_7258del	D exon 48	?	-	D exon 48	D exon 48	0.166667	0.583333	1	1	0.631719	760.5	0	0	0	0.181818	0	0	0	0.0909091	0.363636	0.727273	0.151859	64
chr17_29674649_29676137-c.7126_7127ins4495	chr17	29674647	29676137	29674649	29676137	1489	47	4495	48	0	[]	c.7126_7127ins4495	in cassette intron 47	?	-	strong donor/weak acceptor present	-	0	0	0.25	0.583333	0.0164535	3	0	0	0	0.363636	0.0312183	1	0	0	0.454545	0.818182	0.338796	87
chr17_29676270_29677200-c.=	chr17	29676268	29677200	29676270	29677200	931	48	0	49	0	[]	c.=	exon-exon junction 48-49	NM_000267	-	exon-exon junction	exon-exon junction	1	1	1	1	1.02526	6301.5	0.818182	1	1	1	0.990945	1340	1	1	1	1	1.01026	7502
chr17_29677337_29679274-c.=	chr17	29677335	29679274	29677337	29679274	1938	49	0	50	0	[]	c.=	exon-exon junction 49-50	NM_000267	-	exon-exon junction	exon-exon junction	1	1	1	1	0.991686	8254	0.818182	1	1	1	0.998968	1726	1	1	1	1	0.988771	18177
chr17_29679433_29683477-c.=	chr17	29679431	29683477	29679433	29683477	4045	50	0	51	0	[]	c.=	exon-exon junction 50-51	NM_000267	-	exon-exon junction	exon-exon junction	1	1	1	1	0.996032	10335.5	0.818182	1	1	1	0.991935	1538	1	1	1	1	1.01643	17386
chr17_29679433_29683977-c.7553_7675del	chr17	29679431	29683977	29679433	29683977	4545	50	0	52	0	[51]	c.7553_7675del	D exon 51	21	NF1-ΔE43	D exon 51	D exon 51	0.25	0.833333	1	1	0.743735	819	0	0	0.363636	1	0.767382	88	0.272727	0.818182	1	1	0.583995	752
chr17_29683530_29683977-c.7605_7675del	chr17	29683528	29683977	29683530	29683977	448	51	-71	52	0	[]	c.7605_7675del	D 5'exon 51	22	-	D 5'exon 51	D 5'exon 51	0	0	0.333333	0.666667	0.0928894	16	0	0	0	1	0.618366	36	0	0	0.727273	0.909091	0.372182	174
chr17_29683601_29683977-c.=	chr17	29683599	29683977	29683601	29683977	377	51	0	52	0	[]	c.=	exon-exon junction 51-52	NM_000267	-	exon-exon junction	exon-exon junction	1	1	1	1	1.00831	7899.5	0.818182	1	1	1	0.993575	1325	1	1	1	1	1.00219	18088
chr17_29684109_29684286-c.=	chr17	29684107	29684286	29684109	29684286	178	52	0	53	0	[]	c.=	exon-exon junction 52-53	NM_000267	-	exon-exon junction	exon-exon junction	1	1	1	1	1.02909	9881.5	1	1	1	1	0.993129	1770	1	1	1	1	1.00825	32756
chr17_29684109_29685497-c.7807_7907del	chr17	29684107	29685497	29684109	29685497	1389	52	0	54	0	[53]	c.7807_7907del	D exon 53	23	NF1-ΔE45	D exon 53	D exon 53	0.666667	0.833333	0.916667	1	0.888756	1163.5	0	0	0	0.0909091	0	0	0.0909091	0.0909091	0.0909091	0.272727	0	0
chr17_29684109_29685986-c.7807_8050del	chr17	29684107	29685986	29684109	29685986	1878	52	0	55	0	[53, 54]	c.7807_8050del	D exon 53, 54	?	-	D exon 53, 54	D exon 53, 54	0	0.25	0.666667	0.833333	0.431956	306	0	0	0	0.272727	0	0	0	0	0	0.181818	0	0
chr17_29684388_29685497-c.=	chr17	29684386	29685497	29684388	29685497	1110	53	0	54	0	[]	c.=	exon-exon junction 53-54	NM_000267	-	exon-exon junction	exon-exon junction	1	1	1	1	0.986574	10093.5	1	1	1	1	0.992798	2219	1	1	1	1	1.01581	19938
chr17_29685641_29685986-c.=	chr17	29685639	29685986	29685641	29685986	346	54	0	55	0	[]	c.=	exon-exon junction 54-55	NM_000267	-	exon-exon junction	exon-exon junction	1	1	1	1	0.988348	12717	1	1	1	1	0.997674	2177	1	1	1	1	0.991464	13754
chr17_29685651_29685986-c.8050_8051ins10	chr17	29685649	29685986	29685651	29685986	336	54	10	55	0	[]	c.8050_8051ins10	ins 10nt 3'exon 54	?	-	weak donor present	-	0	0	0.0833333	0.333333	0	0	0	0	0	0.727273	0.217204	10	0	0	0.272727	0.636364	0.249337	54
chr17_29686034_29687504-c.=	chr17	29686032	29687504	29686034	29687504	1471	55	0	56	0	[]	c.=	exon-exon junction 55-56	NM_000267	-	exon-exon junction	exon-exon junction	1	1	1	1	0.998985	19963.5	1	1	1	1	0.991276	3674	1	1	1	1	0.98899	23095
chr17_29687722_29689305-c.8314_8315ins11725	chr17	29687720	29689305	29687722	29689305	1584	56	0	57	-11725	[]	c.8314_8315ins11725	ins cassette intron 56	?	-	strong acceptor present	-	0.166667	0.75	1	1	0.737889	663.5	0	0	0.363636	1	0.687327	93	0	0	0.909091	0.909091	0.45994	228
chr17_29687722_29694242-c.8314_8315ins6788	chr17	29687720	29694242	29687722	29694242	6521	56	0	57	-6788	[]	c.8314_8315ins6788	ins cassette 54nt intron 56	24	48a	ins cassette 54nt intron 56	ins cassette 54nt intron 56	0.166667	0.416667	0.916667	0.916667	0.717403	433	0	0	0	0.636364	0.160419	11	0.0909091	0.0909091	0.454545	0.909091	0.20632	94
chr17_29687722_29701030-c.=	chr17	29687720	29701030	29687722	29701030	13309	56	0	57	0	[]	c.=	exon-exon junction 56-57	NM_000267	-	exon-exon junction	exon-exon junction	1	1	1	1	0.993449	12636	1	1	1	1	0.988767	5377	1	1	1	1	1.00429	19635
chr17_29689383_29694242-c.8314_8315ins8449	chr17	29689381	29694242	29689383	29694242	4860	56	1661	57	-6788	[]	c.8314_8315ins8449	ins cassette intron 56	?	-	acceptor present	-	0.166667	0.25	0.75	1	0.521764	357.5	0	0	0	0.545455	0.0399051	2	0	0	0	0.181818	0	0
chr17_29689383_29701030-c.8314_8315ins1661	chr17	29689381	29701030	29689383	29701030	11648	56	1661	57	0	[]	c.8314_8315ins1661	ins cassette intron 56	?	-	strong donor present	-	0.0833333	0.666667	0.833333	1	0.706168	705.5	0	0	0.727273	1	0.687244	112	0	0.0909091	0.818182	1	0.457036	200
chr17_29694297_29701030-c.8314_8315ins6575	chr17	29694295	29701030	29694297	29701030	6734	56	6575	57	0	[]	c.8314_8315ins6575	ins cassette 54nt intron 56	24	48a	ins cassette 54nt intron 56	ins cassette 54nt intron 56	0.5	1	1	1	1.0487	1065	0	0	0	0.909091	0.307409	25	0.0909091	0.0909091	0.454545	0.909091	0.149739	83
chr17_29701148_29703020-c.8432_10304del	chr17	29701146	29703020	29701148	29703020	1873	57	-3548	57	1990	[]	c.8432_10304del	D 5'exon 57 + part 3'UTR	25	-	D 5'exon 57 + part 3'UTR	D 5'exon 57 + part 3'UTR	0	0	0.166667	0.75	0.373863	45.5	0	0	0	0.545455	0.141567	4	0	0	0.272727	0.636364	0.588044	66
