# Supplementary material for: Pathogenic neurofibromatosis type 1 (NF1) RNA splicing resolved by targeted RNAseq
Source: NPJ Genom Med. 2021 Nov 15;6:95. doi: 10.1038/s41525-021-00258-w (PMC8593033; doi:10.1038/s41525-021-00258-w)
Supplement: Supplementary file 4 — Supplementary Data 3 [file 41525_2021_258_MOESM4_ESM.xlsx]

## Sheet: published norm splice
description (systematic numbering exons NM_000267)	description (legacy numbering exons)	genomic position splice-donor (+1)	genomic position splice-acceptor (-1)	r. description	effect on reading frame	function?	reference	PMID	PMID	PMID	PMID	#published
ins cassette 66nt intron 1	-	29463066	29463133	r.60_61ins61−19934_61−19869	in frame	unknown function	Landrith T et al NPJ Precis Oncol. 2020 Feb 24;4:8	32133419				pub01
ins cassette 49nt intron 1	-	29473912	29473962	r.60_61ins61−9088_61−9040	frameshift	unknown function	Landrith T et al NPJ Precis Oncol. 2020 Feb 24;4:8	32133419				pub02
ins cassette 31nt intron 4	NF1-insE4a-2	29491066	29491098	r.479_480ins479+673_479+703	frameshift	unknown function	Messiaen LM et al Genet Med. 1999 Sep-Oct;1(6):248-53. ; Ars E et al Nucleic Acids Res. 2000 Mar 15;28(6):1307-12. ; Vandenbroucke I et al FEBS Lett. 2002 Jul 3;522(1-3):71-6.; Landrith T et al NPJ Precis Oncol. 2020 Feb 24;4:8	11258625	10684924	12095621	32133419	pub03
D exon 5	NF1-ΔE4b	29496908	29497016	r.480_586del	frameshift	unknown function	Vandenbroucke I et al FEBS Lett. 2002 Jul 3;522(1-3):71-6.; Landrith T et al NPJ Precis Oncol. 2020 Feb 24;4:8	12095621	32133419			pub04
ins 13nt 5'exon 11	-	29528517	29533257	r.1260_1261ins1260+1_1260+13	frameshift	unknown function	Landrith T et al NPJ Precis Oncol. 2020 Feb 24;4:8	32133419				pub05
ins cassette 30nt intron 11	ins 9a/9br	29530119	29530150	r.1260_1261ins1260+1617_1260+1646	in frame	inclusion appears to be restricted to the CNS, function not clear	Danglot G et al Hum Mol Genet. 1995 May;4(5):915-20. ; Gutmann DH et al Ann Neurol. 1999 Nov;46(5):777-82. ; Geist RT et al Neurosci Lett. 1996 Jun 21;211(2):85-8.	7633452	10553997	8830850		pub06
ins cassette 45nt intron 12	ins 10a-2	29534168	29534214	r.1392_1393ins1392+780_1392+824	in frame	insertion adds a trans-membrane segment, directs NF1 to the intracellualr membrane for housekeeping function?	Kaufmann D Biochem Biophys Res Commun. 2002 Jun 7;294(2):496-503.; Landrith T et al NPJ Precis Oncol. 2020 Feb 24;4:8	12051738	32133419			pub07
D3nt 3'exon 17 (gln del)	-	29550586	29552115	r.1846_1848del	in frame	unknown function	Landrith T et al NPJ Precis Oncol. 2020 Feb 24;4:8	32133419				pub08
ins 24nt 5'exon 30	-	29563040	29575977	r.3974_3975ins3975−24_3975−1	in frame	unknown function	Landrith T et al NPJ Precis Oncol. 2020 Feb 24;4:8	32133419				pub09
ins cassette 63nt intron 30	23a	29579955	29580019	r.4110_4111ins4110+3819_4110+3881 = NM_001042492	in frame	Exon 23a is predominantly included in most tissues and predominantly skipped in central nervous system neurons.	reviewed in Barron et al; Hinman et al Mol Cell Biol. 2014 Jun;34(12):2188-97. doi: 10.1128/MCB.00019-14. Epub 2014 Apr 7.; Landrith T et al NPJ Precis Oncol. 2020 Feb 24;4:8	22115364	24710274	32133419		pub10
ins 17nt 5'exon 34	-	29587534	29588711	r.4514_4515ins4515−17_4515−1	frameshift	unknown function	Landrith T et al NPJ Precis Oncol. 2020 Feb 24;4:8	32133419				pub12
ins 14nt 5'exon 34	-	29587534	29588714	r.4514_4515ins4515−14_4515−1	frameshift	unknown function	Landrith T et al NPJ Precis Oncol. 2020 Feb 24;4:8	32133419				pub11
ins cassette 89nt intron 35	-	29641322	29641412	r.4772_4773ins4773−11515_4773−11427	frameshift	unknown function	Landrith T et al NPJ Precis Oncol. 2020 Feb 24;4:8	32133419				pub13
ins cassette 97nt intron 35	-	29651130	29651228	r.4772_4773ins4773−1707_4773−1611	frameshift	unknown function	Landrith T et al NPJ Precis Oncol. 2020 Feb 24;4:8	32133419				pub14
D exon 37	D exon 29	29652837	29653271	r.5206_5546del	frameshift	unknown function	Park VM et al Hum Genet. 1998; 103:382–385.	9856477				pub15
D exon 37,38	D exon 29,30	29652837	29654858	r.5206_5749del	inframe	unknown function	Park VM et al Hum Genet. 1998; 103:382–385.	9856477				pub16
D exon 38	D exon 30	29654516	29654858	r.5547_5749del	frameshift	unknown function	Park VM et al Hum Genet. 1998; 103:382–385.; Landrith T et al NPJ Precis Oncol. 2020 Feb 24;4:8	9856477	32133419			pub17
D exon 41	NF1-ΔE33	29663350	29663492	r.6085_6364del	inframe	unknown function	Vandenbroucke I et al FEBS Lett. 2002 Jul 3;522(1-3):71-6.; Landrith T et al NPJ Precis Oncol. 2020 Feb 24;4:8	12095621	32133419			pub18
D exon 44	-	29664836	29664899	r.6642_6756del	frameshift	unknown function	Landrith T et al NPJ Precis Oncol. 2020 Feb 24;4:8	32133419				pub19
D exon 45	NF1-ΔE37	29665042	29665158	r.6757_6858del	frameshift	unknown function	Vandenbroucke I et al FEBS Lett. 2002 Jul 3;522(1-3):71-6.	12095621				pub20
D exon 51	NF1-ΔE43	29679274	29679433	r.7553_7675del	frameshift	unknown function, lacks a nuclear targeting sequence	Vandenbroucke I et al FEBS Lett. 2002 Jul 3;522(1-3):71-6.; Landrith T et al NPJ Precis Oncol. 2020 Feb 24;4:8	12095621	32133419			pub21
D 5'exon 51	-	29683530	29683977	r.7605_7675del	frameshift	unknown function	Landrith T et al NPJ Precis Oncol. 2020 Feb 24;4:8	32133419				pub22
D exon 53	NF1-ΔE45	29683977	29684109	r.7807_7907del	frameshift	unknown function	Vandenbroucke I et al FEBS Lett. 2002 Jul 3;522(1-3):71-6.	12095621				pub23
ins cassette 54nt intron 56	48a	29694242	29694297	r.8314_8315ins8314+6521_8314+6573	in frame	highest expression in both fetal and adult cardiac and skeletal muscle tissues, playing a a role in development and differentiation of these tissues	Gutmann DH et al J Neurosci Res. 1994 Feb 15;37(3):398-405. ; Skuse GR et al Hum Mol Genet. 1997;6(10):1707-12. ; Gutman DH et al Hum Mol Genet. 1993 Jul;2(7):989-92.	8176761	9300663	8364582		pub24
D 5'exon 57 + part 3'UTR	-	29701148	29703020	r.8432_*1847del	frameshift	unknown function	Landrith T et al NPJ Precis Oncol. 2020 Feb 24;4:8	32133419				pub25
