# Supplementary material for: Pathogenic neurofibromatosis type 1 (NF1) RNA splicing resolved by targeted RNAseq
Source: NPJ Genom Med. 2021 Nov 15;6:95. doi: 10.1038/s41525-021-00258-w (PMC8593033; doi:10.1038/s41525-021-00258-w)
Supplement: Supplementary file 5 — Supplementary Data 4 [file 41525_2021_258_MOESM5_ESM.xlsx]

## Sheet: replication raw data
ID	chrom	start	end	start_STAR	end_STAR	GAP filter >3	REP01 - c.4110+945A>G - #readsplice	REP02 - c.2002-2A>G - #readsplice	REP03 - c.6579+31T>G - #readsplice	REP04 - c.3708+3A>T - #readsplice	REP05 - c.6641+1G>C - #readsplice	REP06 - c.2002-3C>G - #readsplice	REP07 - c.6792C>A - #readsplice	REP08 - c.3314+1G>C - #readsplice	REP09 - c.288+1G>A - #readsplice	REP10 - c.4772+2T>C - #readsplice	UND01 - #readsplice	REP01 - c.4110+945A>G - ERS	REP02 - c.2002-2A>G - ERS	REP03 - c.6579+31T>G - ERS	REP04 - c.3708+3A>T - ERS	REP05 - c.6641+1G>C - ERS	REP06 - c.2002-3C>G - ERS	REP07 - c.6792C>A - ERS	REP08 - c.3314+1G>C - ERS	REP09 - c.288+1G>A - ERS	REP10 - c.4772+2T>C - ERS	UND01 - ERS	reads_cover_donor_1	reads_cover_donor_2	reads_cover_donor_3	reads_cover_donor_4	reads_cover_donor_5	reads_cover_donor_6	reads_cover_donor_7	reads_cover_donor_8	reads_cover_donor_9	reads_cover_donor_10	reads_cover_donor_11	reads_span_donor_1	reads_span_donor_2	reads_span_donor_3	reads_span_donor_4	reads_span_donor_5	reads_span_donor_6	reads_span_donor_7	reads_span_donor_8	reads_span_donor_9	reads_span_donor_10
chr17_29421954_29421954-c.-374del	chr17	29421952	29421954	29421954	29421954	1	6	0	0	0	0	0	0	0	0	0	0	0.458471	0	0	0	0	0	0	0	0	0	0	7	1	1	0	0	14	0	1	0	1	0	8	3	7	7	4	16	2	3	0	4
chr17_29421962_29422182-c.-366_-146del	chr17	29421960	29422182	29421962	29422182	221	0	0	0	0	0	14	0	0	0	0	0	0	0	0	0	0	0.348615	0	0	0	0	0	7	1	1	2	0	44	4	1	0	1	0	8	3	7	9	4	46	6	3	0	4
chr17_29421985_29421985-c.-343del	chr17	29421983	29421985	29421985	29421985	1	1	0	0	0	0	0	0	0	0	0	0	0.0852725	0	0	0	0	0	0	0	0	0	0	7	1	1	2	0	30	5	1	0	1	4	8	3	7	9	4	46	7	3	0	4
chr17_29421992_29421992-c.-336del	chr17	29421990	29421992	29421992	29421992	1	0	0	1	0	0	0	0	0	0	0	0	0	0	0.0876323	0	0	0	0	0	0	0	0	1	1	1	2	0	30	5	1	0	2	4	2	3	7	9	4	46	7	3	0	5
chr17_29422002_29422249-c.-326_-79del	chr17	29422000	29422249	29422002	29422249	248	0	0	0	0	0	30	0	0	0	0	4	0	0	0	0	0	0.745466	0	0	0	0	0.355842	1	4	1	2	0	30	5	1	0	2	5	2	6	7	9	4	46	7	3	0	5
chr17_29422003_29422003-c.-325del	chr17	29422001	29422003	29422003	29422003	1	0	0	0	0	0	0	0	0	0	1	0	0	0	0	0	0	0	0	0	0	0.103388	0	1	4	1	2	0	0	5	1	0	2	1	2	6	7	9	4	46	7	3	0	5
chr17_29422004_29422004-c.-324del	chr17	29422002	29422004	29422004	29422004	1	0	0	0	0	0	0	0	1	0	0	0	0	0	0	0	0	0	0	0.121222	0	0	0	1	4	1	2	0	0	5	1	0	1	1	2	6	7	9	4	46	7	3	0	5
chr17_29422038_29422039-c.-290_-289del	chr17	29422036	29422039	29422038	29422039	2	0	0	0	0	0	0	4	0	0	0	0	0	0	0	0	0	0	0.366811	0	0	0	0	1	4	5	2	0	0	5	1	0	2	1	2	6	11	9	4	46	7	3	0	5
chr17_29422041_29422041-c.-287del	chr17	29422039	29422041	29422041	29422041	1	0	4	0	0	0	0	0	0	0	0	0	0	0.391983	0	0	0	0	0	0	0	0	0	1	4	5	2	0	0	5	1	0	2	1	2	6	11	9	4	46	7	3	0	5
chr17_29422058_29422058-c.-270del	chr17	29422056	29422058	29422058	29422058	1	0	0	4	2	0	0	1	0	0	1	0	0	0	0.282812	0.155481	0	0	0.0870856	0	0	0.0999739	0	1	4	5	2	0	8	5	1	0	2	1	2	6	11	9	4	54	7	3	0	5
chr17_29422062_29422062-c.-266del	chr17	29422060	29422062	29422062	29422062	1	0	0	0	0	0	0	0	0	0	0	1	0	0	0	0	0	0	0	0	0	0	0.0983399	1	4	5	2	0	8	5	1	0	2	1	2	6	11	9	4	54	7	3	0	5
chr17_29422082_29422178-c.-246_-150del	chr17	29422080	29422178	29422082	29422178	97	0	0	0	0	0	2	0	0	0	0	0	0	0	0	0	0	0.0452071	0	0	0	0	0	0	4	6	4	0	8	4	1	0	1	1	1	6	12	11	4	54	6	3	0	4
chr17_29422088_29422184-c.-240_-144del	chr17	29422086	29422184	29422088	29422184	97	0	0	0	0	0	2	0	0	0	0	0	0	0	0	0	0	0.044154	0	0	0	0	0	0	4	4	3	0	7	3	2	0	1	1	1	6	10	10	4	55	5	4	0	4
chr17_29422096_29422137-c.-232_-191del	chr17	29422094	29422137	29422096	29422137	42	0	0	1	2	0	0	0	0	0	0	0	0	0	0.0814356	0.145415	0	0	0	0	0	0	0	0	0	1	2	0	6	0	2	0	0	0	1	2	7	9	4	56	2	4	0	3
chr17_29422109_29422136-c.-219_-192del	chr17	29422107	29422136	29422109	29422136	28	0	0	0	0	0	1	0	0	0	0	0	0	0	0	0	0	0.0197773	0	0	0	0	0	0	1	0	0	0	8	0	2	0	1	0	1	3	7	9	4	58	2	4	0	4
chr17_29422109_29422172-c.-219_-156del	chr17	29422107	29422172	29422109	29422172	64	0	0	0	0	0	4	0	0	0	0	0	0	0	0	0	0	0.0791093	0	0	0	0	0	0	1	0	0	0	8	0	2	0	1	0	1	3	7	9	4	58	2	4	0	4
chr17_29422109_29422185-c.-219_-143del	chr17	29422107	29422185	29422109	29422185	77	0	0	0	0	0	2	0	0	0	0	0	0	0	0	0	0	0.0395546	0	0	0	0	0	0	1	0	0	0	8	0	2	0	1	0	1	3	7	9	4	58	2	4	0	4
chr17_29422127_29422197-c.-201_-131del	chr17	29422125	29422197	29422127	29422197	71	0	0	0	0	0	0	0	2	0	0	0	0	0	0	0	0	0	0	0.18601	0	0	0	16	23	8	43	17	29	18	27	23	28	28	17	25	15	52	21	86	20	29	23	31
chr17_29422137_29422137-c.-191del	chr17	29422135	29422137	29422137	29422137	1	1	0	0	0	0	1	0	0	1	0	0	0.138007	0	0	0	0	0.034996	0	0	0.109882	0	0	16	23	8	43	17	29	18	25	23	28	28	17	25	15	52	21	86	20	29	23	31
chr17_29422142_29422141-c.=	chr17	29422140	29422141	29422142	29422141	0	0	0	0	0	0	0	0	0	1	1	0	0	0	0	0	0	0	0	0	0.110809	0.0871156	0	16	23	9	45	17	30	18	25	23	28	28	17	25	15	52	21	86	20	29	23	31
chr17_29422142_29422142-c.-186del	chr17	29422140	29422142	29422142	29422142	1	0	0	0	0	0	0	0	2	0	1	1	0	0	0	0	0	0	0	0.18285	0	0.0857606	0.0814145	16	23	9	45	17	30	18	25	23	28	28	17	25	15	52	21	86	20	29	23	31
chr17_29422145_29422173-c.-183_-155del	chr17	29422143	29422173	29422145	29422173	29	0	0	0	0	0	1	0	0	0	0	0	0	0	0	0	0	0.0358061	0	0	0	0	0	16	23	9	45	17	30	18	25	23	28	28	17	25	15	52	21	86	20	29	23	31
chr17_29422147_29422148-c.-181_-180del	chr17	29422145	29422148	29422147	29422148	2	0	0	0	0	0	0	1	0	0	0	0	0	0	0	0	0	0	0.124377	0	0	0	0	16	23	9	45	17	29	18	25	23	28	28	17	25	15	52	21	86	20	29	23	31
chr17_29422150_29422150-c.-178del	chr17	29422148	29422150	29422150	29422150	1	0	0	0	1	0	0	0	0	0	0	0	0	0	0	0.0568371	0	0	0	0	0	0	0	17	23	9	45	17	30	18	25	23	28	28	18	25	15	52	21	87	20	29	23	31
chr17_29422151_29422150-c.=	chr17	29422149	29422150	29422151	29422150	0	0	0	0	0	0	0	0	0	0	0	1	0	0	0	0	0	0	0	0	0	0	0.0840623	17	23	9	44	17	30	18	25	23	28	28	18	25	15	52	21	87	20	29	23	31
chr17_29422151_29422151-c.-177del	chr17	29422149	29422151	29422151	29422151	1	0	0	0	1	0	0	1	0	0	0	0	0	0	0	0.0561772	0	0	0.124292	0	0	0	0	17	23	9	44	17	30	18	25	23	28	28	18	25	15	52	21	87	20	29	23	31
chr17_29422156_29422155-c.=	chr17	29422154	29422155	29422156	29422155	0	0	0	0	0	0	0	0	0	0	0	4	0	0	0	0	0	0	0	0	0	0	0.330116	17	23	9	46	18	30	18	25	23	28	29	18	25	15	53	22	87	20	29	23	31
chr17_29422157_29422156-c.=	chr17	29422155	29422156	29422157	29422156	0	0	0	0	0	0	0	0	0	0	0	1	0	0	0	0	0	0	0	0	0	0	0.0827214	17	23	9	46	18	30	18	26	23	28	29	18	25	15	53	22	87	20	30	23	31
chr17_29422164_29422164-c.-164del	chr17	29422162	29422164	29422164	29422164	1	0	0	0	0	0	0	0	0	0	1	0	0	0	0	0	0	0	0	0	0	0.0908526	0	18	23	9	46	18	33	19	27	24	28	30	19	25	15	53	22	90	21	31	24	31
chr17_29422171_29422170-c.=	chr17	29422169	29422170	29422171	29422170	0	0	0	0	0	0	0	0	0	1	0	0	0	0	0	0	0	0	0	0	0.111935	0	0	18	23	9	46	18	34	19	28	24	28	30	19	25	15	53	22	91	21	32	24	31
chr17_29422171_29422171-c.-157del	chr17	29422169	29422171	29422171	29422171	1	1	0	0	0	0	0	0	0	0	0	0	0.133816	0	0	0	0	0	0	0	0	0	0	18	23	9	46	18	34	19	28	24	28	30	19	25	15	53	22	91	21	32	24	31
chr17_29422172_29422171-c.=	chr17	29422170	29422171	29422172	29422171	0	0	1	0	3	0	0	0	0	0	0	0	0	0.106467	0	0.170583	0	0	0	0	0	0	0	17	23	9	46	18	34	19	28	24	28	30	19	25	15	53	22	91	21	32	24	31
chr17_29422172_29422172-c.-156del	chr17	29422170	29422172	29422172	29422172	1	5	1	1	2	3	6	1	4	0	3	3	0.55659	0.0865634	0.125987	0.0927042	0.292177	0.171867	0.0989486	0.29022	0	0.221874	0.200439	17	23	9	46	18	34	19	28	24	28	30	19	25	15	53	22	91	21	32	24	31
chr17_29422174_29422173-c.=	chr17	29422172	29422173	29422174	29422173	0	0	1	0	0	0	0	0	0	0	0	0	0	0.111041	0	0	0	0	0	0	0	0	0	19	23	9	48	20	40	20	28	24	30	31	20	25	15	55	24	93	22	32	24	33
chr17_29422177_29422176-c.=	chr17	29422175	29422176	29422177	29422176	0	0	0	0	0	1	0	0	1	0	0	0	0	0	0	0	0.113027	0	0	0.0955971	0	0	0	24	33	11	50	23	42	21	29	24	32	37	25	35	17	57	27	94	23	33	24	35
chr17_29422178_29422177-c.=	chr17	29422176	29422177	29422178	29422177	0	0	0	0	1	1	0	2	0	0	0	0	0	0	0	0.0581447	0.111048	0	0.255994	0	0	0	0	24	34	11	50	23	42	21	29	24	33	37	25	36	17	57	27	94	23	33	24	36
chr17_29422178_29422178-c.-150del	chr17	29422176	29422178	29422178	29422178	1	0	0	0	0	0	0	0	0	0	0	1	0	0	0	0	0	0	0	0	0	0	0.0789359	24	34	11	50	23	42	21	29	24	33	37	25	36	17	57	27	94	23	33	24	36
chr17_29422180_29422179-c.=	chr17	29422178	29422179	29422180	29422179	0	0	0	0	0	0	0	1	0	0	0	0	0	0	0	0	0	0	0.130306	0	0	0	0	24	34	11	50	23	44	21	29	24	33	37	25	36	17	57	27	94	23	33	24	36
chr17_29422180_29422180-c.-148del	chr17	29422178	29422180	29422180	29422180	1	2	0	3	0	0	1	1	2	1	0	0	0.222363	0	0.457027	0	0	0.0342564	0.117485	0.17661	0.113597	0	0	24	34	11	50	23	44	21	29	24	33	37	25	36	17	57	27	94	23	33	24	36
chr17_29422184_29422184-c.-144del	chr17	29422182	29422184	29422184	29422184	1	0	0	0	0	1	0	0	0	0	0	0	0	0	0	0	0.113399	0	0	0	0	0	0	28	36	12	54	26	61	25	31	28	36	38	29	38	18	61	30	97	27	35	28	39
chr17_29422185_29422185-c.-143del	chr17	29422183	29422185	29422185	29422185	1	1	3	0	3	1	3	2	0	0	3	0	0.103904	0.252119	0	0.164621	0.101018	0.106674	0.222858	0	0	0.246425	0	28	36	12	54	25	61	25	31	28	36	39	29	38	18	61	30	97	27	35	28	39
chr17_29422186_29422185-c.=	chr17	29422184	29422185	29422186	29422185	0	0	6	0	1	0	0	0	0	0	0	1	0	0.552138	0	0.0568173	0	0	0	0	0	0	0.0773682	27	33	12	52	25	63	23	31	29	33	39	29	38	18	62	30	100	27	35	29	39
chr17_29422188_29422187-c.=	chr17	29422186	29422187	29422188	29422187	0	0	2	0	0	0	0	0	0	0	0	0	0	0.189115	0	0	0	0	0	0	0	0	0	28	36	12	55	26	68	27	31	30	38	39	29	38	18	62	30	100	29	35	30	41
chr17_29422192_29422192-c.-136del	chr17	29422190	29422192	29422192	29422192	1	0	0	0	1	1	0	0	0	0	0	0	0	0	0	0.0606661	0.112614	0	0	0	0	0	0	28	36	13	57	28	70	27	40	31	38	39	29	38	19	64	32	102	29	44	31	41
chr17_29422201_29422201-c.-127del	chr17	29422199	29422201	29422201	29422201	1	0	1	0	0	1	0	1	0	0	1	2	0	0.0973362	0	0	0.104413	0	0.12218	0	0	0.0911576	0.141647	29	37	13	70	32	75	28	48	34	39	51	30	39	19	77	36	107	30	50	34	42
chr17_29422204_29422204-c.-124del	chr17	29422202	29422204	29422204	29422204	1	0	0	0	0	0	1	0	0	0	0	0	0	0	0	0	0	0.040019	0	0	0	0	0	29	39	13	71	33	78	32	48	34	39	51	30	41	19	78	37	110	34	50	34	42
chr17_29422208_29422208-c.-120del	chr17	29422206	29422208	29422208	29422208	1	0	0	0	1	0	0	0	0	0	0	0	0	0	0	0.0558217	0	0	0	0	0	0	0	29	40	14	73	33	78	32	61	35	41	53	30	42	20	80	37	110	34	63	35	44
chr17_29422211_29422211-c.-117del	chr17	29422209	29422211	29422211	29422211	1	1	0	0	0	0	0	0	0	0	0	0	0.13502	0	0	0	0	0	0	0	0	0	0	29	40	14	73	33	78	32	61	35	41	53	30	42	20	80	37	110	34	63	35	44
chr17_29422212_29422212-c.-116del	chr17	29422210	29422212	29422212	29422212	1	1	1	0	0	0	0	0	0	0	0	0	0.133764	0.0995166	0	0	0	0	0	0	0	0	0	28	40	14	73	33	78	32	62	35	41	53	30	42	20	80	37	110	34	64	35	44
chr17_29422212_29422213-c.-116_-115del	chr17	29422210	29422213	29422212	29422213	2	0	0	0	0	0	0	0	2	0	0	0	0	0	0	0	0	0	0	0.137571	0	0	0	28	40	14	73	33	78	32	62	35	41	53	30	42	20	80	37	110	34	64	35	44
chr17_29422213_29422213-c.-115del	chr17	29422211	29422213	29422213	29422213	1	0	0	0	0	0	0	0	0	0	3	0	0	0	0	0	0	0	0	0	0	0.29085	0	28	39	14	73	34	78	32	60	35	41	53	30	42	20	80	38	110	34	64	35	44
chr17_29422214_29422214-c.-114del	chr17	29422212	29422214	29422214	29422214	1	3	0	1	5	1	1	2	0	0	4	0	0.36113	0	0.163788	0.248554	0.0958891	0.0360727	0.208156	0	0	0.345727	0	29	40	14	73	34	78	33	60	35	38	53	30	42	20	80	38	110	35	64	35	44
chr17_29422215_29422216-c.-113_-112del	chr17	29422213	29422216	29422215	29422216	2	2	0	0	0	0	0	0	0	0	0	0	0.271703	0	0	0	0	0	0	0	0	0	0	26	40	13	68	33	77	31	62	35	37	53	30	42	20	80	38	110	35	64	35	44
chr17_29422216_29422216-c.-112del	chr17	29422214	29422216	29422216	29422216	1	0	0	0	0	1	7	0	4	0	0	0	0	0	0	0	0.104962	0.281485	0	0.266958	0	0	0	27	40	14	73	34	78	35	62	35	41	53	30	42	20	80	38	110	37	64	35	44
chr17_29422217_29422217-c.-111del	chr17	29422215	29422217	29422217	29422217	1	0	0	0	1	0	3	0	0	0	0	0	0	0	0	0.0557039	0	0.124467	0	0	0	0	0	27	40	14	73	33	71	35	58	35	41	53	30	42	20	80	38	110	37	64	35	44
chr17_29422217_29422219-c.-111_-109del	chr17	29422215	29422219	29422217	29422219	3	0	0	0	0	0	0	0	0	5	0	0	0	0	0	0	0	0	0	0	0.597833	0	0	27	40	14	73	33	71	35	58	35	41	53	30	42	20	80	38	110	37	64	35	44
chr17_29422218_29422219-c.-110_-109del	chr17	29422216	29422219	29422218	29422219	2	0	0	0	0	0	0	0	2	0	2	0	0	0	0	0	0	0	0	0.136648	0	0.193123	0	29	40	14	72	34	75	35	62	31	41	53	30	42	20	80	38	110	37	64	36	44
chr17_29422218_29422220-c.-110_-108del	chr17	29422216	29422220	29422218	29422220	3	0	0	0	0	0	1	0	0	0	0	0	0	0	0	0	0	0.0418209	0	0	0	0	0	29	40	14	72	34	75	35	62	31	41	53	30	42	20	80	38	110	37	64	36	44
chr17_29422219_29422219-c.-109del	chr17	29422217	29422219	29422219	29422219	1	0	0	0	0	2	3	0	0	0	4	0	0	0	0	0	0.208801	0.11954	0	0	0	0.381741	0	31	40	14	73	35	77	35	60	31	39	53	32	42	20	80	39	110	37	64	36	44
chr17_29422220_29422219-c.=	chr17	29422218	29422219	29422220	29422219	0	0	1	0	0	2	0	0	0	0	0	0	0	0.100774	0	0	0.217693	0	0	0	0	0	0	31	40	14	73	33	74	35	60	31	35	53	32	42	20	80	39	110	37	64	36	44
chr17_29422220_29422220-c.-108del	chr17	29422218	29422220	29422220	29422220	1	1	9	2	0	0	0	3	4	5	0	3	0.102093	0.776595	0.303852	0	0	0	0.275431	0.22477	0.479266	0	0.183604	31	40	14	73	33	74	35	60	31	35	53	32	42	20	80	39	110	37	64	36	44
chr17_29422220_29422221-c.-108_-107del	chr17	29422218	29422221	29422220	29422221	2	0	0	0	14	0	0	0	0	0	2	0	0	0	0	0.783369	0	0	0	0	0	0.182433	0	31	40	14	73	33	74	35	60	31	35	53	32	42	20	80	39	110	37	64	36	44
chr17_29422221_29422220-c.=	chr17	29422219	29422220	29422221	29422220	0	0	0	0	0	0	1	0	0	0	0	1	0	0	0	0	0	0.0418514	0	0	0	0	0.0765503	30	31	12	59	35	77	32	58	31	39	50	32	42	20	80	39	110	37	64	36	44
chr17_29422221_29422221-c.-107del	chr17	29422219	29422221	29422221	29422221	1	0	5	0	0	2	0	0	0	8	3	10	0	0.420835	0	0	0.175298	0	0	0	0.797038	0.238175	0.645227	30	31	12	59	35	77	32	58	31	39	50	32	42	20	80	39	110	37	64	36	44
chr17_29422221_29422222-c.-107_-106del	chr17	29422219	29422222	29422221	29422222	2	0	0	0	1	0	1	0	0	0	0	0	0	0	0	0.0567756	0	0.0419271	0	0	0	0	0	30	31	12	59	35	77	32	58	31	39	50	32	42	20	80	39	110	37	64	36	44
chr17_29422221_29422223-c.-107_-105del	chr17	29422219	29422223	29422221	29422223	3	1	0	0	0	0	0	0	0	0	0	0	0.130699	0	0	0	0	0	0	0	0	0	0	30	31	12	59	35	77	32	58	31	39	50	32	42	20	80	39	110	37	64	36	44
chr17_29422222_29422221-c.=	chr17	29422220	29422221	29422222	29422221	0	0	0	0	0	0	2	0	6	0	0	2	0	0	0	0	0	0.0782855	0	0.407901	0	0	0.147197	30	35	14	60	33	80	35	63	29	36	43	32	42	20	82	39	113	37	65	37	44
chr17_29422223_29422224-c.-105_-104del	chr17	29422221	29422224	29422223	29422224	2	0	0	0	6	0	0	0	0	0	0	0	0	0	0	0.345159	0	0	0	0	0	0	0	30	40	14	75	39	80	36	64	50	42	53	32	42	20	83	43	113	38	66	50	45
chr17_29422224_29422224-c.-104del	chr17	29422222	29422224	29422224	29422224	1	1	0	0	0	0	1	0	0	0	0	0	0.13673	0	0	0	0	0.0424807	0	0	0	0	0	30	40	14	70	39	81	36	64	50	43	54	32	42	20	83	43	113	38	66	50	46
chr17_29422225_29422224-c.=	chr17	29422223	29422224	29422225	29422224	0	0	0	0	0	0	0	3	0	2	0	0	0	0	0	0	0	0	0.343067	0	0.180187	0	0	30	40	14	70	39	80	37	70	50	43	55	32	42	20	83	43	113	39	72	50	46
chr17_29422225_29422227-c.-103_-101del	chr17	29422223	29422227	29422225	29422227	3	1	0	0	0	0	0	0	0	0	0	0	0.138647	0	0	0	0	0	0	0	0	0	0	30	40	14	70	39	80	37	70	50	43	55	32	42	20	83	43	113	39	72	50	46
chr17_29422226_29422226-c.-102del	chr17	29422224	29422226	29422226	29422226	1	0	0	0	3	0	3	0	0	0	0	0	0	0	0	0.158216	0	0.125379	0	0	0	0	0	30	41	14	85	39	85	37	73	50	43	56	32	43	20	92	43	117	39	75	50	46
chr17_29422227_29422227-c.-101del	chr17	29422225	29422227	29422227	29422227	1	0	0	0	0	1	0	3	0	0	0	0	0	0	0	0	0.104442	0	0.350096	0	0	0	0	30	41	14	82	39	81	37	73	50	43	56	32	43	20	92	43	116	39	75	50	46
chr17_29422228_29422227-c.=	chr17	29422226	29422227	29422228	29422227	0	0	0	0	2	0	0	0	0	0	4	0	0	0	0	0.103102	0	0	0	0	0	0.408204	0	30	42	14	86	38	84	34	73	53	43	63	32	44	20	93	43	116	39	75	53	46
chr17_29422229_29422229-c.-99del	chr17	29422227	29422229	29422229	29422229	1	0	0	0	0	1	0	0	0	0	0	0	0	0	0	0	0.102652	0	0	0	0	0	0	31	42	14	87	44	86	39	73	68	43	63	32	44	20	94	48	118	41	75	68	46
chr17_29422231_29422231-c.-97del	chr17	29422229	29422231	29422231	29422231	1	0	0	0	1	0	1	0	0	0	0	0	0	0	0	0.0535813	0	0.043927	0	0	0	0	0	31	42	14	89	44	86	39	74	69	43	63	32	44	20	96	48	118	41	76	69	46
chr17_29422232_29422232-c.-96del	chr17	29422230	29422232	29422232	29422232	1	1	0	0	0	3	0	0	2	0	0	0	0.142169	0	0	0	0.30204	0	0	0.127806	0	0	0	31	42	14	88	44	89	40	75	69	43	64	32	44	20	96	48	122	42	77	69	46
chr17_29422234_29422234-c.-94del	chr17	29422232	29422234	29422234	29422234	1	0	0	0	1	0	0	0	0	0	0	0	0	0	0	0.0551512	0	0	0	0	0	0	0	31	49	14	90	44	91	40	79	69	51	64	32	51	20	97	48	123	42	81	69	54
chr17_29422236_29422236-c.-92del	chr17	29422234	29422236	29422236	29422236	1	0	0	0	1	0	0	0	0	0	0	1	0	0	0	0.0564571	0	0	0	0	0	0	0.0760961	32	67	14	90	44	91	40	79	71	52	66	33	69	20	97	48	123	42	81	71	55
chr17_29422238_29422238-c.-90del	chr17	29422236	29422238	29422238	29422238	1	0	1	0	0	1	0	1	1	0	0	0	0	0.0770956	0	0	0.104785	0	0.126266	0.0652909	0	0	0	32	66	14	89	45	92	38	79	71	52	66	33	68	20	96	49	124	40	81	71	55
chr17_29422243_29422252-c.-85_-76del	chr17	29422241	29422252	29422243	29422252	10	0	0	0	0	0	0	0	0	0	0	1	0	0	0	0	0	0	0	0	0	0	0.0809255	32	67	44	91	46	102	50	75	72	53	73	33	69	50	98	50	134	52	77	72	56
chr17_29422251_29559832-c.-77_3429del	chr17	29422249	29559832	29422251	29559832	137582	0	0	1	0	0	0	0	0	0	0	0	0	0	0.191788	0	0	0	0	0	0	0	0	70	99	41	152	80	168	76	75	94	91	160	71	101	47	156	84	170	78	77	94	94
chr17_29422255_29422255-c.-73del	chr17	29422253	29422255	29422255	29422255	1	0	0	0	0	0	0	0	0	0	0	7	0	0	0	0	0	0	0	0	0	0	0.471701	163	195	140	369	174	414	204	178	199	179	304	164	197	147	373	178	416	206	180	199	182
chr17_29422257_29422257-c.-71del	chr17	29422255	29422257	29422257	29422257	1	0	0	0	0	0	0	0	1	0	0	0	0	0	0	0	0	0	0	0.110966	0	0	0	239	219	194	406	193	565	277	237	264	203	399	240	221	201	410	197	567	279	239	264	206
chr17_29422258_29422258-c.-70del	chr17	29422256	29422258	29422258	29422258	1	0	0	0	2	2	1	1	0	0	1	0	0	0	0	0.12094	0.256565	0.042823	0.0890348	0	0	0.123359	0	240	219	197	406	199	567	280	236	267	205	403	241	221	204	410	203	569	282	239	267	208
chr17_29422262_29422261-c.=	chr17	29422260	29422261	29422262	29422261	0	0	0	0	1	0	0	0	0	1	0	0	0	0	0	0.0690707	0	0	0	0	0.0982264	0	0	363	349	336	624	358	738	434	489	452	415	684	364	351	343	628	362	740	436	491	452	418
chr17_29422262_29422262-c.-66del	chr17	29422260	29422262	29422262	29422262	1	0	0	0	2	0	0	1	0	0	0	0	0	0	0	0.138094	0	0	0.101386	0	0	0	0	363	349	336	624	358	738	434	489	452	415	684	364	351	343	628	362	740	436	491	452	418
chr17_29422263_29422263-c.-65del	chr17	29422261	29422263	29422263	29422263	1	0	2	0	0	2	1	0	0	0	1	2	0	0.2494	0	0	0.225117	0.0541891	0	0	0	0.113316	0.120805	423	393	441	718	429	847	493	490	509	423	769	424	395	447	724	433	849	496	492	509	426
chr17_29422263_29422291-c.-65_-37del	chr17	29422261	29422291	29422263	29422291	29	0	0	0	0	0	0	0	18	0	0	0	0	0	0	0	0	0	0	1.86519	0	0	0	423	393	441	718	429	847	493	490	509	423	769	424	395	447	724	433	849	496	492	509	426
chr17_29422265_29422266-c.-63_-62del	chr17	29422263	29422266	29422265	29422266	2	0	0	0	1	0	0	0	0	0	0	0	0	0	0	0.066474	0	0	0	0	0	0	0	455	405	449	780	491	904	519	476	520	443	795	456	407	455	784	495	906	521	496	520	446
chr17_29422266_29422266-c.-62del	chr17	29422264	29422266	29422266	29422266	1	0	0	0	0	0	0	0	2	0	0	0	0	0	0	0	0	0	0	0.216867	0	0	0	464	405	474	806	501	954	555	492	544	449	826	465	407	480	811	505	956	557	512	544	452
chr17_29422266_29422268-c.-62_-60del	chr17	29422264	29422268	29422266	29422268	3	0	2	0	0	0	0	0	0	0	0	0	0	0.279095	0	0	0	0	0	0	0	0	0	464	405	474	806	501	954	555	492	544	449	826	465	407	480	811	505	956	557	512	544	452
chr17_29422267_29483000-c.-61_60del	chr17	29422265	29483000	29422267	29483000	60734	0	0	0	0	0	0	0	0	0	0	3	0	0	0	0	0	0	0	0	0	0	0.190091	464	403	475	808	502	955	555	491	544	449	848	465	407	481	813	506	957	557	513	544	452
chr17_29422268_29422268-c.-60del	chr17	29422266	29422268	29422268	29422268	1	0	0	0	0	0	0	0	0	0	0	1	0	0	0	0	0	0	0	0	0	0	0.0644701	495	410	495	832	513	964	577	510	574	461	859	496	414	501	836	517	966	579	530	574	464
chr17_29422270_29422270-c.-58del	chr17	29422268	29422270	29422270	29422270	1	0	0	0	3	0	0	2	2	0	0	2	0	0	0	0.191578	0	0	0.190919	0.205266	0	0	0.124409	510	416	505	843	537	987	578	523	601	471	859	511	418	511	847	541	989	580	543	601	474
chr17_29422275_29422275-c.-53del	chr17	29422273	29422275	29422275	29422275	1	2	0	0	4	0	4	1	0	3	0	4	0.212064	0	0	0.245933	0	0.201077	0.0929857	0	0.227918	0	0.216995	580	463	588	968	709	1180	647	629	794	511	1093	581	465	594	972	713	1182	649	649	794	514
chr17_29422278_29422278-c.-50del	chr17	29422276	29422278	29422278	29422278	1	0	0	0	0	0	0	1	0	0	0	1	0	0	0	0	0	0	0.0998146	0	0	0	0.0603399	589	476	600	990	710	1236	686	661	813	512	1101	590	478	606	994	714	1238	688	681	813	515
chr17_29422279_29422279-c.-49del	chr17	29422277	29422279	29422279	29422279	1	0	3	1	0	2	2	3	2	2	0	3	0	0.392067	0.0998252	0	0.168539	0.0943501	0.262196	0.177445	0.145522	0	0.158649	593	484	600	1024	710	1240	693	661	818	512	1110	594	486	606	1028	714	1242	696	681	818	515
chr17_29422284_29422284-c.-44del	chr17	29422282	29422284	29422284	29422284	1	0	1	0	0	0	1	0	0	1	0	0	0	0.13336	0	0	0	0.0557767	0	0	0.0783926	0	0	702	598	676	1136	807	1360	748	788	973	642	1238	703	600	682	1140	811	1362	750	808	973	645
chr17_29422288_29422288-c.-40del	chr17	29422286	29422288	29422288	29422288	1	4	0	1	11	2	9	2	5	3	3	12	0.327417	0	0.0863395	0.577302	0.143116	0.370415	0.14237	0.357495	0.166522	0.263995	0.541125	732	611	676	1147	814	1437	820	815	1046	678	1331	733	613	682	1151	818	1439	822	835	1046	681
chr17_29422288_29422291-c.-40_-37del	chr17	29422286	29422291	29422288	29422291	4	0	0	0	0	11	0	0	0	0	0	0	0	0	0	0	1.08991	0	0	0	0	0	0	732	611	676	1147	814	1437	820	815	1046	678	1331	733	613	682	1151	818	1439	822	835	1046	681
chr17_29422291_29422291-c.-37del	chr17	29422289	29422291	29422291	29422291	1	0	0	0	0	0	1	1	1	3	0	2	0	0	0	0	0	0.0520841	0.0917793	0.0888361	0.213705	0	0.110041	762	621	686	1173	805	1480	852	860	1101	684	1407	763	623	692	1177	820	1482	854	880	1101	687
chr17_29422292_29422292-c.-36del	chr17	29422290	29422292	29422292	29422292	1	0	0	0	1	2	0	3	0	0	0	0	0	0	0	0.0647568	0.192496	0	0.282083	0	0	0	0	763	621	689	1196	814	1497	851	869	1098	684	1405	764	623	695	1200	829	1500	854	890	1101	687
chr17_29422295_29422294-c.=	chr17	29422293	29422294	29422295	29422294	0	0	1	0	0	1	0	4	0	0	0	0	0	0.129284	0	0	0.0939531	0	0.363319	0	0	0	0	771	638	723	1212	852	1533	901	917	1134	689	1570	772	640	729	1216	854	1535	903	919	1134	692
chr17_29422295_29422295-c.-33del	chr17	29422293	29422295	29422295	29422295	1	0	2	0	0	0	3	4	0	0	0	0	0	0.25689	0	0	0	0.153087	0.356472	0	0	0	0	771	638	723	1212	852	1533	901	917	1134	689	1570	772	640	729	1216	854	1535	903	919	1134	692
chr17_29422296_29422295-c.=	chr17	29422294	29422295	29422296	29422295	0	0	1	0	0	0	0	0	0	0	0	0	0	0.129252	0	0	0	0	0	0	0	0	0	771	671	742	1216	858	1561	903	919	1143	689	1614	772	675	748	1220	860	1566	909	921	1143	692
chr17_29422297_29422297-c.-31del	chr17	29422295	29422297	29422297	29422297	1	0	0	1	1	0	1	2	0	1	0	0	0	0	0.112642	0.0660512	0	0.0492993	0.17586	0	0.0683462	0	0	808	704	753	1255	889	1682	957	972	1217	710	1651	809	706	759	1259	891	1684	959	974	1217	713
chr17_29422300_29422299-c.=	chr17	29422298	29422299	29422300	29422299	0	0	0	0	0	0	0	0	0	0	0	1	0	0	0	0	0	0	0	0	0	0	0.0289352	1954	1560	1537	2772	2360	3699	2375	2221	2816	1490	3452	1955	1562	1543	2776	2362	3701	2377	2223	2816	1493
chr17_29422300_29422300-c.-28del	chr17	29422298	29422300	29422300	29422300	1	0	0	0	2	2	0	0	1	0	2	3	0	0	0	0.0696069	0.0819072	0	0	0.0433479	0	0.130202	0.0839864	1954	1560	1537	2772	2360	3699	2375	2221	2816	1490	3452	1955	1562	1543	2776	2362	3701	2377	2223	2816	1493
chr17_29422301_29422301-c.-27del	chr17	29422299	29422301	29422301	29422301	1	0	0	0	0	0	0	0	0	0	0	1	0	0	0	0	0	0	0	0	0	0	0.0254323	2164	1819	1752	3073	2658	4173	2730	2502	3083	1811	3925	2165	1821	1758	3079	2662	4175	2732	2505	3083	1816
chr17_29422301_29422303-c.-27_-25del	chr17	29422299	29422303	29422301	29422303	3	0	0	0	0	0	1	0	0	0	0	0	0	0	0	0	0	0.0239521	0	0	0	0	0	2164	1819	1752	3073	2658	4173	2730	2502	3083	1811	3925	2165	1821	1758	3079	2662	4175	2732	2505	3083	1816
chr17_29422303_29422303-c.-25del	chr17	29422301	29422303	29422303	29422303	1	0	0	0	0	1	0	0	0	0	0	0	0	0	0	0	0.036245	0	0	0	0	0	0	2243	1893	1832	3193	2757	4362	2887	2650	3175	1910	4099	2244	1895	1838	3197	2759	4365	2889	2652	3175	1913
chr17_29422304_29422304-c.-24del	chr17	29422302	29422304	29422304	29422304	1	0	0	0	1	0	0	0	1	0	2	0	0	0	0	0.0306684	0	0	0	0.0372033	0	0.103671	0	2265	1894	1859	3211	2785	4364	2892	2650	3177	1913	4125	2266	1896	1865	3215	2788	4367	2894	2652	3177	1916
chr17_29422305_29422306-c.-23_-22del	chr17	29422303	29422306	29422305	29422306	2	0	0	0	24	0	0	0	3	0	0	0	0	0	0	0.736782	0	0	0	0.105198	0	0	0	2267	1896	1859	3216	2790	4368	2892	2651	3179	1913	4127	2268	1898	1865	3221	2792	4370	2894	2654	3179	1918
chr17_29422306_29422305-c.=	chr17	29422304	29422305	29422306	29422305	0	0	0	0	1	0	0	0	0	0	0	0	0	0	0	0.031027	0	0	0	0	0	0	0	2270	1898	1860	3195	2790	4373	2893	2677	3179	1918	4130	2271	1900	1866	3223	2792	4375	2895	2682	3179	1921
chr17_29422306_29422306-c.-22del	chr17	29422304	29422306	29422306	29422306	1	0	0	0	0	0	2	3	34	1	0	0	0	0	0	0	0	0.0400904	0.0913425	1.2452	0.0275522	0	0	2270	1898	1860	3195	2790	4373	2893	2677	3179	1918	4130	2271	1900	1866	3223	2792	4375	2895	2682	3179	1921
chr17_29422307_29422306-c.=	chr17	29422305	29422306	29422307	29422306	0	1	2	1	1	0	0	0	1	1	0	0	0.0429294	0.101993	0.0522393	0.0301732	0	0	0	0.036354	0.0305242	0	0	2270	1921	1862	3199	2790	4371	2898	2641	3189	1921	4131	2271	1923	1868	3227	2792	4375	2903	2680	3190	1924
chr17_29422307_29422307-c.-21del	chr17	29422305	29422307	29422307	29422307	1	21	13	15	43	17	44	44	22	43	25	39	0.454328	0.328139	0.392186	0.668077	0.294587	0.496105	0.766955	0.401278	0.67635	0.650386	0.463821	2270	1921	1862	3199	2790	4371	2898	2641	3189	1921	4131	2271	1923	1868	3227	2792	4375	2903	2680	3190	1924
chr17_29422307_29422308-c.-21_-20del	chr17	29422305	29422308	29422307	29422308	2	0	0	0	2	0	1	0	0	0	0	2	0	0	0	0.0615388	0	0.0226077	0	0	0	0	0.0479607	2270	1921	1862	3199	2790	4371	2898	2641	3189	1921	4131	2271	1923	1868	3227	2792	4375	2903	2680	3190	1924
chr17_29422307_29422309-c.-21_-19del	chr17	29422305	29422309	29422307	29422309	3	0	0	0	0	0	0	0	0	0	0	1	0	0	0	0	0	0	0	0	0	0	0.0241838	2270	1921	1862	3199	2790	4371	2898	2641	3189	1921	4131	2271	1923	1868	3227	2792	4375	2903	2680	3190	1924
chr17_29422308_29422307-c.=	chr17	29422306	29422307	29422308	29422307	0	4	4	1	0	2	1	1	8	7	8	6	0.153482	0.181541	0.0460477	0	0.0618233	0.0196589	0.0296464	0.261756	0.191622	0.369795	0.126152	2251	1912	1853	3184	2777	4331	2860	2670	3155	1899	4091	2273	1927	1874	3233	2796	4378	2906	2694	3198	1927
chr17_29422309_29422308-c.=	chr17	29422307	29422308	29422309	29422308	0	0	0	0	1	0	0	0	0	0	0	0	0	0	0	0.0307409	0	0	0	0	0	0	0	2285	1925	1870	3247	2797	4391	2905	2722	3234	1947	4134	2286	1927	1876	3253	2799	4394	2907	2724	3234	1950
chr17_29422311_29422310-c.=	chr17	29422309	29422310	29422311	29422310	0	0	1	0	0	0	0	0	0	1	0	0	0	0.0514986	0	0	0	0	0	0	0.0298041	0	0	2305	1934	1894	3254	2799	4428	2918	2739	3338	1961	4166	2306	1936	1900	3258	2801	4430	2920	2741	3338	1964
chr17_29422312_29422311-c.=	chr17	29422310	29422311	29422312	29422311	0	0	0	0	0	1	0	0	1	0	0	0	0	0	0	0	0.035146	0	0	0.0361045	0	0	0	2317	1958	1906	3314	2833	4472	2946	2758	3357	1981	4215	2318	1960	1912	3318	2835	4474	2948	2760	3357	1984
chr17_29422313_29422312-c.=	chr17	29422311	29422312	29422313	29422312	0	5	8	6	8	4	1	4	10	7	8	11	0.172556	0.331771	0.252862	0.193239	0.11209	0.0176078	0.10779	0.293086	0.166635	0.327626	0.209013	2318	1958	1908	3316	2837	4474	2949	2761	3360	1981	4223	2319	1960	1914	3320	2839	4476	2951	2763	3360	1984
chr17_29422313_29422313-c.-15del	chr17	29422311	29422313	29422313	29422313	1	0	0	0	0	0	1	1	0	0	0	1	0	0	0	0	0	0.0222136	0.0337317	0	0	0	0.0235252	2318	1958	1908	3316	2837	4474	2949	2761	3360	1981	4223	2319	1960	1914	3320	2839	4476	2951	2763	3360	1984
chr17_29422315_29422315-c.-13del	chr17	29422313	29422315	29422315	29422315	1	0	0	0	0	0	0	0	0	2	0	0	0	0	0	0	0	0	0	0	0.0594001	0	0	2320	1971	1908	3317	2837	4476	2950	2763	3367	2004	4224	2321	1973	1914	3321	2839	4478	2952	2765	3367	2007
chr17_29422316_29422317-c.-12_-11del	chr17	29422314	29422317	29422316	29422317	2	0	0	0	0	0	0	0	0	0	0	1	0	0	0	0	0	0	0	0	0	0	0.0236518	2321	1971	1908	3327	2838	4477	2951	2766	3365	2006	4224	2322	1973	1914	3331	2840	4479	2953	2768	3367	2009
chr17_29422317_29422317-c.-11del	chr17	29422315	29422317	29422317	29422317	1	0	0	0	0	0	0	0	1	0	0	0	0	0	0	0	0	0	0	0.0361272	0	0	0	2321	1973	1908	3327	2855	4479	2951	2766	3369	2006	4223	2322	1975	1914	3331	2857	4481	2953	2768	3369	2009
chr17_29422318_29422318-c.-10del	chr17	29422316	29422318	29422318	29422318	1	0	0	0	0	2	0	1	0	0	0	0	0	0	0	0	0.0693308	0	0.0335731	0	0	0	0	2321	1987	1920	3352	2873	4506	2956	2770	3369	2010	4229	2322	1989	1926	3356	2875	4508	2958	2773	3369	2013
chr17_29422319_29422319-c.-9del	chr17	29422317	29422319	29422319	29422319	1	4	4	2	13	5	5	5	6	6	5	7	0.143069	0.167459	0.0862904	0.329885	0.145133	0.0922215	0.141209	0.181253	0.148298	0.209244	0.136898	2339	2002	1923	3355	2880	4513	2960	2779	3388	2010	4273	2340	2004	1929	3359	2884	4515	2963	2781	3388	2013
chr17_29422319_29422320-c.-9_-8del	chr17	29422317	29422320	29422319	29422320	2	0	0	0	0	0	0	2	0	0	0	0	0	0	0	0	0	0	0.0674992	0	0	0	0	2339	2002	1923	3355	2880	4513	2960	2779	3388	2010	4273	2340	2004	1929	3359	2884	4515	2963	2781	3388	2013
chr17_29422322_29422323-c.-6_-5del	chr17	29422320	29422323	29422322	29422323	2	0	0	0	2	0	0	2	0	0	0	1	0	0	0	0.0582667	0	0	0.0661261	0	0	0	0.0226724	2349	2076	1931	3398	2918	4502	2998	2811	3452	2056	4352	2350	2078	1937	3402	2920	4504	3000	2813	3452	2059
chr17_29422323_29422322-c.=	chr17	29422321	29422322	29422323	29422322	0	0	0	0	0	0	0	0	0	1	0	2	0	0	0	0	0	0	0	0	0.0287034	0	0.0457292	2349	2078	1931	3417	2919	4503	2996	2811	3468	2063	4356	2350	2080	1937	3423	2921	4505	3000	2813	3468	2066
chr17_29422323_29422323-c.-5del	chr17	29422321	29422323	29422323	29422323	1	0	0	1	0	2	1	0	0	0	0	0	0	0	0.0511624	0	0.0679679	0.0219341	0	0	0	0	0	2349	2078	1931	3417	2919	4503	2996	2811	3468	2063	4356	2350	2080	1937	3423	2921	4505	3000	2813	3468	2066
chr17_29422324_29422324-c.-4del	chr17	29422322	29422324	29422324	29422324	1	0	0	0	0	0	0	0	2	0	0	2	0	0	0	0	0	0	0	0.0707736	0	0	0.0455791	2366	2070	1928	3422	2915	4500	2995	2811	3469	2060	4352	2367	2072	1935	3428	2919	4503	2999	2813	3469	2063
chr17_29422330_29422330-c.3del	chr17	29422328	29422330	29422330	29422330	1	1	0	0	0	0	0	2	0	0	0	0	0.0418457	0	0	0	0	0	0.0659911	0	0	0	0	2373	2082	1942	3442	2919	4518	3016	2823	3482	2065	4448	2374	2084	1948	3446	2921	4520	3018	2825	3482	2068
chr17_29422332_29422332-c.5del	chr17	29422330	29422332	29422332	29422332	1	0	2	2	0	5	0	0	2	0	2	2	0	0.0904865	0.0979915	0	0.163994	0	0	0.0671982	0	0.0918049	0.0426418	2373	2106	1942	3446	2927	4538	3025	2830	3489	2075	4448	2374	2108	1948	3450	2929	4540	3027	2832	3489	2078
chr17_29422333_29422334-c.6_7del	chr17	29422331	29422334	29422333	29422334	2	0	0	0	2	0	0	0	0	0	0	0	0	0	0	0.0579878	0	0	0	0	0	0	0	2373	2103	1940	3445	2931	4535	3027	2829	3487	2073	4446	2374	2107	1948	3449	2938	4537	3029	2833	3487	2078
chr17_29422337_29422338-c.10_11del	chr17	29422335	29422338	29422337	29422338	2	1	0	0	0	0	0	0	0	0	0	0	0.0422119	0	0	0	0	0	0	0	0	0	0	2368	2115	1951	3468	2966	4565	3040	2843	3513	2074	4492	2369	2117	1957	3472	2968	4567	3042	2845	3513	2077
chr17_29422343_29422343-c.16del	chr17	29422341	29422343	29422343	29422343	1	0	0	0	0	0	0	0	0	2	0	0	0	0	0	0	0	0	0	0	0.0441501	0	0	2854	2583	2439	4079	3627	5613	3541	3560	4530	2435	5267	2855	2585	2445	4083	3629	5615	3543	3562	4530	2438
chr17_29422346_29422347-c.19_20del	chr17	29422344	29422347	29422346	29422347	2	0	0	0	0	0	0	0	1	0	0	0	0	0	0	0	0	0	0	0.0277778	0	0	0	2859	2587	2449	4097	3654	5661	3552	3598	4556	2457	5296	2860	2589	2455	4101	3656	5663	3554	3600	4556	2460
chr17_29422347_29422347-c.20del	chr17	29422345	29422347	29422347	29422347	1	0	0	0	0	0	2	0	1	2	0	1	0	0	0	0	0	0.0349763	0	0.0274171	0.0434372	0	0.0185949	2874	2589	2452	4113	3667	5665	3578	3609	4567	2463	5317	2875	2591	2458	4117	3669	5667	3580	3612	4567	2466
chr17_29422348_29422347-c.=	chr17	29422346	29422347	29422348	29422347	0	0	0	0	0	0	1	0	0	0	0	0	0	0	0	0	0	0.0176398	0	0	0	0	0	2877	2590	2453	4131	3668	5665	3578	3613	4582	2465	5336	2878	2592	2459	4135	3670	5669	3580	3617	4584	2468
chr17_29422348_29422348-c.21del	chr17	29422346	29422348	29422348	29422348	1	3	0	0	2	0	14	0	0	0	0	2	0.100882	0	0	0.0465581	0	0.242351	0	0	0	0	0.0360074	2877	2590	2453	4131	3668	5665	3578	3613	4582	2465	5336	2878	2592	2459	4135	3670	5669	3580	3617	4584	2468
chr17_29422348_29422349-c.21_22del	chr17	29422346	29422349	29422348	29422349	2	0	0	0	0	0	0	0	0	0	2	1	0	0	0	0	0	0	0	0	0	0.0808858	0.0185726	2877	2590	2453	4131	3668	5665	3578	3613	4582	2465	5336	2878	2592	2459	4135	3670	5669	3580	3617	4584	2468
chr17_29422349_29422348-c.=	chr17	29422347	29422348	29422349	29422348	0	0	0	0	0	0	0	0	12	0	0	0	0	0	0	0	0	0	0	0.327154	0	0	0	2938	2680	2472	4200	3770	5762	3663	3666	4656	2518	5428	2942	2682	2478	4206	3772	5778	3665	3668	4656	2523
chr17_29422350_29422350-c.23del	chr17	29422348	29422350	29422350	29422350	1	1	1	0	1	20	0	0	1	0	2	2	0.0309267	0.0341263	0	0.0217856	0.505263	0	0	0.0251149	0	0.0725175	0.0337181	3016	2733	2564	4275	3866	5925	3712	3711	4846	2579	5531	3017	2735	2570	4279	3868	5927	3714	3713	4846	2584
chr17_29422350_29422351-c.23_24del	chr17	29422348	29422351	29422350	29422351	2	0	0	0	0	0	0	0	2	0	0	0	0	0	0	0	0	0	0	0.0538648	0	0	0	3016	2733	2564	4275	3866	5925	3712	3711	4846	2579	5531	3017	2735	2570	4279	3868	5927	3714	3713	4846	2584
chr17_29422351_29422350-c.=	chr17	29422349	29422350	29422351	29422350	0	0	0	0	0	0	17	2	0	0	0	0	0	0	0	0	0	0.282021	0.0517663	0	0	0	0	3023	2764	2600	4321	3865	5994	3755	3745	4906	2594	5545	3025	2767	2606	4326	3887	5996	3757	3750	4906	2599
chr17_29422352_29422351-c.=	chr17	29422350	29422351	29422352	29422351	0	0	0	1	0	0	0	0	0	0	0	0	0	0	0.0382117	0	0	0	0	0	0	0	0	3028	2789	2611	4336	3935	5980	3788	3765	4923	2599	5605	3029	2791	2617	4340	3937	5982	3790	3769	4923	2602
chr17_29422352_29422352-c.25del	chr17	29422350	29422352	29422352	29422352	1	22	8	0	30	23	44	0	3	0	2	31	0.558411	0.213168	0	0.530021	0.444297	0.565907	0	0.0582977	0	0.056285	0.419322	3028	2789	2611	4336	3935	5980	3788	3765	4923	2599	5605	3029	2791	2617	4340	3937	5982	3790	3769	4923	2602
chr17_29422352_29422353-c.25_26del	chr17	29422350	29422353	29422352	29422353	2	1	0	0	0	0	0	0	26	0	0	0	0.0308837	0	0	0	0	0	0	0.687568	0	0	0	3028	2789	2611	4336	3935	5980	3788	3765	4923	2599	5605	3029	2791	2617	4340	3937	5982	3790	3769	4923	2602
chr17_29422352_29422354-c.25_27del	chr17	29422350	29422354	29422352	29422354	3	0	0	0	0	3	0	0	0	0	0	0	0	0	0	0	0.0762002	0	0	0	0	0	0	3028	2789	2611	4336	3935	5980	3788	3765	4923	2599	5605	3029	2791	2617	4340	3937	5982	3790	3769	4923	2602
chr17_29422353_29422352-c.=	chr17	29422351	29422352	29422353	29422352	0	0	0	0	0	0	0	0	0	0	0	1	0	0	0	0	0	0	0	0	0	0	0.0177968	3006	2783	2616	4318	3910	5950	3791	3741	4925	2599	5584	3030	2793	2622	4352	3938	5996	3793	3772	4925	2604
chr17_29422353_29422353-c.26del	chr17	29422351	29422353	29422353	29422353	1	29	4	3	32	1	20	17	20	18	19	43	0.674454	0.0954478	0.0761084	0.510179	0.0167921	0.225159	0.304903	0.36273	0.247243	0.506062	0.532077	3006	2783	2616	4318	3910	5950	3791	3741	4925	2599	5584	3030	2793	2622	4352	3938	5996	3793	3772	4925	2604
chr17_29422353_29422354-c.26_27del	chr17	29422351	29422354	29422353	29422354	2	0	0	0	0	1	0	1	0	0	0	0	0	0	0	0	0.0253268	0	0.0262976	0	0	0	0	3006	2783	2616	4318	3910	5950	3791	3741	4925	2599	5584	3030	2793	2622	4352	3938	5996	3793	3772	4925	2604
chr17_29422354_29422353-c.=	chr17	29422352	29422353	29422354	29422353	0	0	0	2	0	0	0	0	0	0	0	0	0	0	0.0762777	0	0	0	0	0	0	0	0	3001	2787	2613	4341	3972	5992	3779	3733	4921	2583	5589	3032	2793	2622	4377	3979	6014	3799	3781	4939	2605
chr17_29422355_29422354-c.=	chr17	29422353	29422354	29422355	29422354	0	0	1	0	12	0	0	2	0	0	0	0	0	0.0345268	0	0.270907	0	0	0.050628	0	0	0	0	3094	2803	2616	4387	3974	6015	3829	3780	4998	2621	5653	3095	2805	2622	4391	3980	6017	3832	3782	4998	2624
chr17_29422355_29422356-c.28_29del	chr17	29422353	29422356	29422355	29422356	2	0	0	21	8	16	25	1	6	15	0	8	0	0	0.688902	0.148792	0.334315	0.345913	0.0210438	0.129315	0.247486	0	0.11511	3094	2803	2616	4387	3974	6015	3829	3780	4998	2621	5653	3095	2805	2622	4391	3980	6017	3832	3782	4998	2624
chr17_29422355_29422357-c.28_30del	chr17	29422353	29422357	29422355	29422357	3	1	0	0	0	0	0	0	0	0	0	0	0.0323102	0	0	0	0	0	0	0	0	0	0	3094	2803	2616	4387	3974	6015	3829	3780	4998	2621	5653	3095	2805	2622	4391	3980	6017	3832	3782	4998	2624
chr17_29422355_29422358-c.28_31del	chr17	29422353	29422358	29422355	29422358	4	0	0	1	0	0	0	0	0	0	0	0	0	0	0.0381388	0	0	0	0	0	0	0	0	3094	2803	2616	4387	3974	6015	3829	3780	4998	2621	5653	3095	2805	2622	4391	3980	6017	3832	3782	4998	2624
chr17_29422355_29422359-c.28_32del	chr17	29422353	29422359	29422355	29422359	5	2	0	0	0	0	0	0	0	0	0	0	0.0646204	0	0	0	0	0	0	0	0	0	0	3094	2803	2616	4387	3974	6015	3829	3780	4998	2621	5653	3095	2805	2622	4391	3980	6017	3832	3782	4998	2624
chr17_29422356_29422355-c.=	chr17	29422354	29422355	29422356	29422355	0	0	0	58	1	8	0	7	18	1	0	8	0	0	1.99869	0.0171753	0.153969	0	0.139801	0.371585	0.0150697	0	0.10783	3098	2813	2600	4390	3964	5992	3829	3784	5001	2636	5648	3102	2815	2628	4402	3982	6019	3832	3792	5016	2639
chr17_29422356_29422356-c.29del	chr17	29422354	29422356	29422356	29422356	1	6	9	1	0	28	2	1	1	36	11	20	0.153091	0.255605	0.0297514	0	0.57994	0.0259702	0.0203846	0.0206001	0.592642	0.335848	0.283262	3098	2813	2600	4390	3964	5992	3829	3784	5001	2636	5648	3102	2815	2628	4402	3982	6019	3832	3792	5016	2639
chr17_29422356_29422357-c.29_30del	chr17	29422354	29422357	29422356	29422357	2	0	5	0	0	0	6	24	0	2	0	0	0	0.164984	0	0	0	0.0919275	0.607051	0	0.0365681	0	0	3098	2813	2600	4390	3964	5992	3829	3784	5001	2636	5648	3102	2815	2628	4402	3982	6019	3832	3792	5016	2639
chr17_29422357_29422356-c.=	chr17	29422355	29422356	29422357	29422356	0	0	2	0	32	0	0	0	0	0	0	0	0	0.0661637	0	0.721655	0	0	0	0	0	0	0	3094	2802	2599	4391	3937	6001	3805	3776	4989	2629	5637	3104	2818	2628	4403	3983	6036	3833	3785	5042	2643
chr17_29422357_29422357-c.30del	chr17	29422355	29422357	29422357	29422357	1	0	7	16	18	10	14	37	4	45	11	1	0	0.178733	0.449733	0.297587	0.180685	0.166691	0.732339	0.0752672	0.673391	0.303123	0.0124851	3094	2802	2599	4391	3937	6001	3805	3776	4989	2629	5637	3104	2818	2628	4403	3983	6036	3833	3785	5042	2643
chr17_29422358_29422357-c.=	chr17	29422356	29422357	29422358	29422357	0	0	3	17	0	0	0	0	0	0	0	4	0	0.0993786	0.627046	0	0	0	0	0	0	0	0.0655887	3141	2805	2641	4416	4015	6016	3771	3780	4999	2639	5671	3145	2819	2664	4438	4027	6038	3834	3786	5046	2653
chr17_29422358_29422359-c.31_32del	chr17	29422356	29422359	29422358	29422359	2	0	0	0	0	0	0	1	0	0	0	0	0	0	0	0	0	0	0.0260824	0	0	0	0	3141	2805	2641	4416	4015	6016	3771	3780	4999	2639	5671	3145	2819	2664	4438	4027	6038	3834	3786	5046	2653
chr17_29422358_29422360-c.31_33del	chr17	29422356	29422360	29422358	29422360	3	14	0	0	0	0	0	0	0	0	0	0	0.445151	0	0	0	0	0	0	0	0	0	0	3141	2805	2641	4416	4015	6016	3771	3780	4999	2639	5671	3145	2819	2664	4438	4027	6038	3834	3786	5046	2653
chr17_29422359_29422358-c.=	chr17	29422357	29422358	29422359	29422358	0	0	3	0	0	0	0	2	0	0	0	1	0	0.105687	0	0	0	0	0.0511788	0	0	0	0.0173222	3128	2817	2657	4433	4033	6056	3857	3805	5060	2648	5679	3145	2819	2664	4437	4035	6058	3860	3807	5060	2651
chr17_29422359_29422359-c.32del	chr17	29422357	29422359	29422359	29422359	1	0	2	1	2	0	3	1	1	2	1	0	0	0.0691388	0.036462	0.0438161	0	0.0481585	0.0251361	0.0254869	0.0384006	0.0366415	0	3128	2817	2657	4433	4033	6056	3857	3805	5060	2648	5679	3145	2819	2664	4437	4035	6058	3860	3807	5060	2651
chr17_29422359_29422360-c.32_33del	chr17	29422357	29422360	29422359	29422360	2	0	0	0	0	0	0	0	0	0	0	3	0	0	0	0	0	0	0	0	0	0	0.052789	3128	2817	2657	4433	4033	6056	3857	3805	5060	2648	5679	3145	2819	2664	4437	4035	6058	3860	3807	5060	2651
chr17_29422360_29422359-c.=	chr17	29422358	29422359	29422360	29422359	0	0	0	0	1	0	0	4	0	0	4	2	0	0	0	0.0218062	0	0	0.10149	0	0	0.147935	0.0342222	3132	2815	2658	4451	4042	6054	3857	3804	5059	2657	5680	3149	2819	2665	4457	4044	6059	3861	3807	5061	2661
chr17_29422360_29422360-c.33del	chr17	29422358	29422360	29422360	29422360	1	12	36	14	3	9	67	7	36	30	46	34	0.220986	0.781152	0.30721	0.0383357	0.127883	0.669385	0.103933	0.566932	0.348021	1.08744	0.351112	3132	2815	2658	4451	4042	6054	3857	3804	5059	2657	5680	3149	2819	2665	4457	4044	6059	3861	3807	5061	2661
chr17_29422360_29422361-c.33_34del	chr17	29422358	29422361	29422360	29422361	2	0	0	0	0	0	0	0	0	0	0	32	0	0	0	0	0	0	0	0	0	0	0.562687	3132	2815	2658	4451	4042	6054	3857	3804	5059	2657	5680	3149	2819	2665	4457	4044	6059	3861	3807	5061	2661
chr17_29422361_29422360-c.=	chr17	29422359	29422360	29422361	29422360	0	0	0	0	1	0	0	10	0	7	0	0	0	0	0	0.0215484	0	0	0.253995	0	0.134062	0	0	3133	2785	2649	4457	4047	6014	3866	3785	5049	2625	5631	3160	2823	2669	4464	4058	6083	3875	3823	5079	2674
chr17_29422361_29422362-c.34_35del	chr17	29422359	29422362	29422361	29422362	2	0	16	0	0	0	0	0	0	0	0	0	0	0.566773	0	0	0	0	0	0	0	0	0	3133	2785	2649	4457	4047	6014	3866	3785	5049	2625	5631	3160	2823	2669	4464	4058	6083	3875	3823	5079	2674
chr17_29422361_29422363-c.34_36del	chr17	29422359	29422363	29422361	29422363	3	0	0	0	0	0	10	21	0	0	0	0	0	0	0	0	0	0.155942	0.533171	0	0	0	0	3133	2785	2649	4457	4047	6014	3866	3785	5049	2625	5631	3160	2823	2669	4464	4058	6083	3875	3823	5079	2674
chr17_29422362_29422361-c.=	chr17	29422360	29422361	29422362	29422361	0	0	0	0	1	0	0	1	0	0	0	0	0	0	0	0.0222992	0	0	0.0255904	0	0	0	0	3184	2850	2672	4469	4087	6090	3876	3881	5104	2672	5686	3185	2868	2678	4473	4089	6102	3899	3883	5104	2675
chr17_29422362_29422362-c.35del	chr17	29422360	29422362	29422362	29422362	1	5	20	30	37	13	40	0	8	29	34	12	0.0989001	0.454809	0.751338	0.544094	0.202343	0.426366	0	0.130197	0.36747	0.861181	0.132561	3184	2850	2672	4469	4087	6090	3876	3881	5104	2672	5686	3185	2868	2678	4473	4089	6102	3899	3883	5104	2675
chr17_29422362_29422363-c.35_36del	chr17	29422360	29422363	29422362	29422363	2	0	0	0	13	0	0	0	0	0	0	0	0	0	0	0.290633	0	0	0	0	0	0	0	3184	2850	2672	4469	4087	6090	3876	3881	5104	2672	5686	3185	2868	2678	4473	4089	6102	3899	3883	5104	2675
chr17_29422363_29422362-c.=	chr17	29422361	29422362	29422363	29422362	0	0	7	0	2	0	24	3	0	12	0	0	0	0.227033	0	0.0408391	0	0.368509	0.0704094	0	0.218111	0	0	3197	2831	2643	4420	4076	6092	3881	3898	5086	2641	5735	3203	2869	2679	4474	4091	6144	3904	3908	5115	2678
chr17_29422363_29422364-c.36_37del	chr17	29422361	29422364	29422363	29422364	2	0	0	0	0	0	0	0	0	0	0	5	0	0	0	0	0	0	0	0	0	0	0.0869414	3197	2831	2643	4420	4076	6092	3881	3898	5086	2641	5735	3203	2869	2679	4474	4091	6144	3904	3908	5115	2678
chr17_29422363_29422366-c.36_39del	chr17	29422361	29422366	29422363	29422366	4	0	0	0	0	15	0	0	0	0	0	1	0	0	0	0	0.366022	0	0	0	0	0	0.0167733	3197	2831	2643	4420	4076	6092	3881	3898	5086	2641	5735	3203	2869	2679	4474	4091	6144	3904	3908	5115	2678
chr17_29422364_29422363-c.=	chr17	29422362	29422363	29422364	29422363	0	0	0	0	0	0	0	5	0	0	17	0	0	0	0	0	0	0	0.120421	0	0	0.61938	0	3202	2868	2681	4480	4074	6145	3884	3915	5128	2707	5762	3203	2870	2687	4497	4091	6157	3907	3917	5128	2710
chr17_29422364_29422364-c.37del	chr17	29422362	29422364	29422364	29422364	1	0	0	0	13	0	17	0	0	0	0	0	0	0	0	0.281314	0	0.268351	0	0	0	0	0	3202	2868	2681	4480	4074	6145	3884	3915	5128	2707	5762	3203	2870	2687	4497	4091	6157	3907	3917	5128	2710
chr17_29422365_29422364-c.=	chr17	29422363	29422364	29422365	29422364	0	0	0	0	0	0	0	1	0	0	0	12	0	0	0	0	0	0	0.0250547	0	0	0	0.207298	3202	2872	2682	4486	4073	6140	3908	3919	5131	2724	5764	3203	2874	2688	4503	4090	6159	3910	3921	5131	2727
chr17_29422365_29422365-c.38del	chr17	29422363	29422365	29422365	29422365	1	0	0	0	3	4	0	1	0	17	0	0	0	0	0	0.0637247	0.0938258	0	0.0243675	0	0.325142	0	0	3202	2872	2682	4486	4073	6140	3908	3919	5131	2724	5764	3203	2874	2688	4503	4090	6159	3910	3921	5131	2727
chr17_29422366_29422366-c.39del	chr17	29422364	29422366	29422366	29422366	1	0	4	0	23	5	21	21	6	36	3	19	0	0.108727	0	0.410756	0.0953758	0.270539	0.43315	0.119425	0.571413	0.0855244	0.260057	3202	2872	2686	4498	4069	6159	3906	3927	5130	2731	5788	3203	2874	2692	4505	4090	6161	3909	3929	5147	2734
chr17_29422367_29422366-c.=	chr17	29422365	29422366	29422367	29422366	0	0	11	0	9	0	0	0	0	6	0	0	0	0.369088	0	0.190189	0	0	0	0	0.110071	0	0	3202	2883	2691	4481	4076	6153	3885	3927	5116	2729	5778	3203	2889	2697	4508	4098	6176	3908	3935	5152	2735
chr17_29422367_29422368-c.40_41del	chr17	29422365	29422368	29422367	29422368	2	0	0	0	0	0	0	0	0	1	0	0	0	0	0	0	0	0	0	0	0.0194099	0	0	3202	2883	2691	4481	4076	6153	3885	3927	5116	2729	5778	3203	2889	2697	4508	4098	6176	3908	3935	5152	2735
chr17_29422368_29422367-c.=	chr17	29422366	29422367	29422368	29422367	0	0	0	0	0	0	2	0	0	0	0	2	0	0	0	0	0	0.032262	0	0	0	0	0.0342887	3207	2900	2703	4506	4096	6176	3919	3966	5163	2734	5810	3208	2902	2709	4510	4098	6178	3921	3968	5164	2737
chr17_29422368_29422368-c.41del	chr17	29422366	29422368	29422368	29422368	1	7	7	0	31	0	7	1	2	0	0	0	0.196266	0.217411	0	0.645493	0	0.100961	0.0225487	0.0446616	0	0	0	3207	2900	2703	4506	4096	6176	3919	3966	5163	2734	5810	3208	2902	2709	4510	4098	6178	3921	3968	5164	2737
chr17_29422368_29422370-c.41_43del	chr17	29422366	29422370	29422368	29422370	3	0	0	0	0	0	0	0	4	0	0	0	0	0	0	0	0	0	0	0.100806	0	0	0	3207	2900	2703	4506	4096	6176	3919	3966	5163	2734	5810	3208	2902	2709	4510	4098	6178	3921	3968	5164	2737
chr17_29422369_29422368-c.=	chr17	29422367	29422368	29422369	29422368	0	0	0	0	0	0	0	3	1	0	0	0	0	0	0	0	0	0	0.0761827	0.0250169	0	0	0	3204	2893	2704	4476	4097	6169	3925	3959	5162	2734	5808	3212	2902	2710	4511	4099	6178	3928	3967	5163	2737
chr17_29422369_29422369-c.42del	chr17	29422367	29422369	29422369	29422369	1	9	0	0	6	0	0	1	0	3	0	1	0.273798	0	0	0.128127	0	0	0.0242725	0	0.0555724	0	0.0163915	3204	2893	2704	4476	4097	6169	3925	3959	5162	2734	5808	3212	2902	2710	4511	4099	6178	3928	3967	5163	2737
chr17_29422369_29422370-c.42_43del	chr17	29422367	29422370	29422369	29422370	2	0	0	3	0	0	6	0	0	0	0	0	0	0	0.109636	0	0	0.0960555	0	0	0	0	0	3204	2893	2704	4476	4097	6169	3925	3959	5162	2734	5808	3212	2902	2710	4511	4099	6178	3928	3967	5163	2737
chr17_29422370_29422370-c.43del	chr17	29422368	29422370	29422370	29422370	1	0	0	0	7	0	0	0	0	0	0	0	0	0	0	0.154049	0	0	0	0	0	0	0	3225	2910	2710	4534	4096	6183	3939	3993	5173	2751	5816	3235	2912	2719	4544	4098	6191	3942	3999	5176	2754
chr17_29422370_29422371-c.43_44del	chr17	29422368	29422371	29422370	29422371	2	0	16	0	0	0	0	0	0	0	0	0	0	0.549451	0	0	0	0	0	0	0	0	0	3225	2910	2710	4534	4096	6183	3939	3993	5173	2751	5816	3235	2912	2719	4544	4098	6191	3942	3999	5176	2754
chr17_29422371_29422371-c.44del	chr17	29422369	29422371	29422371	29422371	1	0	1	0	1	0	0	0	13	0	0	0	0	0.0331099	0	0.0212488	0	0	0	0.32302	0	0	0	3235	2901	2710	4532	4097	6183	3942	3996	5174	2751	5817	3236	2919	2719	4543	4099	6191	3944	4002	5174	2754
chr17_29422371_29422372-c.44_45del	chr17	29422369	29422372	29422371	29422372	2	0	0	0	0	0	0	2	0	0	0	0	0	0	0	0	0	0	0.0507099	0	0	0	0	3235	2901	2710	4532	4097	6183	3942	3996	5174	2751	5817	3236	2919	2719	4543	4099	6191	3944	4002	5174	2754
chr17_29422372_29422372-c.45del	chr17	29422370	29422372	29422372	29422372	1	0	0	4	2	1	0	2	14	1	11	31	0	0	0.127409	0.0380151	0.0209355	0	0.0438396	0.309849	0.0166312	0.355953	0.477208	3257	2938	2746	4566	4141	6231	3962	4017	5213	2767	5887	3258	2957	2752	4571	4143	6233	3966	4032	5213	2770
chr17_29422373_29422372-c.=	chr17	29422371	29422372	29422373	29422372	0	0	0	0	1	0	0	0	0	0	0	0	0	0	0	0.0218245	0	0	0	0	0	0	0	3257	2955	2765	4576	4142	6231	3972	4017	5216	2756	5856	3258	2957	2775	4582	4145	6233	3978	4033	5217	2770
chr17_29422374_29422373-c.=	chr17	29422372	29422373	29422374	29422373	0	0	0	0	0	0	1	0	0	0	0	0	0	0	0	0	0	0.0160308	0	0	0	0	0	3256	2955	2769	4576	4138	6236	3996	4034	5220	2767	5888	3257	2957	2775	4580	4140	6238	3998	4036	5220	2770
chr17_29422374_29422374-c.47del	chr17	29422372	29422374	29422374	29422374	1	0	0	0	0	0	0	0	12	0	0	0	0	0	0	0	0	0	0	0.297324	0	0	0	3256	2955	2769	4576	4138	6236	3996	4034	5220	2767	5888	3257	2957	2775	4580	4140	6238	3998	4036	5220	2770
chr17_29422385_29482998-c.58_60delins2	chr17	29422383	29482998	29422385	29482998	60614	0	0	0	0	0	0	0	0	0	0	2	0	0	0	0	0	0	0	0	0	0	0.0338639	3267	2944	2767	4544	4143	6224	3982	4016	5216	2720	5902	3268	2946	2773	4548	4145	6226	3984	4018	5216	2723
chr17_29422388_29422865-c.60_61ins60135	chr17	29422386	29422865	29422388	29422865	478	51	38	20	134	2	32	23	139	49	19	25	0.733642	0.59861	0.333806	1.5183	0.0210739	0.231075	0.258894	1.76328	0.425161	0.315838	0.189613	3142	2832	2602	4278	4004	5966	3837	3904	5061	2611	5653	3143	2834	2608	4282	4006	5968	3839	3906	5061	2614
chr17_29422388_29422868-c.60_61ins60132	chr17	29422386	29422868	29422388	29422868	481	0	0	0	2	0	0	0	0	0	0	0	0	0	0	0.0467071	0	0	0	0	0	0	0	3142	2832	2602	4278	4004	5966	3837	3904	5061	2611	5653	3143	2834	2608	4282	4006	5968	3839	3906	5061	2614
chr17_29422388_29422895-c.60_61ins60105	chr17	29422386	29422895	29422388	29422895	508	0	2	16	27	30	8	0	44	4	5	0	0	0.0521835	0.472618	0.486391	0.58299	0.099588	0	0.903501	0.0584788	0.142712	0	3142	2832	2602	4278	4004	5966	3837	3904	5061	2611	5653	3143	2834	2608	4282	4006	5968	3839	3906	5061	2614
chr17_29422388_29423174-c.60_61ins59826	chr17	29422386	29423174	29422388	29423174	787	0	0	0	0	0	0	0	0	0	4	0	0	0	0	0	0	0	0	0	0	0.153022	0	3142	2832	2602	4278	4004	5966	3837	3904	5061	2611	5653	3143	2834	2608	4282	4006	5968	3839	3906	5061	2614
chr17_29422388_29426622-c.60_61ins56378	chr17	29422386	29426622	29422388	29426622	4235	0	0	0	18	0	0	0	0	0	0	0	0	0	0	0.420364	0	0	0	0	0	0	0	3142	2832	2602	4278	4004	5966	3837	3904	5061	2611	5653	3143	2834	2608	4282	4006	5968	3839	3906	5061	2614
chr17_29422388_29445334-c.60_61ins37666	chr17	29422386	29445334	29422388	29445334	22947	0	0	0	0	0	0	0	0	0	0	2	0	0	0	0	0	0	0	0	0	0	0.0353419	3142	2832	2602	4278	4004	5966	3837	3904	5061	2611	5653	3143	2834	2608	4282	4006	5968	3839	3906	5061	2614
chr17_29422388_29455154-c.60_61ins27846	chr17	29422386	29455154	29422388	29455154	32767	35	30	9	35	11	52	5	26	6	7	103	0.68029	0.644518	0.201363	0.49046	0.159567	0.524523	0.0750562	0.39581	0.0682743	0.155555	1.16206	3142	2832	2602	4278	4004	5966	3837	3904	5061	2611	5653	3143	2834	2608	4282	4006	5968	3839	3906	5061	2614
chr17_29422388_29456499-c.60_61ins26501	chr17	29422386	29456499	29422388	29456499	34112	0	0	0	0	0	0	0	0	10	0	0	0	0	0	0	0	0	0	0	0.197589	0	0	3142	2832	2602	4278	4004	5966	3837	3904	5061	2611	5653	3143	2834	2608	4282	4006	5968	3839	3906	5061	2614
chr17_29422388_29462162-c.60_61ins20838	chr17	29422386	29462162	29422388	29462162	39775	0	0	0	0	9	0	0	0	0	0	0	0	0	0	0	0.224663	0	0	0	0	0	0	3142	2832	2602	4278	4004	5966	3837	3904	5061	2611	5653	3143	2834	2608	4282	4006	5968	3839	3906	5061	2614
chr17_29422388_29462608-c.60_61ins20392	chr17	29422386	29462608	29422388	29462608	40221	0	0	0	4	0	0	0	0	0	0	0	0	0	0	0.0934143	0	0	0	0	0	0	0	3142	2832	2602	4278	4004	5966	3837	3904	5061	2611	5653	3143	2834	2608	4282	4006	5968	3839	3906	5061	2614
chr17_29422388_29462777-c.60_61ins20223	chr17	29422386	29462777	29422388	29462777	40390	0	9	0	0	0	0	30	3	0	0	20	0	0.283251	0	0	0	0	0.727083	0.0670642	0	0	0.316235	3142	2832	2602	4278	4004	5966	3837	3904	5061	2611	5653	3143	2834	2608	4282	4006	5968	3839	3906	5061	2614
chr17_29422388_29463066-c.60_61ins19934	chr17	29422386	29463066	29422388	29463066	40679	22	9	70	141	113	154	51	67	89	103	209	0.20508	0.0920128	0.834918	1.04407	0.881194	0.800106	0.396522	0.517967	0.531717	1.27555	1.18607	3142	2832	2602	4278	4004	5966	3837	3904	5061	2611	5653	3143	2834	2608	4282	4006	5968	3839	3906	5061	2614
chr17_29422388_29468343-c.60_61ins14657	chr17	29422386	29468343	29422388	29468343	45956	42	25	0	12	21	81	16	20	21	7	72	0.838981	0.53849	0	0.165007	0.313155	0.853247	0.247385	0.305656	0.246268	0.157558	0.795607	3142	2832	2602	4278	4004	5966	3837	3904	5061	2611	5653	3143	2834	2608	4282	4006	5968	3839	3906	5061	2614
chr17_29422388_29473897-c.60_61ins9103	chr17	29422386	29473897	29422388	29473897	51510	0	0	0	0	0	0	0	0	2	0	0	0	0	0	0	0	0	0	0	0.0395179	0	0	3142	2832	2602	4278	4004	5966	3837	3904	5061	2611	5653	3143	2834	2608	4282	4006	5968	3839	3906	5061	2614
chr17_29422388_29473912-c.60_61ins9088	chr17	29422386	29473912	29422388	29473912	51525	58	38	13	103	24	41	52	66	145	76	207	0.658933	0.470314	0.169822	0.876438	0.204809	0.235565	0.475332	0.600015	1.06169	1.07909	1.39652	3142	2832	2602	4278	4004	5966	3837	3904	5061	2611	5653	3143	2834	2608	4282	4006	5968	3839	3906	5061	2614
chr17_29422388_29483000-c.=	chr17	29422386	29483000	29422388	29483000	60613	2929	2663	2450	3778	3790	5564	3639	3511	4708	2366	4969	1.00206	1.01123	1.01094	0.943674	1.01884	1.00252	1.02101	0.963111	1.00009	0.97046	0.938728	3142	2832	2602	4278	4004	5966	3837	3904	5061	2611	5653	3143	2834	2608	4282	4006	5968	3839	3906	5061	2614
chr17_29422388_29496908-c.61_479del	chr17	29422386	29496908	29422388	29496908	74521	0	0	16	0	0	0	0	0	0	0	1	0	0	0.612415	0	0	0	0	0	0	0	0.0166495	3142	2832	2602	4278	4004	5966	3837	3904	5061	2611	5653	3143	2834	2608	4282	4006	5968	3839	3906	5061	2614
chr17_29422388_29508439-c.61_586del	chr17	29422386	29508439	29422388	29508439	86052	0	0	0	0	0	0	0	0	0	20	0	0	0	0	0	0	0	0	0	0	0.765111	0	3142	2832	2602	4278	4004	5966	3837	3904	5061	2611	5653	3143	2834	2608	4282	4006	5968	3839	3906	5061	2614
chr17_29422388_29527439-c.61_888del	chr17	29422386	29527439	29422388	29527439	105052	0	0	0	0	0	0	0	0	0	0	1	0	0	0	0	0	0	0	0	0	0	0.017671	3142	2832	2602	4278	4004	5966	3837	3904	5061	2611	5653	3143	2834	2608	4282	4006	5968	3839	3906	5061	2614
chr17_29422413_29422454-c.60_61ins60571	chr17	29422411	29422454	29422413	29422454	42	0	0	0	1	0	0	0	0	0	0	0	0	0	0	0.0234522	0	0	0	0	0	0	0	0	0	4	6	0	0	3	0	0	0	27	3138	2816	2604	4264	4002	5934	3821	3878	5034	2610
chr17_29422432_29422432-c.60_61ins60612	chr17	29422430	29422432	29422432	29422432	1	0	0	0	2	0	0	2	0	0	0	0	0	0	0	0.0466601	0	0	0.052098	0	0	0	0	0	0	4	5	0	0	3	0	0	0	27	3138	2816	2604	4264	4002	5934	3821	3878	5034	2610
chr17_29422434_29422433-c.60_61ins60613	chr17	29422432	29422433	29422434	29422433	0	0	0	0	0	0	0	1	0	0	0	0	0	0	0	0	0	0	0.0261712	0	0	0	0	0	0	4	5	0	0	3	0	0	0	27	3138	2816	2604	4264	4002	5934	3821	3878	5034	2610
chr17_29422889_29422889-c.60_61ins60612	chr17	29422887	29422889	29422889	29422889	1	0	0	0	2	0	0	0	0	0	0	0	0	0	0	0.0469704	0	0	0	0	0	0	0	51	38	20	136	2	32	23	139	52	19	25	3138	2816	2600	4258	4002	5934	3818	3878	5037	2610
chr17_29422919_29422918-c.60_61ins60613	chr17	29422917	29422918	29422919	29422918	0	0	0	0	0	0	1	0	0	0	0	0	0	0	0	0	0	0.016852	0	0	0	0	0	51	40	36	163	32	40	23	183	56	24	25	3138	2816	2600	4258	4002	5934	3818	3878	5037	2610
chr17_29422935_29422935-c.60_61ins60612	chr17	29422933	29422935	29422935	29422935	1	0	0	0	2	0	0	0	0	0	0	0	0	0	0	0.0469704	0	0	0	0	0	0	0	51	40	36	163	32	40	23	183	56	24	25	3138	2816	2600	4258	4002	5934	3818	3878	5037	2610
chr17_29422953_29483000-c.60_61ins565	chr17	29422951	29483000	29422953	29483000	60048	0	0	0	0	0	0	0	0	6	0	0	0	0	0	0	0	0	0	0	0.119904	0	0	16	20	16	68	30	8	10	85	23	13	12	3103	2796	2580	4163	4000	5902	3805	3780	5004	2599
chr17_29423073_29423073-c.60_61ins60612	chr17	29423071	29423073	29423073	29423073	1	0	0	0	0	0	0	0	1	0	0	0	0	0	0	0	0	0	0	0.0270563	0	0	0	0	0	0	0	0	0	0	1	0	0	0	3087	2776	2564	4095	3970	5894	3795	3696	4987	2586
chr17_29427468_29684339-c.61_7859delins5080	chr17	29427466	29684339	29427468	29684339	256872	0	0	0	0	0	0	0	0	0	1	0	0	0	0	0	0	0	0	0	0	0.0387147	0	0	0	0	0	0	0	0	0	0	1	0	3087	2776	2564	4077	3970	5894	3795	3695	4987	2583
chr17_29436056_29701240-c.61_8524delins13668	chr17	29436054	29701240	29436056	29701240	265185	0	0	0	1	0	0	0	0	0	0	0	0	0	0	0.0245218	0	0	0	0	0	0	0	0	0	0	1	0	0	0	0	0	0	0	3087	2776	2564	4078	3970	5894	3795	3695	4987	2583
chr17_29437380_29652874-c.61_4809delins14992	chr17	29437378	29652874	29437380	29652874	215495	0	0	0	0	0	0	0	0	0	1	0	0	0	0	0	0	0	0	0	0	0.0386997	0	0	0	0	0	0	0	0	0	0	1	0	3087	2776	2564	4078	3970	5894	3795	3695	4987	2584
chr17_29438139_29654601-c.61_5290delins15751	chr17	29438137	29654601	29438139	29654601	216463	0	0	0	0	0	0	0	1	0	0	0	0	0	0	0	0	0	0	0.0270563	0	0	0	0	0	0	0	0	0	0	1	0	0	0	3087	2776	2564	4078	3970	5894	3795	3696	4987	2584
chr17_29439092_29685986-c.61_8050delins16704	chr17	29439090	29685986	29439092	29685986	246895	0	0	0	0	0	0	0	0	0	1	0	0	0	0	0	0	0	0	0	0	0.0386847	0	0	0	0	0	0	0	0	0	0	1	0	3087	2776	2564	4078	3970	5894	3795	3696	4987	2585
chr17_29439608_29483000-c.60_61ins17220	chr17	29439606	29483000	29439608	29483000	43393	0	0	0	0	0	4	0	0	0	0	0	0	0	0	0	0	0.0678196	0	0	0	0	0	0	0	0	0	0	4	0	0	0	0	0	3087	2776	2564	4078	3970	5898	3795	3696	4987	2585
chr17_29440132_29654516-c.61_5205delins17744	chr17	29440130	29654516	29440132	29654516	214385	1	0	0	0	0	0	1	0	0	0	1	0.0322408	0	0	0	0	0	0.0262118	0	0	0	0.0177815	1	0	0	0	0	0	1	0	1	0	1	3088	2776	2564	4078	3970	5898	3796	3696	4988	2585
chr17_29440189_29556040-c.61_2409delins17803	chr17	29440187	29556040	29440189	29556040	115852	0	1	0	0	0	0	0	0	0	0	0	0	0.0360101	0	0	0	0	0	0	0	0	0	0	1	0	0	0	0	0	0	21	0	0	3088	2777	2564	4078	3970	5898	3796	3696	5008	2585
chr17_29440199_29483000-c.60_61ins17811	chr17	29440197	29483000	29440199	29483000	42802	0	0	0	0	0	0	0	0	21	0	0	0	0	0	0	0	0	0	0	0.419329	0	0	0	0	0	0	0	0	0	0	21	0	0	3088	2777	2564	4078	3970	5898	3796	3696	5008	2585
chr17_29441199_29653154-c.61_5089delins18811	chr17	29441197	29653154	29441199	29653154	211956	0	0	0	0	0	0	0	0	0	0	1	0	0	0	0	0	0	0	0	0	0	0.0178827	0	0	0	0	0	0	0	0	0	0	1	3088	2777	2564	4078	3970	5898	3796	3696	5008	2585
chr17_29442335_29533287-c.61_1290delins19947	chr17	29442333	29533287	29442335	29533287	90953	1	0	0	0	0	0	0	0	0	0	0	0.0323729	0	0	0	0	0	0	0	0	0	0	1	0	0	0	0	0	0	0	0	0	0	3089	2777	2564	4078	3970	5898	3796	3696	5008	2585
chr17_29443554_29654619-c.61_5308delins21166	chr17	29443552	29654619	29443554	29654619	211066	0	0	0	0	1	0	0	0	0	0	0	0	0	0	0	0.0251826	0	0	0	0	0	0	0	0	0	0	1	0	0	0	0	0	0	3089	2777	2564	4078	3971	5898	3796	3696	5008	2585
chr17_29445431_29483000-c.60_61ins23043	chr17	29445429	29483000	29445431	29483000	37570	0	0	0	0	0	0	0	0	0	0	6	0	0	0	0	0	0	0	0	0	0	0.107219	0	0	0	0	0	0	0	0	0	0	6	3089	2777	2564	4078	3971	5898	3796	3696	5008	2585
chr17_29454006_29654680-c.61_5369delins31618	chr17	29454004	29654680	29454006	29654680	200675	0	0	0	0	0	0	0	0	0	0	1	0	0	0	0	0	0	0	0	0	0	0.0178667	0	0	0	0	0	0	0	0	0	0	1	3089	2777	2564	4078	3971	5898	3796	3696	5008	2585
chr17_29454336_29702281-c.61_9565delins31948	chr17	29454334	29702281	29454336	29702281	247946	0	0	0	0	0	1	0	0	0	0	0	0	0	0	0	0	0.016952	0	0	0	0	0	0	0	0	0	0	1	0	0	0	0	0	3089	2777	2564	4078	3971	5899	3796	3696	5008	2585
chr17_29454639_29704414-c.61_11698delins32251	chr17	29454637	29704414	29454639	29704414	249776	0	0	0	0	0	1	0	0	0	0	0	0	0	0	0	0	0.0169492	0	0	0	0	0	0	0	0	0	0	1	0	0	0	0	0	3089	2777	2564	4078	3971	5900	3796	3696	5008	2585
chr17_29455311_29455311-c.60_61ins60612	chr17	29455309	29455311	29455311	29455311	1	0	0	0	1	0	0	0	0	0	0	0	0	0	0	0.0244858	0	0	0	0	0	0	0	1	2	22	41	1	33	21	13	13	11	55	3055	2749	2577	4084	3961	5881	3812	3683	5015	2589
chr17_29455346_29455500-c.60_61ins60458	chr17	29455344	29455500	29455346	29455500	155	0	0	0	0	1	0	0	0	0	0	0	0	0	0	0	0.0252461	0	0	0	0	0	0	1	2	22	41	1	33	21	13	13	11	58	3055	2749	2577	4084	3961	5881	3812	3683	5015	2589
chr17_29455346_29473912-c.60_61ins42046	chr17	29455344	29473912	29455346	29473912	18567	0	0	0	0	0	0	0	0	0	0	1	0	0	0	0	0	0	0	0	0	0	0.0180115	1	2	22	41	1	33	21	13	13	11	58	3055	2749	2577	4084	3961	5881	3812	3683	5015	2589
chr17_29455346_29483000-c.60_61ins32958	chr17	29455344	29483000	29455346	29483000	27655	1	2	22	41	0	33	21	13	13	11	57	0.0216688	0.0482897	0.597618	0.710238	0	0.384922	0.377634	0.238723	0.174213	0.288756	0.727496	1	2	22	41	1	33	21	13	13	11	58	3055	2749	2577	4084	3961	5881	3812	3683	5015	2589
chr17_29455526_29463066-c.60_61ins53072	chr17	29455524	29463066	29455526	29463066	7541	0	0	0	0	1	0	0	0	0	0	0	0	0	0	0	0.0252461	0	0	0	0	0	0	0	0	0	0	1	0	0	0	0	0	0	3055	2749	2577	4084	3961	5881	3812	3683	5015	2589
chr17_29456591_29461076-c.60_61ins56127	chr17	29456589	29461076	29456591	29461076	4486	0	0	0	0	0	0	0	0	11	0	0	0	0	0	0	0	0	0	0	0.219298	0	0	0	0	0	0	0	0	0	0	11	0	0	3055	2749	2577	4084	3961	5881	3812	3683	5016	2589
chr17_29458021_29670083-c.61_7056delins35633	chr17	29458019	29670083	29458021	29670083	212063	0	0	1	0	0	0	0	0	0	0	0	0	0	0.0387898	0	0	0	0	0	0	0	0	0	0	1	0	0	0	0	0	0	0	0	3055	2749	2578	4084	3961	5881	3812	3683	5016	2589
chr17_29461706_29654547-c.61_5236delins39318	chr17	29461704	29654547	29461706	29654547	192842	0	0	0	0	0	0	0	0	0	1	0	0	0	0	0	0	0	0	0	0	0.03861	0	0	0	0	0	0	0	0	0	0	1	0	3055	2749	2578	4084	3961	5881	3812	3683	5005	2590
chr17_29462181_29463066-c.60_61ins59727	chr17	29462179	29463066	29462181	29463066	886	0	0	0	0	10	0	0	0	0	0	0	0	0	0	0	0.252398	0	0	0	0	0	0	0	0	0	0	10	0	0	0	0	0	0	3055	2749	2578	4084	3962	5881	3812	3683	5005	2590
chr17_29462728_29463066-c.60_61ins60274	chr17	29462726	29463066	29462728	29463066	339	0	0	0	3	0	0	0	0	0	0	0	0	0	0	0.0734754	0	0	0	0	0	0	0	0	0	0	3	0	0	0	0	0	0	0	3055	2749	2578	4083	3962	5881	3812	3683	5005	2590
chr17_29462873_29463066-c.60_61ins60419	chr17	29462871	29463066	29462873	29463066	194	0	4	49	0	15	0	28	3	0	0	13	0	0.10954	1.61164	0	0.28876	0	0.578489	0.0609815	0	0	0.177551	0	7	49	0	15	0	28	3	0	0	13	3055	2747	2627	4083	3977	5881	3810	3683	5005	2590
chr17_29463133_29473912-c.60_61ins49833	chr17	29463131	29473912	29463133	29473912	10780	0	2	0	0	0	0	0	4	0	0	0	0	0.0719999	0	0	0	0	0	0.107589	0	0	0	21	17	106	132	156	177	58	78	78	75	217	3054	2748	2614	4071	3994	5904	3789	3691	4994	2562
chr17_29463133_29483000-c.60_61ins40745	chr17	29463131	29483000	29463133	29483000	19868	18	13	90	92	115	111	49	66	63	75	195	0.185778	0.148569	1.19251	0.751918	0.978177	0.617741	0.416876	0.58576	0.406241	0.996139	1.22238	21	17	106	132	156	177	58	78	78	75	217	3054	2748	2614	4071	3994	5904	3789	3691	4994	2562
chr17_29463165_29483000-c.60_61ins40777	chr17	29463163	29483000	29463165	29483000	19836	0	0	0	0	0	21	0	0	0	0	0	0	0	0	0	0	0.358423	0	0	0	0	0	0	0	0	0	0	21	9	0	0	0	0	3051	2746	2598	4031	3953	5859	3789	3683	4979	2562
chr17_29463987_29509568-c.61_773delins41599	chr17	29463985	29509568	29463987	29509568	45582	0	0	0	0	1	0	0	0	0	0	0	0	0	0	0	0.0252908	0	0	0	0	0	0	0	0	0	0	1	0	0	0	0	0	0	3051	2746	2598	4031	3954	5859	3780	3683	4979	2562
chr17_29465425_29483000-c.60_61ins43037	chr17	29465423	29483000	29465425	29483000	17576	0	7	0	0	0	0	0	0	0	0	0	0	0.254268	0	0	0	0	0	0	0	0	0	0	7	0	0	0	0	0	0	0	0	0	3051	2753	2598	4031	3954	5859	3780	3683	4979	2562
chr17_29468344_29704044-c.61_11328delins45956	chr17	29468342	29704044	29468344	29704044	235701	0	0	0	0	0	1	0	0	0	0	0	0	0	0	0	0	0.0170532	0	0	0	0	0	3	1	0	4	2	5	0	0	1	3	2	3054	2754	2598	4035	3956	5864	3780	3683	4980	2565
chr17_29468403_29482998-c.60_61ins46017	chr17	29468401	29482998	29468403	29482998	14596	0	0	0	0	0	0	0	0	1	0	0	0	0	0	0	0	0	0	0	0.0200803	0	0	26	26	11	16	13	75	10	20	22	10	68	3035	2754	2609	4035	3946	5854	3774	3683	4980	2565
chr17_29468406_29473912-c.60_61ins55106	chr17	29468404	29473912	29468406	29473912	5507	0	0	0	0	0	23	0	0	0	0	0	0	0	0	0	0	0.392894	0	0	0	0	0	26	26	11	16	13	75	10	20	21	10	68	3035	2754	2609	4035	3946	5854	3774	3683	4980	2565
chr17_29468406_29483000-c.60_61ins46018	chr17	29468404	29483000	29468406	29483000	14595	25	22	11	16	13	45	10	18	17	9	58	0.541462	0.524246	0.270007	0.253534	0.209743	0.503476	0.168004	0.314339	0.217495	0.223691	0.701956	26	26	11	16	13	75	10	20	21	10	68	3035	2754	2609	4035	3946	5854	3774	3683	4980	2565
chr17_29468538_29553516-c.61_2065delins46150	chr17	29468536	29553516	29468538	29553516	84979	0	0	0	0	0	1	0	0	0	0	0	0	0	0	0	0	0.0170999	0	0	0	0	0	0	0	0	0	0	1	0	0	0	0	0	3034	2750	2609	4035	3946	5848	3774	3681	4976	2564
chr17_29471492_29592170-c.61_4661delins49180	chr17	29471490	29592170	29471492	29592170	120679	0	0	0	0	1	0	0	0	0	0	0	0	0	0	0	0.0253357	0	0	0	0	0	0	0	0	0	0	1	0	0	0	0	0	0	3034	2750	2609	4035	3947	5848	3774	3681	4976	2564
chr17_29473020_29483000-c.60_61ins50632	chr17	29473018	29483000	29473020	29483000	9981	0	0	0	0	0	0	0	0	0	0	9	0	0	0	0	0	0	0	0	0	0	0.16325	0	0	0	0	0	0	0	0	0	0	9	3034	2750	2609	4035	3947	5848	3774	3681	4976	2564
chr17_29473700_29473700-c.60_61ins60612	chr17	29473698	29473700	29473700	29473700	1	0	0	0	0	1	0	0	0	0	0	0	0	0	0	0	0.0253293	0	0	0	0	0	0	0	0	0	0	1	0	0	0	0	0	0	3034	2750	2609	4035	3948	5848	3774	3681	4976	2564
chr17_29473931_29473930-c.60_61ins60613	chr17	29473929	29473930	29473931	29473930	0	0	0	0	0	0	0	0	0	0	0	2	0	0	0	0	0	0	0	0	0	0	0.0362713	58	55	43	103	40	64	52	85	183	81	209	3034	2765	2639	4035	3963	5848	3774	3696	5012	2569
chr17_29473962_29483000-c.60_61ins51574	chr17	29473960	29483000	29473962	29483000	9039	43	44	43	67	40	41	45	84	171	81	152	0.483762	0.546048	0.557497	0.574145	0.338168	0.233433	0.402733	0.79511	1.24316	1.13811	0.99207	44	44	43	67	40	41	45	85	183	81	153	3020	2754	2639	3999	3963	5825	3767	3696	5012	2569
chr17_29474142_29657243-c.61_5546delins51824	chr17	29474140	29657243	29474142	29657243	183102	0	1	0	0	0	0	0	0	0	0	0	0	0.0362976	0	0	0	0	0	0	0	0	0	0	1	0	0	0	0	0	0	0	0	0	3019	2755	2639	3999	3963	5825	3767	3695	5000	2569
chr17_29474552_29489929-c.61_288delins52438	chr17	29474550	29489929	29474552	29489929	15378	0	0	0	0	0	1	0	0	0	0	0	0	0	0	0	0	0.0171644	0	0	0	0	0	0	0	0	0	0	1	0	0	0	0	0	3019	2755	2639	3999	3963	5826	3767	3695	5000	2569
chr17_29480631_29579953-c.61_4110delins63651	chr17	29480629	29579953	29480631	29579953	99323	0	2	0	0	0	0	0	0	0	0	0	0	0.0725426	0	0	0	0	0	0	0	0	0	0	2	0	0	0	0	0	0	0	0	0	3019	2757	2639	3999	3963	5826	3767	3695	5000	2569
chr17_29482745_29482745-c.60_61ins60612	chr17	29482743	29482745	29482745	29482745	1	0	0	0	0	0	0	1	0	0	0	0	0	0	0	0	0	0	0.0265393	0	0	0	0	0	0	0	0	0	0	1	0	0	0	0	3019	2757	2639	3999	3963	5826	3768	3695	5000	2569
chr17_29482819_29482878-c.60_61ins60553	chr17	29482817	29482878	29482819	29482878	60	0	0	0	3	0	1	0	0	0	0	0	0	0	0	0.0748341	0	0.0170338	0	0	0	0	0	0	0	0	3	0	1	1	0	0	0	0	3019	2757	2639	4002	3963	5827	3768	3695	5000	2569
chr17_29482910_29482910-c.60_61ins60612	chr17	29482908	29482910	29482910	29482910	1	0	0	0	0	0	2	0	0	0	0	0	0	0	0	0	0	0.034118	0	0	0	0	0	4	7	23	8	28	36	14	5	5	0	9	3023	2764	2662	4007	3991	5862	3781	3700	5005	2569
chr17_29482943_29482943-c.60_61ins60612	chr17	29482941	29482943	29482943	29482943	1	0	0	0	0	0	0	2	0	0	0	0	0	0	0	0	0	0	0.052687	0	0	0	0	18	12	35	32	60	81	29	15	12	1	43	3037	2769	2674	4031	4023	5907	3796	3710	5012	2570
chr17_29482964_29482964-c.60_61ins60612	chr17	29482962	29482964	29482964	29482964	1	0	0	0	0	0	0	0	0	0	0	1	0	0	0	0	0	0	0	0	0	0	0.0181785	18	12	35	32	60	83	29	15	12	1	44	3037	2769	2674	4031	4023	5909	3796	3710	5012	2570
chr17_29482976_29482975-c.60_61ins60613	chr17	29482974	29482975	29482976	29482975	0	0	0	0	0	1	0	0	0	0	0	0	0	0	0	0	0.0248571	0	0	0	0	0	0	18	12	35	32	60	81	29	15	12	1	45	3037	2769	2674	4031	4023	5907	3796	3710	5012	2570
chr17_29482976_29482976-c.60_61ins60612	chr17	29482974	29482976	29482976	29482976	1	1	0	0	0	0	0	0	0	0	0	1	0.0328675	0	0	0	0	0	0	0	0	0	0.0181156	18	12	35	32	60	81	29	15	12	1	45	3037	2769	2674	4031	4023	5907	3796	3710	5012	2570
chr17_29482977_29482977-c.60_61ins60612	chr17	29482975	29482977	29482977	29482977	1	0	0	0	0	1	1	1	0	0	0	0	0	0	0	0	0.02475	0.0168428	0.0262339	0	0	0	0	17	12	35	32	60	81	29	15	12	1	44	3037	2769	2674	4031	4023	5907	3796	3710	5012	2570
chr17_29482978_29482977-c.60_61ins60613	chr17	29482976	29482977	29482978	29482977	0	1	0	0	0	1	2	2	1	1	1	1	0.032233	0	0	0	0.0243137	0.0331472	0.0516761	0.0263704	0.0195066	0.0381124	0.0177663	18	12	35	32	59	80	28	15	12	1	45	3037	2769	2674	4031	4023	5907	3796	3710	5012	2570
chr17_29482978_29482978-c.60_61ins60612	chr17	29482976	29482978	29482978	29482978	1	2	0	30	12	32	46	12	6	8	0	11	0.0476131	0	0.878204	0.218903	0.607122	0.593627	0.23277	0.117744	0.116192	0	0.145963	18	12	35	32	59	80	28	15	12	1	45	3037	2769	2674	4031	4023	5907	3796	3710	5012	2570
chr17_29482978_29482979-c.60_61ins60611	chr17	29482976	29482979	29482978	29482979	2	0	0	2	0	1	2	0	0	0	0	3	0	0	0.0739568	0	0.024458	0.033344	0	0	0	0	0.0538072	18	12	35	32	59	80	28	15	12	1	45	3037	2769	2674	4031	4023	5907	3796	3710	5012	2570
chr17_29482979_29482978-c.60_61ins60613	chr17	29482977	29482978	29482979	29482978	0	0	0	0	0	0	0	1	0	0	0	0	0	0	0	0	0	0	0.0263435	0	0	0	0	16	12	3	20	27	33	17	9	4	1	31	3037	2769	2674	4031	4023	5907	3796	3710	5012	2570
chr17_29482985_29482984-c.60_61ins60613	chr17	29482983	29482984	29482985	29482984	0	0	0	0	0	0	0	1	0	0	0	0	0	0	0	0	0	0	0.0263435	0	0	0	0	18	12	35	32	60	81	29	15	12	1	45	3037	2769	2674	4031	4023	5907	3796	3710	5012	2570
chr17_29482986_29482985-c.60_61ins60613	chr17	29482984	29482985	29482986	29482985	0	0	0	0	0	1	0	0	0	0	0	0	0	0	0	0	0.0248571	0	0	0	0	0	0	18	12	35	32	60	81	29	15	12	1	45	3037	2769	2674	4031	4023	5907	3796	3710	5012	2570
chr17_29482986_29482988-c.60_61ins60610	chr17	29482984	29482988	29482986	29482988	3	0	0	0	1	0	0	0	1	0	0	0	0	0	0	0.0247411	0	0	0	0.0268875	0	0	0	18	12	35	32	60	81	29	15	12	1	45	3037	2769	2674	4031	4023	5907	3796	3710	5012	2570
chr17_29482987_29482986-c.60_61ins60613	chr17	29482985	29482986	29482987	29482986	0	0	0	0	0	0	0	3	0	0	0	0	0	0	0	0	0	0	0.0790306	0	0	0	0	18	12	35	31	60	81	29	14	12	1	45	3037	2769	2674	4031	4023	5907	3796	3710	5012	2570
chr17_29482987_29482988-c.60_61ins60611	chr17	29482985	29482988	29482987	29482988	2	1	0	0	12	3	1	0	2	1	0	4	0.0312528	0	0	0.289839	0.0710601	0.0160438	0	0.0512692	0.0189142	0	0.0692654	18	12	35	31	60	81	29	14	12	1	45	3037	2769	2674	4031	4023	5907	3796	3710	5012	2570
chr17_29482988_29482987-c.60_61ins60613	chr17	29482986	29482987	29482988	29482987	0	0	2	1	0	3	7	0	1	1	0	1	0	0.0701548	0.0362011	0	0.072447	0.115621	0	0.0260658	0.0192814	0	0.0175613	17	12	35	19	57	80	29	12	11	1	41	3037	2769	2674	4031	4023	5907	3796	3710	5012	2570
chr17_29482988_29482988-c.60_61ins60612	chr17	29482986	29482988	29482988	29482988	1	0	0	0	1	2	2	1	0	0	0	2	0	0	0	0.0244501	0.049118	0.0333998	0.0259677	0	0	0	0.0358672	17	12	35	19	57	80	29	12	11	1	41	3037	2769	2674	4031	4023	5907	3796	3710	5012	2570
chr17_29482989_29482988-c.60_61ins60613	chr17	29482987	29482988	29482989	29482988	0	0	0	0	1	1	0	0	1	0	0	0	0	0	0	0.0246799	0.0247291	0	0	0.026821	0	0	0	17	12	35	18	55	78	28	12	11	1	39	3037	2769	2674	4031	4023	5907	3796	3710	5012	2570
chr17_29482989_29482989-c.60_61ins60612	chr17	29482987	29482989	29482989	29482989	1	13	10	2	1	11	14	5	2	1	0	16	0.373274	0.313097	0.0632734	0.0208981	0.235264	0.203289	0.111968	0.0455242	0.0168008	0	0.250589	17	12	35	18	55	78	28	12	11	1	39	3037	2769	2674	4031	4023	5907	3796	3710	5012	2570
chr17_29482990_29482989-c.60_61ins60613	chr17	29482988	29482989	29482990	29482989	0	0	0	0	1	0	0	0	0	0	0	0	0	0	0	0.0248077	0	0	0	0	0	0	0	5	2	33	31	49	67	24	13	11	1	29	3037	2769	2674	4031	4023	5907	3796	3710	5012	2570
chr17_29482997_29482996-c.60_61ins60613	chr17	29482995	29482996	29482997	29482996	0	0	0	0	0	2	0	0	0	0	0	1	0	0	0	0	0.049624	0	0	0	0	0	0.0180853	18	12	35	32	60	81	29	15	12	1	45	3037	2769	2674	4031	4023	5907	3796	3710	5012	2570
chr17_29482998_29482997-c.60_61ins60613	chr17	29482996	29482997	29482998	29482997	0	0	0	0	0	1	0	0	0	0	0	0	0	0	0	0	0.0248571	0	0	0	0	0	0	18	12	35	32	60	81	29	15	12	1	46	3037	2769	2674	4031	4023	5907	3796	3710	5012	2570
chr17_29482998_29482998-c.60_61ins60612	chr17	29482996	29482998	29482998	29482998	1	0	0	0	0	0	0	0	1	0	0	0	0	0	0	0	0	0	0	0.0269542	0	0	0	18	12	35	32	60	81	29	15	12	1	46	3037	2769	2674	4031	4023	5907	3796	3710	5012	2570
chr17_29483009_29483009-c.69del	chr17	29483007	29483009	29483009	29483009	1	0	1	1	0	0	6	0	0	0	0	0	0	0.0355949	0.0367667	0	0	0.100528	0	0	0	0	0	3035	2765	2660	4041	4019	5918	3801	3709	5047	2547	5521	3038	2771	2683	4046	4024	5925	3804	3712	5047	2574
chr17_29483013_29483014-c.73_74del	chr17	29483011	29483014	29483013	29483014	2	0	0	0	0	0	0	0	0	0	0	4	0	0	0	0	0	0	0	0	0	0	0.0722804	3027	2747	2672	4040	4028	5888	3804	3750	5064	2550	5528	3030	2753	2695	4045	4033	5895	3807	3753	5064	2577
chr17_29483014_29483013-c.=	chr17	29483012	29483013	29483014	29483013	0	0	1	0	0	0	0	0	0	0	0	0	0	0.0369959	0	0	0	0	0	0	0	0	0	3027	2697	2638	3983	3986	5828	3786	3725	5047	2523	5461	3030	2703	2661	3988	3991	5835	3789	3728	5047	2550
chr17_29483014_29483014-c.74del	chr17	29483012	29483014	29483014	29483014	1	0	0	0	0	0	4	0	0	0	0	0	0	0	0	0	0	0.0685518	0	0	0	0	0	3027	2697	2638	3983	3986	5828	3786	3725	5047	2523	5461	3030	2703	2661	3988	3991	5835	3789	3728	5047	2550
chr17_29483015_29483014-c.=	chr17	29483013	29483014	29483015	29483014	0	0	0	0	0	1	0	0	0	0	0	0	0	0	0	0	0.0250564	0	0	0	0	0	0	3038	2698	2638	3988	3986	5830	3788	3726	5047	2524	5477	3041	2704	2661	3993	3991	5841	3791	3729	5047	2551
chr17_29483015_29483015-c.75del	chr17	29483013	29483015	29483015	29483015	1	0	0	0	0	0	14	0	0	0	0	0	0	0	0	0	0	0.239685	0	0	0	0	0	3038	2698	2638	3988	3986	5830	3788	3726	5047	2524	5477	3041	2704	2661	3993	3991	5841	3791	3729	5047	2551
chr17_29483016_29483016-c.76del	chr17	29483014	29483016	29483016	29483016	1	0	8	0	0	12	10	6	2	10	1	0	0	0.270898	0	0	0.276072	0.155045	0.143076	0.0477731	0.179668	0.0350691	0	3047	2698	2636	3997	3977	5818	3789	3747	5051	2524	5497	3050	2704	2659	4002	3982	5839	3792	3750	5051	2551
chr17_29483017_29483016-c.=	chr17	29483015	29483016	29483017	29483016	0	0	0	0	0	0	3	3	0	0	0	0	0	0	0	0	0	0.0508531	0.0787728	0	0	0	0	3067	2702	2640	4019	3967	5836	3780	3755	5058	2523	5512	3070	2716	2663	4024	3984	5853	3789	3760	5068	2551
chr17_29483018_29483017-c.=	chr17	29483016	29483017	29483018	29483017	0	0	0	0	0	0	6	0	0	0	0	0	0	0	0	0	0	0.103448	0	0	0	0	0	3055	2694	2651	4019	3977	5793	3759	3758	5067	2513	5504	3058	2700	2674	4024	3982	5800	3762	3761	5067	2540
chr17_29483018_29483018-c.78del	chr17	29483016	29483018	29483018	29483018	1	15	0	0	0	2	11	3	0	1	8	0	0.460392	0	0	0	0.0452706	0.173119	0.0720688	0	0.0177396	0.290826	0	3055	2694	2651	4019	3977	5793	3759	3758	5067	2513	5504	3058	2700	2674	4024	3982	5800	3762	3761	5067	2540
chr17_29483019_29483018-c.=	chr17	29483017	29483018	29483019	29483018	0	0	0	0	0	0	1	0	0	0	0	0	0	0	0	0	0	0.0176866	0	0	0	0	0	2965	2653	2595	3982	3929	5636	3682	3664	4974	2460	5390	2983	2659	2618	3987	3936	5654	3688	3667	4975	2495
chr17_29483019_29483019-c.79del	chr17	29483017	29483019	29483019	29483019	1	5	0	0	4	0	0	5	22	18	0	0	0.149689	0	0	0.0890604	0	0	0.120729	0.557294	0.328814	0	0	2965	2653	2595	3982	3929	5636	3682	3664	4974	2460	5390	2983	2659	2618	3987	3936	5654	3688	3667	4975	2495
chr17_29483020_29483019-c.=	chr17	29483018	29483019	29483020	29483019	0	0	0	0	0	0	0	0	0	5	0	0	0	0	0	0	0	0	0	0	0.100685	0	0	2974	2652	2592	3969	3919	5644	3692	3632	4948	2468	5395	2982	2658	2615	3978	3924	5651	3700	3657	4966	2495
chr17_29483020_29483020-c.80del	chr17	29483018	29483020	29483020	29483020	1	14	0	0	0	0	0	14	0	0	0	2	0.450759	0	0	0	0	0	0.360137	0	0	0	0.0341359	2974	2652	2592	3969	3919	5644	3692	3632	4948	2468	5395	2982	2658	2615	3978	3924	5651	3700	3657	4966	2495
chr17_29483021_29483020-c.=	chr17	29483019	29483020	29483021	29483020	0	0	0	0	0	0	0	0	0	1	0	0	0	0	0	0	0	0	0	0	0.0201694	0	0	2962	2647	2590	3951	3905	5615	3682	3639	4958	2460	5381	2979	2653	2613	3956	3910	5622	3699	3642	4958	2487
chr17_29483021_29483021-c.81del	chr17	29483019	29483021	29483021	29483021	1	0	0	0	4	0	8	11	0	0	0	2	0	0	0	0.0965107	0	0.136358	0.289263	0	0	0	0.0352086	2962	2647	2590	3951	3905	5615	3682	3639	4958	2460	5381	2979	2653	2613	3956	3910	5622	3699	3642	4958	2487
chr17_29483022_29483021-c.=	chr17	29483020	29483021	29483022	29483021	0	0	0	0	0	0	0	0	0	0	1	0	0	0	0	0	0	0	0	0	0	0.0402091	0	2983	2657	2608	3941	3908	5603	3690	3693	4983	2460	5437	2986	2663	2631	3950	3913	5618	3704	3696	4983	2487
chr17_29483022_29483022-c.82del	chr17	29483020	29483022	29483022	29483022	1	10	4	24	20	20	21	5	17	12	6	38	0.235369	0.104214	0.668217	0.360194	0.363724	0.26343	0.0935576	0.32613	0.168139	0.168448	0.503325	2983	2657	2608	3941	3908	5603	3690	3693	4983	2460	5437	2986	2663	2631	3950	3913	5618	3704	3696	4983	2487
chr17_29483023_29483023-c.83del	chr17	29483021	29483023	29483023	29483023	1	0	0	0	0	0	0	0	0	0	0	4	0	0	0	0	0	0	0	0	0	0	0.074184	2968	2648	2571	3910	3867	5582	3682	3667	4972	2424	5348	2981	2658	2618	3935	3892	5610	3690	3687	4984	2457
chr17_29483023_29483024-c.83_84del	chr17	29483021	29483024	29483023	29483024	2	0	0	27	0	0	0	0	0	0	0	0	0	0	1.03132	0	0	0	0	0	0	0	0	2968	2648	2571	3910	3867	5582	3682	3667	4972	2424	5348	2981	2658	2618	3935	3892	5610	3690	3687	4984	2457
chr17_29483024_29483023-c.=	chr17	29483022	29483023	29483024	29483023	0	3	0	0	0	0	0	0	0	2	0	0	0.103738	0	0	0	0	0	0	0	0.0409301	0	0	2877	2582	2473	3778	3774	5494	3589	3520	4836	2316	5204	2880	2588	2523	3783	3779	5501	3592	3523	4836	2343
chr17_29483024_29483024-c.84del	chr17	29483022	29483024	29483024	29483024	1	0	4	0	0	0	0	0	12	16	0	14	0	0.14128	0	0	0	0	0	0.316739	0.307378	0	0.248021	2877	2582	2473	3778	3774	5494	3589	3520	4836	2316	5204	2880	2588	2523	3783	3779	5501	3592	3523	4836	2343
chr17_29483025_29483024-c.=	chr17	29483023	29483024	29483025	29483024	0	3	0	0	0	0	0	0	0	0	0	0	0.104275	0	0	0	0	0	0	0	0	0	0	2874	2572	2463	3771	3773	5492	3596	3512	4813	2316	5163	2877	2582	2513	3776	3778	5499	3599	3527	4829	2343
chr17_29483025_29483025-c.85del	chr17	29483023	29483025	29483025	29483025	1	0	0	10	10	17	30	0	0	10	0	1	0	0	0.346426	0.227912	0.393516	0.481126	0	0	0.177333	0	0.0162606	2874	2572	2463	3771	3773	5492	3596	3512	4813	2316	5163	2877	2582	2513	3776	3778	5499	3599	3527	4829	2343
chr17_29483025_29483026-c.85_86del	chr17	29483023	29483026	29483025	29483026	2	0	0	0	0	0	0	5	0	0	0	0	0	0	0	0	0	0	0.138927	0	0	0	0	2874	2572	2463	3771	3773	5492	3596	3512	4813	2316	5163	2877	2582	2513	3776	3778	5499	3599	3527	4829	2343
chr17_29483027_29483026-c.=	chr17	29483025	29483026	29483027	29483026	0	4	1	0	0	4	0	0	0	0	0	0	0.142741	0.0386045	0	0	0.107959	0	0	0	0	0	0	2758	2520	2362	3559	3633	5284	3492	3498	4721	2266	5048	2761	2526	2385	3564	3638	5291	3500	3501	4721	2293
chr17_29483027_29483027-c.87del	chr17	29483025	29483027	29483027	29483027	1	0	2	0	0	0	25	0	0	8	0	0	0	0.0744004	0	0	0	0.461038	0	0	0.160596	0	0	2758	2520	2362	3559	3633	5284	3492	3498	4721	2266	5048	2761	2526	2385	3564	3638	5291	3500	3501	4721	2293
chr17_29483028_29483028-c.88del	chr17	29483026	29483028	29483028	29483028	1	9	0	0	0	0	0	0	0	0	0	0	0.324675	0	0	0	0	0	0	0	0	0	0	2769	2513	2371	3569	3602	5236	3510	3503	4741	2267	5051	2772	2521	2394	3574	3607	5268	3513	3506	4749	2294
chr17_29483035_29483035-c.95del	chr17	29483033	29483035	29483035	29483035	1	0	0	0	0	0	0	0	1	0	0	0	0	0	0	0	0	0	0	0.0293686	0	0	0	2732	2492	2318	3364	3424	5089	3419	3402	4525	2219	4716	2735	2498	2341	3369	3429	5096	3422	3405	4525	2246
chr17_29483037_29483037-c.97del	chr17	29483035	29483037	29483037	29483037	1	0	0	0	0	0	4	2	0	0	0	0	0	0	0	0	0	0.0784086	0.0576678	0	0	0	0	2714	2493	2298	3380	3426	5065	3438	3394	4579	2228	4680	2717	2499	2321	3385	3431	5072	3441	3397	4579	2255
chr17_29483040_29486072-c.100_249del	chr17	29483038	29486072	29483040	29486072	3033	0	0	0	0	0	0	0	0	0	0	59	0	0	0	0	0	0	0	0	0	0	1.29699	2668	2456	2198	3346	3359	4958	3364	3346	4405	2205	4543	2671	2462	2221	3351	3364	4965	3367	3349	4405	2232
chr17_29483040_29509630-c.100_835del	chr17	29483038	29509630	29483040	29509630	26591	0	0	18	0	0	0	2	0	0	0	0	0	0	0.80566	0	0	0	0.0549469	0	0	0	0	2668	2456	2198	3346	3359	4958	3364	3346	4405	2205	4543	2671	2462	2221	3351	3364	4965	3367	3349	4405	2232
chr17_29483049_29483049-c.109del	chr17	29483047	29483049	29483049	29483049	1	0	0	0	0	0	2	0	0	0	0	0	0	0	0	0	0	0.100731	0	0	0	0	0	1025	1003	888	1004	1226	1885	1230	1388	2078	675	1378	1028	1009	929	1009	1231	1892	1235	1391	2078	702
chr17_29483064_29483063-c.=	chr17	29483062	29483063	29483064	29483063	0	0	0	0	0	0	0	1	0	0	0	0	0	0	0	0	0	0	0.0738858	0	0	0	0	1129	1041	974	1140	1234	2020	1307	1506	2451	726	1374	1132	1047	1015	1145	1239	2027	1311	1509	2451	753
chr17_29483069_29483069-c.129del	chr17	29483067	29483069	29483069	29483069	1	0	0	0	1	2	0	0	0	1	0	0	0	0	0	0.080151	0.147816	0	0	0	0.0359096	0	0	1188	1082	988	1183	1292	2045	1365	1519	2640	734	1449	1191	1088	1029	1188	1297	2052	1369	1522	2640	761
chr17_29483073_29483073-c.133del	chr17	29483071	29483073	29483073	29483073	1	0	0	2	0	0	0	0	0	0	0	0	0	0	0.185564	0	0	0	0	0	0	0	0	1174	1084	1003	1211	1335	2018	1387	1521	2653	726	1454	1177	1090	1044	1216	1340	2025	1391	1524	2653	753
chr17_29483077_29483076-c.=	chr17	29483075	29483076	29483077	29483076	0	0	0	0	0	0	0	0	0	0	1	0	0	0	0	0	0	0	0	0	0	0.135027	0	1182	1063	1006	1240	1326	2013	1369	1530	2672	711	1448	1185	1069	1047	1245	1331	2020	1373	1533	2672	738
chr17_29483082_29483082-c.142del	chr17	29483080	29483082	29483082	29483082	1	0	0	1	0	0	0	0	0	1	0	0	0	0	0.0808445	0	0	0	0	0	0.0345663	0	0	1408	1194	1166	1438	1451	2298	1537	1832	2810	796	1740	1411	1200	1207	1443	1456	2305	1541	1835	2810	823
chr17_29483088_29483088-c.148del	chr17	29483086	29483088	29483088	29483088	1	0	0	1	0	0	0	0	0	0	0	0	0	0	0.0989363	0	0	0	0	0	0	0	0	1093	950	899	1154	1053	1689	1228	1538	2043	557	1362	1096	956	940	1159	1058	1696	1232	1541	2043	584
chr17_29483091_29483091-c.151del	chr17	29483089	29483091	29483091	29483091	1	1	0	0	0	0	0	0	0	0	0	0	0.0778923	0	0	0	0	0	0	0	0	0	0	1193	1011	895	1266	1087	1759	1297	1655	2066	569	1475	1196	1017	936	1271	1092	1766	1301	1658	2066	596
chr17_29483096_29483096-c.156del	chr17	29483094	29483096	29483096	29483096	1	0	0	0	0	0	0	0	0	0	1	0	0	0	0	0	0	0	0	0	0	0.0701262	0	2386	2223	1655	2515	2488	3866	2798	3300	3423	1399	3513	2389	2229	1696	2520	2493	3873	2802	3303	3423	1426
chr17_29483101_29483101-c.161del	chr17	29483099	29483101	29483101	29483101	1	0	0	0	0	2	0	0	0	0	1	0	0	0	0	0	0.0755808	0	0	0	0	0.068634	0	2482	2277	1681	2660	2623	3929	2880	3422	3506	1419	3652	2485	2283	1722	2665	2628	3936	2884	3425	3506	1446
chr17_29483102_29483103-c.162_163del	chr17	29483100	29483103	29483102	29483103	2	2	0	0	0	0	0	0	0	0	0	0	0.0804182	0	0	0	0	0	0	0	0	0	0	2484	2277	1680	2663	2630	3899	2889	3404	3512	1414	3658	2487	2283	1721	2668	2637	3906	2893	3407	3512	1442
chr17_29483103_29640490-c.163_4772delins12347	chr17	29483101	29640490	29483103	29640490	157388	0	0	0	0	0	1	0	0	0	0	0	0	0	0	0	0	0.0254777	0	0	0	0	0	2487	2261	1705	2661	2631	3918	2881	3407	3516	1397	3666	2492	2267	1746	2666	2636	3925	2885	3410	3516	1424
chr17_29483109_29483109-c.169del	chr17	29483107	29483109	29483109	29483109	1	0	0	0	0	0	1	0	0	6	0	0	0	0	0	0	0	0.0244934	0	0	0.170807	0	0	2531	2335	1720	2712	2670	4006	2901	3490	3504	1464	3782	2534	2341	1761	2717	2675	4014	2905	3493	3504	1491
chr17_29483110_29483109-c.=	chr17	29483108	29483109	29483110	29483109	0	1	0	0	0	0	1	0	0	0	0	0	0.0394744	0	0	0	0	0.0247899	0	0	0	0	0	2524	2333	1718	2736	2660	4009	2885	3477	3499	1480	3769	2527	2339	1759	2741	2665	4018	2889	3480	3505	1507
chr17_29483111_29483111-c.171del	chr17	29483109	29483111	29483111	29483111	1	0	0	1	0	2	0	0	1	0	0	0	0	0	0.0569329	0	0.0766175	0	0	0.028509	0	0	0	2494	2296	1697	2728	2583	3954	2874	3458	3455	1448	3780	2497	2302	1738	2733	2588	3962	2878	3461	3455	1475
chr17_29483112_29483113-c.172_173del	chr17	29483110	29483113	29483112	29483113	2	0	0	0	0	0	0	0	0	0	0	19	0	0	0	0	0	0	0	0	0	0	0.497382	2528	2271	1701	2728	2606	3910	2831	3478	3462	1447	3755	2531	2277	1743	2733	2613	3918	2835	3482	3462	1474
chr17_29483113_29483112-c.=	chr17	29483111	29483112	29483113	29483112	0	0	0	0	0	0	0	0	0	0	1	0	0	0	0	0	0	0	0	0	0	0.0686813	0	2439	2229	1631	2657	2519	3827	2734	3454	3272	1429	3656	2442	2235	1672	2662	2524	3835	2738	3457	3272	1456
chr17_29483113_29483113-c.173del	chr17	29483111	29483113	29483113	29483113	1	4	0	0	0	0	0	1	0	0	0	0	0.163204	0	0	0	0	0	0.0359344	0	0	0	0	2439	2229	1631	2657	2519	3827	2734	3454	3272	1429	3656	2442	2235	1672	2662	2524	3835	2738	3457	3272	1456
chr17_29483114_29483113-c.=	chr17	29483112	29483113	29483114	29483113	0	0	0	0	0	0	0	0	0	0	0	2	0	0	0	0	0	0	0	0	0	0	0.0536625	2438	2195	1588	2594	2476	3791	2714	3391	3211	1427	3643	2445	2201	1629	2599	2481	3799	2719	3394	3211	1454
chr17_29483114_29483115-c.174_175del	chr17	29483112	29483115	29483114	29483115	2	0	0	0	0	0	0	10	0	0	0	0	0	0	0	0	0	0	0.367782	0	0	0	0	2438	2195	1588	2594	2476	3791	2714	3391	3211	1427	3643	2445	2201	1629	2599	2481	3799	2719	3394	3211	1454
chr17_29483118_29483117-c.=	chr17	29483116	29483117	29483118	29483117	0	0	0	0	0	0	0	0	0	7	2	0	0	0	0	0	0	0	0	0	0.215649	0.131446	0	2503	2239	1668	2644	2503	3883	2816	3526	3203	1462	3747	2506	2245	1709	2649	2508	3890	2820	3529	3203	1489
chr17_29483118_29483118-c.178del	chr17	29483116	29483118	29483118	29483118	1	0	0	0	0	13	0	0	23	0	0	2	0	0	0	0	0.484241	0	0	0.61655	0	0	0.04697	2503	2239	1668	2644	2503	3883	2816	3526	3203	1462	3747	2506	2245	1709	2649	2508	3890	2820	3529	3203	1489
chr17_29483119_29483119-c.179del	chr17	29483117	29483119	29483119	29483119	1	0	0	0	7	0	0	0	0	16	0	0	0	0	0	0.250502	0	0	0	0	0.488405	0	0	2485	2253	1691	2656	2541	3906	2818	3498	3192	1458	3756	2488	2259	1732	2661	2559	3913	2822	3524	3192	1485
chr17_29483120_29483119-c.=	chr17	29483118	29483119	29483120	29483119	0	0	0	0	0	0	0	1	0	0	0	0	0	0	0	0	0	0	0.0350877	0	0	0	0	2507	2281	1696	2700	2558	3940	2846	3548	3200	1458	3822	2510	2287	1737	2712	2563	3947	2850	3551	3216	1485
chr17_29483120_29483120-c.180del	chr17	29483118	29483120	29483120	29483120	1	0	0	0	1	0	0	0	0	0	0	0	0	0	0	0.0368732	0	0	0	0	0	0	0	2507	2281	1696	2700	2558	3940	2846	3548	3200	1458	3822	2510	2287	1737	2712	2563	3947	2850	3551	3216	1485
chr17_29483121_29483120-c.=	chr17	29483119	29483120	29483121	29483120	0	0	0	0	0	0	0	2	0	0	0	0	0	0	0	0	0	0	0.0700035	0	0	0	0	2501	2294	1710	2723	2562	3950	2853	3564	3219	1460	3841	2504	2300	1751	2729	2567	3957	2857	3567	3219	1487
chr17_29483121_29483121-c.181del	chr17	29483119	29483121	29483121	29483121	1	0	0	0	0	0	0	0	7	0	0	0	0	0	0	0	0	0	0	0.196243	0	0	0	2501	2294	1710	2723	2562	3950	2853	3564	3219	1460	3841	2504	2300	1751	2729	2567	3957	2857	3567	3219	1487
chr17_29483122_29483121-c.=	chr17	29483120	29483121	29483122	29483121	0	0	0	0	0	0	0	0	0	1	0	0	0	0	0	0	0	0	0	0	0.0309885	0	0	2523	2304	1711	2755	2580	3969	2857	3568	3227	1465	3854	2526	2310	1752	2760	2585	3976	2861	3578	3227	1492
chr17_29483122_29483122-c.182del	chr17	29483120	29483122	29483122	29483122	1	2	9	0	9	2	1	17	0	23	0	0	0.0652994	0.329767	0	0.274525	0.0637995	0.0206507	0.511793	0	0.620224	0	0	2523	2304	1711	2755	2580	3969	2857	3568	3227	1465	3854	2526	2310	1752	2760	2585	3976	2861	3578	3227	1492
chr17_29483124_29483123-c.=	chr17	29483122	29483123	29483124	29483123	0	0	0	0	0	0	3	0	0	0	0	0	0	0	0	0	0	0.0754907	0	0	0	0	0	2535	2309	1711	2766	2575	3967	2876	3575	3254	1463	3872	2538	2315	1752	2771	2580	3974	2880	3578	3254	1490
chr17_29483126_29483125-c.=	chr17	29483124	29483125	29483126	29483125	0	0	0	0	0	0	0	0	0	2	0	0	0	0	0	0	0	0	0	0	0.0620155	0	0	2530	2282	1730	2761	2560	3941	2870	3540	3225	1463	3852	2533	2288	1771	2766	2565	3948	2874	3543	3225	1490
chr17_29483126_29483126-c.186del	chr17	29483124	29483126	29483126	29483126	1	0	1	0	0	0	0	0	0	0	0	0	0	0.0437063	0	0	0	0	0	0	0	0	0	2530	2282	1730	2761	2560	3941	2870	3540	3225	1463	3852	2533	2288	1771	2766	2565	3948	2874	3543	3225	1490
chr17_29483127_29483126-c.=	chr17	29483125	29483126	29483127	29483126	0	0	0	4	0	0	0	0	0	0	0	0	0	0	0.222346	0	0	0	0	0	0	0	0	2540	2291	1758	2761	2560	3953	2904	3535	3236	1462	3853	2543	2298	1799	2766	2565	3960	2908	3538	3236	1489
chr17_29483129_29483128-c.=	chr17	29483127	29483128	29483129	29483128	0	0	0	1	0	0	0	0	0	0	0	0	0	0	0.0556174	0	0	0	0	0	0	0	0	2541	2282	1757	2762	2567	3965	2905	3540	3275	1457	3846	2544	2288	1798	2767	2572	3972	2909	3543	3275	1484
chr17_29483145_29486027-c.=	chr17	29483143	29486027	29483145	29486027	2883	2518	2192	1718	2727	2539	3909	2854	3452	1374	1425	3785	1.06204	1.04331	1.037	1.05709	1.05291	1.05839	1.06273	1.0576	0.428058	1.02079	1.03739	2520	2226	1718	2739	2559	3922	2854	3469	3220	1453	3809	2523	2232	1759	2744	2564	3929	2858	3472	3220	1480
chr17_29483145_29486029-c.205_206del	chr17	29483143	29486029	29483145	29486029	2885	1	24	0	12	0	6	0	15	0	27	24	0.0272573	0.796169	0	0.309201	0	0.105843	0	0.305346	0	1.43012	0.443738	2520	2226	1718	2739	2559	3922	2854	3469	3220	1453	3809	2523	2232	1759	2744	2564	3929	2858	3472	3220	1480
chr17_29483145_29490203-c.205_288del	chr17	29483143	29490203	29483145	29490203	7059	0	0	0	0	7	0	0	0	1836	0	0	0	0	0	0	0.0407366	0	0	0	55.5033	0	0	2520	2226	1718	2739	2559	3922	2854	3469	3220	1453	3809	2523	2232	1759	2744	2564	3929	2858	3472	3220	1480
chr17_29483149_29486027-c.204_205ins4	chr17	29483147	29486027	29483149	29486027	2879	0	0	0	0	0	0	0	2	0	0	0	0	0	0	0	0	0	0	0.0576037	0	0	0	0	10	0	0	13	7	0	2	10	0	0	2522	2232	1759	2744	2564	3929	2858	3472	3220	1479
chr17_29483157_29486040-c.205_217delins12	chr17	29483155	29486040	29483157	29486040	2884	0	0	0	0	0	1	0	0	0	0	0	0	0	0	0	0	0.0254518	0	0	0	0	0	0	10	0	0	13	7	0	0	10	0	0	2522	2232	1759	2744	2564	3929	2858	3472	3220	1479
chr17_29483166_29483166-c.204_205ins2882	chr17	29483164	29483166	29483166	29483166	1	0	0	0	0	0	1	0	0	0	0	0	0	0	0	0	0	0.0254518	0	0	0	0	0	0	10	0	0	13	6	0	0	10	0	0	2522	2232	1759	2744	2564	3929	2858	3472	3220	1479
chr17_29483170_29483170-c.204_205ins2882	chr17	29483168	29483170	29483170	29483170	1	0	0	0	0	0	5	0	0	0	0	0	0	0	0	0	0	0.127259	0	0	0	0	0	0	10	0	0	13	6	0	0	10	0	0	2522	2232	1759	2744	2564	3929	2858	3472	3220	1479
chr17_29485461_29486040-c.205_217delins2316	chr17	29485459	29486040	29485461	29486040	580	0	0	0	0	0	1	0	0	0	0	0	0	0	0	0	0	0.0254842	0	0	0	0	0	0	0	0	0	0	1	0	0	0	0	0	2522	2222	1759	2744	2551	3924	2858	3472	3210	1479
chr17_29485857_29485857-c.204_205ins2882	chr17	29485855	29485857	29485857	29485857	1	0	0	0	0	0	1	0	0	0	0	0	0	0	0	0	0	0.0254777	0	0	0	0	0	0	0	0	0	0	1	0	0	0	0	0	2522	2222	1759	2744	2551	3925	2858	3472	3210	1479
chr17_29486017_29486017-c.204_205ins2882	chr17	29486015	29486017	29486017	29486017	1	0	0	0	0	0	0	1	0	0	0	0	0	0	0	0	0	0	0.0347826	0	0	0	0	131	82	43	138	36	86	17	77	17	22	54	2653	2304	1802	2882	2587	4010	2875	3549	3227	1501
chr17_29486034_29486034-c.211del	chr17	29486032	29486034	29486034	29486034	1	0	0	0	0	0	0	0	0	1	0	0	0	0	0	0	0	0	0	0	0.0251256	0	0	3863	3480	2633	4424	3811	5756	4328	5250	2144	2288	5674	3866	3486	2674	4429	3823	5765	4332	5252	3980	2315
chr17_29486048_29486048-c.225del	chr17	29486046	29486048	29486048	29486048	1	0	0	0	0	1	0	0	0	0	0	0	0	0	0	0	0.0257202	0	0	0	0	0	0	4083	3731	2846	4567	3876	6027	4435	5337	2207	2432	5823	4086	3737	2887	4572	3888	6034	4439	5339	4043	2459
chr17_29486049_29486049-c.226del	chr17	29486047	29486049	29486049	29486049	1	0	1	1	3	1	2	0	0	0	1	1	0	0.025969	0.0339179	0.0646127	0.0251722	0.0324413	0	0	0	0.0397938	0.0166757	4072	3763	2847	4557	3875	6031	4435	5296	2202	2436	5799	4075	3769	2888	4562	3888	6038	4439	5298	4038	2463
chr17_29486050_29486049-c.=	chr17	29486048	29486049	29486050	29486049	0	0	0	0	0	2	3	1	3	0	0	1	0	0	0	0	0.0502655	0.0488712	0.022039	0.0552283	0	0	0.0166992	4084	3758	2843	4587	3909	6041	4456	5355	2227	2445	5817	4087	3765	2885	4595	3922	6050	4460	5357	4063	2473
chr17_29486050_29486050-c.227del	chr17	29486048	29486050	29486050	29486050	1	21	32	88	36	18	51	89	41	61	35	74	0.224172	0.376329	1.49636	0.345879	0.199753	0.373133	0.930777	0.337615	0.684505	0.642742	0.567194	4084	3758	2843	4587	3909	6041	4456	5355	2227	2445	5817	4087	3765	2885	4595	3922	6050	4460	5357	4063	2473
chr17_29486050_29486051-c.227_228del	chr17	29486048	29486051	29486050	29486051	2	1	8	12	0	0	0	0	0	0	0	0	0.0230211	0.20352	0.406317	0	0	0	0	0	0	0	0	4084	3758	2843	4587	3909	6041	4456	5355	2227	2445	5817	4087	3765	2885	4595	3922	6050	4460	5357	4063	2473
chr17_29486051_29486050-c.=	chr17	29486049	29486050	29486051	29486050	0	9	1	1	1	0	9	6	1	0	1	4	0.207749	0.0247035	0.0326168	0.020181	0	0.140291	0.126777	0.0174471	0	0.0378071	0.0638799	4104	3743	2731	4595	3938	6016	4382	5318	2174	2417	5745	4129	3789	2872	4636	3968	6074	4475	5361	4071	2479
chr17_29486052_29486051-c.=	chr17	29486050	29486051	29486052	29486051	0	1	0	0	0	0	4	0	0	0	0	0	0.0236503	0	0	0	0	0.0647809	0	0	0	0	0	4197	3844	2827	4659	3989	6153	4470	5371	2246	2493	5831	4201	3858	2880	4664	4001	6160	4474	5373	4082	2520
chr17_29486053_29486052-c.=	chr17	29486051	29486052	29486053	29486052	0	0	0	0	0	0	1	0	0	0	1	0	0	0	0	0	0	0.0161702	0	0	0	0.039229	0	4215	3857	2841	4689	3993	6153	4471	5377	2248	2518	5834	4218	3863	2882	4694	4005	6160	4475	5379	4084	2545
chr17_29486054_29486053-c.=	chr17	29486052	29486053	29486054	29486053	0	0	1	0	0	0	0	0	0	0	0	0	0	0.0259471	0	0	0	0	0	0	0	0	0	4220	3848	2846	4698	4016	6162	4463	5309	2245	2533	5759	4223	3854	2887	4703	4028	6169	4467	5311	4081	2560
chr17_29486055_29486054-c.=	chr17	29486053	29486054	29486055	29486054	0	0	0	0	2	0	0	0	0	0	0	0	0	0	0	0.0424628	0	0	0	0	0	0	0	4224	3861	2841	4705	4016	6159	4458	5319	2246	2534	5773	4227	3867	2882	4710	4028	6166	4462	5321	4082	2561
chr17_29486056_29486055-c.=	chr17	29486054	29486055	29486056	29486055	0	0	2	0	0	0	1	0	0	0	0	0	0	0.0491365	0	0	0	0.0154088	0	0	0	0	0	4496	4058	2994	4883	4319	6451	4626	5533	2374	2710	6111	4499	4064	3035	4888	4331	6458	4630	5535	4210	2737
chr17_29486057_29486056-c.=	chr17	29486055	29486056	29486057	29486056	0	21	12	2	15	6	12	24	8	1	9	9	0.384119	0.23899	0.0522213	0.245109	0.110875	0.14807	0.4284	0.115969	0.0188586	0.267346	0.116437	4499	4071	3012	4967	4327	6515	4629	5532	2377	2714	6136	4502	4077	3053	4972	4339	6522	4633	5534	4213	2741
chr17_29486057_29486057-c.234del	chr17	29486055	29486057	29486057	29486057	1	3	8	2	5	2	7	4	4	1	0	3	0.0620084	0.184822	0.0609526	0.0938744	0.0428101	0.100254	0.0804877	0.0672952	0.0219995	0	0.0449425	4499	4071	3012	4967	4327	6515	4629	5532	2377	2714	6136	4502	4077	3053	4972	4339	6522	4633	5534	4213	2741
chr17_29486058_29486057-c.=	chr17	29486056	29486057	29486058	29486057	0	0	0	0	0	0	0	0	0	0	0	1	0	0	0	0	0	0	0	0	0	0	0.0161186	4512	4088	3040	4968	4331	6513	4633	5541	2380	2720	6136	4518	4102	3083	4978	4345	6527	4641	5547	4217	2747
chr17_29486059_29486060-c.236_237del	chr17	29486057	29486060	29486059	29486060	2	0	0	1	0	0	0	1	0	0	0	0	0	0	0.0323346	0	0	0	0.0215239	0	0	0	0	4527	4096	3045	4985	4339	6516	4627	5548	2393	2729	6133	4530	4102	3086	4990	4351	6523	4631	5550	4229	2756
chr17_29486060_29486059-c.=	chr17	29486058	29486059	29486060	29486059	0	0	0	0	0	0	1	0	0	0	2	0	0	0	0	0	0	0.0151804	0	0	0	0.0724319	0	4526	4097	3043	4986	4368	6533	4635	5561	2393	2730	6134	4529	4103	3085	4991	4380	6540	4640	5563	4229	2757
chr17_29486060_29486060-c.237del	chr17	29486058	29486060	29486060	29486060	1	0	0	0	0	0	0	1	0	0	0	0	0	0	0	0	0	0	0.0215517	0	0	0	0	4526	4097	3043	4986	4368	6533	4635	5561	2393	2730	6134	4529	4103	3085	4991	4380	6540	4640	5563	4229	2757
chr17_29486063_29486064-c.240_241del	chr17	29486061	29486064	29486063	29486064	2	13	8	6	6	2	10	5	7	0	3	2	0.259594	0.175716	0.174886	0.106431	0.0401682	0.136451	0.0959988	0.112354	0	0.0972662	0.0283903	4514	4067	3028	5004	4383	6524	4619	5537	2411	2711	6146	4517	4073	3069	5009	4395	6531	4623	5539	4247	2738
chr17_29486064_29486063-c.=	chr17	29486062	29486063	29486064	29486063	0	0	1	0	0	0	0	0	0	0	0	0	0	0.0245519	0	0	0	0	0	0	0	0	0	4518	4059	3033	5001	4383	6504	4613	5531	2410	2717	6144	4534	4073	3080	5012	4397	6521	4622	5540	4246	2747
chr17_29486071_29486070-c.=	chr17	29486069	29486070	29486071	29486070	0	0	0	0	0	0	0	0	1	0	0	0	0	0	0	0	0	0	0	0.018044	0	0	0	4550	4073	3052	4983	4381	6471	4582	5540	2394	2731	6131	4553	4079	3093	4988	4393	6478	4586	5542	4230	2758
chr17_29486073_29486073-c.250del	chr17	29486071	29486073	29486073	29486073	1	0	0	1	0	0	0	2	2	0	0	0	0	0	0.0321166	0	0	0	0.0433235	0.0359131	0	0	0	4560	4062	3048	4977	4383	6442	4581	5525	2390	2746	6126	4563	4068	3089	4982	4395	6449	4585	5527	4226	2773
chr17_29486075_29486075-c.252del	chr17	29486073	29486075	29486075	29486075	1	11	0	0	0	0	0	0	0	0	0	0	0.241228	0	0	0	0	0	0	0	0	0	0	4557	4077	3030	4992	4385	6461	4574	5495	2353	2750	6181	4560	4083	3071	4997	4397	6468	4578	5497	4189	2777
chr17_29486077_29486076-c.=	chr17	29486075	29486076	29486077	29486076	0	0	0	0	0	0	0	0	0	0	0	2	0	0	0	0	0	0	0	0	0	0	0.0322113	4578	4098	3030	4993	4386	6467	4572	5483	2328	2761	6203	4581	4104	3071	4998	4398	6474	4576	5485	4164	2788
chr17_29486077_29486077-c.254del	chr17	29486075	29486077	29486077	29486077	1	1	5	0	1	0	1	2	4	0	2	1	0.0210672	0.118725	0	0.0193061	0	0.0148979	0.0422696	0.0707289	0	0.0695665	0.0155348	4578	4098	3030	4993	4386	6467	4572	5483	2328	2761	6203	4581	4104	3071	4998	4398	6474	4576	5485	4164	2788
chr17_29486079_29486079-c.256del	chr17	29486077	29486079	29486079	29486079	1	3	0	0	0	0	8	2	0	15	0	0	0.0622048	0	0	0	0	0.118101	0.0414568	0	0.352202	0	0	4578	4095	3031	4988	4384	6463	4569	5480	2326	2762	6207	4581	4101	3072	4993	4396	6470	4573	5482	4162	2789
chr17_29486081_29486081-c.258del	chr17	29486079	29486081	29486081	29486081	1	0	0	0	0	0	0	1	0	0	0	0	0	0	0	0	0	0	0.0220459	0	0	0	0	4566	4089	3030	4990	4381	6423	4532	5464	2304	2752	6215	4569	4095	3071	4995	4393	6430	4536	5466	4140	2779
chr17_29486084_29486084-c.261del	chr17	29486082	29486084	29486084	29486084	1	1	0	0	2	1	0	0	0	0	0	0	0.0219079	0	0	0.0403638	0.0222771	0	0	0	0	0	0	4533	4147	3038	4928	4449	6430	4479	5401	2292	2758	6213	4536	4153	3079	4933	4461	6437	4483	5403	4128	2785
chr17_29486090_29486090-c.267del	chr17	29486088	29486090	29486090	29486090	1	0	6	0	0	0	0	0	0	0	0	0	0	0.145173	0	0	0	0	0	0	0	0	0	4472	4127	2996	4863	4451	6298	4363	5383	2310	2731	6119	4476	4133	3037	4868	4463	6305	4367	5385	4146	2758
chr17_29486091_29486091-c.268del	chr17	29486089	29486091	29486091	29486091	1	0	1	0	0	0	0	0	0	0	0	0	0	0.0241838	0	0	0	0	0	0	0	0	0	4469	4123	2994	4862	4451	6297	4355	5380	2310	2730	6118	4473	4135	3035	4867	4463	6304	4359	5382	4146	2757
chr17_29486093_29486092-c.=	chr17	29486091	29486092	29486093	29486092	0	0	0	0	0	0	1	0	0	0	0	0	0	0	0	0	0	0.0159134	0	0	0	0	0	4441	4097	2989	4849	4446	6277	4350	5385	2307	2748	6099	4445	4103	3030	4854	4458	6284	4354	5387	4143	2775
chr17_29486093_29486093-c.270del	chr17	29486091	29486093	29486093	29486093	1	0	0	2	0	2	1	0	0	1	0	2	0	0	0.0652389	0	0.0442489	0.0156509	0	0	0.0237581	0	0.032273	4441	4097	2989	4849	4446	6277	4350	5385	2307	2748	6099	4445	4103	3030	4854	4458	6284	4354	5387	4143	2775
chr17_29486094_29486093-c.=	chr17	29486092	29486093	29486094	29486093	0	0	0	0	0	0	1	0	0	0	0	0	0	0	0	0	0	0.0157928	0	0	0	0	0	4500	4134	2984	4816	4457	6324	4396	5408	2325	2767	6106	4504	4140	3027	4821	4471	6332	4400	5410	4162	2794
chr17_29486094_29554538-c.271_2325delins2	chr17	29486092	29554538	29486094	29554538	68445	0	0	0	1	0	0	0	0	0	0	0	0	0	0	0.0207426	0	0	0	0	0	0	0	4500	4134	2984	4816	4457	6324	4396	5408	2325	2767	6106	4504	4140	3027	4821	4471	6332	4400	5410	4162	2794
chr17_29486095_29486095-c.272del	chr17	29486093	29486095	29486095	29486095	1	0	3	2	0	0	2	0	0	1	0	0	0	0.071324	0.0646429	0	0	0.03084	0	0	0.0234809	0	0	4574	4150	3014	4844	4502	6375	4422	5430	2352	2782	6138	4578	4156	3055	4850	4514	6382	4426	5432	4188	2809
chr17_29486100_29486100-c.277del	chr17	29486098	29486100	29486100	29486100	1	0	1	0	0	0	0	0	0	0	0	0	0	0.0257069	0	0	0	0	0	0	0	0	0	4211	3884	2765	4570	4258	6047	4112	4960	2224	2670	5635	4215	3890	2806	4576	4270	6054	4116	4962	4060	2697
chr17_29486101_29527467-c.278_916del	chr17	29486099	29527467	29486101	29527467	41367	0	0	0	13	0	0	0	0	0	0	0	0	0	0	0.284091	0	0	0	0	0	0	0	4210	3881	2765	4570	4250	6025	4097	4970	2223	2670	5632	4214	3888	2806	4576	4262	6032	4101	4972	4059	2697
chr17_29486109_29486109-c.286del	chr17	29486107	29486109	29486109	29486109	1	1	0	0	0	0	0	1	0	0	0	0	0.0241761	0	0	0	0	0	0.0249396	0	0	0	0	4122	3817	2738	4465	4042	5916	3996	4840	2132	2619	5485	4126	3823	2779	4484	4054	5923	4000	4842	3968	2646
chr17_29486110_29487127-c.287_288delins3076	chr17	29486108	29487127	29486110	29487127	1018	0	0	0	0	0	0	0	0	1	0	0	0	0	0	0	0	0	0	0	0.0259538	0	0	3924	3581	2588	4284	3824	5553	3822	4539	2017	2441	5176	3929	3587	2629	4303	3836	5560	3827	4541	3853	2468
chr17_29486110_29490202-c.287_288delins1	chr17	29486108	29490202	29486110	29490202	4093	2	4	0	0	4	2	6	0	6	0	3	0.047922	0.105585	0	0	0.0986635	0.0338168	0.149084	0	0.148063	0	0.0545377	3924	3581	2588	4284	3824	5553	3822	4539	2017	2441	5176	3929	3587	2629	4303	3836	5560	3827	4541	3853	2468
chr17_29486112_29486881-c.288_289ins3322	chr17	29486110	29486881	29486112	29486881	770	0	1	0	0	0	0	0	0	0	0	0	0	0.032352	0	0	0	0	0	0	0	0	0	3456	3081	2252	3682	3153	4666	3221	3826	1698	2154	4177	3462	3091	2293	3701	3169	4675	3231	3828	3541	2181
chr17_29486112_29487124-c.288_289ins3079	chr17	29486110	29487124	29486112	29487124	1013	0	0	0	0	0	0	5	0	0	0	0	0	0	0	0	0	0	0.154751	0	0	0	0	3456	3081	2252	3682	3153	4666	3221	3826	1698	2154	4177	3462	3091	2293	3701	3169	4675	3231	3828	3541	2181
chr17_29486112_29487128-c.288_289ins3075	chr17	29486110	29487128	29486112	29487128	1017	55	19	0	11	27	36	3	23	21	4	0	1.13444	0.410391	0	0.194316	0.577991	0.519509	0.0599038	0.400773	0.395376	0.11902	0	3456	3081	2252	3682	3153	4666	3221	3826	1698	2154	4177	3462	3091	2293	3701	3169	4675	3231	3828	3541	2181
chr17_29486112_29489879-c.288_289ins324	chr17	29486110	29489879	29486112	29489879	3768	0	17	0	17	0	0	0	12	0	10	8	0	0.481494	0	0.398968	0	0	0	0.268875	0	0.398218	0.162217	3456	3081	2252	3682	3153	4666	3221	3826	1698	2154	4177	3462	3091	2293	3701	3169	4675	3231	3828	3541	2181
chr17_29486112_29490203-c.=	chr17	29486110	29490203	29486112	29490203	4092	2868	2463	1876	3016	2562	3693	2476	3170	1346	1796	3415	1.07002	1.02503	1.05534	1.05074	1.04154	1.01528	0.981937	1.06957	0.4641	1.06295	1.05202	3456	3081	2252	3682	3153	4666	3221	3826	1698	2154	4177	3462	3091	2293	3701	3169	4675	3231	3828	3541	2181
chr17_29486112_29496908-c.289_479del	chr17	29486110	29496908	29486112	29496908	10797	0	20	14	19	8	0	6	0	0	0	35	0	0.521882	0.491009	0.409656	0.197334	0	0.144407	0	0	0	0.684833	3456	3081	2252	3682	3153	4666	3221	3826	1698	2154	4177	3462	3091	2293	3701	3169	4675	3231	3828	3541	2181
chr17_29486114_29486114-c.288_289ins4091	chr17	29486112	29486114	29486114	29486114	1	0	0	0	0	0	0	0	0	1	0	0	0	0	0	0	0	0	0	0	0.0309981	0	0	23	23	24	35	1	5	10	6	16	5	3	2952	2553	1955	3117	2614	3743	2510	3213	3226	1842
chr17_29486177_29486177-c.288_289ins4091	chr17	29486175	29486177	29486177	29486177	1	0	0	2	0	0	0	1	0	1	0	0	0	0	0.102737	0	0	0	0.039422	0	0.0305504	0	0	1	1	2	0	0	0	3	0	17	0	1	2930	2531	1933	3082	2613	3738	2503	3207	3227	1837
chr17_29487019_29548865-c.289_1641delins909	chr17	29487017	29548865	29487019	29548865	61847	0	0	1	0	0	0	0	0	0	0	0	0	0	0.0517598	0	0	0	0	0	0	0	0	0	0	1	0	0	0	0	0	0	0	0	2929	2529	1932	3082	2613	3738	2500	3207	3210	1837
chr17_29487090_29490203-c.288_289ins978	chr17	29487088	29490203	29487090	29490203	3114	0	0	0	0	0	0	0	0	0	0	17	0	0	0	0	0	0	0	0	0	0	0.487945	0	0	0	0	0	0	0	0	0	0	17	2929	2529	1932	3082	2613	3738	2500	3207	3210	1837
chr17_29487498_29490203-c.288_289ins1386	chr17	29487496	29490203	29487498	29490203	2706	0	0	0	27	0	0	0	0	0	0	24	0	0	0	0.815722	0	0	0	0	0	0	0.629305	0	0	0	27	0	0	0	0	0	0	24	2874	2510	1932	3098	2586	3702	2492	3184	3188	1833
chr17_29489928_29533333-c.289_1336delins3816	chr17	29489926	29533333	29489928	29533333	43406	0	0	0	0	0	0	0	1	0	0	0	0	0	0	0	0	0	0	0.0312793	0	0	0	0	21	0	32	0	0	0	25	0	10	34	2874	2514	1932	3113	2586	3702	2492	3197	3188	1833
chr17_29489956_29490203-c.288_289ins3844	chr17	29489954	29490203	29489956	29490203	248	0	13	0	15	0	0	0	24	0	9	28	0	0.413145	0	0.384026	0	0	0	0.611189	0	0.391693	0.64725	0	21	0	31	0	1	0	24	0	9	34	2874	2514	1932	3112	2586	3702	2492	3197	3188	1832
chr17_29490019_29490019-c.288_289ins4091	chr17	29490017	29490019	29490019	29490019	1	0	0	0	0	0	0	0	0	1	0	0	0	0	0	0	0	0	0	0	0.0313381	0	0	0	0	0	0	0	1	0	0	3	0	1	2874	2506	1932	3096	2586	3702	2492	3197	3191	1832
chr17_29490049_29490049-c.288_289ins4091	chr17	29490047	29490049	29490049	29490049	1	0	1	0	0	0	0	0	0	0	0	0	0	0.0398724	0	0	0	0	0	0	0	0	0	0	2	0	0	1	2	0	0	3	0	1	2874	2508	1932	3096	2587	3703	2492	3197	3191	1832
chr17_29490076_29490076-c.288_289ins4091	chr17	29490074	29490076	29490076	29490076	1	0	0	0	0	1	0	0	0	0	0	0	0	0	0	0	0.0386548	0	0	0	0	0	0	0	2	0	0	1	1	0	1	3	0	1	2874	2508	1932	3096	2587	3702	2492	3198	3191	1832
chr17_29490110_29490110-c.288_289ins4091	chr17	29490108	29490110	29490110	29490110	1	0	0	0	0	0	1	0	0	0	0	0	0	0	0	0	0	0.0269687	0	0	0	0	0	1	2	0	0	1	7	1	1	10	3	1	2875	2508	1932	3096	2587	3708	2493	3198	3198	1835
chr17_29490119_29490120-c.288_289ins4090	chr17	29490117	29490120	29490119	29490120	2	1	0	0	0	0	6	0	1	1	2	1	0.0335686	0	0	0	0	0.15806	0	0.030168	0.030168	0.105947	0.0273306	1	2	0	0	1	8	1	1	10	3	1	2875	2508	1932	3096	2587	3709	2493	3198	3198	1835
chr17_29490130_29490129-c.288_289ins4092	chr17	29490128	29490129	29490130	29490129	0	0	1	0	0	0	0	0	0	1	0	0	0	0.0396544	0	0	0	0	0	0	0.0308562	0	0	1	8	0	0	2	8	7	1	40	5	8	2875	2514	1932	3096	2588	3709	2499	3198	3228	1837
chr17_29490149_29490149-c.288_289ins4091	chr17	29490147	29490149	29490149	29490149	1	0	0	0	0	0	0	0	0	0	1	0	0	0	0	0	0	0	0	0	0	0.0544366	0	9	14	0	0	2	8	8	1	39	5	8	2883	2520	1932	3096	2588	3709	2500	3198	3227	1837
chr17_29490198_29490198-c.288_289ins4091	chr17	29490196	29490198	29490198	29490198	1	0	0	0	0	1	1	0	0	0	2	0	0	0	0	0	0.0381368	0.0265766	0	0	0	0.108163	0	9	12	0	0	1	7	8	1	37	5	7	2883	2518	1932	3096	2587	3708	2500	3198	3225	1837
chr17_29490218_29490218-c.303del	chr17	29490216	29490218	29490218	29490218	1	0	0	0	0	0	0	0	0	3	0	0	0	0	0	0	0	0	0	0	0.0954502	0	0	2816	2451	1851	3005	2538	3666	2425	3073	3143	1767	3451	2820	2477	1907	3043	2551	3672	2435	3076	3143	1794
chr17_29490220_29490220-c.305del	chr17	29490218	29490220	29490220	29490220	1	0	0	0	0	3	0	0	0	0	8	0	0	0	0	0	0.113206	0	0	0	0	0.448465	0	2800	2452	1843	2999	2522	3666	2390	3023	3134	1736	3449	2804	2478	1899	3037	2535	3672	2400	3026	3134	1763
chr17_29490222_29490221-c.=	chr17	29490220	29490221	29490222	29490221	0	0	0	0	0	0	0	0	0	3	0	0	0	0	0	0	0	0	0	0	0.0957854	0	0	2799	2430	1843	2997	2509	3648	2388	3013	3132	1736	3423	2803	2456	1899	3035	2522	3654	2398	3016	3132	1763
chr17_29490222_29490222-c.307del	chr17	29490220	29490222	29490222	29490222	1	1	15	0	1	0	0	5	0	6	0	1	0.03222	0.5818	0	0.0297497	0	0	0.191294	0	0.175483	0	0.0260558	2799	2430	1843	2997	2509	3648	2388	3013	3132	1736	3423	2803	2456	1899	3035	2522	3654	2398	3016	3132	1763
chr17_29490222_29490225-c.307_310del	chr17	29490220	29490225	29490222	29490225	4	0	0	1	0	0	0	0	0	0	0	0	0	0	0.0526593	0	0	0	0	0	0	0	0	2799	2430	1843	2997	2509	3648	2388	3013	3132	1736	3423	2803	2456	1899	3035	2522	3654	2398	3016	3132	1763
chr17_29490223_29490222-c.=	chr17	29490221	29490222	29490223	29490222	0	0	0	2	1	0	0	0	0	15	0	4	0	0	0.0992008	0.030956	0	0	0	0	0.467358	0	0.108818	2790	2410	1840	2980	2509	3646	2364	3013	3124	1735	3420	2795	2451	1897	3019	2522	3652	2379	3016	3130	1762
chr17_29490223_29490223-c.308del	chr17	29490221	29490223	29490223	29490223	1	4	0	1	0	0	0	0	0	0	0	0	0.142362	0	0.051971	0	0	0	0	0	0	0	0	2790	2410	1840	2980	2509	3646	2364	3013	3124	1735	3420	2795	2451	1897	3019	2522	3652	2379	3016	3130	1762
chr17_29490224_29490224-c.309del	chr17	29490222	29490224	29490224	29490224	1	6	3	1	0	8	42	0	0	0	7	12	0.173441	0.0980889	0.0420103	0	0.258238	1.00405	0	0	0	0.325542	0.282859	2785	2425	1839	2980	2509	3647	2361	3013	3117	1735	3421	2793	2451	1897	3018	2522	3653	2371	3016	3117	1762
chr17_29490225_29490225-c.310del	chr17	29490223	29490225	29490225	29490225	1	3	1	0	3	0	5	2	0	1	0	16	0.0990037	0.0374455	0	0.0924429	0	0.126847	0.0775719	0	0.0297265	0	0.446458	2779	2414	1839	2947	2465	3590	2358	3001	3075	1723	3359	2789	2443	1897	2985	2486	3638	2368	3004	3075	1757
chr17_29490226_29490225-c.=	chr17	29490224	29490225	29490226	29490225	0	0	0	0	0	0	0	0	0	4	0	0	0	0	0	0	0	0	0	0	0.130124	0	0	2781	2415	1839	2943	2471	3623	2353	2998	3073	1730	3352	2788	2442	1896	2984	2484	3634	2365	3001	3074	1757
chr17_29490227_29490226-c.=	chr17	29490225	29490226	29490227	29490226	0	0	0	0	0	0	6	0	0	0	0	0	0	0	0	0	0	0.165837	0	0	0	0	0	2780	2414	1839	2938	2455	3612	2353	2998	3074	1730	3364	2784	2440	1895	2976	2468	3618	2363	3001	3074	1757
chr17_29490227_29490227-c.312del	chr17	29490225	29490227	29490227	29490227	1	0	0	36	0	0	1	0	0	1	0	0	0	0	1.88837	0	0	0.0231637	0	0	0.0272742	0	0	2780	2414	1839	2938	2455	3612	2353	2998	3074	1730	3364	2784	2440	1895	2976	2468	3618	2363	3001	3074	1757
chr17_29490228_29490228-c.313del	chr17	29490226	29490228	29490228	29490228	1	6	4	0	0	0	8	0	1	22	2	0	0.19179	0.145181	0	0	0	0.196821	0	0.0292859	0.666714	0.10028	0	2777	2412	1780	2936	2454	3608	2343	2984	3069	1730	3363	2781	2438	1872	2974	2467	3615	2353	2987	3070	1757
chr17_29490229_29490229-c.314del	chr17	29490227	29490229	29490229	29490229	1	0	6	15	0	4	0	1	0	15	0	2	0	0.213259	0.728476	0	0.1396	0	0.0361749	0	0.432366	0	0.050201	2770	2405	1816	2917	2449	3571	2341	2983	3045	1712	3352	2780	2435	1872	2955	2462	3585	2351	2987	3067	1741
chr17_29490230_29490229-c.=	chr17	29490228	29490229	29490230	29490229	0	0	0	0	0	0	0	2	0	0	0	0	0	0	0	0	0	0	0.0852878	0	0	0	0	2774	2392	1797	2895	2419	3548	2334	2966	3018	1695	3306	2778	2424	1868	2933	2436	3554	2345	2969	3033	1722
chr17_29490230_29490230-c.315del	chr17	29490228	29490230	29490230	29490230	1	0	0	0	0	9	0	0	0	0	0	0	0	0	0	0	0.369458	0	0	0	0	0	0	2774	2392	1797	2895	2419	3548	2334	2966	3018	1695	3306	2778	2424	1868	2933	2436	3554	2345	2969	3033	1722
chr17_29490231_29490230-c.=	chr17	29490229	29490230	29490231	29490230	0	0	0	0	0	0	0	2	0	0	0	0	0	0	0	0	0	0	0.0853971	0	0	0	0	2770	2397	1812	2893	2412	3532	2332	2955	3029	1674	3296	2774	2423	1868	2931	2434	3538	2342	2958	3029	1701
chr17_29490231_29490231-c.316del	chr17	29490229	29490231	29490231	29490231	1	0	1	0	0	0	0	0	0	0	0	0	0	0.0412712	0	0	0	0	0	0	0	0	0	2770	2397	1812	2893	2412	3532	2332	2955	3029	1674	3296	2774	2423	1868	2931	2434	3538	2342	2958	3029	1701
chr17_29490232_29490232-c.317del	chr17	29490230	29490232	29490232	29490232	1	2	9	0	10	0	13	16	1	6	0	30	0.0559396	0.296609	0	0.271296	0	0.290185	0.554812	0.0263022	0.156084	0	0.74955	2767	2381	1804	2880	2405	3547	2336	2935	3009	1650	3275	2771	2408	1860	2918	2418	3553	2346	2938	3009	1677
chr17_29490232_29490233-c.317_318del	chr17	29490230	29490233	29490232	29490233	2	1	0	0	0	0	1	0	0	0	0	0	0.0359868	0	0	0	0	0.028044	0	0	0	0	0	2767	2381	1804	2880	2405	3547	2336	2935	3009	1650	3275	2771	2408	1860	2918	2418	3553	2346	2938	3009	1677
chr17_29490235_29490235-c.320del	chr17	29490233	29490235	29490235	29490235	1	0	0	0	20	0	0	30	0	0	6	11	0	0	0	0.574922	0	0	1.12038	0	0	0.29311	0.268941	2785	2384	1804	2869	2408	3502	2343	2915	2984	1638	3278	2789	2410	1860	2907	2421	3508	2353	2918	2984	1665
chr17_29490236_29490236-c.321del	chr17	29490234	29490236	29490236	29490236	1	8	0	0	1	0	0	0	0	0	0	0	0.285454	0	0	0.0332474	0	0	0	0	0	0	0	2789	2378	1803	2866	2409	3520	2300	2911	2959	1635	3242	2793	2404	1859	2924	2422	3526	2340	2914	2959	1668
chr17_29490237_29490236-c.=	chr17	29490235	29490236	29490237	29490236	0	0	0	0	0	0	0	5	0	0	0	0	0	0	0	0	0	0	0.216076	0	0	0	0	2729	2369	1784	2855	2365	3479	2304	2885	2948	1627	3228	2741	2395	1840	2894	2378	3485	2314	2888	2948	1654
chr17_29490237_29490237-c.322del	chr17	29490235	29490237	29490237	29490237	1	0	10	0	0	0	0	21	0	0	2	0	0	0.3786	0	0	0	0	0.86115	0	0	0.106771	0	2729	2369	1784	2855	2365	3479	2304	2885	2948	1627	3228	2741	2395	1840	2894	2378	3485	2314	2888	2948	1654
chr17_29490237_29490238-c.322_323del	chr17	29490235	29490238	29490237	29490238	2	0	16	0	0	0	0	0	0	0	0	0	0	0.668058	0	0	0	0	0	0	0	0	0	2729	2369	1784	2855	2365	3479	2304	2885	2948	1627	3228	2741	2395	1840	2894	2378	3485	2314	2888	2948	1654
chr17_29490238_29490237-c.=	chr17	29490236	29490237	29490238	29490237	0	0	0	0	0	0	0	1	0	0	0	0	0	0	0	0	0	0	0.0433088	0	0	0	0	2735	2341	1783	2851	2346	3435	2278	2861	2938	1605	3225	2739	2393	1839	2889	2359	3441	2309	2864	2938	1634
chr17_29490238_29490238-c.323del	chr17	29490236	29490238	29490238	29490238	1	15	0	6	0	0	0	0	0	0	0	0	0.530342	0	0.309324	0	0	0	0	0	0	0	0	2735	2341	1783	2851	2346	3435	2278	2861	2938	1605	3225	2739	2393	1839	2889	2359	3441	2309	2864	2938	1634
chr17_29490238_29624357-c.323_4772delins28480	chr17	29490236	29624357	29490238	29624357	134120	0	0	0	1	0	0	0	0	0	0	0	0	0	0	0.0346141	0	0	0	0	0	0	0	2735	2341	1783	2851	2346	3435	2278	2861	2938	1605	3225	2739	2393	1839	2889	2359	3441	2309	2864	2938	1634
chr17_29490242_29490242-c.327del	chr17	29490240	29490242	29490242	29490242	1	0	0	0	2	0	1	0	0	0	0	0	0	0	0	0.0715988	0	0.0297445	0	0	0	0	0	2615	2320	1683	2746	2280	3332	2171	2704	2896	1565	3089	2619	2346	1739	2785	2293	3338	2181	2707	2896	1592
chr17_29490246_29490246-c.331del	chr17	29490244	29490246	29490246	29490246	1	0	0	0	0	0	1	1	0	0	0	1	0	0	0	0	0	0.031038	0.046688	0	0	0	0.0336578	2553	2251	1613	2584	2185	3190	2118	2598	2819	1524	2907	2557	2277	1669	2623	2198	3196	2128	2601	2819	1551
chr17_29490250_29533763-c.335_1392delins7705	chr17	29490248	29533763	29490250	29533763	43514	0	0	0	0	0	1	0	0	0	0	0	0	0	0	0	0	0.0309119	0	0	0	0	0	2598	2351	1572	2615	2248	3229	2112	2670	2816	1561	2925	2602	2377	1628	2654	2261	3235	2122	2673	2816	1588
chr17_29490252_29570693-c.337_3974delins5308	chr17	29490250	29570693	29490252	29570693	80442	0	0	0	0	0	1	0	0	0	0	0	0	0	0	0	0	0.0312012	0	0	0	0	0	2580	2334	1531	2606	2245	3198	2086	2666	2810	1556	2920	2584	2360	1587	2645	2258	3205	2096	2669	2810	1583
chr17_29490260_29490261-c.345_346del	chr17	29490258	29490261	29490260	29490261	2	0	0	0	0	1	0	0	0	0	0	0	0	0	0	0	0.0729238	0	0	0	0	0	0	1343	1346	702	1382	1306	1906	1158	1521	1744	897	1634	1347	1373	758	1421	1319	1914	1168	1524	1744	924
chr17_29490262_29490262-c.347del	chr17	29490260	29490262	29490262	29490262	1	0	0	0	0	0	2	0	1	6	0	0	0	0	0	0	0	0.100199	0	0.0622701	0.328134	0	0	1307	1280	689	1301	1251	1826	1054	1467	1718	858	1593	1311	1307	745	1340	1265	1834	1064	1470	1718	885
chr17_29490265_29490265-c.350del	chr17	29490263	29490265	29490265	29490265	1	0	39	1	0	0	0	0	0	0	0	0	0	3.19765	0.10624	0	0	0	0	0	0	0	0	1210	1090	623	1143	1146	1578	912	1322	1569	789	1372	1214	1117	679	1182	1159	1586	922	1325	1569	816
chr17_29490265_29490266-c.350_351del	chr17	29490263	29490266	29490265	29490266	2	0	0	0	0	0	0	0	0	3	0	0	0	0	0	0	0	0	0	0	0.177496	0	0	1210	1090	623	1143	1146	1578	912	1322	1569	789	1372	1214	1117	679	1182	1159	1586	922	1325	1569	816
chr17_29490266_29490266-c.351del	chr17	29490264	29490266	29490266	29490266	1	0	0	0	0	0	0	0	0	0	0	2	0	0	0	0	0	0	0	0	0	0	0.13175	1228	1050	622	1143	1145	1563	912	1297	1564	788	1368	1232	1116	679	1182	1158	1571	922	1300	1567	815
chr17_29490267_29490267-c.352del	chr17	29490265	29490267	29490267	29490267	1	3	0	0	0	0	0	1	0	0	0	0	0.225156	0	0	0	0	0	0.0974459	0	0	0	0	1220	1100	623	1136	1155	1556	926	1306	1569	774	1351	1224	1127	679	1175	1168	1564	936	1309	1572	801
chr17_29490267_29490268-c.352_353del	chr17	29490265	29490268	29490267	29490268	2	0	0	0	0	0	0	0	0	0	0	6	0	0	0	0	0	0	0	0	0	0	0.399313	1220	1100	623	1136	1155	1556	926	1306	1569	774	1351	1224	1127	679	1175	1168	1564	936	1309	1572	801
chr17_29490268_29490268-c.353del	chr17	29490266	29490268	29490268	29490268	1	0	0	0	0	18	32	8	0	0	0	0	0	0	0	0	1.13342	1.54583	0.605677	0	0	0	0	1216	1102	622	1135	1144	1556	910	1293	1569	765	1345	1223	1129	678	1174	1157	1564	921	1296	1569	792
chr17_29490269_29490269-c.354del	chr17	29490267	29490269	29490269	29490269	1	5	0	0	22	1	1	8	0	0	0	0	0.299238	0	0	1.50394	0.0602875	0.0450997	0.667241	0	0	0	0	1216	1102	619	1154	1152	1539	894	1263	1568	766	1358	1220	1129	675	1193	1183	1579	912	1266	1568	793
chr17_29490270_29490271-c.355_356del	chr17	29490268	29490271	29490270	29490271	2	0	0	0	0	0	0	0	0	4	0	0	0	0	0	0	0	0	0	0	0.246393	0	0	1162	1075	580	1077	1127	1518	774	1124	1460	742	1321	1171	1102	636	1138	1141	1527	792	1127	1460	769
chr17_29490271_29490270-c.=	chr17	29490269	29490270	29490271	29490270	0	0	0	0	0	0	0	0	0	1	0	0	0	0	0	0	0	0	0	0	0.0683123	0	0	1131	1031	518	991	987	1376	647	1007	1245	647	1162	1135	1058	574	1030	1000	1384	657	1010	1249	674
chr17_29490271_29490271-c.356del	chr17	29490269	29490271	29490271	29490271	1	4	0	0	1	7	0	0	0	0	0	0	0.281547	0	0	0.0760115	0.575194	0	0	0	0	0	0	1131	1031	518	991	987	1376	647	1007	1245	647	1162	1135	1058	574	1030	1000	1384	657	1010	1249	674
chr17_29490271_29490272-c.356_357del	chr17	29490269	29490272	29490271	29490272	2	0	0	0	0	13	0	0	1	0	0	9	0	0	0	0	1.03442	0	0	0.0719108	0	0	0.570251	1131	1031	518	991	987	1376	647	1007	1245	647	1162	1135	1058	574	1030	1000	1384	657	1010	1249	674
chr17_29490271_29490273-c.356_358del	chr17	29490269	29490273	29490271	29490273	3	0	0	0	0	0	0	0	0	2	0	0	0	0	0	0	0	0	0	0	0.136625	0	0	1131	1031	518	991	987	1376	647	1007	1245	647	1162	1135	1058	574	1030	1000	1384	657	1010	1249	674
chr17_29490272_29490271-c.=	chr17	29490270	29490271	29490272	29490271	0	0	0	0	0	0	0	1	0	0	0	0	0	0	0	0	0	0	0.154824	0	0	0	0	1018	925	394	886	880	1245	516	829	1122	613	1011	1026	952	450	926	913	1253	526	833	1128	640
chr17_29490272_29490272-c.357del	chr17	29490270	29490272	29490272	29490272	1	16	10	0	3	11	4	0	2	62	4	20	0.644554	0.425853	0	0.127694	0.492187	0.125512	0	0.0946516	2.71332	0.25288	0.789742	1018	925	394	886	880	1245	516	829	1122	613	1011	1026	952	450	926	913	1253	526	833	1128	640
chr17_29490272_29490273-c.357_358del	chr17	29490270	29490273	29490272	29490273	2	1	0	0	0	0	23	0	11	7	0	0	0.0579147	0	0	0	0	1.21634	0	0.855195	0.380573	0	0	1018	925	394	886	880	1245	516	829	1122	613	1011	1026	952	450	926	913	1253	526	833	1128	640
chr17_29490273_29490272-c.=	chr17	29490271	29490272	29490273	29490272	0	26	0	0	0	0	0	27	0	44	0	8	1.08381	0	0	0	0	0	2.64192	0	1.78571	0	0.338174	988	902	383	827	844	1161	494	730	1031	572	860	1009	939	439	869	881	1196	504	747	1102	603
chr17_29490274_29490276-c.359_361del	chr17	29490272	29490276	29490274	29490276	3	12	0	0	0	0	0	0	0	0	0	0	0.855014	0	0	0	0	0	0	0	0	0	0	1027	911	383	840	870	1174	494	732	1104	578	889	1032	938	439	879	883	1205	504	746	1113	605
chr17_29490275_29490274-c.=	chr17	29490273	29490274	29490275	29490274	0	1	0	0	0	3	0	0	0	0	6	0	0.0657964	0	0	0	0.234313	0	0	0	0	0.740016	0	1006	907	394	845	869	1191	494	743	1107	577	892	1022	934	450	884	882	1199	504	746	1107	604
chr17_29490275_29490276-c.360_361del	chr17	29490273	29490276	29490275	29490276	2	0	0	11	0	5	0	0	5	0	0	12	0	0	1.62441	0	0.318403	0	0	0.38225	0	0	0.75061	1006	907	394	845	869	1191	494	743	1107	577	892	1022	934	450	884	882	1199	504	746	1107	604
chr17_29490276_29490276-c.361del	chr17	29490274	29490276	29490276	29490276	1	40	0	0	12	0	4	0	0	0	0	0	2.55292	0	0	0.807098	0	0.175043	0	0	0	0	0	994	893	380	793	851	1186	494	734	1110	560	860	1010	920	447	832	869	1194	504	742	1110	587
chr17_29490277_29490277-c.362del	chr17	29490275	29490277	29490277	29490277	1	0	35	0	20	28	1	0	0	0	20	36	0	1.41187	0	0.880184	1.20014	0.0276725	0	0	0	1.26527	1.48251	952	899	379	761	839	1172	501	745	1124	564	860	1008	926	446	812	857	1184	511	753	1124	591
chr17_29490277_29490278-c.362_363del	chr17	29490275	29490278	29490277	29490278	2	0	20	0	0	46	0	0	0	0	0	0	0	1.13559	0	0	3.4093	0	0	0	0	0	0	952	899	379	761	839	1172	501	745	1124	564	860	1008	926	446	812	857	1184	511	753	1124	591
chr17_29490278_29490277-c.=	chr17	29490276	29490277	29490278	29490277	0	0	0	0	0	0	0	1	0	0	0	0	0	0	0	0	0	0	0.151645	0	0	0	0	1004	843	388	759	766	1170	500	748	1123	540	836	1008	925	444	818	853	1179	510	751	1123	587
chr17_29490278_29490279-c.363_364del	chr17	29490276	29490279	29490278	29490279	2	0	1	0	0	0	0	0	0	0	0	0	0	0.0790186	0	0	0	0	0	0	0	0	0	1004	843	388	759	766	1170	500	748	1123	540	836	1008	925	444	818	853	1179	510	751	1123	587
chr17_29490279_29490279-c.364del	chr17	29490277	29490279	29490279	29490279	1	0	0	0	2	0	0	0	0	0	3	1	0	0	0	0.174243	0	0	0	0	0	0.374833	0.0752953	989	881	389	770	797	1163	496	736	1122	564	878	993	929	445	809	856	1171	506	739	1122	591
chr17_29490279_29490280-c.364_365del	chr17	29490277	29490280	29490279	29490280	2	0	0	0	0	0	2	4	0	7	0	0	0	0	0	0	0	0.112496	0.575157	0	0.423572	0	0	989	881	389	770	797	1163	496	736	1122	564	878	993	929	445	809	856	1171	506	739	1122	591
chr17_29490280_29490280-c.365del	chr17	29490278	29490280	29490280	29490280	1	0	26	0	2	0	24	9	40	0	8	28	0	1.00319	0	0.0821751	0	0.738173	0.639123	2.10107	0	0.489762	1.13933	937	867	351	732	787	1083	466	724	1057	516	818	941	895	407	773	800	1093	480	727	1064	546
chr17_29490281_29490281-c.366del	chr17	29490279	29490281	29490281	29490281	1	0	0	0	0	0	9	0	0	0	1	1	0	0	0	0	0	0.5588	0	0	0	0.12501	0.0730298	877	769	307	676	731	988	442	666	1020	476	768	881	822	363	717	744	1022	465	709	1027	511
chr17_29490282_29490282-c.367del	chr17	29490280	29490282	29490282	29490282	1	0	1	0	13	0	0	0	4	5	10	0	0	0.0625663	0	1.03992	0	0	0	0.287752	0.238138	1.09816	0	852	749	296	632	693	967	464	691	1026	473	784	856	776	352	671	706	984	474	694	1026	501
chr17_29490283_29490283-c.368del	chr17	29490281	29490283	29490283	29490283	1	0	4	0	0	0	0	0	57	1	2	0	0	0.205344	0	0	0	0	0	4.91529	0.0380444	0.17937	0	757	738	295	606	653	922	446	663	1003	412	722	761	766	351	658	666	930	456	670	1008	449
chr17_29490289_29490289-c.374del	chr17	29490287	29490289	29490289	29490289	1	0	0	0	0	0	0	0	1	0	0	0	0	0	0	0	0	0	0	0.0868967	0	0	0	735	673	261	591	699	803	456	654	631	398	703	739	700	317	630	712	811	466	657	631	425
chr17_29490291_29490291-c.376del	chr17	29490289	29490291	29490291	29490291	1	0	0	0	0	0	0	0	0	0	0	2	0	0	0	0	0	0	0	0	0	0	0.150537	728	663	257	596	674	801	470	645	590	395	703	732	690	313	635	687	809	480	648	590	422
chr17_29490296_29490296-c.381del	chr17	29490294	29490296	29490296	29490296	1	0	1	0	0	0	0	0	0	0	0	0	0	0.081135	0	0	0	0	0	0	0	0	0	710	660	249	555	582	759	474	672	641	417	713	714	687	305	594	595	767	484	675	641	444
chr17_29490299_29490299-c.384del	chr17	29490297	29490299	29490299	29490299	1	0	0	0	2	0	0	0	1	1	1	0	0	0	0	0.196447	0	0	0	0.0817968	0.0841932	0.123288	0	696	650	242	507	582	752	474	638	624	413	687	700	677	298	546	595	760	484	641	624	440
chr17_29490304_29490304-c.389del	chr17	29490302	29490304	29490304	29490304	1	0	0	0	1	0	0	0	0	0	0	0	0	0	0	0.100065	0	0	0	0	0	0	0	680	650	269	514	593	734	464	639	595	402	671	684	677	325	553	606	742	474	642	595	429
chr17_29490307_29490306-c.=	chr17	29490305	29490306	29490307	29490306	0	0	0	0	0	0	0	0	0	4	0	0	0	0	0	0	0	0	0	0	0.377813	0	0	651	642	241	490	580	711	472	623	564	397	655	655	669	297	529	593	719	482	626	564	424
chr17_29490328_29490328-c.413del	chr17	29490326	29490328	29490328	29490328	1	0	0	0	0	0	0	0	0	1	0	0	0	0	0	0	0	0	0	0	0.0983241	0	0	986	862	431	761	932	1030	829	980	831	620	994	990	889	487	800	945	1038	839	983	831	647
chr17_29490332_29490331-c.=	chr17	29490330	29490331	29490332	29490331	0	0	0	0	0	4	0	0	0	0	0	0	0	0	0	0	0.303464	0	0	0	0	0	0	1180	1106	572	867	1180	1454	1008	1315	1154	704	1196	1184	1133	628	906	1193	1462	1018	1318	1154	731
chr17_29490332_29490332-c.417del	chr17	29490330	29490332	29490332	29490332	1	0	2	0	0	0	0	8	0	1	1	0	0	0.1464	0	0	0	0	0.686444	0	0.0713364	0.116153	0	1180	1106	572	867	1180	1454	1008	1315	1154	704	1196	1184	1133	628	906	1193	1462	1018	1318	1154	731
chr17_29490333_29490332-c.=	chr17	29490331	29490332	29490333	29490332	0	0	0	0	0	3	0	0	0	0	0	0	0	0	0	0	0.226839	0	0	0	0	0	0	1192	1104	574	866	1184	1470	1005	1318	1158	701	1195	1196	1133	630	905	1197	1478	1023	1321	1159	729
chr17_29490333_29490333-c.418del	chr17	29490331	29490333	29490333	29490333	1	9	43	2	10	14	43	23	11	2	28	33	0.250065	1.40305	0.105379	0.372444	0.394127	1.04144	0.786205	0.277453	0.0562598	1.43586	0.94761	1192	1104	574	866	1184	1470	1005	1318	1158	701	1195	1196	1133	630	905	1197	1478	1023	1321	1159	729
chr17_29490334_29490333-c.=	chr17	29490332	29490333	29490334	29490333	0	0	1	0	1	3	0	0	0	0	0	0	0	0.0775523	0	0.0982513	0.223426	0	0	0	0	0	0	1193	1065	603	856	1172	1456	1017	1319	1193	661	1168	1206	1135	661	905	1199	1507	1050	1333	1195	716
chr17_29490335_29490334-c.=	chr17	29490333	29490334	29490335	29490334	0	0	4	0	0	0	0	0	0	0	0	0	0	0.318564	0	0	0	0	0	0	0	0	0	1165	1117	609	879	1145	1503	1026	1334	1198	689	1206	1169	1144	665	918	1158	1511	1036	1337	1198	716
chr17_29490336_29490335-c.=	chr17	29490334	29490335	29490336	29490335	0	1	0	0	0	0	0	0	0	0	0	0	0.080349	0	0	0	0	0	0	0	0	0	0	1124	1074	586	904	1128	1448	992	1307	1186	672	1192	1128	1101	642	943	1141	1456	1002	1310	1186	699
chr17_29490336_29490337-c.421_422del	chr17	29490334	29490337	29490336	29490337	2	0	0	9	0	0	0	0	0	0	0	0	0	0	1.32976	0	0	0	0	0	0	0	0	1124	1074	586	904	1128	1448	992	1307	1186	672	1192	1128	1101	642	943	1141	1456	1002	1310	1186	699
chr17_29490337_29490336-c.=	chr17	29490335	29490336	29490337	29490336	0	0	1	0	1	0	0	0	0	0	0	0	0	0.0831791	0	0.100987	0	0	0	0	0	0	0	1074	1031	542	843	1115	1402	965	1267	1133	657	1148	1078	1058	607	882	1128	1410	975	1270	1133	684
chr17_29490337_29490337-c.422del	chr17	29490335	29490337	29490337	29490337	1	34	17	0	3	0	18	2	4	5	1	3	1.99213	0.924545	0	0.183473	0	0.720849	0.10934	0.168687	0.237966	0.0791571	0.134682	1074	1031	542	843	1115	1402	965	1267	1133	657	1148	1078	1058	607	882	1128	1410	975	1270	1133	684
chr17_29490337_29490338-c.422_423del	chr17	29490335	29490338	29490337	29490338	2	0	0	1	0	0	0	0	1	0	0	0	0	0	0.153104	0	0	0	0	0.0689877	0	0	0	1074	1031	542	843	1115	1402	965	1267	1133	657	1148	1078	1058	607	882	1128	1410	975	1270	1133	684
chr17_29490337_29490342-c.422_427del	chr17	29490335	29490342	29490337	29490342	6	8	0	0	0	0	0	0	0	0	0	0	0.659661	0	0	0	0	0	0	0	0	0	0	1074	1031	542	843	1115	1402	965	1267	1133	657	1148	1078	1058	607	882	1128	1410	975	1270	1133	684
chr17_29490338_29490337-c.=	chr17	29490336	29490337	29490338	29490337	0	0	11	0	1	0	0	0	0	0	0	0	0	0.911115	0	0.0949706	0	0	0	0	0	0	0	1036	1015	545	822	1122	1338	958	1249	1128	648	1115	1082	1059	611	864	1135	1364	970	1257	1133	676
chr17_29490339_29490338-c.=	chr17	29490337	29490338	29490339	29490338	0	0	0	0	13	0	0	0	0	0	0	0	0	0	0	1.3446	0	0	0	0	0	0	0	1073	1031	547	829	1138	1367	979	1246	1142	652	1121	1085	1058	604	868	1151	1375	989	1250	1142	679
chr17_29490340_29490339-c.=	chr17	29490338	29490339	29490340	29490339	0	0	6	0	0	0	0	0	0	0	0	0	0	0.499395	0	0	0	0	0	0	0	0	0	1080	1041	550	835	1141	1431	980	1258	1150	656	1143	1092	1068	606	874	1154	1439	990	1261	1150	683
chr17_29490340_29490341-c.425_426del	chr17	29490338	29490341	29490340	29490341	2	0	0	0	0	0	0	0	0	1	0	0	0	0	0	0	0	0	0	0	0.0772976	0	0	1080	1041	550	835	1141	1431	980	1258	1150	656	1143	1092	1068	606	874	1154	1439	990	1261	1150	683
chr17_29490341_29490341-c.426del	chr17	29490339	29490341	29490341	29490341	1	0	0	0	0	1	2	0	0	0	0	0	0	0	0	0	0.0761242	0.122144	0	0	0	0	0	1089	1044	560	839	1145	1442	1006	1263	1153	657	1144	1101	1071	616	878	1158	1450	1016	1266	1154	684
chr17_29490342_29490342-c.427del	chr17	29490340	29490342	29490342	29490342	1	2	0	7	1	11	32	0	1	2	2	1	0.114616	0	0.715217	0.0684521	0.599254	1.59259	0	0.0480147	0.102501	0.183326	0.0504954	1092	1089	617	885	1203	1447	1025	1306	1232	683	1204	1104	1116	673	924	1217	1457	1035	1309	1233	710
chr17_29490342_29490343-c.427_428del	chr17	29490340	29490343	29490342	29490343	2	0	0	0	0	0	0	0	0	0	4	0	0	0	0	0	0	0	0	0	0	0.531348	0	1092	1089	617	885	1203	1447	1025	1306	1232	683	1204	1104	1116	673	924	1217	1457	1035	1309	1233	710
chr17_29490342_29490344-c.427_429del	chr17	29490340	29490344	29490342	29490344	3	0	0	0	0	0	0	0	0	3	0	0	0	0	0	0	0	0	0	0	0.221938	0	0	1092	1089	617	885	1203	1447	1025	1306	1232	683	1204	1104	1116	673	924	1217	1457	1035	1309	1233	710
chr17_29490344_29490343-c.=	chr17	29490342	29490343	29490344	29490343	0	0	0	0	0	0	0	0	2	0	0	2	0	0	0	0	0	0	0	0.135689	0	0	0.136932	1101	1137	622	900	1225	1477	1037	1337	1247	726	1287	1105	1164	678	939	1238	1485	1047	1340	1250	757
chr17_29490345_29490344-c.=	chr17	29490343	29490344	29490345	29490344	0	0	0	0	0	2	0	0	0	0	0	0	0	0	0	0	0.142609	0	0	0	0	0	0	1136	1225	649	917	1294	1512	1058	1351	1276	757	1310	1140	1252	705	956	1307	1520	1068	1354	1279	784
chr17_29490345_29490346-c.430_431del	chr17	29490343	29490346	29490345	29490346	2	0	10	0	0	0	21	0	0	0	13	0	0	0.580239	0	0	0	1.04804	0	0	0	1.30843	0	1136	1225	649	917	1294	1512	1058	1351	1276	757	1310	1140	1252	705	956	1307	1520	1068	1354	1279	784
chr17_29490346_29490345-c.=	chr17	29490344	29490345	29490346	29490345	0	0	0	0	2	0	0	0	0	0	0	0	0	0	0	0.193804	0	0	0	0	0	0	0	1154	1234	668	930	1296	1495	1061	1357	1292	745	1333	1158	1271	724	969	1309	1524	1071	1360	1292	785
chr17_29490346_29490346-c.431del	chr17	29490344	29490346	29490346	29490346	1	1	0	0	1	0	0	0	2	0	0	0	0.07902	0	0	0.0948232	0	0	0	0.135318	0	0	0	1154	1234	668	930	1296	1495	1061	1357	1292	745	1333	1158	1271	724	969	1309	1524	1071	1360	1292	785
chr17_29490347_29490346-c.=	chr17	29490345	29490346	29490347	29490346	0	0	2	0	0	0	3	0	0	0	0	0	0	0.144545	0	0	0	0.181675	0	0	0	0	0	1153	1237	669	930	1298	1497	1061	1366	1296	752	1333	1158	1274	725	970	1311	1526	1071	1371	1296	792
chr17_29490347_29490347-c.432del	chr17	29490345	29490347	29490347	29490347	1	0	0	0	0	0	0	1	0	0	6	2	0	0	0	0	0	0	0.0807336	0	0	0.709914	0.12643	1153	1237	669	930	1298	1497	1061	1366	1296	752	1333	1158	1274	725	970	1311	1526	1071	1371	1296	792
chr17_29490348_29490347-c.=	chr17	29490346	29490347	29490348	29490347	0	0	1	0	0	0	0	0	0	0	0	0	0	0.073789	0	0	0	0	0	0	0	0	0	1157	1247	675	931	1301	1518	1060	1368	1297	769	1339	1161	1274	731	970	1314	1526	1071	1371	1297	802
chr17_29490349_29490349-c.434del	chr17	29490347	29490349	29490349	29490349	1	0	0	0	0	0	0	0	3	0	0	0	0	0	0	0	0	0	0	0.205455	0	0	0	1162	1251	676	932	1304	1530	1109	1372	1299	785	1341	1166	1278	732	971	1317	1538	1119	1375	1299	812
chr17_29490350_29490349-c.=	chr17	29490348	29490349	29490350	29490349	0	0	0	0	0	0	0	0	0	0	1	0	0	0	0	0	0	0	0	0	0	0.118271	0	1162	1251	677	932	1304	1531	1109	1369	1300	785	1343	1166	1278	733	971	1317	1539	1119	1375	1300	812
chr17_29490350_29490350-c.435del	chr17	29490348	29490350	29490350	29490350	1	0	0	0	0	0	0	0	0	3	0	0	0	0	0	0	0	0	0	0	0.217345	0	0	1162	1251	677	932	1304	1531	1109	1369	1300	785	1343	1166	1278	733	971	1317	1539	1119	1375	1300	812
chr17_29490351_29490351-c.436del	chr17	29490349	29490351	29490351	29490351	1	0	0	0	7	0	3	0	0	2	0	0	0	0	0	0.660891	0	0.170478	0	0	0.132822	0	0	1163	1253	707	934	1312	1531	1110	1376	1309	785	1343	1167	1280	763	973	1325	1539	1120	1379	1312	812
chr17_29490352_29490351-c.=	chr17	29490350	29490351	29490352	29490351	0	0	0	0	1	0	0	0	0	0	0	0	0	0	0	0.0982358	0	0	0	0	0	0	0	1181	1253	734	924	1313	1528	1114	1379	1313	785	1343	1185	1280	790	970	1326	1539	1124	1382	1315	812
chr17_29490352_29490352-c.437del	chr17	29490350	29490352	29490352	29490352	1	0	6	0	0	0	0	0	0	6	7	0	0	0.395964	0	0	0	0	0	0	0.385019	0.766703	0	1181	1253	734	924	1313	1528	1114	1379	1313	785	1343	1185	1280	790	970	1326	1539	1124	1382	1315	812
chr17_29490353_29490353-c.438del	chr17	29490351	29490353	29490353	29490353	1	0	0	0	0	0	0	0	0	0	0	7	0	0	0	0	0	0	0	0	0	0	0.481982	1181	1247	735	948	1308	1531	1115	1379	1309	784	1343	1185	1280	791	987	1321	1539	1125	1382	1315	818
chr17_29490354_29490354-c.439del	chr17	29490352	29490354	29490354	29490354	1	1	0	0	0	0	0	0	0	0	0	0	0.0803772	0	0	0	0	0	0	0	0	0	0	1182	1273	736	950	1308	1531	1117	1381	1339	791	1339	1186	1300	792	989	1321	1539	1127	1384	1339	818
chr17_29490355_29490355-c.440del	chr17	29490353	29490355	29490355	29490355	1	11	0	4	1	0	0	0	0	1	0	0	0.831175	0	0.444477	0.0843611	0	0	0	0	0.0620762	0	0	1180	1273	736	950	1308	1532	1118	1382	1340	792	1347	1185	1300	792	989	1321	1540	1128	1385	1340	819
chr17_29490356_29490356-c.441del	chr17	29490354	29490356	29490356	29490356	1	0	0	0	0	0	0	0	0	2	0	0	0	0	0	0	0	0	0	0	0.142395	0	0	1179	1284	732	956	1313	1532	1123	1382	1339	792	1347	1194	1311	792	996	1326	1540	1133	1385	1340	819
chr17_29490357_29490357-c.442del	chr17	29490355	29490357	29490357	29490357	1	0	0	0	6	0	0	0	0	0	0	0	0	0	0	0.561968	0	0	0	0	0	0	0	1213	1298	736	980	1318	1546	1143	1401	1368	792	1357	1217	1325	792	1019	1331	1554	1153	1404	1370	819
chr17_29490360_29490360-c.445del	chr17	29490358	29490360	29490360	29490360	1	10	5	4	0	1	1	0	2	0	0	0	0.695371	0.31098	0.423411	0	0.0588351	0.0511782	0	0.113794	0	0	0	1242	1316	755	1020	1372	1583	1186	1437	1394	824	1394	1246	1343	811	1059	1385	1591	1196	1440	1394	851
chr17_29490362_29490362-c.447del	chr17	29490360	29490362	29490362	29490362	1	0	0	0	0	22	0	0	0	0	0	12	0	0	0	0	1.39679	0	0	0	0	0	0.698811	1264	1343	770	1038	1392	1617	1232	1454	1402	828	1397	1268	1370	826	1077	1405	1625	1242	1457	1402	855
chr17_29490362_29490363-c.447_448del	chr17	29490360	29490363	29490362	29490363	2	0	1	0	0	0	0	0	0	0	0	0	0	0.0703492	0	0	0	0	0	0	0	0	0	1264	1343	770	1038	1392	1617	1232	1454	1402	828	1397	1268	1370	826	1077	1405	1625	1242	1457	1402	855
chr17_29490363_29490363-c.448del	chr17	29490361	29490363	29490363	29490363	1	0	5	0	2	0	52	0	0	0	0	0	0	0.267489	0	0.13027	0	2.85182	0	0	0	0	0	1312	1343	785	1072	1406	1666	1278	1478	1419	833	1435	1316	1371	841	1111	1441	1674	1288	1481	1419	860
chr17_29490363_29490364-c.448_449del	chr17	29490361	29490364	29490363	29490364	2	0	24	0	0	0	0	0	0	0	0	0	0	1.69172	0	0	0	0	0	0	0	0	0	1312	1343	785	1072	1406	1666	1278	1478	1419	833	1435	1316	1371	841	1111	1441	1674	1288	1481	1419	860
chr17_29490365_29490364-c.=	chr17	29490363	29490364	29490365	29490364	0	0	0	0	0	0	0	0	0	2	0	0	0	0	0	0	0	0	0	0	0.136129	0	0	1318	1320	785	1073	1429	1695	1271	1480	1420	834	1441	1322	1371	841	1112	1442	1703	1281	1483	1420	861
chr17_29490366_29490366-c.451del	chr17	29490364	29490366	29490366	29490366	1	0	0	0	0	0	0	0	0	1	0	0	0	0	0	0	0	0	0	0	0.0678821	0	0	1320	1344	785	1083	1429	1678	1274	1492	1424	835	1441	1324	1371	841	1122	1442	1686	1284	1495	1424	862
chr17_29490372_29700459-c.457_8314delins571	chr17	29490370	29700459	29490372	29700459	210088	0	0	0	0	1	0	0	1	0	0	0	0	0	0	0	0.0641667	0	0	0.0633939	0	0	0	1289	1319	779	1061	1473	1707	1307	1501	1425	787	1418	1293	1346	835	1100	1486	1715	1317	1504	1425	814
chr17_29490374_29559837-c.459_3434del	chr17	29490372	29559837	29490374	29559837	69464	0	0	9	0	9	0	4	3	0	0	0	0	0	0.961605	0	0.503461	0	0.246101	0.160505	0	0	0	1268	1315	768	1062	1472	1707	1308	1499	1425	787	1418	1272	1342	824	1101	1486	1715	1318	1503	1425	814
chr17_29490375_29490375-c.460del	chr17	29490373	29490375	29490375	29490375	1	5	0	0	1	2	5	2	2	1	0	0	0.342568	0	0	0.0779073	0.115059	0.255048	0.12901	0.11376	0.0586496	0	0	1289	1340	766	1069	1483	1714	1331	1516	1469	787	1440	1293	1367	831	1108	1506	1722	1345	1523	1469	814
chr17_29490385_29490385-c.470del	chr17	29490383	29490385	29490385	29490385	1	0	0	0	2	0	0	0	0	0	0	0	0	0	0	0.177521	0	0	0	0	0	0	0	1305	1354	775	1043	1441	1701	1337	1539	1401	788	1408	1309	1381	840	1082	1464	1709	1351	1546	1401	815
chr17_29490388_29496901-c.473_479delins7	chr17	29490386	29496901	29490388	29496901	6514	0	0	0	0	0	0	0	0	0	0	1	0	0	0	0	0	0	0	0	0	0	0.0662335	1300	1354	775	1044	1443	1692	1337	1539	1401	788	1409	1304	1381	840	1083	1466	1700	1351	1546	1401	815
chr17_29490394_29533238-c.479_1260delins19	chr17	29490392	29533238	29490394	29533238	42845	0	0	0	0	0	0	0	0	0	3	0	0	0	0	0	0	0	0	0	0	0.360925	0	1273	1330	775	1043	1428	1684	1333	1539	1396	787	1393	1277	1357	840	1082	1451	1692	1347	1546	1396	814
chr17_29490395_29491066-c.479_480ins5842	chr17	29490393	29491066	29490395	29491066	672	35	3	94	27	40	0	95	21	27	19	11	0.676231	0.0513911	3.49988	0.611973	0.680928	0	1.94899	0.324087	0.467883	0.576537	0.180345	1273	1329	775	1043	1427	1684	1332	1539	1396	778	1393	1277	1356	840	1082	1450	1692	1346	1546	1396	808
chr17_29490395_29496908-c.=	chr17	29490393	29496908	29490395	29496908	6514	1139	1244	638	956	1334	1599	1149	1308	1263	731	1340	0.994451	1.02576	0.832973	0.984182	1.02896	1.05993	0.947709	0.938497	1.01016	1.00778	1.04601	1273	1329	775	1043	1427	1684	1332	1539	1396	778	1393	1277	1356	840	1082	1450	1692	1346	1546	1396	808
chr17_29490395_29508439-c.480_586del	chr17	29490393	29508439	29490395	29508439	18045	81	29	35	43	18	32	69	156	54	19	18	1.36372	0.421683	0.857339	0.813013	0.240511	0.371094	1.07404	2.35954	0.789631	0.466628	0.243087	1273	1329	775	1043	1427	1684	1332	1539	1396	778	1393	1277	1356	840	1082	1450	1692	1346	1546	1396	808
chr17_29490395_29576001-c.480_3974del	chr17	29490393	29576001	29490395	29576001	85607	0	0	0	0	0	0	0	0	2	0	0	0	0	0	0	0	0	0	0	0.137453	0	0	1273	1329	775	1043	1427	1684	1332	1539	1396	778	1393	1277	1356	840	1082	1450	1692	1346	1546	1396	808
chr17_29490396_29490396-c.479_480ins6513	chr17	29490394	29490396	29490396	29490396	1	0	0	0	0	0	0	2	0	0	0	1	0	0	0	0	0	0	0.142969	0	0	0	0.0661308	18	53	8	17	25	40	6	21	39	8	19	1277	1356	840	1082	1440	1679	1333	1513	1385	807
chr17_29490401_29496915-c.480_486delins6	chr17	29490399	29496915	29490401	29496915	6515	0	0	0	0	0	0	1	1	1	0	1	0	0	0	0	0	0	0.0705034	0.0628528	0.0697128	0	0.0661992	11	6	8	6	24	31	5	1	1	0	7	1270	1309	840	1071	1439	1670	1332	1493	1347	799
chr17_29490415_29490415-c.479_480ins6513	chr17	29490413	29490415	29490415	29490415	1	0	0	0	0	0	0	0	0	0	0	2	0	0	0	0	0	0	0	0	0	0	0.135142	11	6	8	4	0	31	4	0	0	0	6	1270	1309	840	1069	1415	1670	1332	1493	1347	799
chr17_29490451_29490450-c.479_480ins6514	chr17	29490449	29490450	29490451	29490450	0	0	0	0	0	0	0	0	0	0	0	1	0	0	0	0	0	0	0	0	0	0	0.0675711	10	6	8	3	0	31	5	0	0	0	6	1269	1309	840	1068	1415	1670	1333	1493	1347	799
chr17_29490457_29490456-c.479_480ins6514	chr17	29490455	29490456	29490457	29490456	0	0	0	0	0	0	0	0	0	0	0	2	0	0	0	0	0	0	0	0	0	0	0.135142	10	6	8	3	0	31	5	0	0	0	6	1269	1309	840	1068	1415	1670	1333	1493	1347	799
chr17_29490470_29490469-c.479_480ins6514	chr17	29490468	29490469	29490470	29490469	0	0	0	0	0	0	1	0	0	0	0	0	0	0	0	0	0	0.0583573	0	0	0	0	0	0	0	4	1	0	2	4	0	0	0	5	1259	1303	836	1066	1415	1641	1332	1493	1347	799
chr17_29490492_29490492-c.479_480ins6513	chr17	29490490	29490492	29490492	29490492	1	0	0	0	1	0	1	1	0	0	0	0	0	0	0	0.0886798	0	0.0574635	0.070845	0	0	0	0	0	0	4	1	0	1	4	0	0	0	3	1259	1303	836	1066	1415	1640	1332	1493	1347	799
chr17_29490499_29490498-c.479_480ins6514	chr17	29490497	29490498	29490499	29490498	0	0	0	0	0	0	0	2	0	0	0	0	0	0	0	0	0	0	0.143712	0	0	0	0	0	0	0	1	0	1	4	0	0	0	2	1259	1303	832	1066	1415	1640	1332	1493	1347	799
chr17_29491098_29491656-c.479_480ins5955	chr17	29491096	29491656	29491098	29491656	559	0	1	0	0	0	0	0	0	0	0	0	0	0.0729822	0	0	0	0	0	0	0	0	0	35	16	126	29	40	1	94	22	27	14	23	1259	1316	864	1067	1415	1640	1327	1494	1347	794
chr17_29491098_29496908-c.479_480ins703	chr17	29491096	29496908	29491098	29496908	5811	3	15	114	29	40	1	26	2	2	14	22	0.0664178	0.325894	5.78175	0.813816	0.849211	0.0169123	0.573642	0.0372054	0.0412824	0.51575	0.446904	35	16	126	29	40	1	94	22	27	14	23	1259	1316	864	1067	1415	1640	1327	1494	1347	794
chr17_29491098_29496915-c.480_486delins703	chr17	29491096	29496915	29491098	29496915	5818	0	0	0	0	0	0	8	0	0	0	0	0	0	0	0	0	0	0.579018	0	0	0	0	35	16	126	29	40	1	94	22	27	14	23	1259	1316	864	1067	1415	1640	1327	1494	1347	794
chr17_29491098_29508439-c.480_586delins703	chr17	29491096	29508439	29491098	29508439	17342	5	0	5	0	0	0	0	20	0	0	0	0.322137	0	0.481822	0	0	0	0	1.17565	0	0	0	35	16	126	29	40	1	94	22	27	14	23	1259	1316	864	1067	1415	1640	1327	1494	1347	794
chr17_29494729_29703272-c.480_10556delins4334	chr17	29494727	29703272	29494729	29703272	208544	0	0	0	0	0	1	0	0	0	0	0	0	0	0	0	0	0.0584757	0	0	0	0	0	0	0	0	0	0	1	0	0	0	0	0	1232	1315	857	1067	1415	1641	1267	1494	1322	794
chr17_29496573_29496573-c.479_480ins6513	chr17	29496571	29496573	29496573	29496573	1	0	0	0	0	0	0	0	0	0	0	1	0	0	0	0	0	0	0	0	0	0	0.0673867	0	0	0	0	0	0	0	0	0	0	1	1232	1315	857	1067	1415	1641	1267	1494	1322	794
chr17_29496731_29496731-c.479_480ins6513	chr17	29496729	29496731	29496731	29496731	1	0	0	0	0	1	0	0	0	0	0	0	0	0	0	0	0.0676921	0	0	0	0	0	0	0	0	0	0	3	0	0	0	2	2	0	1232	1315	857	1067	1418	1641	1267	1494	1324	796
chr17_29496736_29496736-c.479_480ins6513	chr17	29496734	29496736	29496736	29496736	1	0	0	0	0	0	0	0	0	0	1	0	0	0	0	0	0	0	0	0	0	0.123277	0	0	0	0	0	3	0	0	0	2	2	0	1232	1315	857	1067	1418	1641	1267	1494	1324	796
chr17_29496739_29496738-c.479_480ins6514	chr17	29496737	29496738	29496739	29496738	0	0	0	0	0	0	0	0	0	1	0	0	0	0	0	0	0	0	0	0	0.072498	0	0	0	0	0	0	3	0	0	0	2	2	0	1232	1315	857	1067	1418	1641	1267	1494	1324	796
chr17_29496739_29496739-c.479_480ins6513	chr17	29496737	29496739	29496739	29496739	1	0	0	0	0	1	0	0	0	1	1	0	0	0	0	0	0.0664118	0	0	0	0.0711604	0.121531	0	0	0	0	0	3	0	0	0	2	2	0	1232	1315	857	1067	1418	1641	1267	1494	1324	796
chr17_29496770_29496770-c.479_480ins6513	chr17	29496768	29496770	29496770	29496770	1	1	0	0	0	0	0	0	0	0	0	0	0.0778486	0	0	0	0	0	0	0	0	0	0	1	0	0	0	3	0	0	1	2	2	0	1233	1315	857	1067	1418	1641	1267	1495	1324	796
chr17_29496807_29496807-c.479_480ins6513	chr17	29496805	29496807	29496807	29496807	1	0	0	0	0	1	0	0	0	0	0	0	0	0	0	0	0.067682	0	0	0	0	0	0	7	0	0	0	3	0	0	1	2	1	0	1239	1315	857	1067	1418	1641	1267	1495	1324	795
chr17_29496861_29496861-c.479_480ins6513	chr17	29496859	29496861	29496861	29496861	1	1	0	0	0	0	0	0	0	0	0	0	0.0771487	0	0	0	0	0	0	0	0	0	0	12	0	0	18	1	1	0	2	1	1	0	1244	1315	857	1085	1416	1642	1267	1496	1323	795
chr17_29496862_29496862-c.479_480ins6513	chr17	29496860	29496862	29496862	29496862	1	0	0	0	0	0	0	0	2	0	0	0	0	0	0	0	0	0	0	0.128306	0	0	0	11	0	0	18	1	1	0	2	1	1	0	1244	1315	857	1085	1416	1642	1267	1496	1323	795
chr17_29496902_29496902-c.479_480ins6513	chr17	29496900	29496902	29496902	29496902	1	10	0	0	2	1	1	0	0	1	0	1	0.726459	0	0	0.160457	0.0599351	0.0524498	0	0	0.0651789	0	0.060528	33	0	0	18	23	1	0	3	1	0	1	1265	1315	857	1085	1438	1642	1267	1497	1323	794
chr17_29496926_29496925-c.=	chr17	29496924	29496925	29496926	29496925	0	0	0	0	0	1	0	0	0	0	0	0	0	0	0	0	0.0625587	0	0	0	0	0	0	1330	1463	862	1229	1526	1769	1237	1407	1435	792	1551	1420	1499	937	1292	1559	1810	1314	1590	1491	841
chr17_29496927_29496926-c.=	chr17	29496925	29496926	29496927	29496926	0	0	0	0	0	3	0	0	0	0	0	0	0	0	0	0	0.187436	0	0	0	0	0	0	1333	1462	862	1232	1528	1778	1229	1405	1448	792	1544	1423	1498	937	1295	1561	1819	1306	1588	1504	841
chr17_29496929_29496928-c.=	chr17	29496927	29496928	29496929	29496928	0	0	0	0	0	1	0	0	0	0	0	0	0	0	0	0	0.0621356	0	0	0	0	0	0	1350	1462	863	1233	1537	1782	1229	1440	1464	793	1557	1440	1498	938	1296	1570	1823	1306	1623	1520	842
chr17_29496930_29496930-c.501del	chr17	29496928	29496930	29496930	29496930	1	0	2	0	0	0	0	0	1	0	0	0	0	0.129184	0	0	0	0	0	0.0594098	0	0	0	1331	1469	876	1233	1544	1782	1249	1442	1478	801	1557	1421	1505	951	1296	1577	1823	1326	1625	1534	850
chr17_29496931_29557914-c.502_3168del	chr17	29496929	29557914	29496931	29557914	60984	0	0	0	0	0	0	0	0	0	0	1	0	0	0	0	0	0	0	0	0	0	0.0619434	1330	1448	876	1233	1540	1782	1229	1442	1473	802	1556	1420	1486	951	1296	1573	1823	1306	1626	1529	851
chr17_29496932_29557915-c.503_3169del	chr17	29496930	29557915	29496932	29557915	60984	0	0	0	0	0	0	0	0	0	0	10	0	0	0	0	0	0	0	0	0	0	0.613687	1331	1450	876	1232	1547	1786	1258	1444	1475	803	1570	1421	1486	951	1295	1580	1827	1335	1627	1531	852
chr17_29496934_29496934-c.505del	chr17	29496932	29496934	29496934	29496934	1	6	0	0	0	0	0	0	0	0	17	0	0.334444	0	0	0	0	0	0	0	0	1.87849	0	1384	1454	876	1208	1521	1796	1276	1458	1468	815	1572	1474	1490	951	1271	1554	1837	1353	1641	1524	864
chr17_29496935_29496935-c.506del	chr17	29496933	29496935	29496935	29496935	1	0	0	0	2	0	0	0	1	1	0	0	0	0	0	0.152232	0	0	0	0.0579827	0.0628386	0	0	1377	1454	876	1208	1520	1785	1276	1470	1470	795	1571	1473	1490	951	1271	1553	1826	1353	1653	1526	861
chr17_29496936_29496937-c.507_508del	chr17	29496934	29496937	29496936	29496937	2	0	0	0	0	0	0	0	10	0	0	0	0	0	0	0	0	0	0	0.59232	0	0	0	1384	1437	855	1201	1500	1783	1284	1468	1469	823	1568	1474	1473	930	1266	1533	1824	1361	1652	1526	872
chr17_29496939_29496939-c.510del	chr17	29496937	29496939	29496939	29496939	1	4	0	0	4	0	0	0	0	0	13	0	0.22815	0	0	0.262632	0	0	0	0	0	1.42819	0	1359	1429	846	1200	1509	1771	1282	1464	1451	802	1566	1449	1465	921	1263	1542	1812	1359	1647	1507	851
chr17_29496940_29496940-c.511del	chr17	29496938	29496940	29496940	29496940	1	4	0	0	1	0	0	0	0	0	0	0	0.263947	0	0	0.075451	0	0	0	0	0	0	0	1376	1429	846	1195	1511	1792	1285	1464	1451	810	1565	1470	1465	921	1262	1544	1833	1362	1647	1507	872
chr17_29496941_29496942-c.512_513del	chr17	29496939	29496942	29496941	29496942	2	0	0	0	1	0	0	0	0	0	0	0	0	0	0	0.0775263	0	0	0	0	0	0	0	1387	1426	846	1198	1491	1792	1275	1448	1451	830	1565	1481	1462	921	1262	1524	1833	1352	1631	1507	879
chr17_29496942_29496942-c.513del	chr17	29496940	29496942	29496942	29496942	1	0	0	0	16	0	0	0	0	0	0	13	0	0	0	1.16039	0	0	0	0	0	0	0.717675	1393	1461	852	1186	1491	1795	1275	1459	1459	836	1543	1483	1497	927	1250	1524	1836	1352	1642	1515	885
chr17_29496954_29496954-c.525del	chr17	29496952	29496954	29496954	29496954	1	0	0	0	0	0	1	0	0	0	0	0	0	0	0	0	0	0.0428816	0	0	0	0	0	1638	1661	950	1482	1699	2291	1458	1663	1677	1019	1834	1728	1697	1025	1545	1732	2332	1535	1846	1733	1068
chr17_29496973_29496974-c.544_545del	chr17	29496971	29496974	29496973	29496974	2	0	1	0	0	0	0	0	0	0	0	0	0	0.0532198	0	0	0	0	0	0	0	0	0	1898	1843	1002	1901	1632	2696	1566	2022	1861	1111	2019	1988	1879	1077	1964	1665	2737	1643	2205	1917	1160
chr17_29496979_29496979-c.550del	chr17	29496977	29496979	29496979	29496979	1	0	1	0	0	0	0	0	0	0	2	0	0	0.0547901	0	0	0	0	0	0	0	0.172649	0	1907	1758	1001	1970	1505	2572	1550	1929	1744	1103	2000	1997	1794	1076	2033	1538	2613	1627	2112	1800	1152
chr17_29496982_29496982-c.553del	chr17	29496980	29496982	29496982	29496982	1	0	4	0	0	0	0	0	0	0	0	0	0	0.239664	0	0	0	0	0	0	0	0	0	1801	1633	926	1936	1460	2390	1544	1883	1613	1079	1887	1891	1669	1001	1999	1493	2431	1621	2066	1669	1128
chr17_29496984_29496984-c.555del	chr17	29496982	29496984	29496984	29496984	1	0	0	0	0	0	0	0	0	1	0	0	0	0	0	0	0	0	0	0	0.0598679	0	0	1803	1637	911	1915	1453	2399	1536	1887	1612	1043	1899	1893	1673	986	1978	1486	2440	1613	2070	1668	1092
chr17_29496986_29496986-c.557del	chr17	29496984	29496986	29496986	29496986	1	0	0	0	0	0	0	0	9	0	0	0	0	0	0	0	0	0	0	0.427757	0	0	0	1831	1731	953	1956	1453	2486	1599	1921	1670	1076	1942	1921	1767	1028	2019	1486	2527	1676	2104	1726	1125
chr17_29496988_29496989-c.559_560del	chr17	29496986	29496989	29496988	29496989	2	0	0	0	0	1	0	0	0	0	0	0	0	0	0	0	0.0692042	0	0	0	0	0	0	1834	1731	940	1957	1412	2468	1582	1941	1629	1061	1954	1924	1767	1015	2020	1445	2509	1659	2124	1685	1110
chr17_29496989_29496989-c.560del	chr17	29496987	29496989	29496989	29496989	1	0	0	0	0	0	0	0	0	4	0	0	0	0	0	0	0	0	0	0	0.238379	0	0	1840	1717	941	1972	1418	2439	1581	1976	1622	1063	1966	1930	1753	1016	2035	1452	2480	1658	2159	1678	1112
chr17_29496990_29496993-c.561_564del	chr17	29496988	29496993	29496990	29496993	4	0	0	0	0	0	0	0	0	0	3	0	0	0	0	0	0	0	0	0	0	0.269058	0	1853	1718	941	1972	1417	2440	1580	1977	1616	1066	1965	1943	1754	1016	2035	1451	2481	1657	2160	1676	1115
chr17_29496991_29496991-c.562del	chr17	29496989	29496991	29496991	29496991	1	0	0	0	0	0	0	11	0	0	0	0	0	0	0	0	0	0	0.66305	0	0	0	0	1854	1721	930	1977	1419	2445	1582	1983	1620	1066	1966	1944	1757	1005	2040	1452	2486	1659	2166	1676	1118
chr17_29496993_29496993-c.564del	chr17	29496991	29496993	29496993	29496993	1	12	0	0	0	0	1	22	13	10	1	0	0.469712	0	0	0	0	0.0290855	1.05545	0.452043	0.4491	0.0639826	0	1954	1820	1026	2135	1500	2594	1684	2114	1722	1150	2107	2044	1856	1101	2198	1533	2635	1761	2297	1778	1202
chr17_29496996_29496997-c.567_568del	chr17	29496994	29496997	29496996	29496997	2	0	0	0	0	0	0	0	0	0	0	5	0	0	0	0	0	0	0	0	0	0	0.212404	2131	1910	1078	2287	1620	2719	1819	2232	1852	1191	2320	2221	1946	1153	2350	1653	2760	1896	2415	1908	1240
chr17_29496997_29496997-c.568del	chr17	29496995	29496997	29496997	29496997	1	0	0	0	0	0	0	0	2	0	0	0	0	0	0	0	0	0	0	0.0826788	0	0	0	2151	1910	1072	2289	1634	2708	1813	2236	1845	1191	2314	2241	1946	1147	2352	1667	2749	1890	2419	1901	1240
chr17_29496999_29496999-c.570del	chr17	29496997	29496999	29496999	29496999	1	2	0	0	0	0	3	15	2	1	1	0	0.0797978	0	0	0	0	0.0986215	0.758534	0.0735511	0.0473759	0.0725056	0	2165	1908	1073	2293	1638	2701	1822	2262	1837	1191	2351	2255	1944	1148	2356	1671	2742	1899	2445	1893	1240
chr17_29497013_29508437-c.584_586delins2	chr17	29497011	29508437	29497013	29508437	11425	0	0	0	2	0	0	0	0	0	0	0	0	0	0	0.0854336	0	0	0	0	0	0	0	2122	1746	990	2278	1479	2595	1726	2160	1702	1133	2266	2212	1782	1065	2341	1512	2636	1803	2343	1758	1182
chr17_29497016_29508439-c.=	chr17	29497014	29508439	29497016	29508439	11424	1940	1610	925	2158	1333	2422	1549	2031	1592	1078	2136	0.974399	0.997922	0.977249	1.01695	0.97491	1.01579	0.942541	0.950964	0.998638	1.0055	1.02482	2097	1740	965	2275	1469	2588	1723	2158	1699	1132	2266	2187	1776	1040	2340	1502	2629	1800	2341	1755	1181
chr17_29497016_29527439-c.587_888del	chr17	29497014	29527439	29497016	29527439	30424	0	0	0	0	0	0	0	9	7	4	0	0	0	0	0	0	0	0	0.358043	0.371962	0.314093	0	2097	1740	965	2275	1469	2588	1723	2158	1699	1132	2266	2187	1776	1040	2340	1502	2629	1800	2341	1755	1181
chr17_29497017_29497017-c.586_587ins11423	chr17	29497015	29497017	29497017	29497017	1	0	0	0	0	0	0	0	0	1	0	0	0	0	0	0	0	0	0	0	0.06035	0	0	25	0	6	16	4	3	16	10	2	5	18	2055	1646	1006	2239	1370	2466	1642	2233	1657	1136
chr17_29497042_29497041-c.586_587ins11424	chr17	29497040	29497041	29497042	29497041	0	0	0	0	0	0	0	0	0	0	0	3	0	0	0	0	0	0	0	0	0	0	0.137174	22	0	0	11	1	2	16	10	1	5	17	2052	1646	1000	2234	1367	2465	1642	2233	1656	1136
chr17_29497042_29497042-c.586_587ins11423	chr17	29497040	29497042	29497042	29497042	1	20	0	0	11	1	2	2	5	0	4	0	0.859146	0	0	0.416335	0.0597361	0.0662982	0.0998598	0.185126	0	0.294235	0	22	0	0	11	1	2	16	10	1	5	17	2052	1646	1000	2234	1367	2465	1642	2233	1656	1136
chr17_29497043_29497042-c.586_587ins11424	chr17	29497041	29497042	29497043	29497042	0	1	0	0	0	0	0	0	0	0	1	3	0.0476596	0	0	0	0	0	0	0	0	0.0864215	0.135324	2	0	0	0	0	0	14	5	1	1	17	2052	1646	1000	2234	1367	2465	1642	2233	1656	1136
chr17_29497046_29497045-c.586_587ins11424	chr17	29497044	29497045	29497046	29497045	0	0	0	0	0	0	0	0	0	0	0	1	0	0	0	0	0	0	0	0	0	0	0.0457247	22	0	0	11	1	2	16	10	1	5	17	2052	1646	1000	2234	1367	2465	1642	2233	1656	1136
chr17_29497048_29497047-c.586_587ins11424	chr17	29497046	29497047	29497048	29497047	0	0	0	0	0	0	0	0	0	0	0	1	0	0	0	0	0	0	0	0	0	0	0.0457247	22	0	0	11	1	2	16	10	1	5	17	2052	1646	1000	2234	1367	2465	1642	2233	1656	1136
chr17_29497049_29497048-c.586_587ins11424	chr17	29497047	29497048	29497049	29497048	0	0	0	0	0	0	0	0	0	0	0	3	0	0	0	0	0	0	0	0	0	0	0.137174	22	0	0	11	1	2	16	10	1	5	17	2052	1646	1000	2234	1367	2465	1642	2233	1656	1136
chr17_29497059_29497059-c.586_587ins11423	chr17	29497057	29497059	29497059	29497059	1	0	0	0	0	0	0	0	4	0	0	0	0	0	0	0	0	0	0	0.179131	0	0	0	22	0	0	11	1	2	16	10	1	5	17	2052	1646	1000	2234	1367	2465	1642	2233	1656	1136
chr17_29497122_29497122-c.586_587ins11423	chr17	29497120	29497122	29497122	29497122	1	1	0	0	0	0	0	0	0	0	0	0	0.0492126	0	0	0	0	0	0	0	0	0	0	2	0	0	4	0	0	0	3	0	0	1	2032	1646	1000	2227	1366	2463	1626	2226	1655	1131
chr17_29497145_29497145-c.586_587ins11423	chr17	29497143	29497145	29497145	29497145	1	0	0	0	0	0	0	0	0	0	0	1	0	0	0	0	0	0	0	0	0	0	0.0460617	3	0	0	4	0	0	0	3	0	0	1	2033	1646	1000	2227	1366	2463	1626	2226	1655	1131
chr17_29497193_29497193-c.586_587ins11423	chr17	29497191	29497193	29497193	29497193	1	1	0	0	0	0	0	0	0	0	0	0	0.0492368	0	0	0	0	0	0	0	0	0	0	1	0	0	0	0	0	0	0	0	0	0	2031	1646	1000	2223	1366	2463	1626	2223	1655	1131
chr17_29497600_29702253-c.587_9537delins584	chr17	29497598	29702253	29497600	29702253	204654	0	0	0	0	0	1	0	0	0	0	0	0	0	0	0	0	0.0405844	0	0	0	0	0	0	0	0	0	0	1	0	0	0	0	0	2030	1646	1000	2223	1366	2464	1626	2223	1655	1131
chr17_29497716_29586047-c.587_4269delins702	chr17	29497714	29586047	29497716	29586047	88332	0	0	0	0	0	0	0	1	0	0	0	0	0	0	0	0	0	0	0.044964	0	0	0	0	0	0	0	0	0	0	1	0	0	0	2030	1646	1000	2223	1366	2464	1626	2224	1655	1131
chr17_29498177_29685748-c.587_8050delins1399	chr17	29498175	29685748	29498177	29685748	187572	0	1	0	0	0	0	0	0	0	0	0	0	0.0607165	0	0	0	0	0	0	0	0	0	0	1	0	0	0	0	0	0	0	0	0	2030	1647	1000	2223	1366	2464	1626	2224	1655	1131
chr17_29503319_29702628-c.587_9912delins6303	chr17	29503317	29702628	29503319	29702628	199310	0	0	0	0	0	0	0	0	0	0	1	0	0	0	0	0	0	0	0	0	0	0.0460617	0	0	0	0	0	0	0	0	0	0	1	2030	1647	1000	2223	1366	2464	1626	2224	1655	1131
chr17_29504754_29653081-c.587_5016delins7738	chr17	29504752	29653081	29504754	29653081	148328	0	0	0	0	0	0	0	0	0	0	1	0	0	0	0	0	0	0	0	0	0	0.0460405	0	0	0	0	0	0	0	0	0	0	1	2030	1647	1000	2223	1366	2464	1626	2224	1655	1131
chr17_29507334_29652877-c.587_4812delins10318	chr17	29507332	29652877	29507334	29652877	145544	0	0	0	0	0	0	0	0	0	0	1	0	0	0	0	0	0	0	0	0	0	0.0460193	0	0	0	0	0	0	0	0	0	0	1	2030	1647	1000	2223	1366	2464	1626	2224	1655	1131
chr17_29508183_29508183-c.586_587ins11423	chr17	29508181	29508183	29508183	29508183	1	0	0	0	0	0	0	0	0	1	0	0	0	0	0	0	0	0	0	0	0.0603865	0	0	0	0	0	0	0	0	0	0	1	0	0	2030	1647	1000	2223	1366	2464	1626	2224	1656	1131
chr17_29508327_29508327-c.586_587ins11423	chr17	29508325	29508327	29508327	29508327	1	0	0	0	1	0	0	0	0	0	0	0	0	0	0	0.0449438	0	0	0	0	0	0	0	0	0	0	2	1	0	0	0	0	1	0	2030	1647	1000	2225	1367	2464	1626	2224	1655	1132
chr17_29508359_29508359-c.586_587ins11423	chr17	29508357	29508359	29508359	29508359	1	0	0	0	0	0	0	0	0	0	1	0	0	0	0	0	0	0	0	0	0	0.0883392	0	0	0	0	2	1	0	0	0	0	1	0	2030	1647	1000	2225	1367	2464	1626	2224	1655	1132
chr17_29508415_29508415-c.586_587ins11423	chr17	29508413	29508415	29508415	29508415	1	0	0	0	2	0	0	0	0	0	0	0	0	0	0	0.0890869	0	0	0	0	0	0	0	2	4	0	22	16	23	0	0	1	6	0	2032	1651	1000	2245	1382	2487	1626	2224	1656	1137
chr17_29508420_29508420-c.586_587ins11423	chr17	29508418	29508420	29508420	29508420	1	0	0	0	0	2	0	0	0	0	0	0	0	0	0	0	0.144718	0	0	0	0	0	0	2	4	0	22	16	23	0	0	1	6	0	2032	1651	1000	2245	1382	2487	1626	2224	1656	1137
chr17_29508451_29508451-c.598del	chr17	29508449	29508451	29508451	29508451	1	0	1	0	0	0	0	0	0	0	0	0	0	0.0484027	0	0	0	0	0	0	0	0	0	2667	2058	1151	2679	1740	3118	2127	2628	1996	1307	2753	2671	2066	1186	2699	1755	3128	2135	2645	2005	1321
chr17_29508457_29508456-c.=	chr17	29508455	29508456	29508457	29508456	0	0	0	0	0	0	0	0	22	0	0	0	0	0	0	0	0	0	0	0.830189	0	0	0	2690	2059	1162	2701	1726	3059	2155	2633	2005	1305	2757	2694	2067	1197	2721	1741	3069	2163	2650	2014	1319
chr17_29508457_29508457-c.604del	chr17	29508455	29508457	29508457	29508457	1	0	0	0	0	2	0	0	0	0	0	0	0	0	0	0	0.114877	0	0	0	0	0	0	2690	2059	1162	2701	1726	3059	2155	2633	2005	1305	2757	2694	2067	1197	2721	1741	3069	2163	2650	2014	1319
chr17_29508461_29508461-c.608del	chr17	29508459	29508461	29508461	29508461	1	0	0	0	2	0	0	0	0	0	0	0	0	0	0	0.0732869	0	0	0	0	0	0	0	2683	2061	1161	2709	1682	3067	2157	2610	2004	1303	2752	2687	2069	1196	2729	1697	3077	2165	2627	2013	1317
chr17_29508464_29508464-c.611del	chr17	29508462	29508464	29508464	29508464	1	4	1	2	0	0	0	0	0	0	0	0	0.145865	0.0472338	0.165085	0	0	0	0	0	0	0	0	2680	2044	1153	2729	1726	3065	2136	2652	2005	1323	2791	2684	2052	1188	2749	1741	3075	2144	2669	2014	1337
chr17_29508465_29508465-c.612del	chr17	29508463	29508465	29508465	29508465	1	2	18	2	43	11	10	4	0	3	0	1	0.0536942	0.689482	0.12149	1.27131	0.47035	0.239018	0.134417	0	0.108009	0	0.0257003	2653	1974	1147	2689	1725	3034	2135	2639	1986	1318	2753	2661	1983	1184	2709	1740	3044	2143	2656	1995	1332
chr17_29508465_29508466-c.612_613del	chr17	29508463	29508466	29508465	29508466	2	0	4	0	0	3	0	0	0	0	0	0	0	0.198296	0	0	0.169005	0	0	0	0	0	0	2653	1974	1147	2689	1725	3034	2135	2639	1986	1318	2753	2661	1983	1184	2709	1740	3044	2143	2656	1995	1332
chr17_29508467_29508466-c.=	chr17	29508465	29508466	29508467	29508466	0	0	0	0	0	0	0	0	0	15	0	0	0	0	0	0	0	0	0	0	0.758342	0	0	2652	1944	1137	2692	1710	3016	2133	2641	1969	1311	2781	2656	1956	1172	2712	1728	3026	2141	2658	1978	1325
chr17_29508468_29508467-c.=	chr17	29508466	29508467	29508468	29508467	0	0	1	0	0	0	0	0	0	0	0	0	0	0.0509944	0	0	0	0	0	0	0	0	0	2651	1953	1139	2689	1724	3017	2147	2641	1969	1295	2814	2655	1961	1174	2709	1739	3027	2155	2658	1978	1309
chr17_29508468_29508468-c.615del	chr17	29508466	29508468	29508468	29508468	1	0	0	0	0	0	0	5	0	0	0	14	0	0	0	0	0	0	0.221093	0	0	0	0.48297	2651	1953	1139	2689	1724	3017	2147	2641	1969	1295	2814	2655	1961	1174	2709	1739	3027	2155	2658	1978	1309
chr17_29508469_29508468-c.=	chr17	29508467	29508468	29508469	29508468	0	0	0	0	0	0	0	0	0	0	0	1	0	0	0	0	0	0	0	0	0	0	0.0352609	2651	1955	1140	2710	1723	3016	2145	2636	1969	1308	2803	2655	1963	1175	2730	1738	3026	2158	2653	1978	1322
chr17_29508469_29508469-c.616del	chr17	29508467	29508469	29508469	29508469	1	0	6	0	0	0	2	0	14	24	1	0	0	0.257225	0	0	0	0.0545223	0	0.452548	1.10555	0.0624488	0	2651	1955	1140	2710	1723	3016	2145	2636	1969	1308	2803	2655	1963	1175	2730	1738	3026	2158	2653	1978	1322
chr17_29508470_29508471-c.617_618del	chr17	29508468	29508471	29508470	29508471	2	0	0	0	0	0	0	0	0	1	10	0	0	0	0	0	0	0	0	0	0.0469841	0.761843	0	2609	1968	1136	2710	1708	3010	2146	2604	1944	1291	2778	2613	1982	1171	2730	1723	3022	2154	2635	1977	1306
chr17_29508471_29508470-c.=	chr17	29508469	29508470	29508471	29508470	0	0	0	0	0	0	0	0	0	0	0	2	0	0	0	0	0	0	0	0	0	0	0.0715308	2608	1997	1136	2722	1708	3013	2145	2619	1963	1279	2777	2612	2005	1171	2742	1723	3023	2153	2636	1973	1303
chr17_29508471_29508471-c.618del	chr17	29508469	29508471	29508471	29508471	1	4	9	0	8	15	25	0	0	0	6	0	0.118725	0.356169	0	0.228649	0.714684	0.676487	0	0	0	0.365708	0	2608	1997	1136	2722	1708	3013	2145	2619	1963	1279	2777	2612	2005	1171	2742	1723	3023	2153	2636	1973	1303
chr17_29508472_29508471-c.=	chr17	29508470	29508471	29508472	29508471	0	0	0	0	0	0	0	21	0	0	0	10	0	0	0	0	0	0	0.934395	0	0	0	0.325398	2604	1987	1137	2715	1693	2986	2162	2619	1975	1273	2783	2612	2004	1172	2743	1723	3021	2170	2636	1985	1303
chr17_29508473_29508472-c.=	chr17	29508471	29508472	29508473	29508472	0	0	0	0	0	0	0	0	0	0	0	9	0	0	0	0	0	0	0	0	0	0	0.321085	2586	1986	1130	2723	1691	3010	2161	2617	1976	1281	2784	2590	1994	1165	2743	1706	3020	2169	2634	1985	1295
chr17_29508473_29508473-c.620del	chr17	29508471	29508473	29508473	29508473	1	8	6	0	13	0	0	0	0	21	0	0	0.261038	0.254125	0	0.406192	0	0	0	0	0.954494	0	0	2586	1986	1130	2723	1691	3010	2161	2617	1976	1281	2784	2590	1994	1165	2743	1706	3020	2169	2634	1985	1295
chr17_29508474_29508473-c.=	chr17	29508472	29508473	29508474	29508473	0	9	0	0	0	0	0	1	0	0	0	0	0.34818	0	0	0	0	0	0.0445666	0	0	0	0	2561	1980	1130	2684	1684	3003	2160	2620	1941	1280	2772	2573	1994	1165	2717	1699	3013	2168	2637	1971	1294
chr17_29508475_29508475-c.622del	chr17	29508473	29508475	29508475	29508475	1	0	0	0	0	0	0	0	0	0	0	3	0	0	0	0	0	0	0	0	0	0	0.107411	2568	1986	1130	2699	1681	3002	2161	2619	1962	1279	2774	2572	1994	1165	2719	1696	3012	2169	2636	1971	1293
chr17_29508476_29508475-c.=	chr17	29508474	29508475	29508476	29508475	0	0	0	0	0	0	0	0	0	0	0	1	0	0	0	0	0	0	0	0	0	0	0.0356252	2570	1985	1123	2712	1680	3001	2161	2624	1973	1279	2785	2574	1993	1158	2732	1695	3011	2169	2641	1982	1293
chr17_29508476_29508476-c.623del	chr17	29508474	29508476	29508476	29508476	1	0	0	0	18	7	0	0	0	22	0	0	0	0	0	0.571778	0.350909	0	0	0	1.00253	0	0	2570	1985	1123	2712	1680	3001	2161	2624	1973	1279	2785	2574	1993	1158	2732	1695	3011	2169	2641	1982	1293
chr17_29508477_29508476-c.=	chr17	29508475	29508476	29508477	29508476	0	0	0	0	0	0	0	0	0	0	0	1	0	0	0	0	0	0	0	0	0	0	0.035524	2589	1980	1123	2687	1690	3006	2161	2624	1962	1279	2796	2593	1988	1158	2725	1712	3016	2169	2641	1993	1293
chr17_29508478_29508478-c.625del	chr17	29508476	29508478	29508478	29508478	1	0	0	0	0	0	2	0	10	0	0	0	0	0	0	0	0	0.0638505	0	0.376294	0	0	0	2587	2006	1121	2706	1697	3008	2167	2623	1985	1283	2793	2591	2014	1156	2726	1712	3018	2175	2640	1994	1297
chr17_29508479_29508479-c.626del	chr17	29508477	29508479	29508479	29508479	1	0	0	0	0	0	0	0	4	0	0	0	0	0	0	0	0	0	0	0.151172	0	0	0	2583	1986	1121	2720	1697	3018	2182	2619	1996	1284	2773	2587	1994	1156	2740	1712	3030	2190	2646	2005	1298
chr17_29508480_29508479-c.=	chr17	29508478	29508479	29508480	29508479	0	0	0	0	0	0	0	0	0	4	0	0	0	0	0	0	0	0	0	0	0.202532	0	0	2557	1948	1135	2684	1684	3005	2168	2617	1966	1282	2721	2561	1956	1170	2704	1699	3015	2176	2638	1975	1296
chr17_29508481_29508481-c.628del	chr17	29508479	29508481	29508481	29508481	1	12	1	0	0	0	3	12	2	0	0	0	0.434732	0.0457115	0	0	0	0.089291	0.515616	0.0681275	0	0	0	2557	1946	1136	2687	1697	3004	2168	2611	1966	1283	2729	2561	1954	1171	2707	1712	3014	2176	2628	1975	1297
chr17_29508481_29508482-c.628_629del	chr17	29508479	29508482	29508481	29508482	2	0	0	0	0	0	45	0	0	0	0	0	0	0	0	0	0	1.49303	0	0	0	0	0	2557	1946	1136	2687	1697	3004	2168	2611	1966	1283	2729	2561	1954	1171	2707	1712	3014	2176	2628	1975	1297
chr17_29508482_29508483-c.629_630del	chr17	29508480	29508483	29508482	29508483	2	0	0	0	0	3	2	0	0	0	0	0	0	0	0	0	0.174277	0.0655172	0	0	0	0	0	2545	1936	1121	2683	1695	2942	2139	2600	1960	1273	2727	2561	1945	1156	2703	1710	3000	2159	2619	1969	1287
chr17_29508483_29508482-c.=	chr17	29508481	29508482	29508483	29508482	0	0	0	0	0	0	2	0	0	1	0	1	0	0	0	0	0	0.0658487	0	0	0.0502958	0	0.0359946	2507	1937	1121	2680	1694	2954	2159	2602	1959	1277	2727	2511	1945	1156	2700	1712	3011	2167	2619	1968	1291
chr17_29508483_29508483-c.630del	chr17	29508481	29508483	29508483	29508483	1	0	8	0	0	3	0	0	0	0	0	0	0	0.404228	0	0	0.168311	0	0	0	0	0	0	2507	1937	1121	2680	1694	2954	2159	2602	1959	1277	2727	2511	1945	1156	2700	1712	3011	2167	2619	1968	1291
chr17_29508484_29508484-c.631del	chr17	29508482	29508484	29508484	29508484	1	0	0	0	0	0	0	0	0	4	0	4	0	0	0	0	0	0	0	0	0.200547	0	0.142295	2513	1942	1121	2697	1712	3002	2159	2616	1957	1275	2736	2517	1958	1156	2717	1733	3014	2167	2633	1966	1289
chr17_29508488_29612139-c.635_4772delins40698	chr17	29508486	29612139	29508488	29612139	103652	0	0	0	0	0	0	0	1	0	0	0	0	0	0	0	0	0	0	0.0388651	0	0	0	2504	1906	1113	2669	1679	2980	2153	2556	1905	1272	2764	2508	1914	1148	2689	1694	2990	2161	2573	1914	1286
chr17_29508492_29508492-c.639del	chr17	29508490	29508492	29508492	29508492	1	0	0	0	0	0	0	0	1	0	0	0	0	0	0	0	0	0	0	0.0394789	0	0	0	2446	1860	1078	2636	1674	2949	2150	2515	1885	1283	2757	2450	1868	1113	2656	1689	2959	2158	2533	1894	1297
chr17_29508501_29508501-c.648del	chr17	29508499	29508501	29508501	29508501	1	0	1	0	1	0	0	0	0	0	0	0	0	0.0550659	0	0.0385167	0	0	0	0	0	0	0	2375	1801	1073	2562	1601	2893	2111	2472	1814	1255	2674	2379	1809	1108	2582	1616	2903	2119	2490	1823	1269
chr17_29508503_29508503-c.650del	chr17	29508501	29508503	29508503	29508503	1	2	0	0	0	0	0	0	0	0	0	0	0.0950302	0	0	0	0	0	0	0	0	0	0	2070	1568	839	2159	1385	2396	1841	2173	1591	981	2355	2074	1576	874	2179	1400	2406	1849	2191	1600	995
chr17_29508505_29508725-c.652_654delins2	chr17	29508503	29508725	29508505	29508725	221	2	2	0	0	0	4	1	1	0	0	0	0.0926687	0.120596	0	0	0	0.159016	0.0520853	0.043092	0	0	0	2040	1567	834	2156	1380	2388	1803	2169	1589	971	2353	2044	1575	869	2176	1395	2398	1811	2187	1598	985
chr17_29508507_29508727-c.654del	chr17	29508505	29508727	29508507	29508727	221	0	0	0	0	0	0	0	0	2	0	0	0	0	0	0	0	0	0	0	0.123369	0	0	2037	1561	830	2153	1377	2360	1790	2141	1585	970	2349	2043	1571	865	2173	1392	2374	1799	2160	1594	984
chr17_29508508_29508727-c.=	chr17	29508506	29508727	29508508	29508727	220	1718	1339	690	1805	1174	1969	1527	1753	1328	793	1976	1.00456	1.01748	0.947962	0.988276	1.00451	0.986477	1.01249	0.963897	0.99293	0.95604	0.993094	2028	1557	825	2149	1375	2356	1786	2136	1578	968	2345	2034	1567	860	2169	1390	2370	1795	2155	1589	982
chr17_29508604_29508604-c.654_655ins219	chr17	29508602	29508604	29508604	29508604	1	0	0	0	0	0	1	0	0	0	0	0	0	0	0	0	0	0.0475037	0	0	0	0	0	1	1	0	0	0	1	0	0	0	0	0	1725	1350	725	1825	1189	1984	1536	1772	1339	807
chr17_29508689_29508689-c.654_655ins219	chr17	29508687	29508689	29508689	29508689	1	0	2	0	0	0	0	0	0	0	0	0	0	0.139522	0	0	0	0	0	0	0	0	0	0	2	0	1	0	1	0	10	0	0	8	1724	1351	725	1826	1189	1984	1536	1782	1339	807
chr17_29508717_29508717-c.654_655ins219	chr17	29508715	29508717	29508717	29508717	1	0	0	0	1	0	0	0	0	0	0	0	0	0	0	0.0515858	0	0	0	0	0	0	0	7	2	0	2	0	1	0	20	0	0	8	1731	1351	725	1827	1189	1984	1536	1792	1339	807
chr17_29508741_29508741-c.668del	chr17	29508739	29508741	29508741	29508741	1	0	0	0	0	0	1	0	0	0	0	0	0	0	0	0	0	0.042549	0	0	0	0	0	2149	1611	907	2183	1368	2326	1842	2187	1540	1032	2344	2153	1619	942	2203	1383	2336	1850	2205	1549	1046
chr17_29508747_29508747-c.674del	chr17	29508745	29508747	29508747	29508747	1	0	0	0	0	1	0	0	0	0	0	0	0	0	0	0	0.0830149	0	0	0	0	0	0	1837	1324	789	1783	1147	1962	1546	1854	1269	850	1928	1841	1332	824	1803	1162	1972	1554	1872	1278	864
chr17_29508750_29687295-c.677_8097delins209	chr17	29508748	29687295	29508750	29687295	178546	0	0	0	0	0	1	0	0	0	0	0	0	0	0	0	0	0.0477113	0	0	0	0	0	1837	1341	779	1783	1146	2012	1584	1885	1273	862	1939	1841	1349	814	1803	1161	2022	1592	1903	1282	876
chr17_29508751_29508751-c.678del	chr17	29508749	29508751	29508751	29508751	1	0	1	0	0	0	0	0	0	0	0	0	0	0.0714182	0	0	0	0	0	0	0	0	0	1837	1343	780	1787	1146	2019	1588	1885	1273	862	1951	1841	1351	815	1807	1161	2030	1596	1903	1282	876
chr17_29508758_29508758-c.685del	chr17	29508756	29508758	29508758	29508758	1	0	0	0	0	0	1	0	0	0	0	0	0	0	0	0	0	0.0471717	0	0	0	0	0	1836	1344	799	1804	1136	2027	1599	1849	1268	814	2017	1840	1352	834	1824	1151	2038	1607	1867	1277	828
chr17_29508759_29508759-c.686del	chr17	29508757	29508759	29508759	29508759	1	0	0	0	0	0	9	0	0	0	0	0	0	0	0	0	0	0.424754	0	0	0	0	0	1833	1344	799	1802	1135	2025	1585	1848	1264	814	2008	1837	1352	834	1822	1150	2037	1593	1866	1273	828
chr17_29508761_29508761-c.688del	chr17	29508759	29508761	29508761	29508761	1	0	0	0	0	1	0	0	0	0	0	0	0	0	0	0	0.0859686	0	0	0	0	0	0	1793	1342	799	1756	1106	1995	1576	1824	1236	832	2024	1797	1350	834	1776	1121	2006	1584	1842	1245	846
chr17_29508762_29508762-c.689del	chr17	29508760	29508762	29508762	29508762	1	0	0	0	0	35	0	0	0	0	0	0	0	0	0	0	2.99791	0	0	0	0	0	0	1805	1339	799	1737	1110	1969	1577	1821	1239	838	2042	1809	1347	834	1757	1126	1980	1585	1839	1248	852
chr17_29508764_29508764-c.691del	chr17	29508762	29508764	29508764	29508764	1	0	4	0	0	3	2	0	0	0	0	0	0	0.273488	0	0	0.247822	0.0922471	0	0	0	0	0	1778	1351	788	1758	1107	1968	1583	1803	1238	831	2037	1782	1359	823	1778	1122	1979	1591	1821	1247	845
chr17_29508769_29508769-c.696del	chr17	29508767	29508769	29508769	29508769	1	0	0	0	1	0	0	0	0	0	0	0	0	0	0	0.054562	0	0	0	0	0	0	0	1740	1331	769	1735	1096	1945	1578	1782	1238	816	2041	1744	1339	804	1755	1111	1956	1586	1800	1247	830
chr17_29508769_29508770-c.696_697del	chr17	29508767	29508770	29508769	29508770	2	0	0	3	0	0	0	0	0	0	0	0	0	0	0.364852	0	0	0	0	0	0	0	0	1740	1331	769	1735	1096	1945	1578	1782	1238	816	2041	1744	1339	804	1755	1111	1956	1586	1800	1247	830
chr17_29508773_29508772-c.=	chr17	29508771	29508772	29508773	29508772	0	1	0	0	0	0	0	0	0	0	0	0	0.0564869	0	0	0	0	0	0	0	0	0	0	1679	1309	763	1641	1083	1913	1528	1758	1184	772	1975	1683	1317	798	1661	1098	1924	1536	1776	1193	786
chr17_29508773_29508773-c.700del	chr17	29508771	29508773	29508773	29508773	1	0	8	0	0	0	0	0	0	0	0	0	0	0.577479	0	0	0	0	0	0	0	0	0	1679	1309	763	1641	1083	1913	1528	1758	1184	772	1975	1683	1317	798	1661	1098	1924	1536	1776	1193	786
chr17_29508784_29508783-c.=	chr17	29508782	29508783	29508784	29508783	0	0	0	0	0	1	0	0	0	0	0	0	0	0	0	0	0.0853646	0	0	0	0	0	0	1394	1068	618	1336	1030	1520	1339	1326	936	596	1635	1398	1076	653	1356	1045	1531	1347	1344	945	610
chr17_29508784_29508784-c.711del	chr17	29508782	29508784	29508784	29508784	1	0	0	0	0	1	0	0	0	2	0	0	0	0	0	0	0.0837837	0	0	0	0.188048	0	0	1394	1068	618	1336	1030	1520	1339	1326	936	596	1635	1398	1076	653	1356	1045	1531	1347	1344	945	610
chr17_29508800_29509563-c.727_768del	chr17	29508798	29509563	29508800	29509563	764	0	0	0	1	0	0	0	0	0	0	0	0	0	0	0.0712519	0	0	0	0	0	0	0	1128	865	507	1140	743	1249	1068	1217	723	673	1153	1132	873	542	1160	758	1260	1076	1235	732	687
chr17_29508804_29509525-c.=	chr17	29508802	29509525	29508804	29509525	722	930	666	422	932	583	1035	787	1060	585	601	948	1.02752	0.888087	0.952703	1.00227	0.985553	1.02711	0.945823	1.04003	1.00273	1.00222	0.97397	993	806	445	1001	631	1099	901	1106	629	642	1048	997	814	480	1022	646	1110	909	1124	638	656
chr17_29508804_29509630-c.731_835del	chr17	29508802	29509630	29508804	29509630	827	0	0	0	0	0	0	15	0	0	0	0	0	0	0	0	0	0	1.27746	0	0	0	0	993	806	445	1001	631	1099	901	1106	629	642	1048	997	814	480	1022	646	1110	909	1124	638	656
chr17_29508840_29652827-c.731_4772delins46	chr17	29508838	29652827	29508840	29652827	143988	0	0	0	0	0	0	0	0	0	1	0	0	0	0	0	0	0	0	0	0	0.120793	0	0	0	0	0	0	0	0	0	0	1	0	934	674	457	953	598	1046	810	1078	594	616
chr17_29509199_29509525-c.730_731ins395	chr17	29509197	29509525	29509199	29509525	327	0	0	17	0	0	0	0	0	0	0	0	0	0	2.76986	0	0	0	0	0	0	0	0	0	0	17	0	0	0	0	0	0	0	0	934	674	474	953	598	1046	810	1078	594	616
chr17_29509443_29509443-c.730_731ins721	chr17	29509441	29509443	29509443	29509443	1	1	0	0	0	0	0	0	0	0	0	0	0.077311	0	0	0	0	0	0	0	0	0	0	1	0	0	0	0	0	0	0	0	0	0	935	674	474	953	598	1046	810	1078	594	616
chr17_29509543_29509543-c.748del	chr17	29509541	29509543	29509543	29509543	1	1	0	0	0	0	0	0	0	0	0	0	0.078068	0	0	0	0	0	0	0	0	0	0	918	663	439	917	574	1026	774	1039	583	605	954	922	671	474	938	589	1037	797	1057	592	620
chr17_29509551_29509551-c.756del	chr17	29509549	29509551	29509551	29509551	1	0	0	0	0	0	0	0	0	1	0	0	0	0	0	0	0	0	0	0	0.12401	0	0	895	645	419	896	575	998	735	1005	582	604	936	899	653	454	917	590	1009	758	1023	591	619
chr17_29509553_29509553-c.758del	chr17	29509551	29509553	29509553	29509553	1	1	1	0	0	0	1	0	0	0	0	1	0.0765006	0.105719	0	0	0	0.0686799	0	0	0	0	0.0723796	900	663	418	896	575	989	735	1005	581	604	933	904	671	453	917	590	1000	758	1023	590	619
chr17_29509554_29509554-c.759del	chr17	29509552	29509554	29509554	29509554	1	0	0	0	9	0	10	0	18	0	0	2	0	0	0	0.57096	0	0.5792	0	1.06949	0	0	0.118734	898	660	418	895	565	988	735	1002	578	586	916	903	669	453	916	580	1000	758	1020	587	601
chr17_29509555_29509554-c.=	chr17	29509553	29509554	29509555	29509554	0	0	0	0	0	0	0	3	0	0	0	0	0	0	0	0	0	0	0.284692	0	0	0	0	888	651	440	872	545	980	726	948	578	595	892	892	659	475	902	560	1001	749	984	587	610
chr17_29509555_29509556-c.760_761del	chr17	29509553	29509556	29509555	29509556	2	0	0	0	0	1	0	0	0	0	0	0	0	0	0	0	0.130469	0	0	0	0	0	0	888	651	440	872	545	980	726	948	578	595	892	892	659	475	902	560	1001	749	984	587	610
chr17_29509556_29509555-c.=	chr17	29509554	29509555	29509556	29509555	0	0	0	0	0	0	0	0	0	0	0	11	0	0	0	0	0	0	0	0	0	0	0.839519	888	651	439	880	534	1002	720	955	565	608	895	892	659	474	901	550	1013	743	973	574	623
chr17_29509556_29509556-c.761del	chr17	29509554	29509556	29509556	29509556	1	20	6	0	8	0	10	0	0	6	0	0	1.23637	0.47533	0	0.455381	0	0.506623	0	0	0.554747	0	0	888	651	439	880	534	1002	720	955	565	608	895	892	659	474	901	550	1013	743	973	574	623
chr17_29509556_29509557-c.761_762del	chr17	29509554	29509557	29509556	29509557	2	0	0	0	0	1	0	0	0	0	6	0	0	0	0	0	0.123794	0	0	0	0	0.683813	0	888	651	439	880	534	1002	720	955	565	608	895	892	659	474	901	550	1013	743	973	574	623
chr17_29509557_29509557-c.762del	chr17	29509555	29509557	29509557	29509557	1	0	0	0	10	0	7	0	2	0	0	0	0	0	0	0.727656	0	0.436959	0	0.126537	0	0	0	864	647	439	871	535	994	720	955	559	595	863	888	661	474	900	552	1015	743	973	574	616
chr17_29509557_29509558-c.762_763del	chr17	29509555	29509558	29509557	29509558	2	0	0	0	0	0	0	0	0	7	0	0	0	0	0	0	0	0	0	0	0.881203	0	0	864	647	439	871	535	994	720	955	559	595	863	888	661	474	900	552	1015	743	973	574	616
chr17_29509557_29509560-c.762_765del	chr17	29509555	29509560	29509557	29509560	4	8	0	0	0	0	0	0	0	0	0	0	0.62733	0	0	0	0	0	0	0	0	0	0	864	647	439	871	535	994	720	955	559	595	863	888	661	474	900	552	1015	743	973	574	616
chr17_29509560_29509560-c.765del	chr17	29509558	29509560	29509560	29509560	1	0	0	0	0	0	0	1	0	0	0	24	0	0	0	0	0	0	0.0816743	0	0	0	1.86751	931	679	488	908	584	1048	738	999	576	628	910	943	687	523	929	599	1059	761	1017	585	643
chr17_29509563_29556044-c.768_2411del	chr17	29509561	29556044	29509563	29556044	46482	0	0	0	0	0	0	0	0	0	0	6	0	0	0	0	0	0	0	0	0	0	0.445519	1065	696	545	944	654	1132	811	1082	619	645	1022	1069	704	580	965	669	1143	834	1100	628	660
chr17_29509565_29509564-c.=	chr17	29509563	29509564	29509565	29509564	0	0	0	0	0	0	0	0	2	0	0	0	0	0	0	0	0	0	0	0.1404	0	0	0	1071	701	561	950	679	1136	832	1099	610	675	1008	1075	709	596	970	694	1147	855	1117	619	690
chr17_29509566_29509565-c.=	chr17	29509564	29509565	29509566	29509565	0	0	0	0	0	0	0	0	1	0	0	0	0	0	0	0	0	0	0	0.0705778	0	0	0	1072	704	561	950	678	1150	841	1100	636	675	1013	1076	712	596	970	693	1161	864	1118	645	690
chr17_29509567_29509567-c.772del	chr17	29509565	29509567	29509567	29509567	1	0	0	0	0	0	0	0	0	0	0	1	0	0	0	0	0	0	0	0	0	0	0.0770243	1072	704	561	939	692	1151	838	1097	639	675	1001	1076	712	596	959	707	1162	861	1115	648	690
chr17_29509568_29509568-c.773del	chr17	29509566	29509568	29509568	29509568	1	0	0	0	2	0	1	0	0	0	0	0	0	0	0	0.16389	0	0.0684852	0	0	0	0	0	1087	707	562	941	692	1125	838	1105	638	675	1000	1091	715	597	961	707	1136	861	1123	647	690
chr17_29509574_29509574-c.779del	chr17	29509572	29509574	29509574	29509574	1	0	0	1	1	0	0	0	0	0	0	0	0	0	0.142606	0.08709	0	0	0	0	0	0	0	1114	702	543	882	724	1111	835	1176	630	721	1030	1118	710	578	902	738	1122	858	1194	639	736
chr17_29509575_29509574-c.=	chr17	29509573	29509574	29509575	29509574	0	4	0	0	0	1	0	0	0	0	0	0	0.279212	0	0	0	0.106391	0	0	0	0	0	0	1120	703	543	881	728	1129	843	1230	633	727	1039	1124	711	579	902	742	1140	866	1248	642	742
chr17_29509576_29509576-c.781del	chr17	29509574	29509576	29509576	29509576	1	0	0	0	0	0	0	0	0	0	0	2	0	0	0	0	0	0	0	0	0	0	0.147735	1093	734	548	893	720	1132	846	1236	657	731	1060	1097	742	583	913	734	1143	869	1254	666	746
chr17_29509579_29509578-c.=	chr17	29509577	29509578	29509579	29509578	0	0	0	0	0	0	0	9	0	0	0	0	0	0	0	0	0	0	0.806945	0	0	0	0	1131	734	545	888	726	1167	875	1243	634	719	1022	1135	742	580	908	740	1178	898	1261	643	734
chr17_29509579_29509579-c.784del	chr17	29509577	29509579	29509579	29509579	1	0	13	0	0	0	0	0	0	0	0	0	0	1.43406	0	0	0	0	0	0	0	0	0	1131	734	545	888	726	1167	875	1243	634	719	1022	1135	742	580	908	740	1178	898	1261	643	734
chr17_29509580_29509580-c.785del	chr17	29509578	29509580	29509580	29509580	1	12	12	0	0	0	19	5	0	0	0	0	0.649581	1.02917	0	0	0	1.02911	0.33547	0	0	0	0	1138	737	544	916	721	1171	876	1242	639	731	1023	1142	758	579	936	735	1182	899	1260	648	746
chr17_29509581_29509581-c.786del	chr17	29509579	29509581	29509581	29509581	1	0	0	0	0	0	0	0	0	0	0	1	0	0	0	0	0	0	0	0	0	0	0.0769515	1128	742	547	943	721	1151	876	1250	638	730	1024	1144	762	582	963	735	1181	904	1268	647	745
chr17_29509582_29509582-c.787del	chr17	29509580	29509582	29509582	29509582	1	0	0	0	1	0	4	0	0	0	0	1	0	0	0	0.0807157	0	0.272917	0	0	0	0	0.0744313	1140	760	536	943	721	1147	884	1252	637	704	1015	1144	768	571	963	735	1158	907	1270	646	719
chr17_29509582_29509583-c.787_788del	chr17	29509580	29509583	29509582	29509583	2	1	0	0	10	0	1	0	0	0	0	10	0.0601112	0	0	0.765892	0	0.0593801	0	0	0	0	0.702788	1140	760	536	943	721	1147	884	1252	637	704	1015	1144	768	571	963	735	1158	907	1270	646	719
chr17_29509584_29509583-c.=	chr17	29509582	29509583	29509584	29509583	0	1	0	0	0	0	0	0	0	0	0	0	0.0706216	0	0	0	0	0	0	0	0	0	0	1137	746	550	945	734	1151	891	1246	637	702	1009	1142	754	585	975	748	1163	914	1264	646	717
chr17_29509584_29509585-c.789_790del	chr17	29509582	29509585	29509584	29509585	2	0	0	0	0	0	0	1	0	1	0	0	0	0	0	0	0	0	0.0877254	0	0.128636	0	0	1137	746	550	945	734	1151	891	1246	637	702	1009	1142	754	585	975	748	1163	914	1264	646	717
chr17_29509585_29509584-c.=	chr17	29509583	29509584	29509585	29509584	0	0	0	0	0	6	0	0	0	0	0	0	0	0	0	0	0.663334	0	0	0	0	0	0	1119	757	550	946	732	1144	890	1233	628	698	1045	1123	765	585	966	746	1155	914	1251	638	713
chr17_29509585_29509585-c.790del	chr17	29509583	29509585	29509585	29509585	1	0	5	0	0	0	2	0	0	0	0	11	0	0.489266	0	0	0	0.12281	0	0	0	0	0.776172	1119	757	550	946	732	1144	890	1233	628	698	1045	1123	765	585	966	746	1155	914	1251	638	713
chr17_29509585_29509586-c.790_791del	chr17	29509583	29509586	29509585	29509586	2	0	0	0	0	0	1	0	0	0	0	11	0	0	0	0	0	0.0643803	0	0	0	0	0.821985	1119	757	550	946	732	1144	890	1233	628	698	1045	1123	765	585	966	746	1155	914	1251	638	713
chr17_29509586_29509587-c.791_792del	chr17	29509584	29509587	29509586	29509587	2	0	0	0	6	0	0	0	0	0	0	0	0	0	0	0.502608	0	0	0	0	0	0	0	1111	753	550	946	732	1141	914	1243	629	698	1023	1115	766	585	966	746	1155	938	1261	639	713
chr17_29509587_29509587-c.792del	chr17	29509585	29509587	29509587	29509587	1	0	0	0	0	0	0	0	0	1	0	0	0	0	0	0	0	0	0	0	0.131564	0	0	1108	760	550	939	732	1122	916	1227	630	698	1016	1112	768	585	965	746	1134	939	1245	639	713
chr17_29509588_29509588-c.793del	chr17	29509586	29509588	29509588	29509588	1	0	0	1	0	0	22	0	0	0	0	0	0	0	0.124578	0	0	1.55984	0	0	0	0	0	1100	761	552	930	732	1118	926	1226	641	711	1027	1104	769	587	956	746	1129	949	1244	651	726
chr17_29509589_29509589-c.794del	chr17	29509587	29509589	29509589	29509589	1	0	0	0	1	0	0	0	0	0	0	0	0	0	0	0.0866567	0	0	0	0	0	0	0	1094	758	574	928	732	1096	936	1225	652	722	1038	1098	766	610	948	746	1129	959	1243	661	737
chr17_29509589_29509590-c.794_795del	chr17	29509587	29509590	29509589	29509590	2	0	0	0	0	1	0	0	0	0	0	0	0	0	0	0	0.112414	0	0	0	0	0	0	1094	758	574	928	732	1096	936	1225	652	722	1038	1098	766	610	948	746	1129	959	1243	661	737
chr17_29509591_29509591-c.796del	chr17	29509589	29509591	29509591	29509591	1	59	0	20	0	0	0	0	0	0	43	0	2.72291	0	1.53852	0	0	0	0	0	0	2.81963	0	777	527	398	636	635	957	684	973	540	544	765	781	535	433	656	650	968	707	991	549	559
chr17_29509591_29509592-c.796_797del	chr17	29509589	29509592	29509591	29509592	2	0	0	0	0	0	0	0	0	0	0	5	0	0	0	0	0	0	0	0	0	0	0.407547	777	527	398	636	635	957	684	973	540	544	765	781	535	433	656	650	968	707	991	549	559
chr17_29509592_29509591-c.=	chr17	29509590	29509591	29509592	29509591	0	2	3	0	0	0	0	0	0	0	0	0	0.159577	0.356185	0	0	0	0	0	0	0	0	0	718	542	376	653	636	958	673	963	546	501	728	781	550	431	673	650	969	696	981	555	559
chr17_29509592_29509592-c.797del	chr17	29509590	29509592	29509592	29509592	1	2	0	0	6	8	0	3	1	16	0	8	0.115989	0	0	0.418853	0.58873	0	0.197875	0.0454418	1.51321	0	0.496688	718	542	376	653	636	958	673	963	546	501	728	781	550	431	673	650	969	696	981	555	559
chr17_29509593_29509592-c.=	chr17	29509591	29509592	29509593	29509592	0	1	0	0	0	0	0	0	0	0	0	0	0.0817351	0	0	0	0	0	0	0	0	0	0	780	542	392	647	628	957	650	940	531	550	722	786	550	427	673	650	968	676	959	556	565
chr17_29509594_29509593-c.=	chr17	29509592	29509593	29509594	29509593	0	31	0	0	0	0	0	0	0	0	0	0	2.56347	0	0	0	0	0	0	0	0	0	0	777	542	391	663	636	930	657	948	538	583	743	781	550	426	683	650	941	680	966	547	598
chr17_29509595_29509595-c.800del	chr17	29509593	29509595	29509595	29509595	1	10	0	24	8	1	14	5	4	6	1	0	0.47991	0	2.66289	0.445903	0.0566669	0.568812	0.276257	0.151796	0.421902	0.0618431	0	790	542	392	665	636	930	657	949	538	583	745	794	550	427	685	650	941	680	967	547	598
chr17_29509596_29509595-c.=	chr17	29509594	29509595	29509596	29509595	0	0	4	0	0	0	0	0	0	0	0	25	0	0.398907	0	0	0	0	0	0	0	0	2.03009	759	542	385	650	635	903	652	945	543	583	740	773	550	444	678	650	928	680	967	558	599
chr17_29509597_29509597-c.802del	chr17	29509595	29509597	29509597	29509597	1	3	5	0	0	0	0	0	1	0	12	1	0.210707	0.507105	0	0	0	0	0	0.054475	0	1.21018	0.0707245	767	553	415	658	636	907	657	950	549	584	731	771	561	450	678	650	918	680	968	558	599
chr17_29509604_29509604-c.809del	chr17	29509602	29509604	29509604	29509604	1	0	0	0	0	1	0	1	0	1	0	1	0	0	0	0	0.107213	0	0.0907195	0	0.117434	0	0.0760357	726	526	398	611	554	792	639	893	514	556	755	730	534	433	631	568	803	662	911	523	571
chr17_29509610_29509610-c.815del	chr17	29509608	29509610	29509610	29509610	1	0	0	0	0	1	0	0	0	0	0	0	0	0	0	0	0.103911	0	0	0	0	0	0	815	668	527	847	715	997	767	1125	566	673	876	819	676	562	867	729	1008	790	1143	575	688
chr17_29509613_29509613-c.818del	chr17	29509611	29509613	29509613	29509613	1	0	0	1	0	0	0	0	0	0	0	0	0	0	0.137752	0	0	0	0	0	0	0	0	890	755	572	884	771	1077	815	1175	615	752	1032	894	763	607	904	785	1088	838	1193	624	767
chr17_29509616_29509616-c.821del	chr17	29509614	29509616	29509616	29509616	1	0	0	0	0	0	0	0	0	0	0	1	0	0	0	0	0	0	0	0	0	0	0.0748324	886	763	578	883	753	1082	839	1155	615	748	1044	890	771	613	903	767	1093	862	1173	624	763
chr17_29509618_29509618-c.823del	chr17	29509616	29509618	29509618	29509618	1	1	0	0	0	0	2	0	0	7	0	0	0.0817689	0	0	0	0	0.134251	0	0	0.907809	0	0	884	745	565	881	752	1068	839	1155	615	744	1038	888	753	600	901	766	1079	862	1173	624	759
chr17_29509619_29509619-c.824del	chr17	29509617	29509619	29509619	29509619	1	14	0	10	0	0	0	0	0	0	0	0	1.10877	0	1.22591	0	0	0	0	0	0	0	0	883	746	562	882	752	1015	816	1141	590	744	1038	888	754	597	902	766	1028	839	1159	606	759
chr17_29509622_29509623-c.827_828del	chr17	29509620	29509623	29509622	29509623	2	0	0	0	0	0	5	0	0	5	0	0	0	0	0	0	0	0.375367	0	0	0.663542	0	0	875	763	559	882	752	973	812	1140	587	735	1065	879	771	594	902	766	984	835	1158	596	750
chr17_29509624_29509624-c.829del	chr17	29509622	29509624	29509624	29509624	1	0	0	0	0	0	0	0	0	0	9	0	0	0	0	0	0	0	0	0	0	0.963967	0	897	748	559	879	750	971	800	1140	582	735	1050	901	756	594	899	764	987	823	1158	596	750
chr17_29509627_29509627-c.832del	chr17	29509625	29509627	29509627	29509627	1	0	9	0	0	1	0	0	2	0	0	1	0	0.904473	0	0	0.0934161	0	0	0.121465	0	0	0.0665584	894	759	555	844	750	960	801	1139	571	736	1025	898	767	590	864	764	971	824	1157	580	751
chr17_29509631_29509630-c.=	chr17	29509629	29509630	29509631	29509630	0	0	0	0	0	0	0	0	0	2	0	0	0	0	0	0	0	0	0	0	0.281494	0	0	906	762	571	865	758	997	836	1171	582	737	1059	910	770	606	885	772	1008	859	1189	591	752
chr17_29509631_29509631-c.836del	chr17	29509629	29509631	29509631	29509631	1	2	0	1	0	0	0	0	0	0	0	0	0.173067	0	0.134388	0	0	0	0	0	0	0	0	906	762	571	865	758	997	836	1171	582	737	1059	910	770	606	885	772	1008	859	1189	591	752
chr17_29509635_29509635-c.840del	chr17	29509633	29509635	29509635	29509635	1	0	0	0	0	0	2	0	0	0	0	0	0	0	0	0	0	0.154348	0	0	0	0	0	896	761	604	859	776	1022	871	1197	601	712	1046	900	769	621	879	790	1033	877	1215	610	727
chr17_29509638_29509638-c.843del	chr17	29509636	29509638	29509638	29509638	1	0	0	0	0	0	0	0	0	1	0	0	0	0	0	0	0	0	0	0	0.113704	0	0	1174	918	772	1121	903	1323	1108	1457	818	831	1337	1178	926	789	1141	917	1334	1114	1475	827	846
chr17_29509640_29509640-c.845del	chr17	29509638	29509640	29509640	29509640	1	0	0	0	1	0	0	0	0	0	0	0	0	0	0	0.0798248	0	0	0	0	0	0	0	1195	955	786	1151	930	1368	1172	1496	824	845	1393	1199	963	803	1171	944	1379	1178	1514	833	860
chr17_29509643_29509644-c.848_849del	chr17	29509641	29509644	29509643	29509644	2	0	0	0	0	0	0	1	0	0	0	0	0	0	0	0	0	0	0.0788869	0	0	0	0	1242	997	800	1200	916	1365	1187	1488	846	844	1407	1246	1005	817	1220	930	1376	1193	1506	855	859
chr17_29509655_29509655-c.860del	chr17	29509653	29509655	29509655	29509655	1	6	3	0	0	0	0	0	0	0	0	0	0.4579	0.268992	0	0	0	0	0	0	0	0	0	1145	955	782	1106	857	1210	1060	1358	735	740	1383	1149	963	799	1126	871	1221	1066	1376	744	755
chr17_29509657_29509656-c.=	chr17	29509655	29509656	29509657	29509656	0	2	0	0	0	0	0	0	0	0	0	0	0.154566	0	0	0	0	0	0	0	0	0	0	1163	962	783	1092	876	1249	1052	1361	728	731	1408	1167	970	800	1112	890	1260	1058	1379	737	746
chr17_29509658_29509657-c.=	chr17	29509656	29509657	29509658	29509657	0	0	0	0	0	0	7	0	0	0	0	0	0	0	0	0	0	0.50426	0	0	0	0	0	1163	962	785	1072	875	1244	1046	1359	743	730	1408	1167	970	802	1092	889	1255	1052	1377	752	745
chr17_29509659_29509659-c.864del	chr17	29509657	29509659	29509659	29509659	1	0	0	0	0	0	0	0	0	4	0	0	0	0	0	0	0	0	0	0	0.48788	0	0	1131	950	758	1046	867	1213	1043	1348	744	702	1384	1135	958	775	1066	881	1224	1049	1366	753	717
chr17_29509660_29509659-c.=	chr17	29509658	29509659	29509660	29509659	0	0	0	0	6	0	0	0	0	0	0	4	0	0	0	0.495699	0	0	0	0	0	0	0.243022	1150	970	757	1047	877	1215	1044	1364	780	711	1391	1154	978	774	1067	891	1226	1050	1382	793	726
chr17_29509661_29509661-c.866del	chr17	29509659	29509661	29509661	29509661	1	0	0	0	3	0	0	0	0	0	0	0	0	0	0	0.254205	0	0	0	0	0	0	0	1138	972	756	1045	867	1191	1038	1348	784	707	1384	1142	980	773	1065	881	1202	1044	1366	793	722
chr17_29509662_29509661-c.=	chr17	29509660	29509661	29509662	29509661	0	0	0	0	0	4	0	0	0	0	0	3	0	0	0	0	0.409779	0	0	0	0	0	0.183991	1127	970	735	1029	856	1191	1038	1348	781	707	1381	1131	978	752	1052	870	1202	1044	1366	790	722
chr17_29509663_29509664-c.868_869del	chr17	29509661	29509664	29509663	29509664	2	0	0	0	0	2	0	0	0	0	0	0	0	0	0	0	0.2086	0	0	0	0	0	0	1123	960	736	1038	856	1191	1032	1348	780	705	1381	1127	968	753	1058	870	1202	1038	1366	789	720
chr17_29509664_29509664-c.869del	chr17	29509662	29509664	29509664	29509664	1	0	0	2	0	0	0	0	3	0	0	0	0	0	0.240124	0	0	0	0	0.192891	0	0	0	1127	970	736	1039	853	1216	1029	1347	779	713	1402	1131	978	753	1059	869	1227	1035	1365	788	728
chr17_29509667_29509667-c.872del	chr17	29509665	29509667	29509667	29509667	1	0	0	0	0	0	24	2	0	0	0	0	0	0	0	0	0	1.72453	0.149928	0	0	0	0	1170	987	738	1058	845	1217	1013	1378	772	711	1401	1174	995	755	1078	859	1228	1019	1396	781	726
chr17_29509684_29510338-c.888_889ins17101	chr17	29509682	29510338	29509684	29510338	655	0	0	0	21	0	0	0	0	0	0	0	0	0	0	1.73043	0	0	0	0	0	0	0	1197	1041	754	1084	873	1222	1032	1392	802	727	1410	1201	1049	771	1104	887	1233	1038	1410	811	742
chr17_29509684_29510392-c.888_889ins17047	chr17	29509682	29510392	29509684	29510392	709	36	0	0	0	0	0	0	0	0	0	0	2.72687	0	0	0	0	0	0	0	0	0	0	1197	1041	754	1084	873	1222	1032	1392	802	727	1410	1201	1049	771	1104	887	1233	1038	1410	811	742
chr17_29509684_29514701-c.888_889ins12738	chr17	29509682	29514701	29509684	29514701	5018	0	0	0	0	0	0	0	13	0	0	8	0	0	0	0	0	0	0	0.798258	0	0	0.467911	1197	1041	754	1084	873	1222	1032	1392	802	727	1410	1201	1049	771	1104	887	1233	1038	1410	811	742
chr17_29509684_29515862-c.888_889ins11577	chr17	29509682	29515862	29509684	29515862	6179	0	0	0	12	0	0	0	21	20	0	0	0	0	0	0.727438	0	0	0	1.02433	1.84458	0	0	1197	1041	754	1084	873	1222	1032	1392	802	727	1410	1201	1049	771	1104	887	1233	1038	1410	811	742
chr17_29509684_29527439-c.=	chr17	29509682	29527439	29509684	29527439	17756	1105	993	719	1028	848	1140	1016	1342	759	699	1320	0.966466	0.997135	0.978016	0.979259	1.00679	0.971661	1.03455	1.00311	0.982463	0.988465	0.966229	1197	1041	754	1084	873	1222	1032	1392	802	727	1410	1201	1049	771	1104	887	1233	1038	1410	811	742
chr17_29509684_29527442-c.889_891del	chr17	29509682	29527442	29509684	29527442	17759	0	0	0	0	0	0	2	0	0	0	0	0	0	0	0	0	0	0.175282	0	0	0	0	1197	1041	754	1084	873	1222	1032	1392	802	727	1410	1201	1049	771	1104	887	1233	1038	1410	811	742
chr17_29509684_29527592-c.889_1041del	chr17	29509682	29527592	29509684	29527592	17909	0	0	0	0	11	9	0	0	0	0	0	0	0	0	0	1.06806	0.596782	0	0	0	0	0	1197	1041	754	1084	873	1222	1032	1392	802	727	1410	1201	1049	771	1104	887	1233	1038	1410	811	742
chr17_29509684_29528054-c.889_1062del	chr17	29509682	29528054	29509684	29528054	18371	0	11	0	0	0	0	0	0	0	9	11	0	0.808631	0	0	0	0	0	0	0	0.96977	0.578534	1197	1041	754	1084	873	1222	1032	1392	802	727	1410	1201	1049	771	1104	887	1233	1038	1410	811	742
chr17_29509684_29528428-c.889_1185del	chr17	29509682	29528428	29509684	29528428	18745	0	0	0	0	0	0	0	4	0	0	0	0	0	0	0	0	0	0	0.258075	0	0	0	1197	1041	754	1084	873	1222	1032	1392	802	727	1410	1201	1049	771	1104	887	1233	1038	1410	811	742
chr17_29509684_29541468-c.889_1392del	chr17	29509682	29541468	29509684	29541468	31785	0	0	0	0	3	0	0	0	0	1	0	0	0	0	0	0.307061	0	0	0	0	0.122241	0	1197	1041	754	1084	873	1222	1032	1392	802	727	1410	1201	1049	771	1104	887	1233	1038	1410	811	742
chr17_29509684_29556042-c.889_2409del	chr17	29509682	29556042	29509684	29556042	46359	0	0	1	0	0	0	0	0	11	0	14	0	0	0.0992634	0	0	0	0	0	1.14031	0	0.78205	1197	1041	754	1084	873	1222	1032	1392	802	727	1410	1201	1049	771	1104	887	1233	1038	1410	811	742
chr17_29509684_29576001-c.889_3974del	chr17	29509682	29576001	29509684	29576001	66318	0	0	0	0	0	0	0	8	0	0	4	0	0	0	0	0	0	0	0.503384	0	0	0.241132	1197	1041	754	1084	873	1222	1032	1392	802	727	1410	1201	1049	771	1104	887	1233	1038	1410	811	742
chr17_29509684_29579955-c.889_4110delins5406	chr17	29509682	29579955	29509684	29579955	70272	0	0	0	0	0	0	0	0	0	0	1	0	0	0	0	0	0	0	0	0	0	0.0633946	1197	1041	754	1084	873	1222	1032	1392	802	727	1410	1201	1049	771	1104	887	1233	1038	1410	811	742
chr17_29509686_29509686-c.888_889ins17755	chr17	29509684	29509686	29509686	29509686	1	0	0	0	0	0	0	0	0	1	0	0	0	0	0	0	0	0	0	0	0.114315	0	0	27	28	0	14	11	60	7	0	5	0	30	1172	1040	737	1095	887	1220	1031	1406	804	724
chr17_29509702_29509702-c.888_889ins17755	chr17	29509700	29509702	29509702	29509702	1	0	0	0	0	0	0	0	0	2	0	0	0	0	0	0	0	0	0	0	0.22839	0	0	2	2	0	4	2	27	2	0	5	0	5	1147	1014	737	1085	878	1187	1026	1406	804	724
chr17_29509705_29509705-c.888_889ins17755	chr17	29509703	29509705	29509705	29509705	1	0	0	0	0	0	0	0	0	2	0	0	0	0	0	0	0	0	0	0	0.22839	0	0	2	2	0	4	2	27	2	0	5	0	5	1147	1014	737	1085	878	1187	1026	1406	804	724
chr17_29509708_29509708-c.888_889ins17755	chr17	29509706	29509708	29509708	29509708	1	0	1	0	0	0	0	0	0	0	0	0	0	0.0887961	0	0	0	0	0	0	0	0	0	2	2	0	4	2	27	2	0	5	0	5	1147	1014	737	1085	878	1187	1026	1406	804	724
chr17_29509729_29509729-c.888_889ins17755	chr17	29509727	29509729	29509729	29509729	1	0	0	0	0	0	2	0	0	0	0	0	0	0	0	0	0	0.151624	0	0	0	0	0	2	1	0	4	3	28	2	0	5	1	6	1147	1013	737	1085	879	1188	1026	1406	804	725
chr17_29509733_29509733-c.888_889ins17755	chr17	29509731	29509733	29509733	29509733	1	0	1	0	0	2	1	0	0	0	0	2	0	0.0854061	0	0	0.20119	0.0727337	0	0	0	0	0.125063	2	1	0	4	3	28	2	0	5	1	6	1147	1013	737	1085	879	1188	1026	1406	804	725
chr17_29509755_29509755-c.888_889ins17755	chr17	29509753	29509755	29509755	29509755	1	0	0	0	1	0	1	0	0	0	0	0	0	0	0	0.0822861	0	0.075168	0	0	0	0	0	2	1	0	5	3	28	2	0	3	1	2	1147	1013	737	1086	879	1188	1026	1406	802	725
chr17_29509775_29509775-c.888_889ins17755	chr17	29509773	29509775	29509775	29509775	1	0	0	0	0	0	0	0	0	0	1	0	0	0	0	0	0	0	0	0	0	0.12799	0	0	1	0	2	2	10	0	0	1	1	1	1145	1013	737	1083	878	1170	1024	1406	800	725
chr17_29509806_29509806-c.888_889ins17755	chr17	29509804	29509806	29509806	29509806	1	0	0	0	1	1	0	0	0	0	0	0	0	0	0	0.0817262	0.102908	0	0	0	0	0	0	0	0	0	9	1	2	0	0	1	1	1	1145	1012	737	1090	877	1162	1024	1406	800	725
chr17_29509926_29509926-c.888_889ins17755	chr17	29509924	29509926	29509926	29509926	1	0	0	0	7	0	0	0	0	0	0	0	0	0	0	0.578763	0	0	0	0	0	0	0	0	0	0	7	0	0	0	0	0	0	0	1145	1012	737	1088	876	1160	1024	1406	799	724
chr17_29510468_29527439-c.888_889ins784	chr17	29510466	29527439	29510468	29527439	16972	27	0	0	0	0	0	0	0	0	0	0	2.13805	0	0	0	0	0	0	0	0	0	0	27	0	0	0	0	0	0	0	0	0	0	1136	1012	737	1060	876	1160	1024	1406	799	724
chr17_29511703_29559717-c.889_3314delins2019	chr17	29511701	29559717	29511703	29559717	48015	0	0	0	0	0	0	1	0	0	0	0	0	0	0	0	0	0	0.0877623	0	0	0	0	0	0	0	0	0	0	1	0	0	0	0	1136	1012	737	1060	876	1160	1025	1406	799	724
chr17_29515955_29527439-c.888_889ins6271	chr17	29515953	29527439	29515955	29527439	11485	0	0	0	0	0	0	0	0	0	0	5	0	0	0	0	0	0	0	0	0	0	0.325003	0	0	0	0	0	0	0	0	0	0	5	1136	1012	737	1048	876	1160	1025	1372	779	724
chr17_29519746_29527439-c.888_889ins10062	chr17	29519744	29527439	29519746	29527439	7694	0	0	0	0	0	0	0	1	0	0	0	0	0	0	0	0	0	0	0.0653321	0	0	0	0	0	0	0	0	0	0	1	0	0	0	1136	1012	737	1048	876	1160	1025	1373	779	724
chr17_29519937_29702318-c.889_9602delins10253	chr17	29519935	29702318	29519937	29702318	182382	0	0	0	0	0	0	0	1	0	0	0	0	0	0	0	0	0	0	0.0652845	0	0	0	0	0	0	0	0	0	0	1	0	0	0	1136	1012	737	1048	876	1160	1025	1374	779	724
chr17_29522541_29654516-c.889_5205delins12857	chr17	29522539	29654516	29522541	29654516	131976	0	0	0	0	1	0	0	0	0	0	0	0	0	0	0	0.103438	0	0	0	0	0	0	0	0	0	0	1	0	0	0	0	0	0	1136	1012	737	1048	877	1160	1025	1374	779	724
chr17_29524060_29557862-c.889_3116delins14376	chr17	29524058	29557862	29524060	29557862	33803	0	0	0	0	0	0	0	0	0	0	1	0	0	0	0	0	0	0	0	0	0	0.0649611	0	0	0	0	0	0	0	0	0	0	1	1136	1012	737	1048	877	1160	1025	1374	779	724
chr17_29525952_29654514-c.889_5205delins16270	chr17	29525950	29654514	29525952	29654514	128563	0	0	0	0	0	0	1	0	0	0	0	0	0	0	0	0	0	0.0874379	0	0	0	0	0	0	0	0	0	0	1	0	0	0	0	1136	1012	737	1048	877	1160	1026	1374	779	724
chr17_29526050_29527167-c.888_889ins16638	chr17	29526048	29527167	29526050	29527167	1118	1	0	0	0	0	0	0	0	0	0	0	0.0789018	0	0	0	0	0	0	0	0	0	0	1	0	0	0	0	0	0	0	0	0	0	1137	1012	737	1048	877	1160	1026	1374	779	724
chr17_29527154_29527153-c.888_889ins17756	chr17	29527152	29527153	29527154	29527153	0	0	0	0	1	0	0	0	0	0	0	0	0	0	0	0.0854424	0	0	0	0	0	0	0	0	1	1	3	3	5	2	2	1	2	1	1137	1013	738	1051	880	1165	1028	1376	780	726
chr17_29527154_29527154-c.888_889ins17755	chr17	29527152	29527154	29527154	29527154	1	0	0	1	0	0	0	0	0	0	0	0	0	0	0.125192	0	0	0	0	0	0	0	0	0	1	1	3	3	5	2	2	1	2	1	1137	1013	738	1051	880	1165	1028	1376	780	726
chr17_29527157_29527157-c.888_889ins17755	chr17	29527155	29527157	29527157	29527157	1	0	1	0	1	1	4	1	0	0	2	0	0	0.0818575	0	0.0788745	0.0952841	0.290605	0.0806535	0	0	0.238418	0	0	1	1	3	3	5	2	2	1	2	1	1137	1013	738	1051	880	1165	1028	1376	780	726
chr17_29527157_29527158-c.888_889ins17754	chr17	29527155	29527158	29527157	29527158	2	0	0	0	1	1	0	0	0	0	0	1	0	0	0	0.0840399	0.10161	0	0	0	0	0	0.0637833	0	1	1	3	3	5	2	2	1	2	1	1137	1013	738	1051	880	1165	1028	1376	780	726
chr17_29527157_29527159-c.888_889ins17753	chr17	29527155	29527159	29527157	29527159	3	0	0	0	0	0	0	1	1	0	0	0	0	0	0	0	0	0	0.0867877	0.0646964	0	0	0	0	1	1	3	3	5	2	2	1	2	1	1137	1013	738	1051	880	1165	1028	1376	780	726
chr17_29527168_29527167-c.888_889ins17756	chr17	29527166	29527167	29527168	29527167	0	0	0	0	0	0	1	0	0	0	0	0	0	0	0	0	0	0.0770815	0	0	0	0	0	0	1	1	10	3	5	2	2	1	2	1	1137	1013	738	1058	880	1165	1028	1376	780	726
chr17_29527171_29527170-c.888_889ins17756	chr17	29527169	29527170	29527171	29527170	0	0	0	0	0	1	0	0	1	1	0	0	0	0	0	0	0.10131	0	0	0.0638773	0.115767	0	0	1	1	1	10	3	5	2	2	1	2	1	1137	1013	738	1058	880	1165	1028	1376	780	726
chr17_29527236_29702743-c.889_10027delins17552	chr17	29527234	29702743	29527236	29702743	175508	0	0	0	1	0	0	0	0	0	0	0	0	0	0	0.0848426	0	0	0	0	0	0	0	18	7	6	13	5	5	6	9	6	6	11	1154	1019	743	1061	882	1165	1032	1383	785	730
chr17_29527251_29527250-c.888_889ins17756	chr17	29527249	29527250	29527251	29527250	0	2	1	1	1	0	0	1	1	1	4	1	0.140437	0.0789708	0.111316	0.0760377	0	0	0.0779683	0.0580653	0.104905	0.470071	0.0576877	17	7	6	9	5	4	6	9	5	6	11	1153	1019	743	1058	882	1164	1032	1383	784	730
chr17_29527251_29527251-c.888_889ins17755	chr17	29527249	29527251	29527251	29527251	1	0	0	0	0	2	0	0	0	0	0	0	0	0	0	0	0.206279	0	0	0	0	0	0	17	7	6	9	5	4	6	9	5	6	11	1153	1019	743	1058	882	1164	1032	1383	784	730
chr17_29527252_29527251-c.888_889ins17756	chr17	29527250	29527251	29527252	29527251	0	1	0	0	1	0	0	0	0	0	0	0	0.0774031	0	0	0.084412	0	0	0	0	0	0	0	17	7	6	9	3	4	6	9	5	6	11	1153	1019	743	1058	882	1164	1032	1383	784	730
chr17_29527253_29527252-c.888_889ins17756	chr17	29527251	29527252	29527253	29527252	0	0	1	0	0	0	0	0	0	0	0	0	0	0.0883268	0	0	0	0	0	0	0	0	0	17	7	6	9	5	4	6	9	5	6	11	1153	1019	743	1058	882	1164	1032	1383	784	730
chr17_29527254_29527253-c.888_889ins17756	chr17	29527252	29527253	29527254	29527253	0	1	0	0	0	0	0	0	0	0	0	0	0.0780616	0	0	0	0	0	0	0	0	0	0	17	7	6	9	5	4	6	9	5	6	11	1153	1019	743	1058	882	1164	1032	1383	784	730
chr17_29527256_29527255-c.888_889ins17756	chr17	29527254	29527255	29527256	29527255	0	4	0	0	0	0	0	0	0	0	0	0	0.312246	0	0	0	0	0	0	0	0	0	0	17	7	6	9	5	4	6	9	5	6	11	1153	1019	743	1058	882	1164	1032	1383	784	730
chr17_29527258_29527257-c.888_889ins17756	chr17	29527256	29527257	29527258	29527257	0	0	1	0	0	0	0	0	0	0	0	0	0	0.0883268	0	0	0	0	0	0	0	0	0	17	7	6	9	5	4	5	9	5	6	11	1153	1019	743	1058	882	1164	1031	1383	784	730
chr17_29527259_29527258-c.888_889ins17756	chr17	29527257	29527258	29527259	29527258	0	9	3	4	7	0	0	4	7	4	2	10	0.520474	0.190142	0.360079	0.43769	0	0	0.252095	0.331426	0.339277	0.180298	0.477034	17	7	6	9	5	4	5	9	5	6	11	1153	1019	743	1058	882	1164	1031	1383	784	730
chr17_29527273_29527273-c.888_889ins17755	chr17	29527271	29527273	29527273	29527273	1	0	0	0	0	0	0	0	0	0	0	1	0	0	0	0	0	0	0	0	0	0	0.0646484	17	6	5	9	5	1	5	8	5	6	11	1153	1018	742	1058	882	1161	1031	1382	784	730
chr17_29527462_29527462-c.911del	chr17	29527460	29527462	29527462	29527462	1	0	0	0	0	0	0	0	0	0	10	0	0	0	0	0	0	0	0	0	0	1.2979	0	1036	924	649	974	784	1082	935	1275	706	662	1264	1040	943	667	995	813	1102	943	1297	719	683
chr17_29527463_29527463-c.912del	chr17	29527461	29527463	29527463	29527463	1	0	6	0	16	1	0	0	10	6	17	14	0	0.34397	0	0.915145	0.0650918	0	0	0.418623	0.462158	1.52296	0.585521	1036	923	648	973	784	1082	934	1274	706	652	1263	1040	942	666	994	813	1102	942	1296	719	683
chr17_29527466_29527467-c.915_916del	chr17	29527464	29527467	29527466	29527467	2	0	0	0	10	0	0	0	6	0	0	0	0	0	0	0.824886	0	0	0	0.368862	0	0	0	977	893	595	940	716	1036	903	1210	693	624	1212	981	912	613	961	745	1056	911	1232	706	645
chr17_29527467_29527467-c.916del	chr17	29527465	29527467	29527467	29527467	1	0	1	0	17	0	0	15	0	7	6	0	0	0.0629852	0	1.1253	0	0	1.03483	0	0.611967	0.572153	0	975	891	595	924	714	1035	903	1188	689	624	1210	979	910	613	955	743	1055	911	1216	702	645
chr17_29527468_29527468-c.917del	chr17	29527466	29527468	29527468	29527468	1	0	6	0	0	25	0	0	0	0	0	0	0	0.42552	0	0	2.67856	0	0	0	0	0	0	968	890	595	902	713	1035	875	1188	681	617	1209	972	910	613	950	742	1055	898	1216	701	644
chr17_29527468_29527469-c.917_918del	chr17	29527466	29527469	29527468	29527469	2	2	0	0	0	0	0	0	0	0	0	0	0.168728	0	0	0	0	0	0	0	0	0	0	968	890	595	902	713	1035	875	1188	681	617	1209	972	910	613	950	742	1055	898	1216	701	644
chr17_29527469_29593251-c.918_4772delins59586	chr17	29527467	29593251	29527469	29593251	65783	0	0	0	0	1	0	0	0	0	0	0	0	0	0	0	0.112198	0	0	0	0	0	0	960	897	595	943	700	1045	911	1209	701	638	1223	966	922	613	951	754	1065	919	1231	714	659
chr17_29527471_29527470-c.=	chr17	29527469	29527470	29527471	29527470	0	0	0	0	1	0	16	0	0	0	0	0	0	0	0	0.0768412	0	1.21298	0	0	0	0	0	957	899	577	942	703	1047	886	1194	696	636	1199	961	918	595	950	733	1068	894	1216	709	657
chr17_29527471_29527471-c.920del	chr17	29527469	29527471	29527471	29527471	1	0	0	0	0	0	0	0	0	0	0	1	0	0	0	0	0	0	0	0	0	0	0.0651211	957	899	577	942	703	1047	886	1194	696	636	1199	961	918	595	950	733	1068	894	1216	709	657
chr17_29527474_29527474-c.923del	chr17	29527472	29527474	29527474	29527474	1	17	3	0	0	0	0	0	0	0	0	27	1.21996	0.202317	0	0	0	0	0	0	0	0	1.48811	938	894	577	939	687	1063	878	1193	675	635	1197	942	913	595	947	717	1084	886	1215	688	656
chr17_29527474_29527475-c.923_924del	chr17	29527472	29527475	29527474	29527475	2	0	0	0	0	0	0	0	0	4	0	0	0	0	0	0	0	0	0	0	0.485853	0	0	938	894	577	939	687	1063	878	1193	675	635	1197	942	913	595	947	717	1084	886	1215	688	656
chr17_29527476_29527476-c.925del	chr17	29527474	29527476	29527476	29527476	1	0	7	0	18	0	0	0	0	1	0	0	0	0.535524	0	1.42316	0	0	0	0	0.0998529	0	0	941	888	576	941	664	1062	886	1187	663	618	1180	945	907	594	949	694	1083	894	1209	680	639
chr17_29527477_29527478-c.926_927del	chr17	29527475	29527478	29527477	29527478	2	0	0	0	4	0	0	0	0	0	0	0	0	0	0	0.339415	0	0	0	0	0	0	0	943	881	576	923	665	1062	886	1184	660	618	1175	947	907	594	949	695	1083	894	1206	674	639
chr17_29527478_29527478-c.927del	chr17	29527476	29527478	29527478	29527478	1	1	18	0	0	0	7	0	14	0	0	4	0.0645253	1.35635	0	0	0	0.400864	0	0.760064	0	0	0.199612	931	886	582	936	665	1064	880	1162	654	617	1166	935	905	600	948	695	1085	888	1184	667	638
chr17_29527479_29527478-c.=	chr17	29527477	29527478	29527479	29527478	0	0	0	0	0	0	7	0	0	0	0	0	0	0	0	0	0	0.514648	0	0	0	0	0	912	871	582	936	622	1049	859	1119	660	611	1154	917	908	600	948	652	1077	867	1155	673	632
chr17_29527480_29527480-c.929del	chr17	29527478	29527480	29527480	29527480	1	0	1	0	0	0	0	0	0	0	0	0	0	0.0866672	0	0	0	0	0	0	0	0	0	883	882	582	947	569	1039	851	1104	635	597	1145	887	901	600	955	599	1060	859	1126	648	618
chr17_29527482_29527484-c.931_933del	chr17	29527480	29527484	29527482	29527484	3	1	0	0	0	0	0	0	0	0	0	0	0.0886393	0	0	0	0	0	0	0	0	0	0	871	852	602	938	569	1029	850	1047	615	576	1146	875	871	620	946	599	1050	858	1069	628	597
chr17_29527484_29527484-c.933del	chr17	29527482	29527484	29527484	29527484	1	0	0	0	0	0	1	9	0	0	0	0	0	0	0	0	0	0.0664956	0.817416	0	0	0	0	893	874	635	996	622	1096	878	1084	658	617	1203	898	893	653	1004	652	1117	886	1106	671	638
chr17_29527486_29527485-c.=	chr17	29527484	29527485	29527486	29527485	0	0	0	0	0	0	0	0	0	0	0	1	0	0	0	0	0	0	0	0	0	0	0.0640495	895	899	657	1043	672	1105	895	1106	675	632	1228	899	918	675	1051	702	1126	903	1128	688	653
chr17_29527487_29527487-c.936del	chr17	29527485	29527487	29527487	29527487	1	4	0	0	0	0	0	0	0	0	0	9	0.344321	0	0	0	0	0	0	0	0	0	0.540483	903	903	655	1030	674	1123	905	1111	675	603	1261	907	922	673	1038	704	1144	913	1133	688	624
chr17_29527488_29527489-c.937_938del	chr17	29527486	29527489	29527488	29527489	2	0	0	0	0	7	0	0	0	0	0	0	0	0	0	0	0.851818	0	0	0	0	0	0	899	896	656	1042	663	1125	895	1101	681	602	1233	907	915	674	1050	693	1146	903	1123	694	623
chr17_29527489_29527489-c.938del	chr17	29527487	29527489	29527489	29527489	1	0	0	0	0	0	0	0	0	6	0	0	0	0	0	0	0	0	0	0	0.724427	0	0	905	920	664	1060	656	1153	913	1115	690	605	1253	909	939	682	1068	693	1174	921	1137	703	626
chr17_29527490_29527489-c.=	chr17	29527488	29527489	29527490	29527489	0	0	0	0	0	0	15	0	0	0	0	0	0	0	0	0	0	1.05804	0	0	0	0	0	917	919	664	1021	661	1152	931	1115	695	604	1276	921	938	682	1029	698	1173	939	1137	714	625
chr17_29527492_29527492-c.941del	chr17	29527490	29527492	29527492	29527492	1	0	3	0	1	0	0	1	0	0	0	0	0	0.262044	0	0.0771485	0	0	0.0832165	0	0	0	0	939	940	689	1055	704	1160	979	1107	719	626	1308	943	959	707	1063	734	1181	987	1129	732	647
chr17_29527495_29527495-c.944del	chr17	29527493	29527495	29527495	29527495	1	4	0	0	0	0	0	0	0	0	0	0	0.35468	0	0	0	0	0	0	0	0	0	0	947	951	678	1080	699	1163	952	1123	702	604	1289	951	970	696	1088	729	1184	960	1145	715	625
chr17_29527495_29527496-c.944_945del	chr17	29527493	29527496	29527495	29527496	2	0	0	0	1	0	0	0	0	0	0	0	0	0	0	0.0772121	0	0	0	0	0	0	0	947	951	678	1080	699	1163	952	1123	702	604	1289	951	970	696	1088	729	1184	960	1145	715	625
chr17_29527496_29527496-c.945del	chr17	29527494	29527496	29527496	29527496	1	5	0	0	0	0	0	14	0	0	15	8	0.323228	0	0	0	0	0	0.947156	0	0	1.71934	0.361117	942	951	679	1101	699	1151	954	1122	703	604	1307	950	970	697	1110	729	1172	962	1144	716	625
chr17_29527497_29527497-c.946del	chr17	29527495	29527497	29527497	29527497	1	0	0	0	0	4	0	1	15	7	1	0	0	0	0	0	0.380044	0	0.0711667	0.959682	0.714426	0.111425	0	946	936	679	1127	714	1164	926	1122	704	591	1302	955	955	697	1136	744	1185	948	1144	717	627
chr17_29527500_29527500-c.949del	chr17	29527498	29527500	29527500	29527500	1	0	0	20	0	0	19	0	0	0	0	0	0	0	2.12958	0	0	1.06799	0	0	0	0	0	970	925	696	1116	717	1188	948	1123	708	569	1361	974	944	714	1124	747	1209	956	1145	721	590
chr17_29527501_29527501-c.950del	chr17	29527499	29527501	29527501	29527501	1	0	0	0	0	0	4	0	0	0	0	10	0	0	0	0	0	0.25963	0	0	0	0	0.571009	975	925	654	1114	695	1169	945	1119	704	561	1361	979	944	692	1122	725	1209	953	1141	717	582
chr17_29527504_29527504-c.953del	chr17	29527502	29527504	29527504	29527504	1	0	0	0	2	0	0	1	0	0	0	0	0	0	0	0.145418	0	0	0.0861728	0	0	0	0	970	906	670	1114	684	1240	937	1109	693	551	1367	974	925	688	1122	714	1261	945	1131	706	572
chr17_29527509_29527509-c.958del	chr17	29527507	29527509	29527509	29527509	1	0	0	0	0	0	0	0	0	0	0	1	0	0	0	0	0	0	0	0	0	0	0.0633508	840	727	509	986	532	1053	813	887	624	405	1044	844	746	527	994	562	1074	821	909	637	426
chr17_29527516_29527516-c.965del	chr17	29527514	29527516	29527516	29527516	1	0	1	0	0	0	0	0	0	0	0	0	0	0.0963014	0	0	0	0	0	0	0	0	0	854	716	498	1014	524	1103	798	863	630	410	1068	858	735	516	1022	554	1124	806	885	643	431
chr17_29527521_29527521-c.970del	chr17	29527519	29527521	29527521	29527521	1	1	0	0	0	0	0	0	0	0	0	0	0.0799461	0	0	0	0	0	0	0	0	0	0	874	719	508	1044	529	1030	796	850	628	412	1069	878	738	526	1052	559	1051	804	872	641	433
chr17_29527521_29527522-c.970_971del	chr17	29527519	29527522	29527521	29527522	2	0	14	0	0	0	0	8	0	0	0	0	0	1.25969	0	0	0	0	0.619855	0	0	0	0	874	719	508	1044	529	1030	796	850	628	412	1069	878	738	526	1052	559	1051	804	872	641	433
chr17_29527531_29527532-c.980_981del	chr17	29527529	29527532	29527531	29527532	2	0	0	0	0	0	0	0	0	0	0	7	0	0	0	0	0	0	0	0	0	0	0.369236	1297	929	661	1852	917	1548	1045	1176	942	635	1647	1301	948	679	1860	947	1569	1053	1198	955	656
chr17_29527536_29527536-c.985del	chr17	29527534	29527536	29527536	29527536	1	0	1	0	2	2	0	1	1	1	0	0	0	0.0904937	0	0.0931081	0.18264	0	0.0821278	0.0718489	0.0872974	0	0	1281	932	670	1834	921	1581	1035	1169	970	643	1645	1285	951	688	1842	951	1602	1043	1191	983	664
chr17_29527541_29527541-c.990del	chr17	29527539	29527541	29527541	29527541	1	0	0	0	0	0	0	0	0	0	2	0	0	0	0	0	0	0	0	0	0	0.278403	0	1300	939	680	1854	976	1619	1030	1149	1045	662	1706	1304	958	698	1862	1006	1640	1038	1171	1058	683
chr17_29527547_29527547-c.996del	chr17	29527545	29527547	29527547	29527547	1	1	0	0	0	0	0	1	0	2	1	0	0.0684581	0	0	0	0	0	0.0867264	0	0.169357	0.134872	0	1277	922	674	1846	1006	1649	1005	1107	1033	658	1643	1281	941	692	1854	1036	1670	1013	1129	1046	679
chr17_29527552_29527553-c.1001_1002del	chr17	29527550	29527553	29527552	29527553	2	0	1	0	0	0	0	0	0	0	0	0	0	0.0988739	0	0	0	0	0	0	0	0	0	1262	909	663	1835	1005	1642	996	1106	1046	676	1664	1266	928	681	1843	1035	1663	1004	1128	1059	697
chr17_29527558_29527558-c.1007del	chr17	29527556	29527558	29527558	29527558	1	0	0	0	0	0	1	0	0	0	0	0	0	0	0	0	0	0.0282326	0	0	0	0	0	2208	1842	1249	2973	1888	3521	1794	2314	1942	1251	3114	2212	1861	1267	2981	1918	3542	1802	2336	1955	1272
chr17_29527561_29527560-c.=	chr17	29527559	29527560	29527561	29527560	0	0	0	0	1	0	0	0	0	0	0	0	0	0	0	0.0322269	0	0	0	0	0	0	0	2260	1898	1336	3095	1965	3632	1828	2437	1988	1320	3207	2264	1917	1354	3103	1995	3653	1836	2459	2001	1341
chr17_29527561_29527561-c.1010del	chr17	29527559	29527561	29527561	29527561	1	0	0	0	0	0	0	0	0	0	6	0	0	0	0	0	0	0	0	0	0	0.447427	0	2260	1898	1336	3095	1965	3632	1828	2437	1988	1320	3207	2264	1917	1354	3103	1995	3653	1836	2459	2001	1341
chr17_29527562_29527561-c.=	chr17	29527560	29527561	29527562	29527561	0	0	0	0	13	0	0	0	0	0	0	0	0	0	0	0.416667	0	0	0	0	0	0	0	2242	1897	1338	3112	1945	3594	1835	2407	1990	1317	3198	2246	1916	1356	3120	1975	3615	1843	2429	2003	1344
chr17_29527563_29527563-c.1012del	chr17	29527561	29527563	29527563	29527563	1	0	0	0	0	0	0	0	0	0	0	4	0	0	0	0	0	0	0	0	0	0	0.121212	2279	1950	1335	3184	2018	3686	1848	2459	2011	1363	3245	2283	1969	1353	3192	2048	3707	1856	2481	2024	1384
chr17_29527564_29527564-c.1013del	chr17	29527562	29527564	29527564	29527564	1	0	0	0	0	0	0	0	0	1	0	0	0	0	0	0	0	0	0	0	0.0479157	0	0	2334	1988	1373	3249	2086	3858	1896	2517	2074	1422	3372	2338	2007	1391	3257	2116	3879	1904	2539	2087	1443
chr17_29527566_29527566-c.1015del	chr17	29527564	29527566	29527566	29527566	1	0	0	0	0	0	0	0	0	1	0	0	0	0	0	0	0	0	0	0	0.0456413	0	0	2440	2108	1482	3446	2195	4045	1975	2754	2178	1493	3567	2444	2127	1500	3454	2225	4066	1983	2776	2191	1514
chr17_29527571_29527572-c.1020_1021del	chr17	29527569	29527572	29527571	29527572	2	0	0	0	2	0	0	0	0	0	0	0	0	0	0	0.0498504	0	0	0	0	0	0	0	2990	2751	1904	4004	2857	5283	2515	3294	2712	1822	4270	2994	2770	1922	4012	2887	5304	2523	3316	2725	1843
chr17_29527572_29527572-c.1021del	chr17	29527570	29527572	29527572	29527572	1	0	0	0	0	0	9	0	0	0	0	0	0	0	0	0	0	0.1693	0	0	0	0	0	2968	2754	1909	4024	2861	5295	2519	3287	2715	1825	4302	2972	2773	1927	4034	2891	5316	2527	3309	2728	1846
chr17_29527573_29527573-c.1022del	chr17	29527571	29527573	29527573	29527573	1	0	1	6	1	0	0	0	2	0	0	20	0	0.0331947	0.294121	0.0227997	0	0	0	0.0556994	0	0	0.440615	2980	2756	1910	4026	2907	5336	2534	3293	2716	1831	4296	2984	2775	1928	4036	2937	5366	2542	3315	2729	1852
chr17_29527574_29527573-c.=	chr17	29527572	29527573	29527574	29527573	0	0	0	0	0	2	0	0	0	0	0	0	0	0	0	0	0.0680272	0	0	0	0	0	0	2982	2755	1895	4031	2910	5355	2518	3287	2712	1834	4278	2986	2775	1919	4040	2940	5376	2526	3311	2725	1855
chr17_29527575_29527575-c.1024del	chr17	29527573	29527575	29527575	29527575	1	0	0	0	0	0	1	15	0	0	15	0	0	0	0	0	0	0.0161442	0.540012	0	0	0.748964	0	2998	2753	1922	4139	2952	5423	2561	3431	2738	1868	4305	3002	2772	1940	4147	2982	5444	2569	3453	2751	1889
chr17_29527576_29527576-c.1025del	chr17	29527574	29527576	29527576	29527576	1	11	0	3	27	9	21	2	0	3	19	35	0.264943	0	0.112005	0.487875	0.216879	0.280499	0.0553087	0	0.0781452	0.781376	0.602715	3088	2823	1947	4203	3046	5562	2615	3495	2794	1866	4412	3092	2842	1965	4211	3076	5584	2638	3517	2807	1902
chr17_29527577_29527576-c.=	chr17	29527575	29527576	29527577	29527576	0	1	2	0	0	0	0	0	0	0	0	0	0.0319513	0.0698034	0	0	0	0	0	0	0	0	0	3093	2837	1949	4190	3051	5552	2649	3523	2794	1882	4400	3108	2856	1970	4225	3090	5594	2659	3545	2810	1922
chr17_29527580_29527579-c.=	chr17	29527578	29527579	29527580	29527579	0	0	0	0	0	0	0	0	0	0	1	0	0	0	0	0	0	0	0	0	0	0.0500501	0	3171	2945	2007	4327	3127	5679	2702	3635	2859	1977	4603	3175	2964	2025	4335	3157	5700	2710	3657	2872	1998
chr17_29527580_29527580-c.1029del	chr17	29527578	29527580	29527580	29527580	1	7	0	0	7	0	79	2	46	15	19	0	0.153614	0	0	0.112048	0	1.05102	0.0509005	0.944699	0.371719	0.698107	0	3171	2945	2007	4327	3127	5679	2702	3635	2859	1977	4603	3175	2964	2025	4335	3157	5700	2710	3657	2872	1998
chr17_29527581_29527580-c.=	chr17	29527579	29527580	29527581	29527580	0	0	1	0	0	0	0	0	0	0	1	0	0	0.033359	0	0	0	0	0	0	0	0.0490723	0	3228	2964	2014	4355	3127	5626	2722	3640	2887	1991	4697	3239	2983	2032	4370	3157	5726	2732	3708	2915	2031
chr17_29527581_29527582-c.1030_1031del	chr17	29527579	29527582	29527581	29527582	2	0	0	0	0	0	0	0	9	0	0	0	0	0	0	0	0	0	0	0.242718	0	0	0	3228	2964	2014	4355	3127	5626	2722	3640	2887	1991	4697	3239	2983	2032	4370	3157	5726	2732	3708	2915	2031
chr17_29527582_29527581-c.=	chr17	29527580	29527581	29527582	29527581	0	0	0	0	0	0	0	0	0	0	15	0	0	0	0	0	0	0	0	0	0	0.737826	0	3237	2967	2014	4386	3129	5709	2724	3682	2904	2012	4701	3241	2986	2032	4394	3159	5730	2732	3713	2917	2033
chr17_29527582_29527582-c.1031del	chr17	29527580	29527582	29527582	29527582	1	10	0	0	0	0	0	0	0	11	0	0	0.297334	0	0	0	0	0	0	0	0.365813	0	0	3237	2967	2014	4386	3129	5709	2724	3682	2904	2012	4701	3241	2986	2032	4394	3159	5730	2732	3713	2917	2033
chr17_29527582_29527583-c.1031_1032del	chr17	29527580	29527583	29527582	29527583	2	0	0	0	0	0	0	19	0	0	0	0	0	0	0	0	0	0	0.695461	0	0	0	0	3237	2967	2014	4386	3129	5709	2724	3682	2904	2012	4701	3241	2986	2032	4394	3159	5730	2732	3713	2917	2033
chr17_29527582_29627439-c.1031_4772delins25398	chr17	29527580	29627439	29527582	29627439	99858	0	0	0	0	1	0	0	0	0	0	0	0	0	0	0	0.0316556	0	0	0	0	0	0	3237	2967	2014	4386	3129	5709	2724	3682	2904	2012	4701	3241	2986	2032	4394	3159	5730	2732	3713	2917	2033
chr17_29527583_29527582-c.=	chr17	29527581	29527582	29527583	29527582	0	0	6	0	0	0	0	0	0	2	0	0	0	0.199178	0	0	0	0	0	0	0.0668035	0	0	3228	2973	2021	4388	3129	5709	2716	3684	2911	2012	4708	3242	2992	2039	4396	3160	5730	2743	3715	2935	2033
chr17_29527583_29527583-c.1032del	chr17	29527581	29527583	29527583	29527583	1	1	9	0	21	71	16	4	0	3	2	43	0.0211939	0.210589	0	0.338633	1.8211	0.195194	0.100996	0	0.0705784	0.0679104	0.659847	3228	2973	2021	4388	3129	5709	2716	3684	2911	2012	4708	3242	2992	2039	4396	3160	5730	2743	3715	2935	2033
chr17_29527584_29527584-c.1033del	chr17	29527582	29527584	29527584	29527584	1	6	0	0	0	0	0	0	0	0	0	0	0.184957	0	0	0	0	0	0	0	0	0	0	3239	2964	2021	4374	3059	5695	2713	3698	2924	2010	4666	3244	2992	2039	4403	3161	5732	2744	3720	2940	2033
chr17_29527585_29527584-c.=	chr17	29527583	29527584	29527585	29527584	0	0	0	0	0	0	0	0	0	0	16	0	0	0	0	0	0	0	0	0	0	0.783162	0	3243	2978	2022	4400	3148	5714	2746	3707	2942	2022	4747	3253	2997	2040	4408	3179	5735	2754	3729	2955	2043
chr17_29527585_29527585-c.1034del	chr17	29527583	29527585	29527585	29527585	1	0	0	37	2	0	29	20	0	14	0	18	0	0	1.49575	0.0326553	0	0.37641	0.549607	0	0.351834	0	0.276337	3243	2978	2022	4400	3148	5714	2746	3707	2942	2022	4747	3253	2997	2040	4408	3179	5735	2754	3729	2955	2043
chr17_29527586_29527587-c.1035_1036del	chr17	29527584	29527587	29527586	29527587	2	0	0	0	0	0	0	0	1	0	0	0	0	0	0	0	0	0	0	0.026824	0	0	0	3252	2978	1985	4383	3149	5688	2726	3706	2928	2025	4729	3256	2997	2040	4393	3180	5738	2754	3728	2955	2046
chr17_29527587_29527587-c.1036del	chr17	29527585	29527587	29527587	29527587	1	0	0	1	1	0	0	0	8	0	0	0	0	0	0.0478142	0.0221645	0	0	0	0.212779	0	0	0	3253	2980	2025	4388	3149	5721	2751	3710	2944	2025	4757	3257	2999	2043	4396	3180	5742	2759	3733	2957	2046
chr17_29527587_29566771-c.1036_3974delins9230	chr17	29527585	29566771	29527587	29566771	39185	0	0	0	0	0	1	0	0	0	0	0	0	0	0	0	0	0.0174155	0	0	0	0	0	3253	2980	2025	4388	3149	5721	2751	3710	2944	2025	4757	3257	2999	2043	4396	3180	5742	2759	3733	2957	2046
chr17_29527588_29527587-c.=	chr17	29527586	29527587	29527588	29527587	0	0	0	0	0	0	0	0	0	0	1	0	0	0	0	0	0	0	0	0	0	0.0485201	0	3263	2982	2041	4388	3150	5745	2785	3718	2960	2040	4764	3267	3001	2060	4397	3181	5767	2793	3749	2973	2061
chr17_29527588_29527588-c.1037del	chr17	29527586	29527588	29527588	29527588	1	24	0	0	48	0	4	16	18	23	0	29	0.540582	0	0	0.824986	0	0.0486578	0.41659	0.346815	0.570927	0	0.438547	3263	2982	2041	4388	3150	5745	2785	3718	2960	2040	4764	3267	3001	2060	4397	3181	5767	2793	3749	2973	2061
chr17_29527589_29527588-c.=	chr17	29527587	29527588	29527589	29527588	0	0	0	0	0	0	0	0	0	20	0	0	0	0	0	0	0	0	0	0	0.672269	0	0	3239	2982	2043	4343	3151	5742	2771	3713	2939	2043	4736	3267	3001	2061	4399	3182	5768	2795	3753	2975	2064
chr17_29527590_29527590-c.1039del	chr17	29527588	29527590	29527590	29527590	1	1	0	0	0	0	0	0	0	0	0	0	0.030553	0	0	0	0	0	0	0	0	0	0	3269	3023	2044	4406	3153	5753	2802	3779	2965	2044	4773	3273	3042	2062	4414	3184	5775	2810	3801	2978	2065
chr17_29527592_29527591-c.=	chr17	29527590	29527591	29527592	29527591	0	0	0	0	0	0	0	0	7	0	0	0	0	0	0	0	0	0	0	0.183968	0	0	0	3270	3025	2044	4406	3155	5756	2826	3783	2967	2043	4775	3274	3044	2062	4414	3186	5778	2834	3805	2980	2064
chr17_29527593_29527592-c.=	chr17	29527591	29527592	29527593	29527592	0	0	0	0	0	1	0	0	0	0	0	0	0	0	0	0	0.0313972	0	0	0	0	0	0	3270	3031	2024	4406	3154	5806	2836	3784	2967	2043	4781	3274	3050	2042	4414	3185	5828	2844	3806	2980	2064
chr17_29527594_29527594-c.1043del	chr17	29527592	29527594	29527594	29527594	1	0	0	0	2	0	0	2	0	2	0	2	0	0	0	0.0444838	0	0	0.0692824	0	0.0660762	0	0.0406985	3271	3031	2024	4409	3165	5817	2835	3784	2967	2043	4771	3275	3050	2042	4417	3185	5830	2843	3806	2980	2064
chr17_29527609_29527609-c.1058del	chr17	29527607	29527609	29527609	29527609	1	0	0	0	0	0	1	0	0	0	0	0	0	0	0	0	0	0.0164745	0	0	0	0	0	3439	3142	2085	4574	3270	6057	2955	3995	3063	2128	4973	3443	3161	2103	4582	3290	6070	2963	4017	3076	2149
chr17_29527614_29528054-c.=	chr17	29527612	29528054	29527614	29528054	441	3410	3142	2083	4566	3255	6025	2954	3993	3059	2128	4972	0.98763	0.991547	0.987711	0.994548	0.986475	0.990188	0.995177	0.991587	0.992078	0.987425	0.985928	3439	3142	2085	4573	3270	6056	2954	3995	3063	2128	4973	3443	3161	2103	4581	3290	6069	2962	4017	3076	2149
chr17_29527614_29528055-c.1063del	chr17	29527612	29528055	29527614	29528055	442	1	0	0	0	0	0	0	0	0	0	0	0.0290444	0	0	0	0	0	0	0	0	0	0	3439	3142	2085	4573	3270	6056	2954	3995	3063	2128	4973	3443	3161	2103	4581	3290	6069	2962	4017	3076	2149
chr17_29527634_29527636-c.1062_1063ins438	chr17	29527632	29527636	29527634	29527636	3	0	0	0	0	0	0	0	0	0	0	1	0	0	0	0	0	0	0	0	0	0	0.0198886	28	0	2	7	12	18	0	2	3	0	1	3443	3161	2103	4581	3287	6056	2962	4017	3075	2149
chr17_29527706_29527706-c.1062_1063ins440	chr17	29527704	29527706	29527706	29527706	1	0	0	0	0	0	0	0	1	0	0	0	0	0	0	0	0	0	0	0.0249004	0	0	0	0	0	0	1	0	2	0	1	0	3	1	3415	3161	2101	4575	3275	6040	2962	4016	3072	2152
chr17_29527753_29527753-c.1062_1063ins440	chr17	29527751	29527753	29527753	29527753	1	0	0	0	1	0	0	0	0	0	0	0	0	0	0	0.0218579	0	0	0	0	0	0	0	0	0	0	1	1	2	0	1	0	3	1	3415	3161	2101	4575	3276	6040	2962	4016	3072	2152
chr17_29527771_29527772-c.1062_1063ins439	chr17	29527769	29527772	29527771	29527772	2	0	0	0	0	0	0	0	0	0	0	1	0	0	0	0	0	0	0	0	0	0	0.0198886	0	0	0	1	1	2	0	1	0	3	1	3415	3161	2101	4575	3276	6040	2962	4016	3072	2152
chr17_29527772_29527772-c.1062_1063ins440	chr17	29527770	29527772	29527772	29527772	1	0	0	0	0	1	2	0	0	0	3	0	0	0	0	0	0.0300074	0.0325593	0	0	0	0.138524	0	0	0	0	1	1	2	0	1	0	3	0	3415	3161	2101	4575	3276	6040	2962	4016	3072	2152
chr17_29527880_29527880-c.1062_1063ins440	chr17	29527878	29527880	29527880	29527880	1	0	1	0	0	0	0	0	0	0	0	0	0	0.0316256	0	0	0	0	0	0	0	0	0	0	1	0	1	1	0	0	0	0	0	0	3415	3162	2101	4575	3276	6038	2962	4015	3072	2149
chr17_29527905_29527905-c.1062_1063ins440	chr17	29527903	29527905	29527905	29527905	1	0	0	0	1	0	0	0	0	0	0	0	0	0	0	0.0218579	0	0	0	0	0	0	0	0	1	0	1	0	0	0	0	0	0	0	3415	3162	2101	4575	3275	6038	2962	4015	3072	2149
chr17_29527971_29527971-c.1062_1063ins440	chr17	29527969	29527971	29527971	29527971	1	0	0	0	0	0	0	0	0	0	0	1	0	0	0	0	0	0	0	0	0	0	0.0198098	35	0	0	4	0	3	0	1	3	24	21	3450	3161	2101	4578	3275	6041	2962	4016	3075	2173
chr17_29528042_29528042-c.1062_1063ins440	chr17	29528040	29528042	29528042	29528042	1	0	0	0	0	0	0	0	0	1	0	0	0	0	0	0	0	0	0	0	0.0325203	0	0	35	0	0	4	0	3	0	1	3	28	37	3450	3161	2101	4578	3275	6041	2962	4016	3075	2177
chr17_29528046_29528046-c.1062_1063ins440	chr17	29528044	29528046	29528046	29528046	1	0	0	0	1	0	2	0	0	0	0	0	0	0	0	0.0217716	0	0.0329803	0	0	0	0	0	35	0	12	4	12	13	14	1	5	39	37	3450	3161	2113	4578	3287	6051	2976	4016	3077	2188
chr17_29528051_29528051-c.1062_1063ins440	chr17	29528049	29528051	29528051	29528051	1	0	0	0	0	0	0	0	1	0	0	0	0	0	0	0	0	0	0	0.0248942	0	0	0	36	0	13	4	12	14	15	2	6	39	38	3451	3161	2114	4578	3287	6052	2977	4017	3078	2188
chr17_29528062_29528062-c.1070del	chr17	29528060	29528062	29528062	29528062	1	0	0	0	1	0	0	0	0	0	0	0	0	0	0	0.0212675	0	0	0	0	0	0	0	3541	3199	2130	4694	3344	6269	3020	4092	3122	2197	5129	3545	3207	2148	4702	3364	6282	3028	4114	3135	2208
chr17_29528070_29528070-c.1078del	chr17	29528068	29528070	29528070	29528070	1	4	0	0	0	0	0	0	1	0	17	0	0.104881	0	0	0	0	0	0	0.0221197	0	0.754381	0	3531	3188	2131	4732	3359	6343	3057	4134	3127	2212	5146	3535	3196	2149	4740	3379	6356	3065	4156	3140	2223
chr17_29528072_29528072-c.1080del	chr17	29528070	29528072	29528072	29528072	1	31	0	0	3	0	16	0	3	0	0	0	0.830402	0	0	0.056699	0	0.228815	0	0.0644557	0	0	0	3590	3186	2128	4722	3356	6345	3065	4142	3123	2205	5114	3594	3194	2146	4730	3376	6358	3073	4164	3136	2216
chr17_29528073_29528072-c.=	chr17	29528071	29528072	29528073	29528072	0	0	0	0	0	0	0	5	0	0	0	0	0	0	0	0	0	0	0.16372	0	0	0	0	3538	3207	2114	4747	3318	6275	3046	4107	3135	2201	5081	3573	3215	2132	4758	3338	6304	3054	4132	3148	2212
chr17_29528074_29528074-c.1082del	chr17	29528072	29528074	29528074	29528074	1	20	0	0	0	0	0	7	0	0	0	8	0.542589	0	0	0	0	0	0.21445	0	0	0	0.144736	3545	3197	2113	4731	3292	6269	3037	4078	3127	2182	5077	3549	3205	2131	4739	3312	6282	3045	4100	3140	2193
chr17_29528075_29528074-c.=	chr17	29528073	29528074	29528075	29528074	0	0	0	0	0	0	0	0	6	0	0	0	0	0	0	0	0	0	0	0.144718	0	0	0	3516	3197	2129	4740	3290	6275	3023	4124	3126	2180	5078	3540	3205	2147	4748	3310	6288	3038	4146	3139	2191
chr17_29528075_29528075-c.1083del	chr17	29528073	29528075	29528075	29528075	1	0	6	26	0	16	11	17	0	3	8	26	0	0.139744	0.978767	0	0.368988	0.130465	0.42965	0	0.0708567	0.276227	0.387574	3516	3197	2129	4740	3290	6275	3023	4124	3126	2180	5078	3540	3205	2147	4748	3310	6288	3038	4146	3139	2191
chr17_29528076_29528075-c.=	chr17	29528074	29528075	29528076	29528075	0	17	0	0	0	0	0	0	0	1	11	0	0.458263	0	0	0	0	0	0	0	0.02924	0.481859	0	3516	3135	2076	4671	3234	6244	2993	4084	3096	2152	5032	3520	3149	2120	4679	3270	6268	3018	4106	3112	2171
chr17_29528076_29528076-c.1084del	chr17	29528074	29528076	29528076	29528076	1	0	0	1	0	0	2	0	3	2	0	22	0	0	0.044498	0	0	0.0300575	0	0.069094	0.060725	0	0.422069	3516	3135	2076	4671	3234	6244	2993	4084	3096	2152	5032	3520	3149	2120	4679	3270	6268	3018	4106	3112	2171
chr17_29528078_29528078-c.1086del	chr17	29528076	29528078	29528078	29528078	1	1	0	0	0	13	0	0	0	0	0	0	0.0272876	0	0	0	0.3951	0	0	0	0	0	0	3521	3139	2115	4676	3261	6295	3021	4049	3111	2150	5041	3525	3147	2133	4684	3281	6308	3029	4071	3124	2161
chr17_29528078_29528127-c.1086_1135del	chr17	29528076	29528127	29528078	29528127	50	0	0	0	0	2	0	0	0	0	0	0	0	0	0	0	0.060957	0	0	0	0	0	0	3521	3139	2115	4676	3261	6295	3021	4049	3111	2150	5041	3525	3147	2133	4684	3281	6308	3029	4071	3124	2161
chr17_29528079_29528079-c.1087del	chr17	29528077	29528079	29528079	29528079	1	0	7	1	20	2	0	6	0	10	0	38	0	0.18825	0.0383833	0.366349	0.0505742	0	0.167002	0	0.268321	0	0.660734	3591	3147	2160	4705	3275	6430	3034	4057	3174	2174	5062	3596	3155	2178	4713	3310	6443	3042	4079	3187	2185
chr17_29528082_29528082-c.1090del	chr17	29528080	29528082	29528082	29528082	1	0	0	0	0	0	0	0	2	0	0	1	0	0	0	0	0	0	0	0.0488505	0	0	0.019776	3547	3082	2130	4664	3297	6386	2960	4064	3225	2212	4988	3551	3090	2148	4672	3319	6399	2968	4086	3238	2223
chr17_29528086_29528085-c.=	chr17	29528084	29528085	29528086	29528085	0	0	0	0	2	0	0	0	0	0	0	0	0	0	0	0.0433651	0	0	0	0	0	0	0	3585	3070	2116	4604	3342	6396	2967	4092	3220	2213	5006	3589	3078	2134	4612	3364	6409	2975	4114	3233	2224
chr17_29528087_29528087-c.1095del	chr17	29528085	29528087	29528087	29528087	1	0	0	0	2	0	0	0	1	0	0	0	0	0	0	0.0438493	0	0	0	0.024248	0	0	0	3587	3062	2135	4542	3343	6364	2967	4084	3230	2213	5003	3591	3070	2153	4550	3365	6377	2975	4106	3243	2224
chr17_29528100_29528100-c.1108del	chr17	29528098	29528100	29528100	29528100	1	0	0	0	0	0	0	2	0	0	0	0	0	0	0	0	0	0	0.0606796	0	0	0	0	3836	3173	2273	4916	3559	7027	3288	4461	3428	2486	5316	3840	3181	2291	4924	3581	7040	3296	4483	3441	2497
chr17_29528101_29559832-c.1109_3429del	chr17	29528099	29559832	29528101	29559832	31732	0	0	0	0	0	1	0	0	0	0	0	0	0	0	0	0	0.0162787	0	0	0	0	0	3177	2831	1922	3918	3107	6130	2757	3892	2961	2129	4384	3181	2839	1940	3926	3129	6143	2767	3914	2974	2140
chr17_29528110_29528110-c.1118del	chr17	29528108	29528110	29528110	29528110	1	0	0	0	0	2	0	0	0	0	0	0	0	0	0	0	0.0619003	0	0	0	0	0	0	3249	2845	1924	4005	3209	6253	2835	3998	3002	2174	4411	3253	2853	1942	4013	3231	6267	2843	4020	3015	2185
chr17_29528111_29528111-c.1119del	chr17	29528109	29528111	29528111	29528111	1	0	0	0	2	0	0	0	2	0	0	0	0	0	0	0.0496531	0	0	0	0.0495165	0	0	0	3265	2857	1923	4000	3206	6255	2838	3997	3011	2173	4406	3269	2865	1941	4008	3230	6269	2846	4019	3024	2184
chr17_29528116_29528116-c.1124del	chr17	29528114	29528116	29528116	29528116	1	0	0	0	2	0	0	0	0	0	0	1	0	0	0	0.0501382	0	0	0	0	0	0	0.0224453	3292	2852	1922	3972	3222	6266	2858	3981	2986	2170	4389	3296	2860	1940	3980	3244	6280	2866	4003	2999	2181
chr17_29528117_29528117-c.1125del	chr17	29528115	29528117	29528117	29528117	1	0	0	0	0	0	2	0	0	0	1	1	0	0	0	0	0	0.0316308	0	0	0	0.0455815	0.0223842	3323	2858	1952	3970	3254	6266	2883	3999	3016	2171	4388	3327	2866	1970	3980	3276	6280	2891	4021	3029	2182
chr17_29528122_29528122-c.1130del	chr17	29528120	29528122	29528122	29528122	1	0	0	0	0	0	0	0	0	0	2	0	0	0	0	0	0	0	0	0	0	0.091659	0	3355	2885	1956	4036	3261	6286	2891	4042	3044	2171	4420	3359	2893	1974	4044	3283	6300	2899	4064	3057	2182
chr17_29528129_29528129-c.1137del	chr17	29528127	29528129	29528129	29528129	1	0	0	0	0	0	0	0	1	0	0	0	0	0	0	0	0	0	0	0.024266	0	0	0	3415	2895	1961	4079	3280	6311	2901	4099	2992	2185	4400	3419	2903	1979	4087	3300	6325	2909	4121	3005	2196
chr17_29528133_29528133-c.1141del	chr17	29528131	29528133	29528133	29528133	1	0	0	0	0	0	0	0	0	0	0	1	0	0	0	0	0	0	0	0	0	0	0.0326264	2471	1924	1382	2915	2459	4364	2106	2905	2126	1569	3021	2475	1932	1400	2923	2479	4378	2114	2927	2139	1580
chr17_29528134_29528134-c.1142del	chr17	29528132	29528134	29528134	29528134	1	0	0	0	0	2	0	1	0	0	0	0	0	0	0	0	0.08256	0	0.0472273	0	0	0	0	2438	1892	1367	2869	2391	4326	2092	2904	2114	1553	2881	2442	1900	1385	2877	2411	4340	2100	2926	2127	1564
chr17_29528135_29528137-c.1143_1145del	chr17	29528133	29528137	29528135	29528137	3	0	0	0	0	0	0	1	0	0	0	0	0	0	0	0	0	0	0.047619	0	0	0	0	2438	1892	1348	2868	2375	4328	2091	2904	2110	1544	2882	2442	1900	1366	2876	2397	4342	2100	2926	2123	1555
chr17_29528142_29528142-c.1150del	chr17	29528140	29528142	29528142	29528142	1	1	2	0	2	0	1	1	1	0	1	0	0.0320647	0.0830312	0	0.0571022	0	0.0192727	0.0352836	0.0280743	0	0.0462084	0	3031	2348	1679	3409	2830	5029	2751	3443	2534	2098	3631	3035	2356	1697	3417	2850	5043	2759	3465	2547	2109
chr17_29528150_29528150-c.1158del	chr17	29528148	29528150	29528150	29528150	1	0	0	0	4	7	7	0	2	0	0	1	0	0	0	0.1121	0.236954	0.129261	0	0.0545157	0	0	0.0253329	3087	2363	1637	3402	2838	5170	2795	3464	2601	2093	3696	3091	2371	1655	3410	2858	5184	2803	3486	2614	2104
chr17_29528151_29665167-c.1159_6756delins554	chr17	29528149	29665167	29528151	29665167	137017	0	0	0	0	0	0	0	1	0	0	0	0	0	0	0	0	0	0	0.0289771	0	0	0	3103	2358	1634	3397	2804	5152	2844	3427	2607	2087	3684	3107	2366	1652	3409	2831	5173	2852	3451	2620	2098
chr17_29528152_29528151-c.=	chr17	29528150	29528151	29528152	29528151	0	0	0	0	3	0	0	0	0	0	0	0	0	0	0	0.0879507	0	0	0	0	0	0	0	3104	2366	1638	3403	2845	5197	2856	3437	2606	2096	3700	3108	2374	1656	3411	2865	5211	2864	3460	2619	2107
chr17_29528152_29528152-c.1160del	chr17	29528150	29528152	29528152	29528152	1	0	0	0	0	0	5	0	0	0	6	20	0	0	0	0	0	0.0886878	0	0	0	0.267885	0.514597	3104	2366	1638	3403	2845	5197	2856	3437	2606	2096	3700	3108	2374	1656	3411	2865	5211	2864	3460	2619	2107
chr17_29528153_29528153-c.1161del	chr17	29528151	29528153	29528153	29528153	1	18	9	8	0	0	18	5	5	10	0	4	0.471189	0.312304	0.397647	0	0	0.281097	0.140284	0.115412	0.309228	0	0.0848918	3178	2356	1646	3440	2884	5218	2867	3463	2639	2098	3716	3182	2364	1664	3448	2904	5237	2875	3486	2652	2115
chr17_29528154_29528153-c.=	chr17	29528152	29528153	29528154	29528153	0	1	0	0	0	0	0	0	0	0	1	1	0.03151	0	0	0	0	0	0	0	0	0.0478432	0.0265687	3128	2335	1645	3360	2825	5116	2842	3428	2592	2067	3686	3150	2352	1671	3368	2845	5148	2855	3456	2615	2078
chr17_29528155_29528154-c.=	chr17	29528153	29528154	29528155	29528154	0	0	0	0	1	0	0	0	0	0	0	0	0	0	0	0.0296209	0	0	0	0	0	0	0	3078	2294	1619	3368	2716	5006	2799	3356	2539	2014	3550	3082	2302	1637	3376	2736	5020	2807	3379	2552	2025
chr17_29528156_29528155-c.=	chr17	29528154	29528155	29528156	29528155	0	0	0	0	2	0	0	0	0	0	0	1	0	0	0	0.0612119	0	0	0	0	0	0	0.0284948	3065	2214	1565	3250	2700	4961	2745	3196	2446	1958	3444	3069	2222	1583	3258	2720	4975	2753	3219	2459	1969
chr17_29528156_29528156-c.1164del	chr17	29528154	29528156	29528156	29528156	1	0	0	0	0	0	1	7	3	26	4	0	0	0	0	0	0	0.0173161	0.223556	0.0807957	1.00025	0.177812	0	3065	2214	1565	3250	2700	4961	2745	3196	2446	1958	3444	3069	2222	1583	3258	2720	4975	2753	3219	2459	1969
chr17_29528157_29528157-c.1165del	chr17	29528155	29528157	29528157	29528157	1	0	0	0	0	0	0	0	5	0	0	0	0	0	0	0	0	0	0	0.160668	0	0	0	2914	2014	1523	3125	2471	4816	2591	3086	2288	1890	3223	2918	2022	1541	3133	2491	4831	2606	3112	2327	1905
chr17_29528157_29528158-c.1165_1166del	chr17	29528155	29528158	29528157	29528158	2	1	4	0	2	0	0	0	4	0	0	21	0.0310614	0.182	0	0.0580152	0	0	0	0.117504	0	0	0.616618	2914	2014	1523	3125	2471	4816	2591	3086	2288	1890	3223	2918	2022	1541	3133	2491	4831	2606	3112	2327	1905
chr17_29528158_29528157-c.=	chr17	29528156	29528157	29528158	29528157	0	0	0	2	0	0	0	0	0	0	0	0	0	0	0.137174	0	0	0	0	0	0	0	0	2837	1895	1440	3007	2299	4561	2534	3014	2224	1832	3074	2842	1907	1458	3017	2319	4575	2542	3046	2237	1843
chr17_29528158_29528158-c.1166del	chr17	29528156	29528158	29528158	29528158	1	1	21	0	0	4	5	9	6	6	0	6	0.0283914	0.972165	0	0	0.140737	0.0887143	0.293223	0.161042	0.220566	0	0.156196	2837	1895	1440	3007	2299	4561	2534	3014	2224	1832	3074	2842	1907	1458	3017	2319	4575	2542	3046	2237	1843
chr17_29528159_29528158-c.=	chr17	29528157	29528158	29528159	29528158	0	0	0	0	13	0	0	0	0	0	0	0	0	0	0	0.445053	0	0	0	0	0	0	0	2677	1719	1370	2911	2177	4138	2423	2885	2111	1722	2894	2683	1752	1388	2921	2201	4157	2440	2918	2130	1733
chr17_29528160_29528160-c.1168del	chr17	29528158	29528160	29528160	29528160	1	0	2	0	0	0	1	0	0	0	0	0	0	0.112094	0	0	0	0.0234668	0	0	0	0	0	2718	1772	1432	2916	2226	4200	2443	2934	2135	1774	2976	2722	1780	1450	2924	2246	4214	2451	2957	2148	1785
chr17_29528165_29528165-c.1173del	chr17	29528163	29528165	29528165	29528165	1	0	0	0	0	0	0	2	0	1	0	4	0	0	0	0	0	0	0.0884761	0	0.0495647	0	0.138937	2528	1610	1227	2645	2059	3772	2210	2603	1959	1665	2795	2532	1618	1245	2653	2079	3786	2218	2626	1972	1676
chr17_29528167_29528167-c.1175del	chr17	29528165	29528167	29528167	29528167	1	0	0	0	0	0	0	0	0	0	0	6	0	0	0	0	0	0	0	0	0	0	0.217707	2427	1512	1206	2522	1980	3645	2138	2521	1899	1645	2712	2431	1520	1224	2530	2000	3659	2146	2544	1912	1656
chr17_29528178_29528428-c.=	chr17	29528176	29528428	29528178	29528428	251	2170	1262	1083	2283	1840	3235	1877	2127	1704	1465	2265	1.00553	0.968239	0.99585	1.00762	1.02573	0.974153	0.966939	0.962461	1.0098	1.00272	0.96456	2292	1374	1138	2403	1892	3509	2050	2319	1783	1543	2445	2296	1382	1156	2411	1912	3523	2058	2342	1796	1554
chr17_29528178_29695395-c.1186_8314delins5635	chr17	29528176	29695395	29528178	29695395	167218	0	1	0	0	0	2	0	0	0	0	1	0	0.0716641	0	0	0	0.056138	0	0	0	0	0.0396646	2292	1374	1138	2403	1892	3509	2050	2319	1783	1543	2445	2296	1382	1156	2411	1912	3523	2058	2342	1796	1554
chr17_29528207_29528207-c.1185_1186ins250	chr17	29528205	29528207	29528207	29528207	1	0	0	2	0	0	0	0	0	0	0	0	0	0	0.181324	0	0	0	0	0	0	0	0	0	0	2	0	0	0	2	6	1	0	10	2174	1271	1103	2291	1860	3251	1887	2157	1718	1476
chr17_29528255_29653058-c.1186_4993delins77	chr17	29528253	29653058	29528255	29653058	124804	0	0	0	1	0	0	0	0	0	0	0	0	0	0	0.04363	0	0	0	0	0	0	0	0	0	2	1	0	0	2	6	1	0	14	2174	1271	1103	2292	1860	3251	1887	2157	1718	1476
chr17_29528325_29528324-c.1185_1186ins251	chr17	29528323	29528324	29528325	29528324	0	0	0	0	0	0	0	0	1	0	0	1	0	0	0	0	0	0	0	0.0461836	0	0	0.0428122	8	12	9	3	0	10	0	5	1	1	15	2182	1283	1110	2295	1860	3261	1885	2156	1718	1477
chr17_29528326_29528325-c.1185_1186ins251	chr17	29528324	29528325	29528326	29528325	0	0	0	0	0	0	0	0	0	0	0	1	0	0	0	0	0	0	0	0	0	0	0.0430108	8	12	9	3	0	10	0	5	1	1	15	2182	1283	1110	2295	1860	3261	1885	2156	1718	1477
chr17_29528326_29528326-c.1185_1186ins250	chr17	29528324	29528326	29528326	29528326	1	3	8	3	0	0	8	0	2	1	0	5	0.119502	0.56587	0.237655	0	0	0.215247	0	0.0803163	0.050246	0	0.188188	8	12	9	3	0	10	0	5	1	1	15	2182	1283	1110	2295	1860	3261	1885	2156	1718	1477
chr17_29528326_29528327-c.1185_1186ins249	chr17	29528324	29528327	29528326	29528327	2	0	0	0	0	0	1	0	0	0	0	1	0	0	0	0	0	0.0305341	0	0	0	0	0.0428793	8	12	9	3	0	10	0	5	1	1	15	2182	1283	1110	2295	1860	3261	1885	2156	1718	1477
chr17_29528328_29528327-c.1185_1186ins251	chr17	29528326	29528327	29528328	29528327	0	0	0	0	0	0	1	0	0	0	0	0	0	0	0	0	0	0.030656	0	0	0	0	0	15	12	10	3	0	10	0	6	1	1	15	2189	1283	1111	2295	1860	3262	1885	2157	1718	1477
chr17_29528330_29528329-c.1185_1186ins251	chr17	29528328	29528329	29528330	29528329	0	0	0	0	0	0	0	0	0	0	1	0	0	0	0	0	0	0	0	0	0	0.0677048	0	15	12	10	4	0	12	0	6	2	1	16	2189	1283	1111	2296	1860	3263	1885	2157	1719	1477
chr17_29528335_29528334-c.1185_1186ins251	chr17	29528333	29528334	29528335	29528334	0	0	0	0	1	0	0	0	0	0	0	0	0	0	0	0.043554	0	0	0	0	0	0	0	15	13	10	4	0	12	0	6	2	1	16	2189	1284	1111	2296	1860	3263	1885	2157	1719	1477
chr17_29528336_29528335-c.1185_1186ins251	chr17	29528334	29528335	29528336	29528335	0	1	3	1	1	0	0	0	2	0	0	1	0.0434955	0.226511	0.0860622	0.0414601	0	0	0	0.0886787	0	0	0.0409231	15	13	10	4	0	12	0	6	2	1	16	2189	1284	1111	2296	1860	3263	1885	2157	1719	1477
chr17_29528342_29703014-c.1186_10298delins164	chr17	29528340	29703014	29528342	29703014	174673	0	0	0	0	0	0	0	0	0	0	1	0	0	0	0	0	0	0	0	0	0	0.0429923	15	13	10	4	0	12	0	6	2	1	16	2189	1284	1111	2296	1860	3263	1885	2157	1719	1477
chr17_29528356_29528356-c.1185_1186ins250	chr17	29528354	29528356	29528356	29528356	1	0	1	0	0	0	0	0	0	1	0	0	0	0.0767147	0	0	0	0	0	0	0.0576608	0	0	32	25	25	13	8	20	0	11	4	1	30	2206	1296	1126	2305	1868	3271	1885	2162	1721	1477
chr17_29528405_29528405-c.1185_1186ins250	chr17	29528403	29528405	29528405	29528405	1	1	0	0	0	0	0	0	0	0	0	0	0.0453309	0	0	0	0	0	0	0	0	0	0	32	25	25	13	8	20	0	11	4	1	26	2206	1296	1126	2305	1868	3271	1885	2162	1721	1477
chr17_29528406_29528406-c.1185_1186ins250	chr17	29528404	29528406	29528406	29528406	1	1	0	0	0	0	0	0	0	0	0	0	0.0453309	0	0	0	0	0	0	0	0	0	0	31	25	25	13	8	20	0	11	4	1	26	2206	1296	1126	2305	1868	3271	1885	2162	1721	1477
chr17_29528406_29528407-c.1185_1186ins249	chr17	29528404	29528407	29528406	29528407	2	0	2	0	0	0	0	0	0	0	0	0	0	0.154321	0	0	0	0	0	0	0	0	0	31	25	25	13	8	20	0	11	4	1	26	2206	1296	1126	2305	1868	3271	1885	2162	1721	1477
chr17_29528407_29528406-c.1185_1186ins251	chr17	29528405	29528406	29528407	29528406	0	4	4	0	0	1	0	0	0	0	0	1	0.174266	0.300304	0	0	0.0508254	0	0	0	0	0	0.0405842	31	23	25	13	8	20	0	11	4	1	26	2206	1296	1126	2305	1868	3271	1885	2162	1721	1477
chr17_29528407_29528407-c.1185_1186ins250	chr17	29528405	29528407	29528407	29528407	1	22	8	5	9	6	9	0	4	3	0	15	0.76424	0.459654	0.326446	0.285919	0.234018	0.199794	0	0.133472	0.125659	0	0.478822	31	23	25	13	8	20	0	11	4	1	26	2206	1296	1126	2305	1868	3271	1885	2162	1721	1477
chr17_29528407_29528408-c.1185_1186ins249	chr17	29528405	29528408	29528407	29528408	2	0	0	17	2	1	0	0	0	0	0	4	0	0	1.46417	0.0739428	0.0454916	0	0	0	0	0	0.146917	31	23	25	13	8	20	0	11	4	1	26	2206	1296	1126	2305	1868	3271	1885	2162	1721	1477
chr17_29528408_29528407-c.1185_1186ins251	chr17	29528406	29528407	29528408	29528407	0	0	0	0	0	0	1	0	0	0	0	0	0	0	0	0	0	0.0305717	0	0	0	0	0	10	15	3	2	1	11	0	7	1	1	7	2206	1296	1126	2305	1868	3271	1885	2162	1721	1477
chr17_29528413_29528412-c.1185_1186ins251	chr17	29528411	29528412	29528413	29528412	0	0	0	0	0	0	0	0	1	0	0	0	0	0	0	0	0	0	0	0.0462535	0	0	0	32	25	25	11	10	20	0	11	4	1	26	2206	1296	1126	2303	1870	3271	1885	2162	1721	1477
chr17_29528417_29528416-c.1185_1186ins251	chr17	29528415	29528416	29528417	29528416	0	0	4	0	0	0	1	0	1	0	0	1	0	0.304992	0	0	0	0.0294112	0	0.0446134	0	0	0.0412014	32	25	27	11	10	19	0	8	4	1	26	2206	1296	1128	2303	1870	3270	1885	2159	1721	1477
chr17_29528444_29528444-c.1201del	chr17	29528442	29528444	29528444	29528444	1	0	0	0	0	4	13	0	1	0	0	2	0	0	0	0	0.120987	0.24584	0	0.0273132	0	0	0.0472191	3528	2082	2040	3716	3183	5167	2970	3492	2579	2356	4025	3532	2091	2058	3725	3201	5183	2978	3512	2592	2367
chr17_29528446_29528446-c.1203del	chr17	29528444	29528446	29528446	29528446	1	0	0	0	0	0	0	0	0	0	8	0	0	0	0	0	0	0	0	0	0	0.330579	0	3612	2110	2090	3767	3300	5199	3048	3525	2632	2409	4051	3616	2119	2108	3776	3318	5215	3056	3545	2645	2420
chr17_29528447_29528446-c.=	chr17	29528445	29528446	29528447	29528446	0	2	0	0	0	0	0	0	0	0	0	0	0.053952	0	0	0	0	0	0	0	0	0	0	3703	2114	2091	3792	3354	5219	3089	3551	2632	2429	4065	3707	2123	2109	3801	3372	5235	3097	3571	2645	2448
chr17_29528448_29528447-c.=	chr17	29528446	29528447	29528448	29528447	0	0	0	0	0	0	0	0	24	0	0	0	0	0	0	0	0	0	0	0.668151	0	0	0	3712	2134	2118	3799	3367	5248	3117	3572	2663	2442	4109	3716	2143	2136	3808	3385	5264	3125	3592	2676	2453
chr17_29528448_29528449-c.1205_1206del	chr17	29528446	29528449	29528448	29528449	2	0	0	0	0	0	0	0	0	0	0	1	0	0	0	0	0	0	0	0	0	0	0.0240674	3712	2134	2118	3799	3367	5248	3117	3572	2663	2442	4109	3716	2143	2136	3808	3385	5264	3125	3592	2676	2453
chr17_29528450_29528450-c.1207del	chr17	29528448	29528450	29528450	29528450	1	0	0	0	0	0	0	4	0	0	0	0	0	0	0	0	0	0	0.126064	0	0	0	0	3738	2233	2128	3937	3363	5309	3165	3622	2707	2500	4141	3742	2242	2146	3946	3381	5325	3173	3642	2720	2511
chr17_29528455_29528455-c.1212del	chr17	29528453	29528455	29528455	29528455	1	0	0	0	0	0	0	0	4	0	0	0	0	0	0	0	0	0	0	0.107009	0	0	0	3872	2441	2235	4127	3486	5513	3275	3718	2837	2630	4285	3876	2450	2253	4136	3504	5529	3283	3738	2850	2641
chr17_29528456_29528455-c.=	chr17	29528454	29528455	29528456	29528455	0	6	0	0	0	0	0	0	0	0	0	0	0.154719	0	0	0	0	0	0	0	0	0	0	3874	2446	2236	4129	3486	5550	3274	3721	2846	2630	4285	3878	2455	2254	4138	3504	5566	3282	3745	2859	2641
chr17_29528458_29528458-c.1215del	chr17	29528456	29528458	29528458	29528458	1	0	0	0	0	0	0	0	0	0	1	0	0	0	0	0	0	0	0	0	0	0.0294204	0	4916	3300	2800	5428	4547	7072	4193	4895	3617	3388	5539	4920	3309	2818	5437	4565	7088	4201	4915	3630	3399
chr17_29528459_29528459-c.1216del	chr17	29528457	29528459	29528459	29528459	1	1	0	2	0	2	0	4	0	1	3	1	0.0195434	0	0.0688709	0	0.0421478	0	0.0919296	0	0.0265118	0.0850066	0.0171141	4944	3327	2804	5492	4581	7103	4230	4930	3637	3423	5603	4948	3336	2822	5501	4599	7119	4238	4950	3650	3435
chr17_29528461_29528460-c.=	chr17	29528459	29528460	29528461	29528460	0	0	0	0	0	0	1	0	0	0	0	0	0	0	0	0	0	0.013986	0	0	0	0	0	4977	3415	2814	5569	4628	7134	4279	5003	3649	3443	5704	4981	3424	2832	5578	4646	7150	4287	5023	3662	3454
chr17_29528463_29528463-c.1220del	chr17	29528461	29528463	29528463	29528463	1	0	0	0	0	0	0	1	0	0	0	0	0	0	0	0	0	0	0.023084	0	0	0	0	5021	3436	2872	5555	4675	7091	4324	5012	3665	3538	5802	5025	3445	2890	5564	4693	7107	4332	5032	3678	3549
chr17_29528465_29528466-c.1222_1223del	chr17	29528463	29528466	29528465	29528466	2	0	0	0	0	0	0	0	4	0	0	0	0	0	0	0	0	0	0	0.0788644	0	0	0	5199	3481	2893	5603	4714	7160	4405	5052	3708	3574	5941	5203	3490	2911	5612	4732	7176	4413	5072	3721	3585
chr17_29528472_29528472-c.1229del	chr17	29528470	29528472	29528472	29528472	1	0	0	0	1	0	0	0	0	0	0	0	0	0	0	0.0169262	0	0	0	0	0	0	0	5608	3666	2992	5899	4927	7453	4627	5615	4018	3850	6395	5612	3675	3010	5908	4945	7469	4635	5635	4031	3861
chr17_29528472_29529280-c.1229_1260delins3977	chr17	29528470	29529280	29528472	29529280	809	0	1	0	0	0	0	0	0	0	0	0	0	0.0272109	0	0	0	0	0	0	0	0	0	5608	3666	2992	5899	4927	7453	4627	5615	4018	3850	6395	5612	3675	3010	5908	4945	7469	4635	5635	4031	3861
chr17_29528473_29528473-c.1230del	chr17	29528471	29528473	29528473	29528473	1	8	0	0	34	3	0	0	30	13	3	2	0.123138	0	0	0.513538	0.051882	0	0	0.475728	0.282842	0.0666998	0.0265763	5597	3662	2995	5918	4932	7459	4619	5606	4012	3845	6380	5601	3672	3013	5928	4950	7475	4627	5626	4025	3856
chr17_29528474_29528473-c.=	chr17	29528472	29528473	29528474	29528473	0	1	0	0	0	0	0	0	0	1	3	0	0.0176342	0	0	0	0	0	0	0	0.0247256	0.0776709	0	5601	3645	2976	5848	4996	7483	4611	5606	3980	3832	6389	5613	3655	2994	5891	5017	7499	4619	5656	4006	3846
chr17_29528475_29528475-c.1232del	chr17	29528473	29528475	29528475	29528475	1	0	0	0	0	1	0	0	0	0	0	0	0	0	0	0	0.0199203	0	0	0	0	0	0	5639	3648	2957	5893	5002	7498	4617	5651	4002	3857	6388	5643	3658	2975	5902	5020	7514	4625	5671	4015	3868
chr17_29528476_29528475-c.=	chr17	29528474	29528475	29528476	29528475	0	0	0	0	0	1	0	0	11	0	0	0	0	0	0	0	0.0195142	0	0	0.19555	0	0	0	5616	3648	2928	5898	5007	7462	4607	5594	3995	3857	6374	5620	3658	2946	5907	5026	7478	4615	5614	4008	3868
chr17_29528476_29528476-c.1233del	chr17	29528474	29528476	29528476	29528476	1	20	0	1	3	2	0	0	0	7	10	2	0.336081	0	0.0311108	0.0466197	0.0364909	0	0	0	0.162163	0.24193	0.0285449	5616	3648	2928	5898	5007	7462	4607	5594	3995	3857	6374	5620	3658	2946	5907	5026	7478	4615	5614	4008	3868
chr17_29528477_29528476-c.=	chr17	29528475	29528476	29528477	29528476	0	9	0	0	0	0	0	0	0	0	0	9	0.158238	0	0	0	0	0	0	0	0	0	0.137973	5585	3648	2930	5889	5036	7456	4601	5619	3971	3846	6372	5609	3658	2949	5901	5056	7472	4609	5639	3991	3867
chr17_29528478_29528477-c.=	chr17	29528476	29528477	29528478	29528477	0	4	0	0	0	0	0	0	0	0	0	0	0.0714031	0	0	0	0	0	0	0	0	0	0	5598	3658	2929	5870	5043	7410	4593	5618	3978	3849	6340	5602	3668	2947	5879	5061	7426	4601	5638	3991	3860
chr17_29528479_29528478-c.=	chr17	29528477	29528478	29528479	29528478	0	0	0	0	0	0	0	0	0	0	0	1	0	0	0	0	0	0	0	0	0	0	0.0157208	5534	3675	2880	5814	5020	7213	4553	5573	3931	3832	6315	5538	3685	2898	5823	5038	7229	4561	5593	3944	3843
chr17_29528479_29528479-c.1236del	chr17	29528477	29528479	29528479	29528479	1	0	2	0	15	9	36	0	6	1	0	1	0	0.0489724	0	0.23678	0.163021	0.468089	0	0.0972629	0.0228187	0	0.014136	5534	3675	2880	5814	5020	7213	4553	5573	3931	3832	6315	5538	3685	2898	5823	5038	7229	4561	5593	3944	3843
chr17_29528480_29528481-c.1237_1238del	chr17	29528478	29528481	29528480	29528481	2	20	0	0	0	0	0	0	0	0	0	0	0.389181	0	0	0	0	0	0	0	0	0	0	5135	3485	2687	5369	4645	6433	4209	5074	3561	3577	6006	5139	3497	2705	5393	4672	6485	4217	5100	3575	3588
chr17_29528481_29528481-c.1238del	chr17	29528479	29528481	29528481	29528481	1	0	0	0	0	0	1	1	0	0	0	0	0	0	0	0	0	0.0153861	0.023677	0	0	0	0	5120	3489	2688	5382	4659	6468	4209	5117	3520	3570	6007	5144	3499	2706	5391	4677	6484	4217	5137	3533	3581
chr17_29528481_29528482-c.1238_1239del	chr17	29528479	29528482	29528481	29528482	2	1	0	0	0	0	0	0	0	0	0	0	0.0194401	0	0	0	0	0	0	0	0	0	0	5120	3489	2688	5382	4659	6468	4209	5117	3520	3570	6007	5144	3499	2706	5391	4677	6484	4217	5137	3533	3581
chr17_29528482_29528482-c.1239del	chr17	29528480	29528482	29528482	29528482	1	0	1	0	0	7	16	0	12	3	0	0	0	0.0266952	0	0	0.141062	0.235228	0	0.222351	0.0797793	0	0	5120	3486	2684	5395	4666	6463	4209	5115	3515	3598	5997	5145	3496	2702	5404	4684	6480	4218	5135	3528	3609
chr17_29528483_29528482-c.=	chr17	29528481	29528482	29528483	29528482	0	0	0	0	0	0	2	1	0	0	0	0	0	0	0	0	0	0.0308015	0.0233635	0	0	0	0	5158	3481	2678	5405	4627	6446	4259	5084	3514	3583	5991	5163	3492	2696	5414	4652	6478	4267	5116	3530	3594
chr17_29528483_29528483-c.1240del	chr17	29528481	29528483	29528483	29528483	1	0	0	0	0	0	0	1	0	0	0	0	0	0	0	0	0	0	0.0234357	0	0	0	0	5158	3481	2678	5405	4627	6446	4259	5084	3514	3583	5991	5163	3492	2696	5414	4652	6478	4267	5116	3530	3594
chr17_29528484_29528484-c.1241del	chr17	29528482	29528484	29528484	29528484	1	1	3	0	0	0	9	7	0	13	0	0	0.0179958	0.0796681	0	0	0	0.130393	0.154511	0	0.352368	0	0	5163	3513	2680	5411	4649	6474	4261	5105	3532	3595	6058	5167	3523	2698	5420	4667	6490	4270	5125	3545	3606
chr17_29528485_29528485-c.1242del	chr17	29528483	29528485	29528485	29528485	1	0	0	0	1	2	1	11	1	1	0	1	0	0	0	0.0177748	0.0413915	0.014833	0.254095	0.0188035	0.0271632	0	0.015772	5174	3511	2680	5411	4648	6468	4254	5104	3524	3596	6061	5179	3524	2698	5420	4666	6493	4269	5124	3550	3607
chr17_29528486_29528485-c.=	chr17	29528484	29528485	29528486	29528485	0	0	0	0	0	0	0	0	15	0	0	0	0	0	0	0	0	0	0	0.291999	0	0	0	5177	3529	2689	5414	4661	6491	4241	5116	3540	3605	6039	5181	3539	2707	5424	4681	6508	4260	5137	3554	3616
chr17_29528487_29528487-c.1244del	chr17	29528485	29528487	29528487	29528487	1	3	12	0	14	0	0	7	6	0	0	30	0.050986	0.305633	0	0.23099	0	0	0.146589	0.1032	0	0	0.451003	5170	3530	2691	5416	4654	6536	4231	5119	3521	3608	6036	5174	3540	2709	5425	4672	6552	4239	5139	3534	3619
chr17_29528488_29528488-c.1245del	chr17	29528486	29528488	29528488	29528488	1	3	0	0	14	0	0	0	13	0	9	0	0.0537837	0	0	0.244619	0	0	0	0.239255	0	0.235365	0	5177	3518	2665	5397	4665	6519	4204	5117	3518	3607	6007	5184	3540	2683	5420	4683	6535	4219	5143	3531	3618
chr17_29528493_29528493-c.1250del	chr17	29528491	29528493	29528493	29528493	1	0	0	0	0	0	0	0	3	0	0	0	0	0	0	0	0	0	0	0.0578592	0	0	0	5214	3520	2670	5403	4690	6462	4212	5165	3548	3592	6075	5218	3530	2688	5412	4708	6478	4220	5185	3561	3603
chr17_29528494_29529642-c.1251_1260delins3615	chr17	29528492	29529642	29528494	29529642	1149	12	0	0	0	0	0	0	0	0	0	0	0.229446	0	0	0	0	0	0	0	0	0	0	5226	3525	2670	5413	4689	6462	4212	5162	3548	3591	6074	5230	3535	2688	5422	4707	6478	4220	5185	3561	3602
chr17_29528503_29533238-c.1260delins19	chr17	29528501	29533238	29528503	29533238	4736	0	0	0	1	0	0	0	0	0	0	0	0	0	0	0.0189789	0	0	0	0	0	0	0	5107	3465	2621	5260	4561	6377	4128	5083	3501	3504	5902	5123	3475	2639	5269	4579	6393	4136	5103	3514	3515
chr17_29528504_29533239-c.1260_1261ins18	chr17	29528502	29533239	29528504	29533239	4736	1	5	0	29	11	0	16	12	8	0	10	0.0163844	0.122206	0	0.482895	0.205131	0	0.335955	0.201187	0.19462	0	0.142798	5087	3447	2612	5245	4550	6357	4101	5059	3485	3491	5883	5103	3457	2630	5255	4568	6373	4109	5079	3498	3502
chr17_29528504_29533257-c.=	chr17	29528502	29533257	29528504	29533257	4754	4705	3162	2395	4816	4072	5921	3735	4629	3209	3186	5290	1.00196	0.993192	0.988396	0.995334	0.965511	1.01042	0.986409	0.989294	0.996434	0.987346	0.966469	5087	3447	2612	5245	4550	6357	4101	5059	3485	3491	5883	5103	3457	2630	5255	4568	6373	4109	5079	3498	3502
chr17_29528507_29533242-c.1260_1261ins18	chr17	29528505	29533242	29528507	29533242	4736	0	0	0	0	0	0	1	0	0	0	0	0	0	0	0	0	0	0.0259202	0	0	0	0	110	110	104	104	253	134	99	214	55	106	301	4832	3287	2517	4959	4354	6071	3858	4875	3285	3303
chr17_29528516_29533238-c.1260_1261ins31	chr17	29528514	29533238	29528516	29533238	4723	1	0	0	0	0	0	0	0	0	0	6	0.0204777	0	0	0	0	0	0	0	0	0	0.106088	110	88	104	104	252	130	98	212	53	106	298	4832	3265	2517	4959	4353	6067	3858	4873	3283	3303
chr17_29528517_29533257-c.1260_1261ins13	chr17	29528515	29533257	29528517	29533257	4741	73	76	88	84	184	92	94	173	29	89	216	0.412144	0.649702	1.00841	0.464423	1.24575	0.413817	0.681911	1.0258	0.236924	0.759611	1.11469	109	87	104	104	251	129	98	211	53	106	291	4832	3264	2517	4959	4352	6066	3858	4872	3283	3303
chr17_29528533_29528533-c.1260_1261ins4753	chr17	29528531	29528533	29528533	29528533	1	11	0	0	2	8	0	0	0	0	0	0	0.223433	0	0	0.0388339	0.181469	0	0	0	0	0	0	18	0	0	6	8	0	0	3	0	0	7	4814	3253	2501	4945	4293	6029	3854	4837	3259	3286
chr17_29528534_29528533-c.1260_1261ins4754	chr17	29528532	29528533	29528534	29528533	0	0	0	0	1	0	0	0	0	0	0	0	0	0	0	0.0202224	0	0	0	0	0	0	0	7	0	0	4	0	0	0	3	0	0	7	4814	3253	2501	4945	4293	6029	3854	4837	3259	3286
chr17_29528535_29528534-c.1260_1261ins4754	chr17	29528533	29528534	29528535	29528534	0	0	0	0	1	0	0	0	0	0	0	0	0	0	0	0.0202224	0	0	0	0	0	0	0	18	0	0	6	8	0	0	3	0	0	7	4814	3253	2501	4945	4293	6029	3854	4837	3259	3286
chr17_29528540_29528539-c.1260_1261ins4754	chr17	29528538	29528539	29528540	29528539	0	0	0	0	1	0	0	0	0	0	0	0	0	0	0	0.0202224	0	0	0	0	0	0	0	18	0	0	6	8	0	0	3	0	0	6	4814	3253	2501	4945	4293	6029	3854	4837	3259	3286
chr17_29528547_29528546-c.1260_1261ins4754	chr17	29528545	29528546	29528547	29528546	0	0	0	0	1	0	0	0	0	0	0	0	0	0	0	0.0202224	0	0	0	0	0	0	0	18	0	0	6	8	0	0	3	0	0	3	4814	3253	2501	4945	4293	6029	3854	4837	3259	3286
chr17_29528569_29528569-c.1260_1261ins4753	chr17	29528567	29528569	29528569	29528569	1	0	0	0	0	0	0	0	0	0	0	3	0	0	0	0	0	0	0	0	0	0	0.0538213	17	0	0	6	8	0	0	3	0	0	6	4813	3253	2501	4945	4293	6029	3854	4837	3259	3286
chr17_29528596_29528596-c.1260_1261ins4753	chr17	29528594	29528596	29528596	29528596	1	0	0	0	0	0	0	0	0	0	0	2	0	0	0	0	0	0	0	0	0	0	0.0359002	1	0	0	1	0	0	0	0	0	0	3	4797	3253	2501	4940	4285	6029	3854	4834	3259	3286
chr17_29528610_29528610-c.1260_1261ins4753	chr17	29528608	29528610	29528610	29528610	1	1	0	0	0	0	0	0	0	0	0	0	0.0208464	0	0	0	0	0	0	0	0	0	0	1	0	0	1	0	0	0	0	0	0	3	4797	3253	2501	4940	4285	6029	3854	4834	3259	3286
chr17_29528875_29701731-c.1261_9015delins371	chr17	29528873	29701731	29528875	29701731	172857	0	0	0	0	0	1	0	0	0	0	0	0	0	0	0	0	0.0165837	0	0	0	0	0	0	0	0	0	0	1	0	0	0	0	0	4796	3253	2501	4939	4285	6030	3854	4834	3259	3286
chr17_29528915_29669788-c.1261_6999delins649	chr17	29528913	29669788	29528915	29669788	140874	0	0	0	0	0	1	0	0	0	0	0	0	0	0	0	0	0.016581	0	0	0	0	0	0	0	0	0	0	1	0	0	0	0	0	4796	3253	2501	4939	4285	6031	3854	4834	3259	3286
chr17_29531230_29701405-c.1261_8689delins2726	chr17	29531228	29701405	29531230	29701405	170176	0	0	0	0	0	0	0	0	0	1	0	0	0	0	0	0	0	0	0	0	0.0304229	0	0	0	0	0	0	0	0	0	0	1	0	4784	3252	2501	4939	4285	6031	3854	4834	3259	3287
chr17_29531912_29685855-c.1261_8050delins3539	chr17	29531910	29685855	29531912	29685855	153944	1	0	0	0	0	0	0	0	0	0	0	0.0208986	0	0	0	0	0	0	0	0	0	0	1	0	0	0	0	0	0	0	0	0	0	4785	3252	2501	4939	4285	6031	3854	4834	3259	3287
chr17_29533274_29533274-c.1277del	chr17	29533272	29533274	29533274	29533274	1	0	0	0	0	0	0	0	2	0	0	1	0	0	0	0	0	0	0	0.0401304	0	0	0.0175228	4879	3360	2628	5175	4432	6211	4034	4955	3323	3309	5638	4884	3369	2646	5184	4450	6229	4042	4975	3336	3318
chr17_29533276_29533276-c.1279del	chr17	29533274	29533276	29533276	29533276	1	0	0	0	0	0	0	0	0	5	0	0	0	0	0	0	0	0	0	0	0.152999	0	0	4769	3272	2518	5057	4300	6048	3861	4888	3255	3246	5540	4774	3281	2536	5066	4318	6066	3869	4908	3268	3255
chr17_29533278_29533278-c.1281del	chr17	29533276	29533278	29533278	29533278	1	0	0	0	0	1	0	0	0	2	0	0	0	0	0	0	0.0229651	0	0	0	0.0609279	0	0	4770	3256	2524	5051	4310	6029	3867	4882	3262	3219	5512	4775	3265	2542	5060	4328	6047	3875	4902	3275	3228
chr17_29533279_29533279-c.1282del	chr17	29533277	29533279	29533279	29533279	1	1	2	0	1	26	1	3	17	4	1	0	0.0186174	0.0545687	0	0.0175225	0.565034	0.0146797	0.0690179	0.316602	0.109363	0.0275061	0	4757	3252	2525	5050	4283	6019	3865	4882	3257	3217	5513	4762	3261	2543	5059	4302	6037	3873	4902	3272	3226
chr17_29533279_29533280-c.1282_1283del	chr17	29533277	29533280	29533279	29533280	2	0	0	1	0	0	0	0	0	0	0	0	0	0	0.0393236	0	0	0	0	0	0	0	0	4757	3252	2525	5050	4283	6019	3865	4882	3257	3217	5513	4762	3261	2543	5059	4302	6037	3873	4902	3272	3226
chr17_29533280_29533281-c.1283_1284del	chr17	29533278	29533281	29533280	29533281	2	16	0	0	0	0	0	0	2	0	0	0	0.335544	0	0	0	0	0	0	0.0394699	0	0	0	4743	3239	2524	5040	4245	6001	3843	4865	3251	3203	5499	4749	3250	2543	5050	4289	6020	3854	4902	3268	3213
chr17_29533281_29533280-c.=	chr17	29533279	29533280	29533281	29533280	0	0	0	0	0	0	0	6	0	0	0	0	0	0	0	0	0	0	0.155682	0	0	0	0	4702	3221	2515	5013	4240	5970	3846	4802	3255	3183	5500	4723	3230	2534	5022	4258	5988	3854	4824	3268	3192
chr17_29533281_29533281-c.1284del	chr17	29533279	29533281	29533281	29533281	1	15	0	0	0	20	0	3	7	8	0	30	0.276689	0	0	0	0.414703	0	0.066428	0.124547	0.211925	0	0.480611	4702	3221	2515	5013	4240	5970	3846	4802	3255	3183	5500	4723	3230	2534	5022	4258	5988	3854	4824	3268	3192
chr17_29533282_29533282-c.1285del	chr17	29533280	29533282	29533282	29533282	1	7	0	24	5	0	16	37	31	9	0	32	0.107097	0	0.731828	0.0719718	0	0.194834	0.740156	0.482868	0.201575	0	0.434509	4711	3222	2511	5019	4220	5998	3847	4807	3252	3182	5446	4747	3231	2529	5028	4258	6016	3858	4836	3273	3191
chr17_29533283_29533282-c.=	chr17	29533281	29533282	29533283	29533282	0	3	0	1	0	0	0	0	0	0	0	0	0.0632419	0	0.0393074	0	0	0	0	0	0	0	0	4713	3200	2486	5013	4248	5977	3797	4733	3237	3170	5424	4725	3209	2528	5027	4266	6011	3842	4784	3259	3179
chr17_29533283_29533283-c.1286del	chr17	29533281	29533283	29533283	29533283	1	14	6	1	1	0	16	28	8	0	6	4	0.253895	0.15873	0.0331665	0.0166514	0	0.2275	0.648528	0.141726	0	0.160252	0.0611258	4713	3200	2486	5013	4248	5977	3797	4733	3237	3170	5424	4725	3209	2528	5027	4266	6011	3842	4784	3259	3179
chr17_29533283_29533284-c.1286_1287del	chr17	29533281	29533284	29533283	29533284	2	0	0	0	0	0	0	0	11	0	0	0	0	0	0	0	0	0	0	0.229933	0	0	0	4713	3200	2486	5013	4248	5977	3797	4733	3237	3170	5424	4725	3209	2528	5027	4266	6011	3842	4784	3259	3179
chr17_29533284_29533283-c.=	chr17	29533282	29533283	29533284	29533283	0	20	0	3	0	0	0	0	0	0	0	0	0.418578	0	0.113939	0	0	0	0	0	0	0	0	4703	3195	2507	5016	4249	5976	3808	4744	3244	3171	5457	4722	3210	2526	5026	4267	6010	3844	4783	3257	3186
chr17_29533284_29533285-c.1287_1288del	chr17	29533282	29533285	29533284	29533285	2	0	0	0	46	0	0	0	0	0	0	0	0	0	0	0.915241	0	0	0	0	0	0	0	4703	3195	2507	5016	4249	5976	3808	4744	3244	3171	5457	4722	3210	2526	5026	4267	6010	3844	4783	3257	3186
chr17_29533285_29533284-c.=	chr17	29533283	29533284	29533285	29533284	0	17	0	11	0	0	0	0	0	0	0	0	0.345071	0	0.422338	0	0	0	0	0	0	0	0	4715	3202	2496	4968	4232	5981	3827	4752	3249	3175	5455	4720	3211	2514	5023	4250	5999	3835	4783	3262	3184
chr17_29533285_29533285-c.1288del	chr17	29533283	29533285	29533285	29533285	1	0	0	2	0	0	0	1	10	0	0	0	0	0	0.0777268	0	0	0	0.0253441	0.206888	0	0	0	4715	3202	2496	4968	4232	5981	3827	4752	3249	3175	5455	4720	3211	2514	5023	4250	5999	3835	4783	3262	3184
chr17_29533286_29533286-c.1289del	chr17	29533284	29533286	29533286	29533286	1	0	11	102	7	0	8	8	5	21	2	7	0	0.222382	3.49587	0.0887056	0	0.0851169	0.133091	0.066402	0.427007	0.0396855	0.0811405	4677	3173	2458	4955	4213	5947	3824	4740	3214	3175	5427	4682	3182	2478	5010	4231	5965	3833	4770	3227	3184
chr17_29533286_29533287-c.1289_1290del	chr17	29533284	29533287	29533286	29533287	2	0	7	0	0	0	2	0	9	1	0	0	0	0.214555	0	0	0	0.0321169	0	0.18346	0.0296763	0	0	4677	3173	2458	4955	4213	5947	3824	4740	3214	3175	5427	4682	3182	2478	5010	4231	5965	3833	4770	3227	3184
chr17_29533287_29533287-c.1290del	chr17	29533285	29533287	29533287	29533287	1	0	0	9	15	6	1	0	16	0	0	19	0	0	0.325688	0.26734	0.124792	0.0146264	0	0.301856	0	0	0.311294	4673	3128	2360	4991	4213	5923	3816	4712	3191	3173	5417	4678	3155	2480	5007	4231	5951	3832	4746	3226	3184
chr17_29533287_29533288-c.1290_1291del	chr17	29533285	29533288	29533287	29533288	2	0	0	0	0	0	9	0	0	13	0	0	0	0	0	0	0	0.145377	0	0	0.396972	0	0	4673	3128	2360	4991	4213	5923	3816	4712	3191	3173	5417	4678	3155	2480	5007	4231	5951	3832	4746	3226	3184
chr17_29533287_29533289-c.1290_1292del	chr17	29533285	29533289	29533287	29533289	3	0	0	0	0	0	7	0	0	0	0	0	0	0	0	0	0	0.117627	0	0	0	0	0	4673	3128	2360	4991	4213	5923	3816	4712	3191	3173	5417	4678	3155	2480	5007	4231	5951	3832	4746	3226	3184
chr17_29533288_29533288-c.1291del	chr17	29533286	29533288	29533288	29533288	1	0	0	0	0	0	1	0	0	0	0	0	0	0	0	0	0	0.0168124	0	0	0	0	0	4670	3136	2450	4979	4194	5911	3823	4697	3197	3175	5404	4675	3152	2477	5003	4218	5948	3831	4742	3224	3184
chr17_29533289_29533289-c.1292del	chr17	29533287	29533289	29533289	29533289	1	4	13	12	12	29	26	5	5	4	6	10	0.0660577	0.322007	0.385299	0.185497	0.553331	0.344407	0.0994235	0.0809593	0.0954086	0.145807	0.141985	4662	3181	2458	5035	4216	5943	3880	4746	3214	3187	5422	4666	3190	2476	5044	4234	5978	3888	4766	3240	3196
chr17_29533290_29533290-c.1293del	chr17	29533288	29533290	29533290	29533290	1	0	0	0	3	0	0	0	0	0	0	0	0	0	0	0.0586625	0	0	0	0	0	0	0	4713	3208	2450	5093	4235	5981	3910	4771	3258	3184	5459	4721	3230	2480	5114	4282	6032	3923	4796	3275	3199
chr17_29533290_29533291-c.1293_1294del	chr17	29533288	29533291	29533290	29533291	2	0	0	0	1	0	0	0	6	2	0	0	0	0	0	0.0191968	0	0	0	0.124104	0.0601979	0	0	4713	3208	2450	5093	4235	5981	3910	4771	3258	3184	5459	4721	3230	2480	5114	4282	6032	3923	4796	3275	3199
chr17_29533291_29533291-c.1294del	chr17	29533289	29533291	29533291	29533291	1	0	0	0	0	0	0	0	4	0	0	0	0	0	0	0	0	0	0	0.0834899	0	0	0	4718	3225	2461	5104	4279	6009	3914	4765	3266	3188	5439	4722	3234	2479	5117	4297	6027	3922	4791	3281	3197
chr17_29533292_29533291-c.=	chr17	29533290	29533291	29533292	29533291	0	0	0	0	0	0	0	0	0	0	3	0	0	0	0	0	0	0	0	0	0	0.0934288	0	4742	3236	2460	5119	4294	6056	3917	4749	3277	3202	5432	4746	3245	2478	5129	4312	6074	3925	4779	3292	3211
chr17_29533292_29533292-c.1295del	chr17	29533290	29533292	29533292	29533292	1	23	0	0	0	0	5	0	0	2	15	0	0.456747	0	0	0	0	0.0747496	0	0	0.0550597	0.439554	0	4742	3236	2460	5119	4294	6056	3917	4749	3277	3202	5432	4746	3245	2478	5129	4312	6074	3925	4779	3292	3211
chr17_29533293_29533293-c.1296del	chr17	29533291	29533293	29533293	29533293	1	0	1	0	0	0	0	0	0	0	0	0	0	0.0308261	0	0	0	0	0	0	0	0	0	4702	3235	2460	5117	4291	6042	3910	4749	3269	3181	5408	4729	3244	2478	5126	4309	6065	3918	4769	3284	3205
chr17_29533294_29533293-c.=	chr17	29533292	29533293	29533294	29533293	0	0	0	0	0	1	0	0	0	0	0	0	0	0	0	0	0.0233372	0	0	0	0	0	0	4721	3239	2466	5121	4267	6046	3911	4710	3309	3223	5383	4725	3249	2484	5130	4285	6064	3919	4730	3322	3232
chr17_29533294_29533294-c.1297del	chr17	29533292	29533294	29533294	29533294	1	38	8	0	33	40	22	35	22	6	12	28	0.550406	0.162317	0	0.435451	0.644568	0.241012	0.614954	0.311099	0.11855	0.246791	0.346137	4721	3239	2466	5121	4267	6046	3911	4710	3309	3223	5383	4725	3249	2484	5130	4285	6064	3919	4730	3322	3232
chr17_29533294_29533295-c.1297_1298del	chr17	29533292	29533295	29533294	29533295	2	2	0	0	13	0	0	0	0	0	0	0	0.0412819	0	0	0.252343	0	0	0	0	0	0	0	4721	3239	2466	5121	4267	6046	3911	4710	3309	3223	5383	4725	3249	2484	5130	4285	6064	3919	4730	3322	3232
chr17_29533294_29533296-c.1297_1299del	chr17	29533292	29533296	29533294	29533296	3	0	0	0	0	0	1	0	0	0	0	0	0	0	0	0	0	0.0164908	0	0	0	0	0	4721	3239	2466	5121	4267	6046	3911	4710	3309	3223	5383	4725	3249	2484	5130	4285	6064	3919	4730	3322	3232
chr17_29533295_29533294-c.=	chr17	29533293	29533294	29533295	29533294	0	0	0	0	0	5	2	0	0	2	0	0	0	0	0	0	0.116284	0.0327081	0	0	0.059329	0	0	4679	3221	2467	5052	4202	5967	3822	4653	3302	3203	5312	4723	3238	2485	5107	4260	6008	3865	4695	3321	3224
chr17_29533295_29595098-c.1298_4772delins57739	chr17	29533293	29595098	29533295	29595098	61804	0	0	0	0	0	1	0	0	0	0	0	0	0	0	0	0	0.0166445	0	0	0	0	0	4679	3221	2467	5052	4202	5967	3822	4653	3302	3203	5312	4723	3238	2485	5107	4260	6008	3865	4695	3321	3224
chr17_29533296_29533295-c.=	chr17	29533294	29533295	29533296	29533295	0	1	0	0	0	24	0	0	0	0	0	0	0.0199622	0	0	0	0.562855	0	0	0	0	0	0	4736	3170	2447	5083	4237	5956	3813	4673	3316	3126	5271	4742	3179	2465	5105	4255	5976	3821	4693	3329	3135
chr17_29533296_29533296-c.1299del	chr17	29533294	29533296	29533296	29533296	1	0	2	0	0	0	18	0	0	5	2	0	0	0.0598304	0	0	0	0.293089	0	0	0.144032	0.0606752	0	4736	3170	2447	5083	4237	5956	3813	4673	3316	3126	5271	4742	3179	2465	5105	4255	5976	3821	4693	3329	3135
chr17_29533297_29533296-c.=	chr17	29533295	29533296	29533297	29533296	0	0	0	0	0	8	0	0	0	0	0	0	0	0	0	0	0.188235	0	0	0	0	0	0	4743	3168	2449	5099	4232	5940	3816	4671	3313	3119	5270	4747	3179	2467	5108	4250	5978	3824	4691	3331	3130
chr17_29533297_29533301-c.1300_1304del	chr17	29533295	29533301	29533297	29533301	5	0	0	0	0	0	0	0	0	0	1	0	0	0	0	0	0	0	0	0	0	0.0319489	0	4743	3168	2449	5099	4232	5940	3816	4671	3313	3119	5270	4747	3179	2467	5108	4250	5978	3824	4691	3331	3130
chr17_29533298_29533298-c.1301del	chr17	29533296	29533298	29533298	29533298	1	4	0	0	0	0	0	0	2	0	0	0	0.0838024	0	0	0	0	0	0	0.0420015	0	0	0	4749	3186	2447	5102	4253	5957	3806	4702	3325	3144	5256	4753	3195	2465	5111	4271	5976	3814	4722	3338	3154
chr17_29533299_29533298-c.=	chr17	29533297	29533298	29533299	29533298	0	2	0	0	0	0	0	0	3	0	0	0	0.0419543	0	0	0	0	0	0	0.0632519	0	0	0	4729	3185	2445	5111	4252	5947	3781	4701	3323	3142	5252	4737	3194	2463	5120	4270	5966	3789	4723	3336	3152
chr17_29533299_29533299-c.1302del	chr17	29533297	29533299	29533299	29533299	1	0	0	44	0	4	16	3	41	0	0	22	0	0	1.5237	0	0.0698187	0.202517	0.0589478	0.686634	0	0	0.317093	4729	3185	2445	5111	4252	5947	3781	4701	3323	3142	5252	4737	3194	2463	5120	4270	5966	3789	4723	3336	3152
chr17_29533299_29533300-c.1302_1303del	chr17	29533297	29533300	29533299	29533300	2	0	0	0	0	0	0	1	0	0	0	0	0	0	0	0	0	0	0.0263922	0	0	0	0	4729	3185	2445	5111	4252	5947	3781	4701	3323	3142	5252	4737	3194	2463	5120	4270	5966	3789	4723	3336	3152
chr17_29533300_29533299-c.=	chr17	29533298	29533299	29533300	29533299	0	13	0	0	0	0	0	0	0	0	2	0	0.272821	0	0	0	0	0	0	0	0	0.0617171	0	4731	3169	2395	5110	4239	5928	3765	4650	3325	3144	5226	4735	3178	2457	5119	4261	5963	3777	4711	3338	3154
chr17_29533300_29533300-c.1303del	chr17	29533298	29533300	29533300	29533300	1	12	0	0	0	0	0	0	0	0	0	0	0.253432	0	0	0	0	0	0	0	0	0	0	4731	3169	2395	5110	4239	5928	3765	4650	3325	3144	5226	4735	3178	2457	5119	4261	5963	3777	4711	3338	3154
chr17_29533302_29533301-c.=	chr17	29533300	29533301	29533302	29533301	0	0	0	0	0	0	3	0	0	0	0	0	0	0	0	0	0	0.0503525	0	0	0	0	0	4729	3156	2438	5093	4211	5939	3755	4665	3360	3129	5232	4733	3165	2456	5102	4229	5958	3763	4685	3373	3139
chr17_29533302_29533302-c.1305del	chr17	29533300	29533302	29533302	29533302	1	0	2	1	0	0	0	0	0	0	0	0	0	0.0629349	0.0404609	0	0	0	0	0	0	0	0	4729	3156	2438	5093	4211	5939	3755	4665	3360	3129	5232	4733	3165	2456	5102	4229	5958	3763	4685	3373	3139
chr17_29533303_29533303-c.1306del	chr17	29533301	29533303	29533303	29533303	1	12	0	0	0	0	0	0	0	0	0	0	0.253861	0	0	0	0	0	0	0	0	0	0	4723	3174	2448	5178	4211	5946	3773	4676	3358	3130	5245	4727	3185	2467	5187	4229	5965	3781	4696	3371	3139
chr17_29533304_29533303-c.=	chr17	29533302	29533303	29533304	29533303	0	0	2	0	0	0	0	0	0	0	0	0	0	0.0626959	0	0	0	0	0	0	0	0	0	4692	3181	2449	5176	4210	5944	3758	4669	3356	3129	5204	4708	3190	2467	5185	4228	5963	3766	4689	3369	3138
chr17_29533305_29533304-c.=	chr17	29533303	29533304	29533305	29533304	0	0	0	0	0	0	0	0	0	0	1	0	0	0	0	0	0	0	0	0	0	0.0318878	0	4700	3179	2447	5153	4213	5929	3739	4674	3355	3127	5207	4704	3188	2465	5162	4231	5948	3747	4694	3368	3136
chr17_29533305_29533305-c.1308del	chr17	29533303	29533305	29533305	29533305	1	0	0	0	16	0	10	13	23	0	0	0	0	0	0	0.28165	0	0.150826	0.316322	0.452643	0	0	0	4700	3179	2447	5153	4213	5929	3739	4674	3355	3127	5207	4704	3188	2465	5162	4231	5948	3747	4694	3368	3136
chr17_29533309_29673922-c.1312_7126delins2215	chr17	29533307	29673922	29533309	29673922	140614	0	0	0	0	0	0	0	0	0	1	0	0	0	0	0	0	0	0	0	0	0.0321234	0	4589	3144	2427	5042	4053	5816	3630	4594	3295	3104	5139	4593	3153	2445	5051	4071	5835	3638	4616	3308	3113
chr17_29533317_29533317-c.1320del	chr17	29533315	29533317	29533317	29533317	1	0	1	0	0	0	0	1	1	0	0	0	0	0.0288317	0	0	0	0	0.0243125	0.0200664	0	0	0	5163	3444	2575	5589	4393	6261	4085	4935	3753	3251	5833	5167	3453	2593	5598	4411	6280	4093	4957	3766	3261
chr17_29533319_29533320-c.1322_1323del	chr17	29533317	29533320	29533319	29533320	2	0	0	0	0	0	0	26	0	0	1	0	0	0	0	0	0	0	0.819349	0	0	0.0387412	0	3802	2713	1732	4386	3094	4497	3152	3734	2937	2375	4229	3806	2722	1750	4395	3112	4516	3160	3756	2950	2385
chr17_29533320_29533320-c.1323del	chr17	29533318	29533320	29533320	29533320	1	0	0	0	0	0	0	0	0	0	2	0	0	0	0	0	0	0	0	0	0	0.0839631	0	3798	2714	1732	4385	3096	4503	3124	3752	2927	2371	4229	3802	2723	1750	4394	3114	4522	3158	3774	2940	2382
chr17_29533323_29533323-c.1326del	chr17	29533321	29533323	29533323	29533323	1	0	0	0	0	0	0	1	0	0	0	0	0	0	0	0	0	0	0.0317763	0	0	0	0	3789	2701	1716	4366	3089	4505	3139	3735	2910	2344	4223	3793	2710	1734	4375	3107	4524	3147	3757	2923	2354
chr17_29533324_29533324-c.1327del	chr17	29533322	29533324	29533324	29533324	1	1	0	2	2	2	0	5	0	2	2	1	0.0249529	0	0.109796	0.0432912	0.0607212	0	0.150275	0	0.0650702	0.0803412	0.0221612	3792	2718	1722	4375	3113	4521	3182	3779	2910	2361	4227	3796	2727	1740	4384	3131	4540	3191	3801	2923	2371
chr17_29533327_29533327-c.1330del	chr17	29533325	29533327	29533327	29533327	1	0	0	0	0	0	1	0	0	2	0	2	0	0	0	0	0	0.0217095	0	0	0.0674705	0	0.0464429	3794	2724	1731	4330	3109	4535	3181	3819	2931	2343	4222	3798	2733	1749	4339	3127	4554	3189	3841	2944	2353
chr17_29533331_29533331-c.1334del	chr17	29533329	29533331	29533331	29533331	1	2	0	0	0	0	0	0	0	0	0	0	0.0433839	0	0	0	0	0	0	0	0	0	0	4606	3394	2164	5106	3685	5508	3977	4816	3396	3000	5043	4610	3403	2182	5115	3703	5527	3985	4838	3409	3010
chr17_29533341_29533341-c.1344del	chr17	29533339	29533341	29533341	29533341	1	0	0	0	1	0	0	0	0	0	0	0	0	0	0	0.0195008	0	0	0	0	0	0	0	4798	3525	2208	5119	3756	5653	4065	4969	3507	3049	5030	4802	3534	2226	5128	3774	5672	4073	4990	3520	3059
chr17_29533342_29533342-c.1345del	chr17	29533340	29533342	29533342	29533342	1	0	0	0	1	0	0	3	2	0	2	0	0	0	0	0.0191508	0	0	0.0724088	0.0394559	0	0.0645445	0	4798	3532	2208	5120	3728	5672	4084	4969	3513	3048	5038	4802	3541	2226	5130	3746	5691	4092	4990	3526	3058
chr17_29533347_29533348-c.1350_1351del	chr17	29533345	29533348	29533347	29533348	2	0	0	0	0	0	0	0	10	0	0	0	0	0	0	0	0	0	0	0.236518	0	0	0	4104	3047	1965	4287	3124	4792	3522	4207	3027	2662	4344	4108	3056	1983	4296	3142	4811	3530	4228	3040	2672
chr17_29533348_29533348-c.1351del	chr17	29533346	29533348	29533348	29533348	1	0	0	0	0	0	0	5	0	0	0	0	0	0	0	0	0	0	0.151469	0	0	0	0	3781	2779	1770	3989	2851	4413	3293	3778	2819	2416	4015	3785	2788	1788	3998	2869	4432	3301	3809	2832	2426
chr17_29533348_29533349-c.1351_1352del	chr17	29533346	29533349	29533348	29533349	2	0	0	0	0	0	0	1	0	0	0	0	0	0	0	0	0	0	0.0302939	0	0	0	0	3781	2779	1770	3989	2851	4413	3293	3778	2819	2416	4015	3785	2788	1788	3998	2869	4432	3301	3809	2832	2426
chr17_29533349_29533349-c.1352del	chr17	29533347	29533349	29533349	29533349	1	0	0	1	0	0	0	0	0	0	0	1	0	0	0.0560099	0	0	0	0	0	0	0	0.0245535	3744	2768	1763	3975	2841	4370	3233	3724	2762	2397	4004	3748	2777	1781	3984	2859	4389	3247	3755	2775	2407
chr17_29533350_29533350-c.1353del	chr17	29533348	29533350	29533350	29533350	1	7	1	34	0	1	10	4	4	2	0	3	0.149061	0.0286012	1.83144	0	0.027823	0.182849	0.100088	0.0832987	0.0575363	0	0.0591943	3700	2716	1688	3908	2783	4309	3128	3742	2704	2349	3915	3704	2725	1707	3917	2801	4328	3137	3763	2717	2359
chr17_29533350_29533351-c.1353_1354del	chr17	29533348	29533351	29533350	29533351	2	1	0	0	0	0	0	0	0	0	0	0	0.0269978	0	0	0	0	0	0	0	0	0	0	3700	2716	1688	3908	2783	4309	3128	3742	2704	2349	3915	3704	2725	1707	3917	2801	4328	3137	3763	2717	2359
chr17_29533352_29533351-c.=	chr17	29533350	29533351	29533352	29533351	0	1	0	0	0	0	0	0	0	0	0	0	0.0269542	0	0	0	0	0	0	0	0	0	0	3705	2633	1657	3798	2783	4109	3056	3706	2660	2273	3892	3710	2642	1675	3807	2801	4128	3064	3727	2673	2283
chr17_29533352_29533352-c.1355del	chr17	29533350	29533352	29533352	29533352	1	0	0	0	0	0	0	0	0	0	1	0	0	0	0	0	0	0	0	0	0	0.043802	0	3705	2633	1657	3798	2783	4109	3056	3706	2660	2273	3892	3710	2642	1675	3807	2801	4128	3064	3727	2673	2283
chr17_29533353_29533352-c.=	chr17	29533351	29533352	29533353	29533352	0	2	0	0	0	0	0	0	22	0	0	10	0.0498579	0	0	0	0	0	0	0.571173	0	0	0.240243	3695	2611	1653	3731	2786	4022	3041	3715	2659	2260	3865	3699	2620	1671	3740	2804	4041	3049	3736	2672	2271
chr17_29533354_29533353-c.=	chr17	29533352	29533353	29533354	29533353	0	0	0	0	0	0	0	0	0	0	24	0	0	0	0	0	0	0	0	0	0	1.05634	0	3711	2603	1668	3739	2771	4029	3063	3783	2659	2262	3858	3715	2612	1686	3748	2789	4048	3071	3804	2672	2272
chr17_29533354_29533354-c.1357del	chr17	29533352	29533354	29533354	29533354	1	2	0	0	0	2	10	5	3	0	0	0	0.0509788	0	0	0	0.0680199	0.238285	0.155781	0.0748566	0	0	0	3711	2603	1668	3739	2771	4029	3063	3783	2659	2262	3858	3715	2612	1686	3748	2789	4048	3071	3804	2672	2272
chr17_29533355_29533356-c.1358_1359del	chr17	29533353	29533356	29533355	29533356	2	0	0	0	0	0	0	0	0	0	0	15	0	0	0	0	0	0	0	0	0	0	0.384615	3715	2607	1642	3748	2775	4023	3060	3796	2665	2273	3854	3721	2616	1660	3757	2795	4052	3073	3820	2678	2283
chr17_29533356_29533355-c.=	chr17	29533354	29533355	29533356	29533355	0	0	0	0	0	0	0	0	0	4	0	0	0	0	0	0	0	0	0	0	0.155945	0	0	3694	2563	1622	3613	2708	4007	3051	3733	2552	2262	3721	3698	2572	1640	3622	2726	4026	3059	3754	2565	2272
chr17_29533356_29533356-c.1359del	chr17	29533354	29533356	29533356	29533356	1	0	0	0	5	0	1	0	1	0	13	0	0	0	0	0.129941	0	0.0231339	0	0.0248142	0	0.561541	0	3694	2563	1622	3613	2708	4007	3051	3733	2552	2262	3721	3698	2572	1640	3622	2726	4026	3059	3754	2565	2272
chr17_29533357_29533356-c.=	chr17	29533355	29533356	29533357	29533356	0	0	0	0	8	0	0	8	0	0	0	0	0	0	0	0.226012	0	0	0.265574	0	0	0	0	3608	2433	1496	3432	2567	3742	2936	3697	2463	2177	3591	3612	2442	1514	3446	2585	3762	2944	3719	2476	2200
chr17_29533357_29533358-c.1360_1361del	chr17	29533355	29533358	29533357	29533358	2	0	0	0	0	6	0	0	0	9	5	0	0	0	0	0	0.219161	0	0	0	0.347525	0.214497	0	3608	2433	1496	3432	2567	3742	2936	3697	2463	2177	3591	3612	2442	1514	3446	2585	3762	2944	3719	2476	2200
chr17_29533358_29533358-c.1361del	chr17	29533356	29533358	29533358	29533358	1	0	0	19	0	0	3	3	0	1	0	0	0	0	1.22455	0	0	0.0699749	0.0892183	0	0.0350571	0	0	3607	2431	1500	3473	2580	3744	2949	3770	2473	2192	3658	3611	2440	1518	3482	2604	3763	2957	3791	2495	2207
chr17_29533360_29533359-c.=	chr17	29533358	29533359	29533360	29533359	0	0	0	0	0	0	0	0	2	0	0	0	0	0	0	0	0	0	0	0.0526316	0	0	0	3593	2462	1493	3445	2619	3721	2941	3779	2483	2207	3642	3597	2471	1511	3454	2637	3740	2949	3800	2496	2217
chr17_29533360_29533360-c.1363del	chr17	29533358	29533360	29533360	29533360	1	2	0	6	1	0	24	23	5	16	0	0	0.0440576	0	0.323393	0.0228925	0	0.533241	0.655622	0.104891	0.532641	0	0	3593	2462	1493	3445	2619	3721	2941	3779	2483	2207	3642	3597	2471	1511	3454	2637	3740	2949	3800	2496	2217
chr17_29533361_29533360-c.=	chr17	29533359	29533360	29533361	29533360	0	0	0	0	32	0	0	0	13	0	8	0	0	0	0	0.858348	0	0	0	0.301811	0	0.319923	0	3603	2487	1507	3474	2620	3711	2934	3793	2484	2211	3669	3609	2496	1531	3484	2638	3754	2965	3819	2513	2221
chr17_29533361_29533362-c.1364_1365del	chr17	29533359	29533362	29533361	29533362	2	0	0	0	0	0	1	0	0	0	0	0	0	0	0	0	0	0.0266383	0	0	0	0	0	3603	2487	1507	3474	2620	3711	2934	3793	2484	2211	3669	3609	2496	1531	3484	2638	3754	2965	3819	2513	2221
chr17_29533362_29533361-c.=	chr17	29533360	29533361	29533362	29533361	0	0	0	0	0	23	0	0	0	0	0	0	0	0	0	0	0.872865	0	0	0	0	0	0	3599	2478	1523	3484	2617	3731	2967	3811	2529	2211	3658	3603	2487	1541	3493	2635	3751	2975	3832	2542	2221
chr17_29533362_29533362-c.1365del	chr17	29533360	29533362	29533362	29533362	1	20	0	0	5	0	1	0	20	0	0	0	0.51918	0	0	0.128915	0	0.0237604	0	0.486644	0	0	0	3599	2478	1523	3484	2617	3731	2967	3811	2529	2211	3658	3603	2487	1541	3493	2635	3751	2975	3832	2542	2221
chr17_29533363_29533362-c.=	chr17	29533361	29533362	29533363	29533362	0	0	0	0	0	1	0	0	0	0	0	0	0	0	0	0	0.0378215	0	0	0	0	0	0	3561	2465	1527	3417	2626	3737	2945	3780	2536	2197	3611	3585	2474	1545	3431	2644	3758	2953	3821	2549	2207
chr17_29533363_29533363-c.1366del	chr17	29533361	29533363	29533363	29533363	1	16	28	9	4	8	9	12	0	1	0	14	0.338074	0.904266	0.445861	0.0861602	0.226729	0.178614	0.306893	0	0.0288285	0	0.288603	3561	2465	1527	3417	2626	3737	2945	3780	2536	2197	3611	3585	2474	1545	3431	2644	3758	2953	3821	2549	2207
chr17_29533364_29533364-c.1367del	chr17	29533362	29533364	29533364	29533364	1	0	0	0	0	0	0	1	0	0	0	0	0	0	0	0	0	0	0.0335683	0	0	0	0	3571	2438	1517	3418	2633	3740	2959	3814	2537	2200	3605	3591	2475	1544	3431	2659	3768	2979	3835	2551	2210
chr17_29533365_29533365-c.1368del	chr17	29533363	29533365	29533365	29533365	1	0	0	0	0	9	9	26	0	0	0	0	0	0	0	0	0.309652	0.212071	0.820666	0	0	0	0	3580	2467	1491	3414	2599	3766	2985	3815	2540	2170	3636	3584	2476	1509	3423	2617	3785	2994	3836	2553	2180
chr17_29533367_29533367-c.1370del	chr17	29533365	29533367	29533367	29533367	1	0	1	0	0	0	1	0	0	0	0	0	0	0.0404267	0	0	0	0.0266871	0	0	0	0	0	3528	2458	1464	3393	2552	3713	2934	3794	2512	2126	3569	3532	2467	1482	3402	2570	3732	2942	3815	2525	2136
chr17_29533368_29533368-c.1371del	chr17	29533366	29533368	29533368	29533368	1	1	3	1	0	1	0	0	5	0	1	1	0.0284956	0.119559	0.065752	0	0.0378906	0	0	0.129152	0	0.0457284	0.0272748	3357	2415	1444	3322	2512	3637	2864	3724	2488	2088	3465	3361	2425	1462	3331	2530	3657	2872	3745	2501	2098
chr17_29533390_29534168-c.1392_1393ins7300	chr17	29533388	29534168	29533390	29534168	779	31	67	36	46	54	65	50	130	61	29	34	0.316617	0.984627	0.82869	0.476451	0.78374	0.59776	0.597854	1.33935	0.885961	0.504525	0.341135	2942	2171	1354	2941	2149	3342	2577	3189	2173	1751	2960	2946	2180	1372	2950	2167	3361	2585	3210	2186	1761
chr17_29533390_29541468-c.=	chr17	29533388	29541468	29533390	29541468	8079	2820	2040	1269	2799	2010	3187	2481	2974	2066	1689	2830	1.00579	0.981038	0.968559	0.996063	0.971572	0.995389	1.00872	0.970342	0.991784	1.00797	0.98757	2942	2171	1354	2941	2149	3342	2577	3189	2173	1751	2960	2946	2180	1372	2950	2167	3361	2585	3210	2186	1761
chr17_29533390_29546022-c.1393_1527del	chr17	29533388	29546022	29533390	29546022	12633	0	0	0	28	0	9	0	0	0	0	0	0	0	0	0.924399	0	0.244565	0	0	0	0	0	2942	2171	1354	2941	2149	3342	2577	3189	2173	1751	2960	2946	2180	1372	2950	2167	3361	2585	3210	2186	1761
chr17_29533433_29533433-c.1392_1393ins8078	chr17	29533431	29533433	29533433	29533433	1	0	0	1	0	0	0	0	0	0	0	0	0	0	0.0735294	0	0	0	0	0	0	0	0	5	29	37	2	5	26	0	4	0	14	9	2860	2145	1360	2884	2087	3306	2539	3129	2140	1742
chr17_29533434_29533434-c.1392_1393ins8078	chr17	29533432	29533434	29533434	29533434	1	0	0	0	0	0	0	0	0	0	1	0	0	0	0	0	0	0	0	0	0	0.0574053	0	5	29	36	2	5	26	0	4	0	14	9	2860	2145	1360	2884	2087	3306	2539	3129	2140	1742
chr17_29533435_29533435-c.1392_1393ins8078	chr17	29533433	29533435	29533435	29533435	1	0	0	4	2	4	10	0	2	0	5	7	0	0	0.263682	0.0609439	0.170265	0.271383	0	0.0561452	0	0.257161	0.213951	5	29	37	2	5	26	0	4	0	13	9	2860	2145	1360	2884	2087	3306	2539	3129	2140	1742
chr17_29533436_29533435-c.1392_1393ins8079	chr17	29533434	29533435	29533436	29533435	0	0	0	0	0	0	0	0	1	0	0	0	0	0	0	0	0	0	0	0.0319591	0	0	0	5	29	33	0	1	16	0	2	0	9	2	2860	2145	1360	2884	2087	3306	2539	3129	2140	1742
chr17_29533475_29533474-c.1392_1393ins8079	chr17	29533473	29533474	29533475	29533474	0	1	0	0	0	0	0	0	0	0	0	0	0.035014	0	0	0	0	0	0	0	0	0	0	1	0	0	0	1	5	0	2	0	4	0	2856	2116	1323	2882	2083	3285	2539	3127	2140	1732
chr17_29533599_29533599-c.1392_1393ins8078	chr17	29533597	29533599	29533599	29533599	1	1	0	0	0	0	0	0	0	0	0	0	0.0349895	0	0	0	0	0	0	0	0	0	0	3	0	0	1	1	4	0	4	1	0	1	2858	2116	1323	2883	2083	3284	2539	3129	2141	1728
chr17_29533647_29533646-c.1392_1393ins8079	chr17	29533645	29533646	29533647	29533646	0	0	0	0	0	1	0	0	0	0	0	0	0	0	0	0	0.0479386	0	0	0	0	0	0	2	0	0	1	4	4	0	4	1	0	1	2857	2116	1323	2883	2086	3284	2539	3129	2141	1728
chr17_29533648_29533647-c.1392_1393ins8079	chr17	29533646	29533647	29533648	29533647	0	0	0	0	0	1	0	0	0	0	0	0	0	0	0	0	0.0479386	0	0	0	0	0	0	2	0	0	1	4	4	0	4	1	0	1	2857	2116	1323	2883	2086	3284	2539	3129	2141	1728
chr17_29533655_29533654-c.1392_1393ins8079	chr17	29533653	29533654	29533655	29533654	0	2	0	0	0	2	0	0	0	0	0	0	0.0693387	0	0	0	0.0952108	0	0	0	0	0	0	2	0	0	1	4	4	0	4	1	0	1	2857	2116	1323	2883	2086	3284	2539	3129	2141	1728
chr17_29533663_29533663-c.1392_1393ins8078	chr17	29533661	29533663	29533663	29533663	1	0	0	0	1	0	0	0	0	0	0	0	0	0	0	0.0346861	0	0	0	0	0	0	0	2	0	0	1	4	4	0	4	1	0	1	2857	2116	1323	2883	2086	3284	2539	3129	2141	1728
chr17_29533667_29533667-c.1392_1393ins8078	chr17	29533665	29533667	29533667	29533667	1	0	0	0	0	0	1	0	1	0	0	0	0	0	0	0	0	0.0303537	0	0.0318621	0	0	0	2	0	0	1	4	4	0	4	1	0	1	2857	2116	1323	2883	2086	3284	2539	3129	2141	1728
chr17_29533686_29533700-c.1392_1393ins8064	chr17	29533684	29533700	29533686	29533700	15	0	0	0	0	0	3	0	3	1	0	1	0	0	0	0	0	0.0897638	0	0.0942523	0.0456946	0	0.0335672	2	0	0	1	4	4	0	4	1	0	1	2857	2116	1323	2883	2086	3284	2539	3129	2141	1728
chr17_29534200_29534200-c.1392_1393ins8078	chr17	29534198	29534200	29534200	29534200	1	0	0	0	0	0	0	1	0	0	0	0	0	0	0	0	0	0	0.0393546	0	0	0	0	33	73	36	25	52	78	52	141	67	27	36	2857	2122	1323	2861	2080	3292	2541	3136	2146	1726
chr17_29534214_29541468-c.1392_1393ins824	chr17	29534212	29541468	29534214	29541468	7255	31	57	31	21	56	74	40	128	16	25	19	0.371521	0.973076	0.83841	0.248338	0.973472	0.801583	0.548178	1.5579	0.25235	0.50219	0.221466	33	73	36	25	56	78	52	140	67	27	19	2857	2122	1323	2861	2084	3292	2541	3135	2146	1726
chr17_29541248_29541248-c.1392_1393ins8078	chr17	29541246	29541248	29541248	29541248	1	0	0	2	0	0	1	0	0	0	0	0	0	0	0.151056	0	0	0.0299506	0	0	0	0	0	0	0	2	0	0	1	0	0	0	0	0	2855	2106	1320	2857	2084	3289	2529	3123	2095	1724
chr17_29541371_29541371-c.1392_1393ins8078	chr17	29541369	29541371	29541371	29541371	1	0	0	0	0	0	1	0	0	0	0	0	0	0	0	0	0	0.0304044	0	0	0	0	0	0	0	0	0	0	1	0	0	0	10	0	2855	2106	1318	2857	2084	3289	2529	3123	2095	1734
chr17_29541461_29541461-c.1392_1393ins8078	chr17	29541459	29541461	29541461	29541461	1	0	0	0	0	0	0	2	0	0	0	0	0	0	0	0	0	0	0.0790202	0	0	0	0	0	0	0	0	0	0	2	0	0	28	0	2855	2106	1318	2857	2084	3288	2531	3123	2095	1752
chr17_29541485_29541485-c.1409del	chr17	29541483	29541485	29541485	29541485	1	2	1	1	1	1	7	0	5	0	16	1	0.0569424	0.0388453	0.0617068	0.0284275	0.0384845	0.172371	0	0.132117	0	0.806832	0.0278186	3070	2240	1401	3033	2255	3568	2787	3316	2249	1856	3091	3074	2249	1419	3070	2270	3595	2795	3337	2262	1865
chr17_29541489_29541490-c.1413_1414del	chr17	29541487	29541490	29541489	29541490	2	0	0	0	0	0	0	0	0	0	0	21	0	0	0	0	0	0	0	0	0	0	0.653595	3115	2308	1410	3112	2353	3683	2848	3454	2284	1871	3167	3119	2317	1428	3149	2368	3710	2856	3475	2297	1880
chr17_29541490_29541490-c.1414del	chr17	29541488	29541490	29541490	29541490	1	0	0	0	2	0	0	0	4	0	1	0	0	0	0	0.0620699	0	0	0	0.110639	0	0.0517536	0	3156	2333	1437	3133	2367	3721	2909	3553	2305	1890	3152	3160	2342	1455	3170	2382	3748	2917	3574	2318	1899
chr17_29541491_29541491-c.1415del	chr17	29541489	29541491	29541491	29541491	1	0	14	0	13	0	0	23	0	15	30	0	0	0.448611	0	0.301887	0	0	0.598417	0	0.487711	1.28169	0	3140	2310	1420	3116	2369	3715	2889	3526	2281	1868	3138	3144	2319	1438	3155	2384	3742	2897	3551	2294	1878
chr17_29541492_29541491-c.=	chr17	29541490	29541491	29541492	29541491	0	0	0	0	0	0	0	0	2	0	0	0	0	0	0	0	0	0	0	0.0563539	0	0	0	3109	2277	1405	3110	2338	3711	2848	3528	2270	1832	3156	3113	2300	1423	3160	2353	3738	2879	3549	2298	1871
chr17_29541492_29541492-c.1416del	chr17	29541490	29541492	29541492	29541492	1	0	0	0	1	0	0	0	0	0	0	0	0	0	0	0.0316456	0	0	0	0	0	0	0	3109	2277	1405	3110	2338	3711	2848	3528	2270	1832	3156	3113	2300	1423	3160	2353	3738	2879	3549	2298	1871
chr17_29541493_29541492-c.=	chr17	29541491	29541492	29541493	29541492	0	0	0	0	0	0	0	0	3	0	0	0	0	0	0	0	0	0	0	0.0839161	0	0	0	3120	2309	1435	3164	2361	3743	2872	3554	2285	1870	3197	3124	2318	1453	3202	2376	3770	2880	3575	2298	1879
chr17_29541494_29541493-c.=	chr17	29541492	29541493	29541494	29541493	0	0	0	0	0	0	0	0	1	0	0	0	0	0	0	0	0	0	0	0.0280662	0	0	0	3107	2308	1412	3167	2367	3742	2866	3542	2274	1870	3195	3111	2317	1430	3204	2382	3769	2874	3563	2287	1879
chr17_29541494_29541494-c.1418del	chr17	29541492	29541494	29541494	29541494	1	0	0	0	0	0	4	0	0	0	0	0	0	0	0	0	0	0.106129	0	0	0	0	0	3107	2308	1412	3167	2367	3742	2866	3542	2274	1870	3195	3111	2317	1430	3204	2382	3769	2874	3563	2287	1879
chr17_29541495_29541495-c.1419del	chr17	29541493	29541495	29541495	29541495	1	0	0	0	8	0	0	0	0	0	0	0	0	0	0	0.249688	0	0	0	0	0	0	0	3130	2298	1439	3167	2327	3754	2866	3550	2271	1881	3204	3134	2307	1457	3204	2342	3785	2874	3571	2284	1890
chr17_29541496_29541495-c.=	chr17	29541494	29541495	29541496	29541495	0	0	0	0	0	0	0	0	10	0	0	0	0	0	0	0	0	0	0	0.280269	0	0	0	3134	2265	1457	3158	2337	3706	2862	3547	2275	1886	3165	3138	2274	1475	3203	2352	3733	2870	3568	2288	1895
chr17_29541497_29541496-c.=	chr17	29541495	29541496	29541497	29541496	0	0	0	0	0	0	0	0	1	0	0	0	0	0	0	0	0	0	0	0.0280584	0	0	0	3173	2266	1445	3179	2334	3697	2856	3543	2261	1901	3177	3177	2275	1463	3216	2349	3724	2864	3564	2274	1910
chr17_29541500_29541499-c.=	chr17	29541498	29541499	29541500	29541499	0	0	0	0	0	0	0	0	0	0	2	0	0	0	0	0	0	0	0	0	0	0.107759	0	3140	2191	1385	3103	2232	3659	2797	3443	2288	1847	3197	3144	2200	1403	3140	2247	3686	2805	3464	2301	1856
chr17_29541501_29541500-c.=	chr17	29541499	29541500	29541501	29541500	0	0	4	0	0	0	0	0	0	0	2	0	0	0.184779	0	0	0	0	0	0	0	0.108892	0	3098	2132	1341	3029	2189	3587	2723	3347	2256	1794	3146	3102	2141	1359	3066	2204	3614	2731	3368	2269	1803
chr17_29541502_29541501-c.=	chr17	29541500	29541501	29541502	29541501	0	0	0	0	0	0	0	0	0	0	12	0	0	0	0	0	0	0	0	0	0	0.66778	0	3086	2121	1341	3014	2181	3564	2714	3362	2240	1788	3119	3090	2130	1359	3051	2196	3591	2722	3383	2253	1797
chr17_29541502_29541502-c.1426del	chr17	29541500	29541502	29541502	29541502	1	3	0	0	0	0	2	1	1	1	0	0	0.0954985	0	0	0	0	0.0545612	0.0359232	0.028884	0.0434337	0	0	3086	2121	1341	3014	2181	3564	2714	3362	2240	1788	3119	3090	2130	1359	3051	2196	3591	2722	3383	2253	1797
chr17_29541504_29541503-c.=	chr17	29541502	29541503	29541504	29541503	0	1	0	0	0	0	0	0	0	0	0	0	0.0325733	0	0	0	0	0	0	0	0	0	0	3066	2088	1340	2997	2192	3559	2728	3359	2228	1767	3079	3070	2097	1358	3034	2207	3586	2736	3380	2241	1776
chr17_29541505_29541505-c.1429del	chr17	29541503	29541505	29541505	29541505	1	1	0	0	0	0	0	0	0	0	0	0	0.0326264	0	0	0	0	0	0	0	0	0	0	3061	2116	1358	3005	2237	3571	2732	3370	2254	1769	3117	3065	2125	1376	3042	2252	3598	2740	3391	2267	1778
chr17_29541506_29541505-c.=	chr17	29541504	29541505	29541506	29541505	0	8	0	0	0	0	0	8	8	0	0	0	0.247856	0	0	0	0	0	0.278374	0.222831	0	0	0	3061	2117	1361	3010	2239	3599	2730	3381	2258	1768	3115	3066	2126	1379	3047	2254	3626	2738	3402	2271	1777
chr17_29541508_29541508-c.1432del	chr17	29541506	29541508	29541508	29541508	1	0	0	0	0	1	0	0	2	0	0	0	0	0	0	0	0.0445004	0	0	0.0586995	0	0	0	3044	2113	1343	2991	2219	3598	2715	3371	2255	1768	3126	3048	2122	1361	3028	2234	3625	2723	3392	2268	1777
chr17_29541512_29541512-c.1436del	chr17	29541510	29541512	29541512	29541512	1	0	1	0	0	0	1	0	2	1	0	0	0	0.0449146	0	0	0	0.0275437	0	0.0572008	0.0430457	0	0	3143	2189	1354	3007	2230	3551	2737	3435	2280	1815	3185	3147	2198	1372	3044	2245	3578	2745	3456	2293	1824
chr17_29541517_29541517-c.1441del	chr17	29541515	29541517	29541517	29541517	1	0	0	0	0	0	0	0	0	1	0	0	0	0	0	0	0	0	0	0	0.0444247	0	0	3095	2179	1345	2923	2166	3550	2715	3417	2238	1778	3247	3099	2188	1363	2960	2181	3577	2723	3438	2251	1787
chr17_29541520_29541520-c.1444del	chr17	29541518	29541520	29541520	29541520	1	0	0	0	0	0	0	0	0	0	1	0	0	0	0	0	0	0	0	0	0	0.0589275	0	2915	2067	1330	2781	2069	3332	2557	3293	2095	1688	3007	2919	2076	1348	2818	2084	3359	2565	3314	2108	1697
chr17_29541524_29541524-c.1448del	chr17	29541522	29541524	29541524	29541524	1	0	1	0	0	0	0	0	0	0	0	0	0	0.0488043	0	0	0	0	0	0	0	0	0	2758	2040	1291	2725	2008	3194	2515	3236	2076	1631	2989	2762	2049	1309	2762	2023	3221	2523	3257	2089	1640
chr17_29541525_29541525-c.1449del	chr17	29541523	29541525	29541525	29541525	1	0	1	0	1	0	1	0	0	0	0	0	0	0.0487844	0	0.0363645	0	0.031023	0	0	0	0	0	2705	2026	1285	2691	1986	3169	2490	3228	2016	1624	2957	2709	2036	1303	2728	2001	3196	2498	3249	2029	1633
chr17_29541527_29541527-c.1451del	chr17	29541525	29541527	29541527	29541527	1	0	0	2	0	0	0	0	1	0	0	0	0	0	0.21496	0	0	0	0	0.0385154	0	0	0	1884	1521	908	1926	1386	2228	1850	2501	1318	1190	2057	1888	1530	926	1963	1401	2255	1858	2522	1331	1199
chr17_29541528_29541528-c.1452del	chr17	29541526	29541528	29541528	29541528	1	0	0	0	0	0	1	0	0	0	0	0	0	0	0	0	0	0.044616	0	0	0	0	0	1871	1525	903	1935	1350	2196	1848	2544	1296	1215	2070	1875	1534	923	1972	1365	2223	1856	2566	1309	1224
chr17_29541541_29541542-c.1465_1466del	chr17	29541539	29541542	29541541	29541542	2	1	2	0	0	1	0	0	0	2	0	0	0.0398255	0.098744	0	0	0.0539104	0	0	0	0.115509	0	0	2440	1974	1161	2508	1793	3216	2336	3230	1685	1524	2998	2444	1983	1179	2545	1808	3243	2344	3251	1698	1533
chr17_29541543_29541543-c.1467del	chr17	29541541	29541543	29541543	29541543	1	0	0	0	1	0	0	0	0	0	0	0	0	0	0	0.0357398	0	0	0	0	0	0	0	2816	2174	1321	2761	1973	3576	2407	3260	1876	1557	3427	2821	2185	1339	2798	1989	3603	2415	3281	1891	1566
chr17_29541544_29541544-c.1468del	chr17	29541542	29541544	29541544	29541544	1	0	2	0	0	0	0	0	1	0	0	0	0	0.0959787	0	0	0	0	0	0.0324104	0	0	0	2598	2068	1234	2701	1858	3348	2230	3035	1800	1442	3312	2602	2077	1252	2739	1873	3375	2238	3056	1813	1451
chr17_29541551_29541551-c.1475del	chr17	29541549	29541551	29541551	29541551	1	0	0	1	0	0	0	0	0	0	0	0	0	0	0.0752445	0	0	0	0	0	0	0	0	2740	2105	1311	2760	1903	3377	2282	3116	1832	1447	3382	2744	2114	1329	2797	1918	3404	2290	3137	1845	1456
chr17_29541556_29541556-c.1480del	chr17	29541554	29541556	29541556	29541556	1	0	0	0	1	0	0	0	0	0	0	0	0	0	0	0.0357143	0	0	0	0	0	0	0	2770	2106	1327	2763	1909	3447	2287	3072	1849	1470	3385	2774	2115	1345	2800	1924	3474	2295	3093	1862	1479
chr17_29541559_29541559-c.1483del	chr17	29541557	29541559	29541559	29541559	1	0	0	0	0	0	0	0	0	1	0	0	0	0	0	0	0	0	0	0	0.0537634	0	0	2760	2111	1283	2744	1908	3443	2261	3080	1847	1456	3381	2764	2120	1301	2781	1923	3470	2269	3101	1860	1465
chr17_29541560_29541560-c.1484del	chr17	29541558	29541560	29541560	29541560	1	0	1	5	1	1	5	2	0	1	0	0	0	0.0439658	0.37183	0.0334302	0.0485337	0.136471	0.0827123	0	0.0503843	0	0	2734	2104	1272	2739	1900	3408	2247	3049	1831	1446	3350	2738	2113	1290	2776	1915	3435	2255	3070	1845	1455
chr17_29541564_29541564-c.1488del	chr17	29541562	29541564	29541564	29541564	1	0	0	0	0	0	0	0	0	1	0	0	0	0	0	0	0	0	0	0	0.0542594	0	0	2740	2122	1280	2718	1895	3369	2233	3053	1830	1415	3407	2744	2131	1298	2755	1910	3396	2241	3074	1843	1424
chr17_29541565_29541564-c.=	chr17	29541563	29541564	29541565	29541564	0	0	0	0	0	0	0	0	0	0	2	0	0	0	0	0	0	0	0	0	0	0.140548	0	2770	2122	1281	2716	1898	3388	2242	3057	1839	1414	3406	2774	2131	1299	2753	1913	3415	2250	3078	1853	1423
chr17_29541566_29541566-c.1490del	chr17	29541564	29541566	29541566	29541566	1	0	0	0	0	0	1	0	0	0	0	0	0	0	0	0	0	0.0290529	0	0	0	0	0	2771	2118	1284	2708	1901	3415	2244	3059	1842	1414	3407	2775	2127	1302	2745	1916	3442	2252	3080	1855	1423
chr17_29541567_29541567-c.1491del	chr17	29541565	29541567	29541567	29541567	1	0	0	0	0	0	0	0	0	0	0	2	0	0	0	0	0	0	0	0	0	0	0.0578871	2772	2119	1283	2707	1901	3413	2245	3056	1842	1413	3409	2776	2128	1301	2744	1916	3441	2253	3077	1855	1422
chr17_29541568_29541568-c.1492del	chr17	29541566	29541568	29541568	29541568	1	0	0	14	0	0	5	6	2	10	26	0	0	0	0.83594	0	0	0.105419	0.194828	0.0468627	0.402743	1.51253	0	2773	2137	1286	2731	1901	3417	2248	3060	1843	1413	3435	2777	2146	1304	2768	1916	3444	2256	3081	1856	1422
chr17_29541569_29541568-c.=	chr17	29541567	29541568	29541569	29541568	0	0	0	0	0	0	0	1	0	0	0	0	0	0	0	0	0	0	0.0441112	0	0	0	0	2763	2137	1277	2703	1909	3437	2253	3059	1833	1401	3441	2767	2146	1309	2740	1924	3469	2267	3082	1856	1436
chr17_29541569_29620876-c.1493_4772delins31961	chr17	29541567	29620876	29541569	29620876	79308	0	0	0	0	0	0	0	0	0	0	1	0	0	0	0	0	0	0	0	0	0	0.0286779	2763	2137	1277	2703	1909	3437	2253	3059	1833	1401	3441	2767	2146	1309	2740	1924	3469	2267	3082	1856	1436
chr17_29541570_29541571-c.1494_1495del	chr17	29541568	29541571	29541570	29541571	2	0	0	7	0	0	0	0	0	0	0	0	0	0	0.535168	0	0	0	0	0	0	0	0	2770	2165	1290	2703	1907	3465	2260	3066	1842	1431	3447	2774	2174	1308	2740	1922	3492	2268	3087	1855	1440
chr17_29541571_29541571-c.1495del	chr17	29541569	29541571	29541571	29541571	1	0	0	0	0	0	1	0	0	0	18	0	0	0	0	0	0	0.0255992	0	0	0	1.26041	0	2758	2161	1280	2698	1896	3441	2259	3069	1845	1415	3440	2762	2170	1305	2735	1911	3468	2267	3090	1858	1424
chr17_29541571_29541572-c.1495_1496del	chr17	29541569	29541572	29541571	29541572	2	9	0	0	0	0	0	0	0	0	0	0	0.325851	0	0	0	0	0	0	0	0	0	0	2758	2161	1280	2698	1896	3441	2259	3069	1845	1415	3440	2762	2170	1305	2735	1911	3468	2267	3090	1858	1424
chr17_29541573_29541573-c.1497del	chr17	29541571	29541573	29541573	29541573	1	0	0	0	0	0	34	0	0	22	4	0	0	0	0	0	0	0.851054	0	0	1.0514	0.230373	0	2769	2161	1296	2698	1897	3458	2274	3061	1846	1419	3437	2782	2170	1314	2735	1912	3485	2282	3082	1859	1428
chr17_29541575_29541575-c.1499del	chr17	29541573	29541575	29541575	29541575	1	5	0	0	0	0	9	0	0	0	0	0	0.173501	0	0	0	0	0.251141	0	0	0	0	0	2806	2164	1296	2753	1896	3494	2289	3067	1848	1420	3439	2810	2173	1314	2790	1911	3521	2297	3088	1861	1429
chr17_29541577_29541577-c.1501del	chr17	29541575	29541577	29541577	29541577	1	0	0	0	2	0	2	0	0	0	0	0	0	0	0	0.0713346	0	0.0558738	0	0	0	0	0	2877	2164	1291	2751	1927	3527	2264	3066	1870	1433	3452	2881	2173	1309	2788	1942	3554	2272	3087	1883	1442
chr17_29541581_29541581-c.1505del	chr17	29541579	29541581	29541581	29541581	1	0	1	0	0	0	0	0	0	0	0	0	0	0.0460617	0	0	0	0	0	0	0	0	0	2913	2162	1322	2824	1934	3568	2314	3082	1899	1414	3441	2917	2171	1340	2861	1949	3595	2322	3103	1912	1423
chr17_29541588_29541587-c.=	chr17	29541586	29541587	29541588	29541587	0	0	0	0	0	0	0	0	0	0	1	0	0	0	0	0	0	0	0	0	0	0.075358	0	2845	2068	1278	2760	1881	3534	2258	2917	1888	1318	3357	2849	2077	1296	2797	1896	3561	2266	2938	1901	1327
chr17_29541588_29541588-c.1512del	chr17	29541586	29541588	29541588	29541588	1	0	0	0	0	0	0	0	0	2	0	0	0	0	0	0	0	0	0	0	0.105208	0	0	2845	2068	1278	2760	1881	3534	2258	2917	1888	1318	3357	2849	2077	1296	2797	1896	3561	2266	2938	1901	1327
chr17_29541602_29546022-c.1526_1527del	chr17	29541600	29546022	29541602	29546022	4421	0	0	0	0	1	0	0	0	2	0	0	0	0	0	0	0.0531031	0	0	0	0.107473	0	0	2820	2010	1263	2707	1848	3390	2172	2821	1838	1307	3284	2824	2019	1281	2744	1863	3417	2180	2842	1851	1316
chr17_29541604_29542706-c.1527_1528ins3316	chr17	29541602	29542706	29541604	29542706	1103	0	0	3	0	0	21	0	0	0	0	0	0	0	0.220805	0	0	0.6005	0	0	0	0	0	2809	2010	1262	2696	1845	3390	2172	2809	1836	1278	3277	2813	2019	1280	2733	1861	3417	2180	2830	1851	1287
chr17_29541604_29544354-c.1527_1528ins1668	chr17	29541602	29544354	29541604	29544354	2751	0	0	0	6	0	9	0	0	0	8	0	0	0	0	0.20169	0	0.242953	0	0	0	0.592965	0	2809	2010	1262	2696	1845	3390	2172	2809	1836	1278	3277	2813	2019	1280	2733	1861	3417	2180	2830	1851	1287
chr17_29541604_29545610-c.1527_1528ins412	chr17	29541602	29545610	29541604	29545610	4007	0	0	0	0	0	5	0	0	0	0	0	0	0	0	0	0	0.146327	0	0	0	0	0	2809	2010	1262	2696	1845	3390	2172	2809	1836	1278	3277	2813	2019	1280	2733	1861	3417	2180	2830	1851	1287
chr17_29541604_29546022-c.=	chr17	29541602	29546022	29541604	29546022	4419	2766	1979	1239	2650	1823	3304	2138	2779	1778	1256	3249	0.999187	0.995719	0.982087	0.983938	0.99504	0.980929	0.996328	0.997719	0.97384	0.990945	0.992646	2809	2010	1262	2696	1845	3390	2172	2809	1836	1278	3277	2813	2019	1280	2733	1861	3417	2180	2830	1851	1287
chr17_29541604_29546023-c.1528del	chr17	29541602	29546023	29541604	29546023	4420	1	0	0	0	0	0	2	0	0	0	0	0.0352261	0	0	0	0	0	0.0914181	0	0	0	0	2809	2010	1262	2696	1845	3390	2172	2809	1836	1278	3277	2813	2019	1280	2733	1861	3417	2180	2830	1851	1287
chr17_29541605_29541605-c.1527_1528ins4418	chr17	29541603	29541605	29541605	29541605	1	1	0	0	0	0	0	0	0	0	0	0	0.0359971	0	0	0	0	0	0	0	0	0	0	7	12	2	12	6	1	8	0	18	6	2	2778	2000	1262	2705	1845	3367	2156	2800	1811	1279
chr17_29541610_29541610-c.1527_1528ins4418	chr17	29541608	29541610	29541610	29541610	1	0	0	0	0	0	0	2	0	0	0	0	0	0	0	0	0	0	0.0927644	0	0	0	0	7	12	2	12	6	1	8	0	18	6	2	2778	2000	1262	2705	1845	3367	2156	2800	1811	1279
chr17_29541611_29541610-c.1527_1528ins4419	chr17	29541609	29541610	29541611	29541610	0	0	2	0	0	0	0	0	0	3	0	0	0	0.0983705	0	0	0	0	0	0	0.164014	0	0	7	12	2	12	6	1	6	0	18	6	2	2778	2000	1262	2705	1845	3367	2156	2800	1811	1279
chr17_29541611_29541611-c.1527_1528ins4418	chr17	29541609	29541611	29541611	29541611	1	1	7	0	7	5	1	6	0	0	1	2	0.031781	0.317818	0	0.233055	0.244332	0.0262069	0.251069	0	0	0.0692868	0.0536569	7	12	2	12	6	1	6	0	18	6	2	2778	2000	1262	2705	1845	3367	2156	2800	1811	1279
chr17_29541612_29541611-c.1527_1528ins4419	chr17	29541610	29541611	29541612	29541611	0	0	1	1	1	0	0	0	0	1	0	0	0	0.0491573	0.0781284	0.036299	0	0	0	0	0.0543153	0	0	6	5	2	5	1	0	2	0	18	5	0	2778	2000	1262	2705	1845	3367	2156	2800	1811	1279
chr17_29541618_29541617-c.1527_1528ins4419	chr17	29541616	29541617	29541618	29541617	0	0	1	1	0	0	0	0	0	9	0	0	0	0.0472759	0.07513	0	0	0	0	0	0.490622	0	0	7	12	2	12	6	1	8	0	18	6	2	2778	2000	1262	2705	1845	3367	2156	2800	1811	1279
chr17_29541618_29541618-c.1527_1528ins4418	chr17	29541616	29541618	29541618	29541618	1	0	1	0	0	0	0	0	0	0	0	0	0	0.05	0	0	0	0	0	0	0	0	0	7	12	2	12	6	1	8	0	18	6	2	2778	2000	1262	2705	1845	3367	2156	2800	1811	1279
chr17_29541656_29541656-c.1527_1528ins4418	chr17	29541654	29541656	29541656	29541656	1	0	0	0	0	1	0	0	0	0	0	0	0	0	0	0	0.0542005	0	0	0	0	0	0	7	12	2	13	6	1	8	0	16	6	2	2778	2000	1262	2706	1845	3367	2156	2800	1809	1279
chr17_29541687_29541687-c.1527_1528ins4418	chr17	29541685	29541687	29541687	29541687	1	0	0	0	2	0	0	0	0	0	0	0	0	0	0	0.0741015	0	0	0	0	0	0	0	0	4	1	6	2	0	4	0	1	0	1	2771	1992	1261	2699	1841	3366	2152	2800	1794	1273
chr17_29541705_29541705-c.1527_1528ins4418	chr17	29541703	29541705	29541705	29541705	1	0	0	0	1	0	0	0	0	0	0	0	0	0	0	0.0370508	0	0	0	0	0	0	0	0	1	0	6	1	0	4	0	1	0	1	2771	1989	1260	2699	1840	3366	2152	2800	1794	1273
chr17_29542766_29546022-c.1527_1528ins1162	chr17	29542764	29546022	29542766	29546022	3257	0	0	2	0	0	0	0	0	0	0	0	0	0	0.158856	0	0	0	0	0	0	0	0	0	0	2	0	0	20	0	0	0	0	0	2771	1988	1259	2693	1839	3365	2148	2800	1793	1273
chr17_29543387_29546022-c.1527_1528ins1783	chr17	29543385	29546022	29543387	29546022	2636	0	0	0	0	0	0	0	12	0	0	0	0	0	0	0	0	0	0	0.426743	0	0	0	0	0	0	0	0	0	0	12	0	0	0	2771	1988	1259	2693	1839	3345	2148	2812	1793	1273
chr17_29544457_29546022-c.1527_1528ins2853	chr17	29544455	29546022	29544457	29546022	1566	0	0	0	7	0	8	17	0	0	9	0	0	0	0	0.221498	0	0.203578	0.700744	0	0	0.626035	0	0	0	0	7	0	8	17	0	0	9	0	2771	1988	1259	2694	1839	3344	2165	2812	1793	1274
chr17_29544756_29545825-c.1527_1528ins3349	chr17	29544754	29545825	29544756	29545825	1070	0	0	0	0	0	0	0	0	4	0	0	0	0	0	0	0	0	0	0	0.222593	0	0	0	0	0	0	0	0	0	0	4	0	0	2771	1988	1259	2694	1839	3344	2165	2812	1797	1274
chr17_29544865_29545702-c.1527_1528ins3581	chr17	29544863	29545702	29544865	29545702	838	0	0	0	0	0	2	0	0	0	0	0	0	0	0	0	0	0.0597729	0	0	0	0	0	0	0	0	0	0	2	0	0	0	0	0	2771	1988	1259	2694	1839	3346	2165	2812	1797	1274
chr17_29545862_29545862-c.1527_1528ins4418	chr17	29545860	29545862	29545862	29545862	1	0	0	0	0	0	1	0	0	0	0	0	0	0	0	0	0	0.0298775	0	0	0	0	0	12	1	1	19	0	8	0	6	22	0	3	2783	1989	1260	2713	1839	3347	2165	2818	1815	1274
chr17_29545910_29545910-c.1527_1528ins4418	chr17	29545908	29545910	29545910	29545910	1	0	0	0	0	0	0	0	0	4	0	0	0	0	0	0	0	0	0	0	0.214133	0	0	106	15	22	137	5	97	9	76	75	7	18	2877	2003	1281	2831	1844	3436	2174	2888	1868	1281
chr17_29545912_29545912-c.1527_1528ins4418	chr17	29545910	29545912	29545912	29545912	1	0	0	0	0	1	0	0	0	0	0	0	0	0	0	0	0.0542299	0	0	0	0	0	0	106	15	22	137	5	97	9	76	71	7	18	2877	2003	1281	2831	1844	3436	2174	2888	1864	1281
chr17_29545917_29545917-c.1527_1528ins4418	chr17	29545915	29545917	29545917	29545917	1	0	0	1	0	0	0	0	0	0	0	0	0	0	0.078064	0	0	0	0	0	0	0	0	132	23	22	137	5	97	9	76	86	19	21	2903	2011	1281	2831	1844	3436	2174	2888	1879	1293
chr17_29545935_29545935-c.1527_1528ins4418	chr17	29545933	29545935	29545935	29545935	1	0	0	1	1	0	0	0	0	0	0	1	0	0	0.0764241	0.0347771	0	0	0	0	0	0	0.0298046	194	23	41	151	8	114	31	97	125	44	22	2965	2011	1300	2845	1847	3453	2196	2909	1918	1317
chr17_29545935_29545936-c.1527_1528ins4417	chr17	29545933	29545936	29545935	29545936	2	0	0	0	0	0	1	0	0	0	0	0	0	0	0	0	0	0.0289603	0	0	0	0	0	194	23	41	151	8	114	31	97	125	44	22	2965	2011	1300	2845	1847	3453	2196	2909	1918	1317
chr17_29545953_29545953-c.1527_1528ins4418	chr17	29545951	29545953	29545953	29545953	1	0	0	0	0	0	1	0	0	0	0	0	0	0	0	0	0	0.0272628	0	0	0	0	0	487	82	92	366	35	329	117	285	300	114	125	3258	2070	1351	3060	1874	3668	2282	3097	2093	1387
chr17_29545968_29545968-c.1527_1528ins4418	chr17	29545966	29545968	29545968	29545968	1	0	0	0	0	0	0	1	0	0	0	0	0	0	0	0	0	0	0.0437828	0	0	0	0	498	85	92	386	35	351	119	289	306	118	129	3269	2073	1351	3080	1874	3690	2284	3101	2099	1391
chr17_29545980_29545979-c.1527_1528ins4419	chr17	29545978	29545979	29545980	29545979	0	0	0	0	0	0	1	0	0	0	0	0	0	0	0	0	0	0.0270563	0	0	0	0	0	498	85	114	413	36	357	119	289	315	118	129	3269	2073	1373	3107	1875	3696	2284	3101	2108	1391
chr17_29545981_29545980-c.1527_1528ins4419	chr17	29545979	29545980	29545981	29545980	0	0	0	0	0	0	0	0	1	0	0	0	0	0	0	0	0	0	0	0.0322373	0	0	0	498	85	114	413	37	357	119	290	315	118	129	3269	2073	1373	3107	1876	3696	2284	3102	2108	1391
chr17_29545983_29545982-c.1527_1528ins4419	chr17	29545981	29545982	29545983	29545982	0	0	0	0	0	0	1	0	1	1	0	0	0	0	0	0	0	0.0268424	0	0.0319989	0.0471587	0	0	498	85	114	413	37	357	119	290	315	118	129	3269	2073	1373	3107	1876	3696	2284	3102	2108	1391
chr17_29545984_29545983-c.1527_1528ins4419	chr17	29545982	29545983	29545984	29545983	0	2	0	0	2	0	2	1	1	2	0	1	0.0592919	0	0	0.0624027	0	0.052406	0.0423597	0.0311546	0.0922487	0	0.0282082	498	85	114	413	37	357	119	290	315	118	129	3269	2073	1373	3107	1876	3696	2284	3102	2108	1391
chr17_29545984_29545984-c.1527_1528ins4418	chr17	29545982	29545984	29545984	29545984	1	2	1	0	0	0	0	0	0	0	0	0	0.0608871	0.0479459	0	0	0	0	0	0	0	0	0	498	85	114	413	37	357	119	290	315	118	129	3269	2073	1373	3107	1876	3696	2284	3102	2108	1391
chr17_29545985_29545984-c.1527_1528ins4419	chr17	29545983	29545984	29545985	29545984	0	1	0	0	0	0	0	0	0	1	0	0	0.030446	0	0	0	0	0	0	0	0.0472712	0	0	496	85	114	414	37	357	120	291	316	119	130	3269	2074	1373	3108	1876	3696	2285	3103	2109	1392
chr17_29545986_29545985-c.1527_1528ins4419	chr17	29545984	29545985	29545986	29545985	0	0	0	0	1	0	0	0	0	0	0	0	0	0	0	0.032175	0	0	0	0	0	0	0	498	86	114	414	37	357	120	291	316	119	130	3269	2074	1373	3108	1876	3696	2285	3103	2109	1392
chr17_29545987_29545986-c.1527_1528ins4419	chr17	29545985	29545986	29545987	29545986	0	7	1	1	2	0	1	0	5	8	3	1	0.194708	0.0431906	0.0653862	0.0577265	0	0.0241904	0	0.145815	0.350177	0.195992	0.0261018	498	86	114	414	37	357	120	291	316	119	130	3269	2074	1373	3108	1876	3696	2285	3103	2109	1392
chr17_29545988_29545987-c.1527_1528ins4419	chr17	29545986	29545987	29545988	29545987	0	102	16	21	88	0	63	17	73	74	15	24	1.23681	0.279836	0.570493	1.11	0	0.639963	0.269602	0.905283	1.41307	0.39527	0.253455	499	86	114	414	37	357	120	291	316	119	130	3270	2074	1373	3108	1876	3696	2285	3103	2109	1392
chr17_29545988_29545988-c.1527_1528ins4418	chr17	29545986	29545988	29545988	29545988	1	0	0	2	0	7	5	2	0	0	0	2	0	0	0.136721	0	0.357859	0.12685	0.0817061	0	0	0	0.0543467	499	86	114	414	37	357	120	291	316	119	130	3270	2074	1373	3108	1876	3696	2285	3103	2109	1392
chr17_29545989_29545988-c.1527_1528ins4419	chr17	29545987	29545988	29545989	29545988	0	40	6	8	35	3	34	5	25	23	11	7	0.754664	0.168904	0.346459	0.691729	0.0927554	0.556752	0.127244	0.485007	0.666967	0.474679	0.118818	505	88	112	415	30	361	120	294	321	122	128	3276	2076	1373	3109	1876	3705	2287	3106	2114	1395
chr17_29545990_29545989-c.1527_1528ins4419	chr17	29545988	29545989	29545990	29545989	0	36	4	13	18	0	7	5	12	10	18	4	0.763291	0.125947	0.651002	0.388251	0	0.123469	0.143151	0.25578	0.314979	0.90863	0.0759411	506	88	114	415	37	366	122	294	321	122	130	3277	2076	1373	3109	1876	3705	2287	3106	2114	1395
chr17_29545991_29545990-c.1527_1528ins4419	chr17	29545989	29545990	29545991	29545990	0	17	3	5	15	0	10	4	3	9	3	2	0.423987	0.114637	0.294011	0.39328	0	0.216263	0.139082	0.0763311	0.345434	0.171559	0.0459954	507	88	114	415	37	366	122	294	321	122	130	3278	2076	1373	3109	1876	3705	2287	3106	2114	1395
chr17_29545992_29545991-c.1527_1528ins4419	chr17	29545990	29545991	29545992	29545991	0	9	1	1	11	0	5	0	6	9	0	2	0.24325	0.0418377	0.0633951	0.315683	0	0.118103	0	0.169922	0.382308	0	0.0507484	507	88	114	415	37	366	122	294	321	122	130	3278	2076	1373	3109	1876	3705	2287	3106	2114	1395
chr17_29545993_29545992-c.1527_1528ins4419	chr17	29545991	29545992	29545993	29545992	0	8	2	1	11	0	7	4	13	4	2	1	0.209177	0.0815404	0.0615228	0.306133	0	0.161219	0.149026	0.364183	0.161418	0.121831	0.0245653	507	88	114	415	37	365	122	294	321	122	130	3278	2076	1373	3109	1876	3704	2287	3106	2114	1395
chr17_29545994_29545993-c.1527_1528ins4419	chr17	29545992	29545993	29545994	29545993	0	11	3	3	9	0	5	1	3	8	3	3	0.289064	0.122466	0.186339	0.248377	0	0.114337	0.0367418	0.0815229	0.327191	0.183346	0.0738522	507	88	114	415	37	364	122	294	321	122	130	3278	2076	1373	3109	1876	3703	2287	3106	2114	1395
chr17_29545995_29545994-c.1527_1528ins4419	chr17	29545993	29545994	29545995	29545994	0	252	33	47	216	1	159	69	144	157	60	48	1.63255	0.298866	0.666582	1.45257	0.00974072	0.850542	0.582892	0.924632	1.56845	0.852102	0.262487	507	88	114	415	37	364	122	294	321	122	130	3278	2076	1373	3109	1876	3703	2287	3106	2114	1395
chr17_29545996_29545995-c.1527_1528ins4419	chr17	29545994	29545995	29545996	29545995	0	6	1	0	2	0	3	1	0	2	0	0	0.177156	0.0460209	0	0.0615549	0	0.0776452	0.0417572	0	0.0909637	0	0	507	88	114	415	37	364	122	294	317	122	130	3278	2076	1373	3109	1876	3703	2287	3106	2110	1395
chr17_29545997_29545996-c.1527_1528ins4419	chr17	29545995	29545996	29545997	29545996	0	4	0	0	2	0	1	0	1	2	3	1	0.116631	0	0	0.0611481	0	0.0255789	0	0.0305104	0.0903609	0.20739	0.0276527	507	88	114	415	37	364	122	294	317	122	130	3278	2076	1373	3109	1876	3703	2287	3106	2110	1395
chr17_29545998_29545997-c.1527_1528ins4419	chr17	29545996	29545997	29545998	29545997	0	0	0	0	0	0	1	0	0	0	0	0	0	0	0	0	0	0.0270051	0	0	0	0	0	508	88	114	415	37	364	123	294	317	122	130	3279	2076	1373	3109	1876	3703	2288	3106	2110	1395
chr17_29546008_29546008-c.1527_1528ins4418	chr17	29546006	29546008	29546008	29546008	1	2	3	2	0	0	0	2	1	2	5	3	0.055833	0.13297	0.134149	0	0	0	0.0800126	0.029322	0.0872382	0.336426	0.0801539	500	88	113	414	37	358	123	294	307	122	130	3271	2076	1372	3108	1876	3697	2288	3106	2100	1395
chr17_29546014_29546013-c.1527_1528ins4419	chr17	29546012	29546013	29546014	29546013	0	0	0	0	0	0	0	0	0	1	0	0	0	0	0	0	0	0	0	0	0.0477099	0	0	496	87	113	394	34	358	123	288	303	122	127	3267	2075	1372	3088	1873	3697	2288	3100	2096	1395
chr17_29546015_29546015-c.1527_1528ins4418	chr17	29546013	29546015	29546015	29546015	1	0	0	0	0	2	0	0	0	0	0	0	0	0	0	0	0.106781	0	0	0	0	0	0	496	87	107	388	34	349	123	285	297	122	127	3267	2075	1366	3082	1873	3688	2288	3097	2090	1395
chr17_29546016_29546015-c.1527_1528ins4419	chr17	29546014	29546015	29546016	29546015	0	0	0	0	0	0	0	1	0	0	0	0	0	0	0	0	0	0	0.0437063	0	0	0	0	493	87	107	388	32	349	123	285	297	122	127	3264	2075	1366	3082	1873	3688	2288	3097	2090	1395
chr17_29546017_29546016-c.1527_1528ins4419	chr17	29546015	29546016	29546017	29546016	0	0	0	0	0	0	0	1	0	0	0	0	0	0	0	0	0	0	0.0437063	0	0	0	0	483	87	107	384	34	349	123	284	297	122	127	3254	2075	1366	3078	1873	3688	2288	3096	2090	1395
chr17_29546019_29546019-c.1527_1528ins4418	chr17	29546017	29546019	29546019	29546019	1	0	0	0	0	0	0	0	0	0	0	1	0	0	0	0	0	0	0	0	0	0	0.0292141	478	86	107	374	34	349	123	273	297	122	127	3249	2074	1366	3068	1873	3688	2288	3085	2090	1395
chr17_29546037_29546037-c.1542del	chr17	29546035	29546037	29546037	29546037	1	0	1	0	0	0	0	2	0	0	0	1	0	0.0491045	0	0	0	0	0.0872284	0	0	0	0.0283131	3209	2004	1352	3010	1909	3574	2267	3045	2062	1419	3437	3213	2013	1370	3019	1924	3592	2275	3066	2075	1427
chr17_29546041_29546041-c.1546del	chr17	29546039	29546041	29546041	29546041	1	2	0	0	0	0	0	0	0	0	0	4	0.0625209	0	0	0	0	0	0	0	0	0	0.116054	3158	1995	1298	2947	1779	3501	2186	3001	2018	1385	3378	3162	2004	1316	2956	1794	3519	2194	3022	2031	1393
chr17_29546043_29546044-c.1548_1549del	chr17	29546041	29546044	29546043	29546044	2	0	0	0	0	0	0	0	0	1	0	0	0	0	0	0	0	0	0	0	0.0494071	0	0	3121	1956	1299	2910	1794	3495	2149	3023	2011	1368	3381	3125	1965	1317	2919	1809	3513	2157	3044	2024	1376
chr17_29546045_29546045-c.1550del	chr17	29546043	29546045	29546045	29546045	1	25	8	0	21	10	20	4	17	11	2	4	0.580077	0.287666	0	0.523994	0.394342	0.40835	0.128296	0.396507	0.39011	0.100127	0.0802225	3115	1948	1301	2876	1788	3469	2152	3028	1990	1372	3391	3119	1957	1319	2885	1803	3487	2160	3049	2004	1380
chr17_29546045_29546046-c.1550_1551del	chr17	29546043	29546046	29546045	29546046	2	0	0	0	0	0	1	0	0	0	0	0	0	0	0	0	0	0.0286779	0	0	0	0	0	3115	1948	1301	2876	1788	3469	2152	3028	1990	1372	3391	3119	1957	1319	2885	1803	3487	2160	3049	2004	1380
chr17_29546046_29546045-c.=	chr17	29546044	29546045	29546046	29546045	0	0	0	0	0	1	0	0	0	0	0	0	0	0	0	0	0.0554939	0	0	0	0	0	0	3077	1935	1293	2848	1777	3440	2089	2997	1972	1367	3349	3106	1952	1311	2878	1802	3479	2101	3035	1996	1377
chr17_29546047_29546046-c.=	chr17	29546045	29546046	29546047	29546046	0	0	0	0	5	0	0	0	1	0	0	0	0	0	0	0.173579	0	0	0	0.0326214	0	0	0	3093	1925	1287	2862	1777	3460	2082	2992	1984	1362	3351	3097	1934	1305	2871	1792	3479	2090	3013	1997	1370
chr17_29546048_29546047-c.=	chr17	29546046	29546047	29546048	29546047	0	0	0	0	0	5	0	0	0	0	0	0	0	0	0	0	0.279018	0	0	0	0	0	0	3092	1924	1287	2856	1777	3460	2084	2991	1980	1362	3350	3096	1933	1305	2865	1792	3478	2092	3012	1993	1370
chr17_29546048_29546048-c.1553del	chr17	29546046	29546048	29546048	29546048	1	32	30	0	27	9	53	13	13	17	0	12	0.615975	0.954405	0	0.558599	0.290121	0.93549	0.361457	0.248311	0.502929	0	0.20232	3092	1924	1287	2856	1777	3460	2084	2991	1980	1362	3350	3096	1933	1305	2865	1792	3478	2092	3012	1993	1370
chr17_29546048_29546049-c.1553_1554del	chr17	29546046	29546049	29546048	29546049	2	0	0	0	0	0	3	0	0	0	0	0	0	0	0	0	0	0.0862565	0	0	0	0	0	3092	1924	1287	2856	1777	3460	2084	2991	1980	1362	3350	3096	1933	1305	2865	1792	3478	2092	3012	1993	1370
chr17_29546049_29546048-c.=	chr17	29546047	29546048	29546049	29546048	0	4	0	0	0	0	0	0	2	0	0	0	0.128306	0	0	0	0	0	0	0.0655326	0	0	0	3061	1894	1287	2864	1768	3404	2071	2979	1960	1365	3337	3097	1933	1305	2900	1792	3478	2092	3013	1990	1373
chr17_29546050_29546049-c.=	chr17	29546048	29546049	29546050	29546049	0	0	0	0	0	7	9	2	0	2	0	7	0	0	0	0	0.366529	0.23921	0.0881749	0	0.0930737	0	0.19041	3072	1922	1281	2882	1776	3464	2062	2976	1949	1363	3342	3076	1931	1299	2891	1791	3485	2070	2997	1962	1371
chr17_29546050_29546051-c.1555_1556del	chr17	29546048	29546051	29546050	29546051	2	0	0	0	0	0	0	0	6	0	1	0	0	0	0	0	0	0	0	0.198751	0	0.0715079	0	3072	1922	1281	2882	1776	3464	2062	2976	1949	1363	3342	3076	1931	1299	2891	1791	3485	2070	2997	1962	1371
chr17_29546051_29546050-c.=	chr17	29546049	29546050	29546051	29546050	0	0	0	0	0	0	0	0	1	0	0	1	0	0	0	0	0	0	0	0.033391	0	0	0.0294435	3045	1920	1293	2868	1775	3449	2059	2959	1915	1359	3338	3049	1929	1311	2877	1790	3467	2067	2986	1928	1368
chr17_29546051_29546051-c.1556del	chr17	29546049	29546051	29546051	29546051	1	1	1	1	0	10	9	1	20	1	7	0	0.0268215	0.0424605	0.0626016	0	0.477395	0.216302	0.0396145	0.57785	0.0424827	0.435515	0	3045	1920	1293	2868	1775	3449	2059	2959	1915	1359	3338	3049	1929	1311	2877	1790	3467	2067	2986	1928	1368
chr17_29546051_29546052-c.1556_1557del	chr17	29546049	29546052	29546051	29546052	2	0	0	0	0	0	1	0	0	0	0	0	0	0	0	0	0	0.0288434	0	0	0	0	0	3045	1920	1293	2868	1775	3449	2059	2959	1915	1359	3338	3049	1929	1311	2877	1790	3467	2067	2986	1928	1368
chr17_29546052_29546051-c.=	chr17	29546050	29546051	29546052	29546051	0	0	0	0	0	0	0	0	1	0	0	8	0	0	0	0	0	0	0	0.0330232	0	0	0.236449	3027	1912	1285	2868	1739	3424	2055	2911	1914	1352	3325	3032	1922	1304	2877	1764	3452	2064	2958	1928	1368
chr17_29546052_29546053-c.1557_1558del	chr17	29546050	29546053	29546052	29546053	2	0	0	0	0	0	1	0	0	0	0	0	0	0	0	0	0	0.0289687	0	0	0	0	0	3027	1912	1285	2868	1739	3424	2055	2911	1914	1352	3325	3032	1922	1304	2877	1764	3452	2064	2958	1928	1368
chr17_29546053_29546052-c.=	chr17	29546051	29546052	29546053	29546052	0	0	0	0	0	0	0	0	6	0	0	3	0	0	0	0	0	0	0	0.20655	0	0	0.0879867	2964	1902	1282	2837	1725	3356	2056	2858	1900	1330	3293	2968	1911	1300	2846	1740	3376	2064	2879	1913	1338
chr17_29546053_29546053-c.1558del	chr17	29546051	29546053	29546053	29546053	1	8	4	20	13	0	38	3	49	15	9	67	0.144602	0.11193	0.885634	0.247538	0	0.632918	0.0774598	0.989076	0.432596	0.368833	1.18671	2964	1902	1282	2837	1725	3356	2056	2858	1900	1330	3293	2968	1911	1300	2846	1740	3376	2064	2879	1913	1338
chr17_29546054_29546053-c.=	chr17	29546052	29546053	29546054	29546053	0	2	0	0	0	0	0	0	5	1	0	24	0.0617004	0	0	0	0	0	0	0.160761	0.0478676	0	0.692848	2951	1895	1260	2797	1722	3293	2044	2801	1879	1280	3251	2963	1908	1298	2819	1737	3350	2055	2871	1907	1297
chr17_29546054_29546055-c.1559_1560del	chr17	29546052	29546055	29546054	29546055	2	0	2	1	0	0	9	3	0	1	0	0	0	0.0994125	0.0728739	0	0	0.258814	0.138995	0	0.0494865	0	0	2951	1895	1260	2797	1722	3293	2044	2801	1879	1280	3251	2963	1908	1298	2819	1737	3350	2055	2871	1907	1297
chr17_29546054_29546056-c.1559_1561del	chr17	29546052	29546056	29546054	29546056	3	9	0	0	0	0	0	0	0	0	0	0	0.303746	0	0	0	0	0	0	0	0	0	0	2951	1895	1260	2797	1722	3293	2044	2801	1879	1280	3251	2963	1908	1298	2819	1737	3350	2055	2871	1907	1297
chr17_29546055_29546055-c.1560del	chr17	29546053	29546055	29546055	29546055	1	14	0	0	3	2	0	0	7	0	2	18	0.418635	0	0	0.0917544	0.100811	0	0	0.215814	0	0.131823	0.474415	2988	1868	1324	2833	1711	3345	2006	2833	1913	1316	3376	3001	1879	1343	2842	1726	3372	2017	2854	1927	1324
chr17_29546055_29546056-c.1560_1561del	chr17	29546053	29546056	29546055	29546056	2	0	0	3	0	0	0	0	0	0	0	0	0	0	0.22338	0	0	0	0	0	0	0	0	2988	1868	1324	2833	1711	3345	2006	2833	1913	1316	3376	3001	1879	1343	2842	1726	3372	2017	2854	1927	1324
chr17_29546056_29546056-c.1561del	chr17	29546054	29546056	29546056	29546056	1	0	0	7	0	0	0	0	0	0	1	0	0	0	0.512392	0	0	0	0	0	0	0.0711228	0	2998	1888	1334	2845	1705	3363	2048	2812	1938	1327	3403	3025	1899	1356	2857	1722	3390	2059	2840	1952	1337
chr17_29546057_29546056-c.=	chr17	29546055	29546056	29546057	29546056	0	0	0	3	0	0	0	0	0	0	0	0	0	0	0.221239	0	0	0	0	0	0	0	0	3015	1869	1328	2843	1693	3366	2123	2827	1930	1322	3465	3028	1879	1356	2852	1708	3384	2131	2848	1943	1331
chr17_29546057_29546057-c.1562del	chr17	29546055	29546057	29546057	29546057	1	0	0	3	43	0	0	8	0	0	0	0	0	0	0.186179	1.42282	0	0	0.320072	0	0	0	0	3015	1869	1328	2843	1693	3366	2123	2827	1930	1322	3465	3028	1879	1356	2852	1708	3384	2131	2848	1943	1331
chr17_29546057_29546058-c.1562_1563del	chr17	29546055	29546058	29546057	29546058	2	0	0	0	0	0	0	7	1	0	0	0	0	0	0	0	0	0	0.327335	0.0339957	0	0	0	3015	1869	1328	2843	1693	3366	2123	2827	1930	1322	3465	3028	1879	1356	2852	1708	3384	2131	2848	1943	1331
chr17_29546058_29546057-c.=	chr17	29546056	29546057	29546058	29546057	0	0	0	11	0	0	0	0	0	0	0	1	0	0	0.805354	0	0	0	0	0	0	0	0.0262117	3049	1885	1341	2810	1701	3400	2118	2859	1950	1329	3483	3053	1895	1362	2862	1716	3418	2141	2881	1963	1337
chr17_29546058_29546058-c.1563del	chr17	29546056	29546058	29546058	29546058	1	0	18	0	28	12	17	4	15	15	4	0	0	0.681114	0	0.702963	0.492591	0.345434	0.127018	0.362193	0.540732	0.204965	0	3049	1885	1341	2810	1701	3400	2118	2859	1950	1329	3483	3053	1895	1362	2862	1716	3418	2141	2881	1963	1337
chr17_29546058_29546059-c.1563_1564del	chr17	29546056	29546059	29546058	29546059	2	0	1	0	0	0	0	0	0	0	0	0	0	0.0527704	0	0	0	0	0	0	0	0	0	3049	1885	1341	2810	1701	3400	2118	2859	1950	1329	3483	3053	1895	1362	2862	1716	3418	2141	2881	1963	1337
chr17_29546059_29546058-c.=	chr17	29546057	29546058	29546059	29546058	0	0	0	1	0	1	0	1	0	0	0	2	0	0	0.0749269	0	0.0580462	0	0.0472815	0	0	0	0.0564359	2994	1847	1295	2732	1665	3338	2056	2721	1888	1299	3433	2998	1876	1313	2769	1692	3373	2075	2758	1916	1311
chr17_29546059_29546060-c.1564_1565del	chr17	29546057	29546060	29546059	29546060	2	0	0	0	0	0	0	4	0	0	4	1	0	0	0	0	0	0	0.186543	0	0	0.298499	0.0273728	2994	1847	1295	2732	1665	3338	2056	2721	1888	1299	3433	2998	1876	1313	2769	1692	3373	2075	2758	1916	1311
chr17_29546060_29546059-c.=	chr17	29546058	29546059	29546060	29546059	0	0	0	0	0	3	0	8	0	0	0	0	0	0	0	0	0.172201	0	0.387732	0	0	0	0	2970	1852	1274	2704	1661	3289	2015	2740	1879	1298	3420	2974	1863	1292	2713	1676	3307	2027	2761	1892	1310
chr17_29546060_29546060-c.1565del	chr17	29546058	29546060	29546060	29546060	1	13	0	0	0	0	0	7	37	0	20	0	0.330848	0	0	0	0	0	0.259576	1.0887	0	1.2594	0	2970	1852	1274	2704	1661	3289	2015	2740	1879	1298	3420	2974	1863	1292	2713	1676	3307	2027	2761	1892	1310
chr17_29546060_29576032-c.1565_4005del	chr17	29546058	29576032	29546060	29576032	29973	0	0	0	0	0	0	0	0	0	0	21	0	0	0	0	0	0	0	0	0	0	0.605536	2970	1852	1274	2704	1661	3289	2015	2740	1879	1298	3420	2974	1863	1292	2713	1676	3307	2027	2761	1892	1310
chr17_29546061_29546061-c.1566del	chr17	29546059	29546061	29546061	29546061	1	1	0	0	0	0	0	0	0	0	0	0	0.0336247	0	0	0	0	0	0	0	0	0	0	2957	1845	1275	2719	1666	3287	1998	2691	1880	1274	3388	2974	1855	1293	2728	1681	3305	2017	2749	1893	1306
chr17_29546061_29546062-c.1566_1567del	chr17	29546059	29546062	29546061	29546062	2	0	0	0	0	0	0	0	0	1	0	0	0	0	0	0	0	0	0	0	0.0528262	0	0	2957	1845	1275	2719	1666	3287	1998	2691	1880	1274	3388	2974	1855	1293	2728	1681	3305	2017	2749	1893	1306
chr17_29546062_29546062-c.1567del	chr17	29546060	29546062	29546062	29546062	1	0	0	0	0	0	3	2	0	0	0	0	0	0	0	0	0	0.0900213	0.0977309	0	0	0	0	2968	1837	1274	2756	1646	3282	2020	2710	1874	1295	3387	2973	1847	1292	2765	1661	3300	2028	2731	1888	1303
chr17_29546063_29546063-c.1568del	chr17	29546061	29546063	29546063	29546063	1	7	0	0	0	2	32	26	0	0	0	8	0.184945	0	0	0	0.0948151	0.815362	1.09854	0	0	0	0.183669	3003	1838	1273	2770	1646	3290	2039	2770	1876	1313	3392	3007	1848	1291	2779	1661	3311	2049	2791	1890	1321
chr17_29546064_29546064-c.1569del	chr17	29546062	29546064	29546064	29546064	1	1	0	0	0	0	0	0	0	0	0	27	0.0311626	0	0	0	0	0	0	0	0	0	0.783849	2964	1827	1246	2740	1640	3235	2009	2752	1857	1287	3357	2975	1837	1264	2749	1657	3285	2043	2773	1870	1295
chr17_29546065_29546065-c.1570del	chr17	29546063	29546065	29546065	29546065	1	2	0	0	0	0	0	6	0	0	0	0	0.0667143	0	0	0	0	0	0.292829	0	0	0	0	2907	1818	1211	2711	1629	3243	2027	2736	1854	1292	3326	2912	1828	1229	2720	1644	3261	2035	2757	1867	1300
chr17_29546066_29546065-c.=	chr17	29546064	29546065	29546066	29546065	0	0	0	0	0	0	1	0	0	0	0	0	0	0	0	0	0	0.030722	0	0	0	0	0	2894	1815	1203	2692	1625	3237	1992	2721	1847	1283	3329	2900	1825	1221	2701	1640	3255	2006	2742	1860	1291
chr17_29546066_29546066-c.1571del	chr17	29546064	29546066	29546066	29546066	1	7	0	0	0	6	17	3	0	1	2	0	0.214629	0	0	0	0.328949	0.476289	0.131901	0	0.0470208	0.136699	0	2894	1815	1203	2692	1625	3237	1992	2721	1847	1283	3329	2900	1825	1221	2701	1640	3255	2006	2742	1860	1291
chr17_29546067_29546066-c.=	chr17	29546065	29546066	29546067	29546066	0	0	0	0	9	0	0	0	0	0	0	0	0	0	0	0.331736	0	0	0	0	0	0	0	2819	1781	1195	2704	1631	3168	1951	2710	1801	1256	3323	2830	1791	1213	2713	1652	3203	1962	2731	1815	1266
chr17_29546068_29546068-c.1573del	chr17	29546066	29546068	29546068	29546068	1	0	7	0	0	0	0	11	9	0	0	0	0	0.360525	0	0	0	0	0.534635	0.299635	0	0	0	2810	1771	1174	2608	1621	3102	1911	2718	1796	1244	3206	2814	1781	1192	2617	1636	3120	1919	2739	1809	1252
chr17_29546070_29546069-c.=	chr17	29546068	29546069	29546070	29546069	0	0	0	0	0	2	0	0	0	0	0	0	0	0	0	0	0.126024	0	0	0	0	0	0	2753	1766	1138	2547	1572	3073	1887	2617	1797	1253	3175	2757	1776	1156	2556	1587	3091	1895	2638	1810	1261
chr17_29546072_29546072-c.1577del	chr17	29546070	29546072	29546072	29546072	1	0	0	0	6	0	0	0	0	0	0	0	0	0	0	0.23622	0	0	0	0	0	0	0	2738	1714	1118	2531	1555	3073	1837	2590	1756	1242	3194	2742	1724	1136	2540	1570	3091	1845	2611	1769	1250
chr17_29546077_29546077-c.1582del	chr17	29546075	29546077	29546077	29546077	1	0	0	0	0	0	0	0	0	0	0	2	0	0	0	0	0	0	0	0	0	0	0.0629525	2658	1590	1076	2429	1520	2961	1816	2508	1697	1220	3109	2662	1600	1094	2438	1535	2979	1824	2529	1710	1228
chr17_29546083_29675373-c.1588_7126delins764	chr17	29546081	29675373	29546083	29675373	129291	0	0	1	0	0	0	0	0	0	0	0	0	0	0.0882613	0	0	0	0	0	0	0	0	2744	1699	1115	2669	1650	3219	2007	2754	1690	1312	3032	2748	1709	1133	2678	1665	3237	2015	2775	1703	1320
chr17_29546085_29546085-c.1590del	chr17	29546083	29546085	29546085	29546085	1	0	0	0	0	1	0	0	0	0	0	0	0	0	0	0	0.0788725	0	0	0	0	0	0	1921	1180	758	1755	1198	2013	1388	1748	1123	846	1810	1925	1190	777	1764	1213	2031	1396	1769	1136	854
chr17_29546091_29546091-c.1596del	chr17	29546089	29546091	29546091	29546091	1	0	0	0	1	0	0	0	0	0	0	0	0	0	0	0.0531602	0	0	0	0	0	0	0	1965	1198	799	1801	1191	1997	1412	1767	1134	843	1764	1969	1208	818	1810	1206	2015	1420	1788	1147	851
chr17_29546094_29546094-c.1599del	chr17	29546092	29546094	29546094	29546094	1	1	0	6	2	2	0	0	12	2	2	0	0.0420592	0	0.676654	0.0955565	0.142786	0	0	0.550475	0.145191	0.209897	0	1848	1131	732	1630	1087	1829	1295	1763	1071	762	1656	1852	1141	751	1639	1102	1847	1303	1784	1084	770
chr17_29546095_29546097-c.1600_1602del	chr17	29546093	29546097	29546095	29546097	3	0	0	1	0	0	0	0	0	0	0	0	0	0	0.140232	0	0	0	0	0	0	0	0	1796	1081	659	1548	954	1711	1254	1726	1042	729	1589	1801	1091	684	1559	971	1729	1262	1759	1057	739
chr17_29546096_29546097-c.1601_1602del	chr17	29546094	29546097	29546096	29546097	2	2	0	0	0	0	0	0	0	7	0	0	0.102749	0	0	0	0	0	0	0	0.65508	0	0	1649	1003	627	1483	941	1615	1225	1679	947	692	1486	1653	1013	647	1492	956	1633	1233	1700	960	700
chr17_29546097_29546097-c.1602del	chr17	29546095	29546097	29546097	29546097	1	0	0	0	15	0	1	0	0	0	0	0	0	0	0	0.955995	0	0.0547679	0	0	0	0	0	1535	918	616	1374	924	1459	1158	1547	893	665	1394	1541	928	636	1383	939	1477	1166	1568	913	673
chr17_29546098_29546099-c.1603_1604del	chr17	29546096	29546099	29546098	29546099	2	0	0	0	0	0	0	3	0	0	0	0	0	0	0	0	0	0	0.230993	0	0	0	0	1507	898	605	1331	916	1386	1130	1538	879	639	1385	1513	908	625	1355	931	1405	1138	1559	899	647
chr17_29546100_29546099-c.=	chr17	29546098	29546099	29546100	29546099	0	0	0	0	0	0	0	23	0	0	0	0	0	0	0	0	0	0	1.73654	0	0	0	0	1497	879	565	1341	891	1383	1133	1550	880	641	1355	1501	889	584	1350	906	1401	1144	1571	893	649
chr17_29546100_29546100-c.1605del	chr17	29546098	29546100	29546100	29546100	1	0	0	0	0	0	0	0	2	0	0	0	0	0	0	0	0	0	0	0.109961	0	0	0	1497	879	565	1341	891	1383	1133	1550	880	641	1355	1501	889	584	1350	906	1401	1144	1571	893	649
chr17_29546101_29546101-c.1606del	chr17	29546099	29546101	29546101	29546101	1	0	0	8	1	0	8	0	8	0	6	0	0	0	1.04264	0.0490917	0	0.394294	0	0.344752	0	0.686968	0	1479	862	565	1346	862	1378	1149	1566	880	630	1356	1483	872	584	1355	877	1396	1157	1589	893	638
chr17_29546102_29546102-c.1607del	chr17	29546100	29546102	29546102	29546102	1	1	1	0	0	0	0	0	0	0	0	0	0.0568589	0.101623	0	0	0	0	0	0	0	0	0	1470	830	543	1338	828	1361	1126	1539	872	619	1338	1474	840	570	1348	843	1387	1134	1568	885	633
chr17_29546102_29546103-c.1607_1608del	chr17	29546100	29546103	29546102	29546103	2	4	1	0	0	0	5	0	0	12	0	0	0.198858	0.0873013	0	0	0	0.265901	0	0	1.089	0	0	1470	830	543	1338	828	1361	1126	1539	872	619	1338	1474	840	570	1348	843	1387	1134	1568	885	633
chr17_29546103_29546103-c.1608del	chr17	29546101	29546103	29546103	29546103	1	6	10	0	8	0	0	0	0	0	0	0	0.302299	0.94692	0	0.446927	0	0	0	0	0	0	0	1465	831	560	1339	839	1364	1141	1569	850	665	1317	1474	843	579	1348	854	1387	1149	1590	875	673
chr17_29546104_29546103-c.=	chr17	29546102	29546103	29546104	29546103	0	0	0	0	0	0	0	3	0	0	0	0	0	0	0	0	0	0	0.220497	0	0	0	0	1446	807	553	1376	844	1337	1151	1535	836	666	1329	1460	828	572	1393	859	1360	1159	1556	861	674
chr17_29546104_29546104-c.1609del	chr17	29546102	29546104	29546104	29546104	1	0	1	0	0	0	0	0	0	0	0	0	0	0.104497	0	0	0	0	0	0	0	0	0	1446	807	553	1376	844	1337	1151	1535	836	666	1329	1460	828	572	1393	859	1360	1159	1556	861	674
chr17_29546105_29546104-c.=	chr17	29546103	29546104	29546105	29546104	0	0	0	0	0	0	0	0	5	0	0	0	0	0	0	0	0	0	0	0.273909	0	0	0	1454	815	553	1389	835	1321	1152	1538	868	675	1335	1458	826	572	1398	850	1339	1160	1559	881	683
chr17_29546105_29546105-c.1610del	chr17	29546103	29546105	29546105	29546105	1	13	0	9	1	0	0	0	9	0	0	0	0.640558	0	1.24809	0.0485293	0	0	0	0.405575	0	0	0	1454	815	553	1389	835	1321	1152	1538	868	675	1335	1458	826	572	1398	850	1339	1160	1559	881	683
chr17_29546105_29546108-c.1610_1613del	chr17	29546103	29546108	29546105	29546108	4	0	0	1	0	0	0	0	0	0	0	0	0	0	0.158144	0	0	0	0	0	0	0	0	1454	815	553	1389	835	1321	1152	1538	868	675	1335	1458	826	572	1398	850	1339	1160	1559	881	683
chr17_29546106_29546105-c.=	chr17	29546104	29546105	29546106	29546105	0	0	0	0	0	0	0	0	3	0	0	0	0	0	0	0	0	0	0	0.165308	0	0	0	1387	812	550	1362	824	1302	1137	1518	857	675	1317	1404	822	579	1372	839	1320	1145	1548	870	683
chr17_29546106_29546106-c.1611del	chr17	29546104	29546106	29546106	29546106	1	0	1	17	0	0	0	5	0	0	0	6	0	0.0793708	2.42925	0	0	0	0.287418	0	0	0	0.285071	1387	812	550	1362	824	1302	1137	1518	857	675	1317	1404	822	579	1372	839	1320	1145	1548	870	683
chr17_29546106_29546109-c.1611_1614del	chr17	29546104	29546109	29546106	29546109	4	0	0	8	0	0	0	0	0	0	0	0	0	0	1.24612	0	0	0	0	0	0	0	0	1387	812	550	1362	824	1302	1137	1518	857	675	1317	1404	822	579	1372	839	1320	1145	1548	870	683
chr17_29546107_29546107-c.1612del	chr17	29546105	29546107	29546107	29546107	1	0	0	0	0	0	13	0	0	0	0	0	0	0	0	0	0	0.836228	0	0	0	0	0	1399	811	534	1347	803	1304	1128	1525	851	676	1309	1403	822	579	1356	818	1322	1141	1546	864	684
chr17_29546108_29546108-c.1613del	chr17	29546106	29546108	29546108	29546108	1	0	0	0	8	0	0	0	8	0	0	0	0	0	0	0.477624	0	0	0	0.416988	0	0	0	1356	781	517	1324	789	1233	1105	1497	835	638	1279	1360	791	545	1333	804	1264	1113	1518	848	646
chr17_29546108_29546109-c.1613_1614del	chr17	29546106	29546109	29546108	29546109	2	0	0	0	0	0	0	0	3	0	0	0	0	0	0	0	0	0	0	0.164166	0	0	0	1356	781	517	1324	789	1233	1105	1497	835	638	1279	1360	791	545	1333	804	1264	1113	1518	848	646
chr17_29546109_29546109-c.1614del	chr17	29546107	29546109	29546109	29546109	1	0	0	0	0	0	0	0	4	0	0	0	0	0	0	0	0	0	0	0.220502	0	0	0	1357	786	509	1309	790	1247	1109	1470	826	634	1280	1361	796	537	1326	805	1265	1117	1502	839	642
chr17_29546109_29546110-c.1614_1615del	chr17	29546107	29546110	29546109	29546110	2	0	11	0	0	0	0	0	0	0	0	0	0	1.16573	0	0	0	0	0	0	0	0	0	1357	786	509	1309	790	1247	1109	1470	826	634	1280	1361	796	537	1326	805	1265	1117	1502	839	642
chr17_29546110_29546110-c.1615del	chr17	29546108	29546110	29546110	29546110	1	0	0	0	30	0	0	0	0	8	0	20	0	0	0	1.58198	0	0	0	0	0.595714	0	0.949888	1376	799	526	1319	782	1260	1134	1510	854	651	1326	1380	820	553	1328	797	1278	1142	1538	867	659
chr17_29546110_29546111-c.1615_1616del	chr17	29546108	29546111	29546110	29546111	2	0	0	0	0	0	0	0	0	0	1	0	0	0	0	0	0	0	0	0	0	0.132268	0	1376	799	526	1319	782	1260	1134	1510	854	651	1326	1380	820	553	1328	797	1278	1142	1538	867	659
chr17_29546112_29546112-c.1617del	chr17	29546110	29546112	29546112	29546112	1	1	0	0	0	0	0	0	0	0	0	0	0.0609628	0	0	0	0	0	0	0	0	0	0	1375	831	535	1318	785	1292	1144	1525	847	650	1336	1379	841	554	1327	800	1310	1152	1546	860	659
chr17_29546112_29546113-c.1617_1618del	chr17	29546110	29546113	29546112	29546113	2	5	0	2	0	0	3	0	0	0	7	0	0.267803	0	0.280845	0	0	0.167493	0	0	0	0.856736	0	1375	831	535	1318	785	1292	1144	1525	847	650	1336	1379	841	554	1327	800	1310	1152	1546	860	659
chr17_29546113_29546113-c.1618del	chr17	29546111	29546113	29546113	29546113	1	0	0	0	0	0	0	0	0	14	0	0	0	0	0	0	0	0	0	0	1.38847	0	0	1376	827	532	1310	783	1287	1148	1510	844	644	1354	1386	837	553	1319	798	1308	1156	1531	857	659
chr17_29546114_29546113-c.=	chr17	29546112	29546113	29546114	29546113	0	0	0	0	0	0	0	4	0	0	0	0	0	0	0	0	0	0	0.290069	0	0	0	0	1378	828	532	1310	783	1285	1150	1532	831	644	1355	1387	838	553	1319	798	1306	1158	1553	858	659
chr17_29546115_29546115-c.1620del	chr17	29546113	29546115	29546115	29546115	1	0	0	0	0	0	4	0	0	0	0	0	0	0	0	0	0	0.256161	0	0	0	0	0	1331	819	518	1301	769	1280	1122	1501	833	643	1355	1335	829	537	1310	784	1298	1130	1522	846	651
chr17_29546133_29546133-c.1638del	chr17	29546131	29546133	29546133	29546133	1	0	0	0	1	0	0	0	0	0	0	1	0	0	0	0.060271	0	0	0	0	0	0	0.0567279	1302	825	483	1344	759	1260	1147	1521	806	647	1369	1306	835	502	1353	774	1278	1155	1542	819	655
chr17_29546134_29548865-c.1639_1641delins2	chr17	29546132	29548865	29546134	29548865	2732	0	0	0	0	0	0	0	0	0	0	1	0	0	0	0	0	0	0	0	0	0	0.0570232	1263	825	483	1342	759	1242	1139	1501	799	647	1368	1267	835	502	1352	774	1260	1147	1522	812	655
chr17_29546137_29548867-c.=	chr17	29546135	29548867	29546137	29548867	2731	991	684	371	1082	573	965	970	1333	660	542	1211	0.946339	1.02024	0.892552	0.98398	0.893672	0.946976	1.04012	1.0765	0.98884	1.00158	1.05135	1263	805	477	1326	755	1215	1130	1495	796	647	1338	1267	815	496	1335	770	1233	1138	1516	809	655
chr17_29546137_29550461-c.1642_1721del	chr17	29546135	29550461	29546137	29550461	4325	65	33	0	42	67	39	29	37	54	50	12	0.99835	0.773161	0	0.589469	1.82465	0.592833	0.472184	0.451328	1.34194	1.56886	0.153218	1263	805	477	1326	755	1215	1130	1495	796	647	1338	1267	815	496	1335	770	1233	1138	1516	809	655
chr17_29546139_29546139-c.1641_1642ins2730	chr17	29546137	29546139	29546139	29546139	1	0	0	0	0	0	0	0	2	0	0	0	0	0	0	0	0	0	0	0.109432	0	0	0	159	33	70	174	100	130	68	56	75	19	62	1219	760	460	1307	755	1152	1075	1447	802	619
chr17_29546141_29546141-c.1641_1642ins2730	chr17	29546139	29546141	29546141	29546141	1	0	0	0	1	0	0	0	0	0	0	0	0	0	0	0.0605603	0	0	0	0	0	0	0	159	31	70	174	100	130	68	56	75	19	62	1219	758	460	1307	755	1152	1075	1447	802	619
chr17_29546145_29546144-c.1641_1642ins2731	chr17	29546143	29546144	29546145	29546144	0	0	0	1	0	0	0	0	0	0	0	0	0	0	0.188244	0	0	0	0	0	0	0	0	74	28	60	89	43	67	33	53	52	7	31	1134	755	450	1222	698	1089	1040	1444	779	607
chr17_29546145_29546145-c.1641_1642ins2730	chr17	29546143	29546145	29546145	29546145	1	0	0	0	0	0	0	0	0	0	2	0	0	0	0	0	0	0	0	0	0	0.267857	0	74	28	60	89	43	67	33	53	52	7	31	1134	755	450	1222	698	1089	1040	1444	779	607
chr17_29546213_29546213-c.1641_1642ins2730	chr17	29546211	29546213	29546213	29546213	1	0	0	0	0	0	0	1	0	0	0	0	0	0	0	0	0	0	0.0749513	0	0	0	0	25	11	33	24	0	7	4	2	14	2	0	1085	738	423	1157	655	1029	1011	1393	741	602
chr17_29548709_29548709-c.1641_1642ins2730	chr17	29548707	29548709	29548709	29548709	1	0	0	0	1	0	0	0	0	0	0	0	0	0	0	0.065622	0	0	0	0	0	0	0	0	0	0	1	1	0	2	0	0	0	0	1060	727	390	1134	656	1022	1009	1391	727	600
chr17_29548731_29548731-c.1641_1642ins2730	chr17	29548729	29548731	29548731	29548731	1	0	0	0	0	0	0	1	0	0	0	0	0	0	0	0	0	0	0.073764	0	0	0	0	0	0	0	1	2	0	2	0	0	0	0	1060	727	390	1134	657	1022	1009	1391	727	600
chr17_29548733_29548733-c.1641_1642ins2730	chr17	29548731	29548733	29548733	29548733	1	0	0	0	0	0	0	1	0	0	0	0	0	0	0	0	0	0	0.073764	0	0	0	0	0	0	0	1	2	0	2	0	0	0	0	1060	727	390	1134	657	1022	1009	1391	727	600
chr17_29548747_29548746-c.1641_1642ins2731	chr17	29548745	29548746	29548747	29548746	0	0	0	0	0	1	0	0	0	0	0	0	0	0	0	0	0.117254	0	0	0	0	0	0	0	4	0	1	2	0	2	0	0	0	0	1060	731	390	1134	657	1022	1009	1391	727	600
chr17_29548760_29548760-c.1641_1642ins2730	chr17	29548758	29548760	29548760	29548760	1	0	0	0	0	1	0	0	0	0	0	0	0	0	0	0	0.117254	0	0	0	0	0	0	0	4	0	1	2	1	2	0	0	0	8	1060	731	390	1134	657	1023	1009	1391	727	600
chr17_29548781_29548781-c.1641_1642ins2730	chr17	29548779	29548781	29548781	29548781	1	0	0	0	0	0	1	0	0	0	0	0	0	0	0	0	0	0.0724792	0	0	0	0	0	1	30	0	1	2	9	0	0	0	0	8	1061	757	390	1134	657	1031	1007	1391	727	600
chr17_29548809_29548809-c.1641_1642ins2730	chr17	29548807	29548809	29548809	29548809	1	0	0	0	0	0	0	0	0	0	0	14	0	0	0	0	0	0	0	0	0	0	0.792644	2	68	0	4	2	31	1	0	0	0	34	1062	795	390	1137	657	1053	1008	1391	727	600
chr17_29548815_29548815-c.1641_1642ins2730	chr17	29548813	29548815	29548815	29548815	1	0	2	0	0	0	0	0	0	0	0	0	0	0.192058	0	0	0	0	0	0	0	0	0	2	68	0	4	2	31	1	0	0	0	34	1062	795	390	1137	657	1053	1008	1391	727	600
chr17_29548850_29548850-c.1641_1642ins2730	chr17	29548848	29548850	29548850	29548850	1	0	0	0	1	0	0	0	0	0	0	0	0	0	0	0.0660834	0	0	0	0	0	0	0	2	69	0	3	1	31	1	0	0	0	53	1062	796	390	1136	656	1053	1008	1391	727	600
chr17_29548851_29548850-c.1641_1642ins2731	chr17	29548849	29548850	29548851	29548850	0	0	1	0	0	0	5	0	0	0	0	0	0	0.092531	0	0	0	0.353139	0	0	0	0	0	2	69	0	2	1	31	1	0	0	0	53	1062	796	390	1136	656	1053	1008	1391	727	600
chr17_29548851_29548851-c.1641_1642ins2730	chr17	29548849	29548851	29548851	29548851	1	2	6	0	2	0	1	0	0	0	0	1	0.130617	0.552783	0	0.122005	0	0.065443	0	0	0	0	0.0511626	2	69	0	2	1	31	1	0	0	0	53	1062	796	390	1136	656	1053	1008	1391	727	600
chr17_29548855_29548854-c.1641_1642ins2731	chr17	29548853	29548854	29548855	29548854	0	0	0	0	0	0	1	0	0	0	0	0	0	0	0	0	0	0.0712922	0	0	0	0	0	2	69	0	3	1	31	1	0	0	0	53	1062	796	390	1136	656	1053	1008	1391	727	600
chr17_29548857_29548856-c.1641_1642ins2731	chr17	29548855	29548856	29548857	29548856	0	0	6	0	0	0	17	0	0	0	0	0	0	0.511459	0	0	0	1.14742	0	0	0	0	0	2	70	0	3	1	31	1	0	0	0	53	1062	797	390	1136	656	1053	1008	1391	727	600
chr17_29548857_29548857-c.1641_1642ins2730	chr17	29548855	29548857	29548857	29548857	1	0	2	0	0	0	0	0	0	0	0	0	0	0.191549	0	0	0	0	0	0	0	0	0	2	70	0	3	1	31	1	0	0	0	53	1062	797	390	1136	656	1053	1008	1391	727	600
chr17_29548859_29548858-c.1641_1642ins2731	chr17	29548857	29548858	29548859	29548858	0	0	1	0	0	0	1	0	0	0	0	0	0	0.0950834	0	0	0	0.0706368	0	0	0	0	0	13	70	0	3	1	31	6	0	0	0	53	1073	797	390	1136	656	1053	1013	1391	727	600
chr17_29548860_29548859-c.1641_1642ins2731	chr17	29548858	29548859	29548860	29548859	0	0	2	0	0	0	1	0	0	0	0	0	0	0.190167	0	0	0	0.0699853	0	0	0	0	0	14	70	0	3	1	31	6	0	0	0	53	1074	797	390	1136	656	1053	1013	1391	727	600
chr17_29548861_29548860-c.1641_1642ins2731	chr17	29548859	29548860	29548861	29548860	0	0	0	0	0	0	0	1	0	0	0	0	0	0	0	0	0	0	0.074151	0	0	0	0	14	70	1	4	1	31	6	1	0	0	53	1074	797	391	1137	656	1053	1013	1392	727	600
chr17_29548862_29548861-c.1641_1642ins2731	chr17	29548860	29548861	29548862	29548861	0	0	1	0	0	0	0	0	0	0	0	0	0	0.0911972	0	0	0	0	0	0	0	0	0	105	129	22	64	17	104	61	74	26	25	109	1165	856	412	1197	672	1126	1068	1465	753	625
chr17_29548863_29548862-c.1641_1642ins2731	chr17	29548861	29548862	29548863	29548862	0	0	16	0	0	0	3	0	0	0	0	0	0	1.42914	0	0	0	0.17974	0	0	0	0	0	105	129	22	64	16	104	61	74	26	25	109	1165	856	412	1197	671	1126	1068	1465	753	625
chr17_29548884_29548884-c.1658del	chr17	29548882	29548884	29548884	29548884	1	12	3	0	0	1	0	0	0	0	0	0	0.704678	0.228782	0	0	0.0834973	0	0	0	0	0	0	1445	1071	543	1569	921	1473	1552	1946	1037	842	1863	1514	1114	561	1620	1003	1530	1589	2004	1104	900
chr17_29548885_29548885-c.1659del	chr17	29548883	29548885	29548885	29548885	1	0	30	0	0	0	0	0	0	0	0	0	0	2.49332	0	0	0	0	0	0	0	0	0	1430	1059	543	1574	913	1475	1553	1943	1034	837	1859	1511	1105	561	1625	996	1532	1590	2001	1101	895
chr17_29548889_29548889-c.1663del	chr17	29548887	29548889	29548889	29548889	1	0	2	0	0	4	0	0	0	0	0	0	0	0.161965	0	0	0.354356	0	0	0	0	0	0	1445	1051	543	1584	937	1464	1600	1953	1038	829	1839	1514	1094	561	1635	1019	1521	1637	2011	1105	887
chr17_29548890_29548889-c.=	chr17	29548888	29548889	29548890	29548889	0	0	0	0	0	0	0	1	0	0	0	0	0	0	0	0	0	0	0.0520779	0	0	0	0	1754	1228	681	1944	1109	1853	1805	2299	1297	1009	2058	1823	1273	699	1995	1195	1910	1842	2357	1364	1067
chr17_29548891_29548890-c.=	chr17	29548889	29548890	29548891	29548890	0	0	0	0	0	0	0	6	0	0	0	0	0	0	0	0	0	0	0.309016	0	0	0	0	1768	1232	685	1950	1117	1859	1827	2304	1303	1018	2061	1837	1275	703	2001	1199	1916	1864	2362	1370	1076
chr17_29548892_29548891-c.=	chr17	29548890	29548891	29548892	29548891	0	0	0	0	0	0	0	3	0	0	0	0	0	0	0	0	0	0	0.154596	0	0	0	0	1782	1235	688	1938	1118	1866	1827	2305	1305	1020	2056	1851	1278	706	1989	1200	1923	1864	2363	1372	1078
chr17_29548892_29548892-c.1666del	chr17	29548890	29548892	29548892	29548892	1	0	0	0	0	0	0	0	2	0	0	0	0	0	0	0	0	0	0	0.0812999	0	0	0	1782	1235	688	1938	1118	1866	1827	2305	1305	1020	2056	1851	1278	706	1989	1200	1923	1864	2363	1372	1078
chr17_29548893_29548893-c.1667del	chr17	29548891	29548893	29548893	29548893	1	0	0	1	0	0	0	0	0	3	0	27	0	0	0.122924	0	0	0	0	0	0.183535	0	1.16892	1782	1254	688	1939	1121	1866	1818	2304	1317	1020	2065	1851	1297	706	1990	1203	1923	1855	2364	1384	1078
chr17_29548893_29548894-c.1667_1668del	chr17	29548891	29548894	29548893	29548894	2	0	0	0	0	0	1	0	0	0	0	0	0	0	0	0	0	0.049951	0	0	0	0	0	1782	1254	688	1939	1121	1866	1818	2304	1317	1020	2065	1851	1297	706	1990	1203	1923	1855	2364	1384	1078
chr17_29548895_29548894-c.=	chr17	29548893	29548894	29548895	29548894	0	0	0	0	0	0	0	0	0	1	0	0	0	0	0	0	0	0	0	0	0.0676449	0	0	1782	1261	688	1939	1122	1876	1820	2314	1353	1021	2051	1851	1304	706	1990	1204	1934	1857	2372	1420	1079
chr17_29548899_29548899-c.1673del	chr17	29548897	29548899	29548899	29548899	1	0	0	0	0	0	0	0	1	0	0	0	0	0	0	0	0	0	0	0.0400352	0	0	0	1813	1268	683	1960	1111	1912	1850	2339	1380	1028	2040	1882	1311	701	2011	1193	1969	1887	2397	1447	1086
chr17_29548902_29548902-c.1676del	chr17	29548900	29548902	29548902	29548902	1	0	0	0	4	0	0	0	0	0	0	0	0	0	0	0.190595	0	0	0	0	0	0	0	1813	1269	683	1963	1122	1905	1854	2358	1383	1027	2045	1882	1312	701	2014	1204	1962	1891	2416	1450	1085
chr17_29548903_29548903-c.1677del	chr17	29548901	29548903	29548903	29548903	1	0	0	0	2	0	1	0	0	4	0	0	0	0	0	0.0923485	0	0.0472095	0	0	0.261508	0	0	1816	1269	683	1960	1122	1905	1854	2359	1380	1026	2040	1885	1312	701	2015	1204	1962	1891	2417	1447	1084
chr17_29548904_29548903-c.=	chr17	29548902	29548903	29548904	29548903	0	0	0	0	0	0	0	0	1	0	0	0	0	0	0	0	0	0	0	0.0397039	0	0	0	1815	1268	683	1962	1141	1904	1860	2359	1375	1026	2040	1884	1311	701	2015	1223	1962	1897	2417	1446	1084
chr17_29548905_29548904-c.=	chr17	29548903	29548904	29548905	29548904	0	0	0	0	1	0	0	0	0	0	0	0	0	0	0	0.0475922	0	0	0	0	0	0	0	1822	1268	682	1965	1141	1894	1859	2363	1389	1026	2040	1891	1311	700	2016	1223	1951	1896	2421	1456	1084
chr17_29548906_29548905-c.=	chr17	29548904	29548905	29548906	29548905	0	0	0	0	0	0	0	0	1	0	0	0	0	0	0	0	0	0	0	0.0396307	0	0	0	1821	1268	682	1932	1138	1893	1859	2363	1378	1027	2039	1890	1311	700	1983	1220	1950	1896	2421	1445	1085
chr17_29548908_29548908-c.1682del	chr17	29548906	29548908	29548908	29548908	1	1	0	0	1	1	0	0	0	0	4	0	0.0484004	0	0	0.0461411	0.0751007	0	0	0	0	0.346232	0	1819	1269	672	1929	1138	1896	1859	2368	1378	1029	2049	1888	1312	690	1980	1220	1953	1896	2426	1445	1087
chr17_29548909_29548908-c.=	chr17	29548907	29548908	29548909	29548908	0	0	0	0	0	1	0	0	0	0	0	0	0	0	0	0	0.0785089	0	0	0	0	0	0	1806	1291	669	1924	1136	1898	1859	2357	1379	1025	2050	1876	1334	687	1976	1219	1955	1896	2415	1446	1087
chr17_29548910_29548910-c.1684del	chr17	29548908	29548910	29548910	29548910	1	0	0	0	0	0	3	0	12	0	0	0	0	0	0	0	0	0.14062	0	0.46883	0	0	0	1785	1288	669	1923	1117	1892	1858	2356	1363	1012	2018	1854	1331	687	1974	1199	1949	1895	2414	1430	1070
chr17_29548912_29548912-c.1686del	chr17	29548910	29548912	29548912	29548912	1	7	0	0	0	0	3	1	0	0	2	0	0.356043	0	0	0	0	0.137962	0.0475388	0	0	0.169417	0	1744	1275	668	1918	1118	1906	1845	2333	1349	1011	1993	1813	1318	686	1969	1200	1963	1882	2391	1416	1069
chr17_29548913_29548912-c.=	chr17	29548911	29548912	29548913	29548912	0	0	1	0	0	0	0	0	0	0	0	0	0	0.0727262	0	0	0	0	0	0	0	0	0	1736	1275	677	1917	1119	1891	1843	2333	1358	1009	1970	1812	1318	695	1968	1201	1951	1881	2391	1425	1069
chr17_29548913_29548913-c.1687del	chr17	29548911	29548913	29548913	29548913	1	0	0	0	0	10	0	0	10	0	0	6	0	0	0	0	0.747195	0	0	0.361859	0	0	0.25051	1736	1275	677	1917	1119	1891	1843	2333	1358	1009	1970	1812	1318	695	1968	1201	1951	1881	2391	1425	1069
chr17_29548915_29548914-c.=	chr17	29548913	29548914	29548915	29548914	0	0	13	0	0	0	0	0	0	0	0	0	0	0.954859	0	0	0	0	0	0	0	0	0	1738	1262	677	1918	1112	1898	1844	2317	1358	1011	1969	1807	1305	695	1969	1194	1955	1881	2375	1425	1069
chr17_29548915_29548915-c.1689del	chr17	29548913	29548915	29548915	29548915	1	0	0	0	0	0	0	0	1	0	0	0	0	0	0	0	0	0	0	0.0403592	0	0	0	1738	1262	677	1918	1112	1898	1844	2317	1358	1011	1969	1807	1305	695	1969	1194	1955	1881	2375	1425	1069
chr17_29548916_29548916-c.1690del	chr17	29548914	29548916	29548916	29548916	1	7	2	0	0	0	6	0	0	0	0	0	0.355549	0.137704	0	0	0	0.281993	0	0	0	0	0	1738	1262	677	1918	1110	1882	1843	2317	1357	1011	1970	1807	1305	695	1969	1192	1939	1880	2376	1424	1069
chr17_29548917_29548916-c.=	chr17	29548915	29548916	29548917	29548916	0	0	0	0	0	0	0	0	0	0	0	3	0	0	0	0	0	0	0	0	0	0	0.140205	1729	1259	677	1918	1111	1876	1840	2319	1357	1010	1971	1805	1304	695	1969	1193	1939	1877	2377	1424	1068
chr17_29548917_29548917-c.1691del	chr17	29548915	29548917	29548917	29548917	1	2	1	0	1	0	10	0	1	0	0	2	0.0987956	0.0681692	0	0.0450424	0	0.477064	0	0.0372823	0	0	0.086843	1729	1259	677	1918	1111	1876	1840	2319	1357	1010	1971	1805	1304	695	1969	1193	1939	1877	2377	1424	1068
chr17_29548918_29548918-c.1692del	chr17	29548916	29548918	29548918	29548918	1	1	0	0	0	0	0	0	0	0	0	1	0.0530296	0	0	0	0	0	0	0	0	0	0.0472239	1728	1247	677	1881	1112	1846	1829	2312	1357	1011	1937	1799	1291	695	1933	1194	1913	1866	2371	1424	1069
chr17_29548919_29548919-c.1693del	chr17	29548917	29548919	29548919	29548919	1	7	0	7	0	0	0	0	0	0	6	5	0.31976	0	0.904091	0	0	0	0	0	0	0.464692	0.200374	1714	1245	670	1877	1110	1843	1806	2306	1349	1009	1929	1784	1288	688	1928	1192	1900	1843	2364	1416	1067
chr17_29548919_29548920-c.1693_1694del	chr17	29548917	29548920	29548919	29548920	2	0	0	0	0	0	1	0	0	0	0	0	0	0	0	0	0	0.0503797	0	0	0	0	0	1714	1245	670	1877	1110	1843	1806	2306	1349	1009	1929	1784	1288	688	1928	1192	1900	1843	2364	1416	1067
chr17_29548920_29548920-c.1694del	chr17	29548918	29548920	29548920	29548920	1	0	0	0	1	0	0	0	0	0	0	0	0	0	0	0.0498359	0	0	0	0	0	0	0	1712	1254	669	1872	1108	1862	1799	2309	1343	1007	1926	1788	1297	694	1923	1190	1920	1836	2367	1410	1071
chr17_29548921_29548921-c.1695del	chr17	29548919	29548921	29548921	29548921	1	0	0	0	14	0	0	0	9	2	0	0	0	0	0	0.721503	0	0	0	0.371659	0.132678	0	0	1490	1132	561	1656	984	1642	1557	2004	1187	894	1571	1559	1175	579	1708	1066	1700	1594	2062	1254	952
chr17_29548922_29548921-c.=	chr17	29548920	29548921	29548922	29548921	0	0	0	0	0	0	0	0	1	0	0	0	0	0	0	0	0	0	0	0.0450954	0	0	0	1490	1131	561	1636	984	1642	1556	1993	1183	894	1568	1559	1174	579	1701	1066	1699	1593	2060	1252	952
chr17_29548922_29548922-c.1696del	chr17	29548920	29548922	29548922	29548922	1	26	6	0	3	0	0	0	19	9	0	25	1.14148	0.324142	0	0.109533	0	0	0	0.600644	0.462011	0	1.0277	1490	1131	561	1636	984	1642	1556	1993	1183	894	1568	1559	1174	579	1701	1066	1699	1593	2060	1252	952
chr17_29548923_29548922-c.=	chr17	29548921	29548922	29548923	29548922	0	0	1	0	0	0	0	0	9	0	0	0	0	0.0763591	0	0	0	0	0	0.397579	0	0	0	1510	1125	571	1712	986	1677	1566	2017	1181	904	1535	1605	1174	589	1766	1068	1734	1603	2094	1257	962
chr17_29548924_29548924-c.1698del	chr17	29548922	29548924	29548924	29548924	1	0	3	0	0	0	0	0	0	0	0	2	0	0.232418	0	0	0	0	0	0	0	0	0.111786	1544	1147	571	1720	989	1678	1569	2023	1191	905	1550	1613	1190	589	1771	1071	1735	1606	2081	1258	963
chr17_29548927_29548927-c.1701del	chr17	29548925	29548927	29548927	29548927	1	0	0	0	0	0	1	0	0	0	0	0	0	0	0	0	0	0.0537077	0	0	0	0	0	1548	1147	568	1719	989	1678	1556	2041	1191	906	1550	1617	1190	586	1770	1071	1735	1593	2099	1258	964
chr17_29548934_29548934-c.1708del	chr17	29548932	29548934	29548934	29548934	1	0	0	0	0	0	0	0	5	0	0	0	0	0	0	0	0	0	0	0.216067	0	0	0	1630	1210	591	1773	1035	1784	1598	2118	1256	939	1605	1699	1253	609	1824	1117	1841	1635	2176	1323	997
chr17_29548945_29550459-c.1719_1721delins2	chr17	29548943	29550459	29548945	29550459	1515	0	0	0	0	0	0	0	0	0	2	0	0	0	0	0	0	0	0	0	0	0.198346	0	1503	1173	563	1715	993	1676	1534	1937	1233	883	1502	1572	1216	581	1766	1075	1733	1571	1995	1300	941
chr17_29548948_29550461-c.=	chr17	29548946	29550461	29548948	29550461	1514	1134	896	445	1289	793	1309	1177	1439	978	706	1187	0.994261	0.999807	1.02037	1.00205	0.949851	1.02391	1.0404	0.956188	0.945464	0.96871	0.962517	1198	953	463	1379	841	1367	1225	1608	1077	746	1286	1267	996	481	1430	923	1424	1262	1666	1144	806
chr17_29548948_29552158-c.1722_1891del	chr17	29548946	29552158	29548948	29552158	3211	0	2	0	7	0	0	0	1	0	0	0	0	0.168356	0	0.420466	0	0	0	0.0497234	0	0	0	1198	953	463	1379	841	1367	1225	1608	1077	746	1286	1267	996	481	1430	923	1424	1262	1666	1144	806
chr17_29548951_29550464-c.1722_1724delins3	chr17	29548949	29550464	29548951	29550464	1514	1	0	0	0	0	0	0	0	0	0	0	0.0700148	0	0	0	0	0	0	0	0	0	0	28	12	0	19	10	11	1	40	8	7	4	1231	953	463	1366	885	1377	1215	1538	1053	773
chr17_29548963_29548962-c.1721_1722ins1514	chr17	29548961	29548962	29548963	29548962	0	0	0	0	0	0	1	0	0	0	0	0	0	0	0	0	0	0.0626439	0	0	0	0	0	25	7	0	17	10	9	0	38	6	6	3	1229	948	463	1364	885	1375	1214	1536	1051	772
chr17_29548963_29548963-c.1721_1722ins1513	chr17	29548961	29548963	29548963	29548963	1	0	0	0	0	0	0	0	1	1	1	0	0	0	0	0	0	0	0	0.0550148	0.0806068	0.112522	0	25	7	0	17	10	9	0	38	6	6	3	1229	948	463	1364	885	1375	1214	1536	1051	772
chr17_29548968_29548969-c.1721_1722ins1512	chr17	29548966	29548969	29548968	29548969	2	0	0	0	0	0	0	0	1	0	0	0	0	0	0	0	0	0	0	0.0560777	0	0	0	25	7	0	17	10	9	0	38	6	6	3	1229	948	463	1364	885	1375	1214	1536	1051	772
chr17_29548990_29549067-c.1721_1722ins1436	chr17	29548988	29549067	29548990	29549067	78	0	0	0	0	0	0	0	0	0	0	1	0	0	0	0	0	0	0	0	0	0	0.0678231	25	7	0	17	10	9	0	38	6	6	3	1229	948	463	1364	885	1375	1214	1536	1051	772
chr17_29549044_29549043-c.1721_1722ins1514	chr17	29549042	29549043	29549044	29549043	0	0	0	0	1	0	0	0	0	0	0	0	0	0	0	0.0637382	0	0	0	0	0	0	0	1	0	0	1	1	3	2	0	1	0	0	1205	941	463	1348	876	1369	1216	1498	1046	766
chr17_29549058_29549058-c.1721_1722ins1513	chr17	29549056	29549058	29549058	29549058	1	0	0	0	0	0	0	1	0	0	0	0	0	0	0	0	0	0	0.0706572	0	0	0	0	1	0	0	1	1	3	2	0	1	0	0	1205	941	463	1348	876	1369	1216	1498	1046	766
chr17_29549060_29549060-c.1721_1722ins1513	chr17	29549058	29549060	29549060	29549060	1	0	0	0	0	0	1	0	0	0	0	0	0	0	0	0	0	0.0627605	0	0	0	0	0	1	0	0	1	1	3	2	0	1	0	0	1205	941	463	1348	876	1369	1216	1498	1046	766
chr17_29549075_29549075-c.1721_1722ins1513	chr17	29549073	29549075	29549075	29549075	1	0	0	0	0	0	0	0	0	1	0	0	0	0	0	0	0	0	0	0	0.0821407	0	0	2	0	0	1	1	3	2	0	1	0	1	1206	941	463	1348	876	1369	1216	1498	1046	766
chr17_29549089_29549089-c.1721_1722ins1513	chr17	29549087	29549089	29549089	29549089	1	1	0	0	0	0	0	0	0	0	0	0	0.0712431	0	0	0	0	0	0	0	0	0	0	2	0	0	1	1	3	2	0	1	0	1	1206	941	463	1348	876	1369	1216	1498	1046	766
chr17_29549092_29549092-c.1721_1722ins1513	chr17	29549090	29549092	29549092	29549092	1	1	0	0	0	0	0	0	0	0	0	0	0.0712431	0	0	0	0	0	0	0	0	0	0	2	0	0	1	1	3	2	0	1	0	1	1206	941	463	1348	876	1369	1216	1498	1046	766
chr17_29549095_29549095-c.1721_1722ins1513	chr17	29549093	29549095	29549095	29549095	1	0	0	0	0	0	1	1	0	0	0	0	0	0	0	0	0	0.0623202	0.0702165	0	0	0	0	2	0	0	1	1	3	2	0	1	0	1	1206	941	463	1348	876	1369	1216	1498	1046	766
chr17_29549118_29549118-c.1721_1722ins1513	chr17	29549116	29549118	29549118	29549118	1	0	0	0	0	0	1	0	0	0	0	0	0	0	0	0	0	0.0627605	0	0	0	0	0	2	0	0	1	1	3	2	0	1	0	1	1206	941	463	1348	876	1369	1216	1498	1046	766
chr17_29549137_29549137-c.1721_1722ins1513	chr17	29549135	29549137	29549137	29549137	1	0	0	0	0	1	0	0	0	0	0	0	0	0	0	0	0.0991361	0	0	0	0	0	0	2	0	0	1	1	3	2	0	0	0	1	1206	941	463	1348	876	1369	1216	1498	1045	766
chr17_29550261_29550261-c.1721_1722ins1513	chr17	29550259	29550261	29550261	29550261	1	0	0	1	0	1	0	0	0	0	0	0	0	0	0.200687	0	0.0973699	0	0	0	0	0	0	0	0	1	8	1	1	1	0	0	0	0	1204	941	464	1355	876	1367	1215	1498	1045	766
chr17_29550271_29550271-c.1721_1722ins1513	chr17	29550269	29550271	29550271	29550271	1	0	0	0	8	0	0	0	0	0	0	0	0	0	0	0.507468	0	0	0	0	0	0	0	0	0	1	8	1	1	1	0	1	0	0	1204	941	464	1355	876	1367	1215	1498	1046	766
chr17_29550291_29550291-c.1721_1722ins1513	chr17	29550289	29550291	29550291	29550291	1	0	0	0	0	0	0	0	0	1	0	0	0	0	0	0	0	0	0	0	0.0821816	0	0	0	0	1	8	2	3	1	0	1	0	0	1204	941	464	1355	877	1369	1215	1498	1046	766
chr17_29550307_29550307-c.1721_1722ins1513	chr17	29550305	29550307	29550307	29550307	1	0	0	0	0	0	0	1	0	0	0	0	0	0	0	0	0	0	0.0706924	0	0	0	0	0	0	1	8	2	3	2	0	1	0	0	1204	941	464	1355	877	1369	1216	1498	1046	766
chr17_29550314_29550314-c.1721_1722ins1513	chr17	29550312	29550314	29550314	29550314	1	0	0	0	0	0	1	0	0	0	0	0	0	0	0	0	0	0.0627918	0	0	0	0	0	0	0	1	8	2	3	2	0	1	0	0	1204	941	464	1355	877	1369	1216	1498	1046	766
chr17_29550332_29550332-c.1721_1722ins1513	chr17	29550330	29550332	29550332	29550332	1	0	0	0	1	0	1	0	0	0	0	0	0	0	0	0.0629982	0	0.0623962	0	0	0	0	0	0	0	1	9	2	3	2	0	1	0	0	1204	941	464	1356	877	1369	1216	1498	1046	766
chr17_29550340_29550341-c.1721_1722ins1512	chr17	29550338	29550341	29550340	29550341	2	0	0	0	0	0	1	0	0	0	0	0	0	0	0	0	0	0.0627675	0	0	0	0	0	0	0	0	1	2	3	2	0	1	0	0	1204	941	463	1348	877	1369	1216	1498	1046	766
chr17_29550377_29550377-c.1721_1722ins1513	chr17	29550375	29550377	29550377	29550377	1	0	0	0	0	0	0	1	0	0	0	0	0	0	0	0	0	0	0.0706572	0	0	0	0	0	0	0	1	1	3	2	0	1	0	0	1204	941	463	1348	876	1369	1216	1498	1046	766
chr17_29550404_29550404-c.1721_1722ins1513	chr17	29550402	29550404	29550404	29550404	1	0	0	0	0	1	0	1	0	0	0	0	0	0	0	0	0.098478	0	0.069629	0	0	0	0	1	0	4	7	2	20	10	0	7	0	2	1205	941	467	1354	877	1386	1224	1498	1052	766
chr17_29550420_29550420-c.1721_1722ins1513	chr17	29550418	29550420	29550420	29550420	1	0	0	0	0	0	1	0	0	0	0	0	0	0	0	0	0	0.0613584	0	0	0	0	0	1	0	4	7	2	37	11	0	7	2	2	1205	941	467	1354	877	1403	1225	1498	1052	768
chr17_29550437_29550437-c.1721_1722ins1513	chr17	29550435	29550437	29550437	29550437	1	0	0	0	0	0	0	0	0	0	2	0	0	0	0	0	0	0	0	0	0	0.229376	0	1	0	4	7	1	35	11	0	6	2	2	1205	941	467	1354	876	1401	1225	1498	1051	768
chr17_29550467_29550467-c.1727del	chr17	29550465	29550467	29550467	29550467	1	0	0	0	0	0	0	0	0	0	0	2	0	0	0	0	0	0	0	0	0	0	0.13349	1208	959	464	1425	868	1420	1259	1497	1066	768	1235	1212	971	482	1441	883	1438	1267	1519	1079	776
chr17_29550473_29550472-c.=	chr17	29550471	29550472	29550473	29550472	0	0	0	0	3	0	0	0	0	0	0	0	0	0	0	0.181451	0	0	0	0	0	0	0	1215	963	469	1425	868	1423	1257	1497	1071	768	1240	1219	975	487	1441	883	1441	1265	1519	1084	776
chr17_29550473_29550473-c.1733del	chr17	29550471	29550473	29550473	29550473	1	4	0	0	1	1	2	0	1	6	0	0	0.264324	0	0	0.0547593	0.0904944	0.110122	0	0.0519329	0.454108	0	0	1215	963	469	1425	868	1423	1257	1497	1071	768	1240	1219	975	487	1441	883	1441	1265	1519	1084	776
chr17_29550474_29550473-c.=	chr17	29550472	29550473	29550474	29550473	0	0	0	0	1	0	0	0	0	0	0	0	0	0	0	0.0609011	0	0	0	0	0	0	0	1211	953	470	1413	865	1419	1250	1490	1057	768	1232	1219	965	488	1430	881	1439	1258	1513	1076	776
chr17_29550477_29550476-c.=	chr17	29550475	29550476	29550477	29550476	0	0	0	0	1	0	0	0	0	0	0	0	0	0	0	0.0596076	0	0	0	0	0	0	0	1225	939	475	1446	868	1423	1250	1501	1065	768	1247	1229	951	493	1462	883	1441	1258	1523	1078	776
chr17_29550478_29550477-c.=	chr17	29550476	29550477	29550478	29550477	0	0	0	0	0	0	0	0	0	0	0	2	0	0	0	0	0	0	0	0	0	0	0.132629	1225	939	475	1446	874	1423	1250	1493	1065	768	1247	1229	951	493	1462	889	1441	1258	1515	1078	776
chr17_29550479_29550478-c.=	chr17	29550477	29550478	29550479	29550478	0	0	0	0	1	0	0	0	0	0	0	2	0	0	0	0.0585878	0	0	0	0	0	0	0.133084	1225	933	475	1444	849	1423	1241	1497	1034	750	1227	1229	945	493	1460	864	1441	1249	1519	1047	758
chr17_29550487_29550487-c.1747del	chr17	29550485	29550487	29550487	29550487	1	0	0	0	0	0	0	1	0	0	0	0	0	0	0	0	0	0	0.0692545	0	0	0	0	1200	889	451	1412	872	1396	1232	1496	1050	758	1252	1204	901	469	1428	887	1414	1240	1518	1063	766
chr17_29550488_29550489-c.1748_1749del	chr17	29550486	29550489	29550488	29550489	2	0	0	0	0	0	0	0	0	0	3	0	0	0	0	0	0	0	0	0	0	0.348496	0	1198	889	451	1433	878	1414	1223	1488	1050	749	1263	1202	901	469	1449	893	1432	1232	1510	1063	757
chr17_29550490_29550490-c.1750del	chr17	29550488	29550490	29550490	29550490	1	0	1	4	0	0	15	9	1	0	0	0	0	0.0779296	0.673318	0	0	0.780024	0.532619	0.0460234	0	0	0	1193	889	452	1426	878	1417	1224	1489	1041	744	1263	1197	901	470	1442	893	1435	1232	1511	1054	755
chr17_29550493_29550493-c.1753del	chr17	29550491	29550493	29550493	29550493	1	0	0	0	0	0	0	0	0	0	0	8	0	0	0	0	0	0	0	0	0	0	0.51095	1184	888	439	1409	834	1404	1208	1457	1034	725	1258	1188	900	457	1425	849	1422	1216	1479	1047	733
chr17_29550494_29550495-c.1754_1755del	chr17	29550492	29550495	29550494	29550495	2	0	0	0	1	0	0	0	0	0	0	0	0	0	0	0.0595151	0	0	0	0	0	0	0	1183	888	439	1407	834	1409	1208	1457	1032	725	1250	1187	900	457	1423	849	1427	1216	1479	1045	733
chr17_29550495_29550495-c.1755del	chr17	29550493	29550495	29550495	29550495	1	0	0	0	0	0	17	0	0	0	0	0	0	0	0	0	0	1.0084	0	0	0	0	0	1183	886	439	1392	834	1409	1207	1448	1032	723	1255	1187	898	457	1409	849	1427	1215	1470	1045	731
chr17_29550497_29550497-c.1757del	chr17	29550495	29550497	29550497	29550497	1	0	0	0	0	0	0	0	2	0	0	0	0	0	0	0	0	0	0	0.113431	0	0	0	1180	877	436	1383	819	1410	1190	1456	1029	687	1236	1184	889	454	1399	834	1428	1198	1478	1042	695
chr17_29550498_29550498-c.1758del	chr17	29550496	29550498	29550498	29550498	1	0	0	0	2	0	0	0	0	0	0	0	0	0	0	0.118649	0	0	0	0	0	0	0	1169	877	436	1397	819	1410	1190	1436	1028	687	1237	1173	889	454	1413	834	1428	1198	1460	1041	695
chr17_29550504_29550504-c.1764del	chr17	29550502	29550504	29550504	29550504	1	0	0	0	0	0	0	1	0	0	0	0	0	0	0	0	0	0	0.0686484	0	0	0	0	1171	868	406	1382	857	1387	1195	1424	986	655	1196	1175	880	424	1398	872	1405	1203	1446	999	663
chr17_29550505_29550504-c.=	chr17	29550503	29550504	29550505	29550504	0	0	0	0	0	0	0	1	0	0	0	0	0	0	0	0	0	0	0.0685555	0	0	0	0	1169	869	405	1386	857	1385	1195	1409	986	654	1178	1173	881	423	1402	872	1403	1204	1431	999	662
chr17_29550506_29550506-c.1766del	chr17	29550504	29550506	29550506	29550506	1	0	0	1	0	6	0	1	0	0	0	0	0	0	0.199323	0	0.559848	0	0.0636681	0	0	0	0	1174	873	413	1386	863	1376	1207	1405	996	674	1184	1178	885	431	1402	878	1394	1215	1427	1009	682
chr17_29550508_29550507-c.=	chr17	29550506	29550507	29550508	29550507	0	0	0	0	0	0	0	7	0	0	0	0	0	0	0	0	0	0	0.484638	0	0	0	0	1166	870	412	1386	904	1367	1198	1410	998	673	1164	1170	882	430	1402	919	1385	1206	1432	1011	681
chr17_29550514_29550514-c.1774del	chr17	29550512	29550514	29550514	29550514	1	1	0	0	0	0	0	0	0	0	0	0	0.0720504	0	0	0	0	0	0	0	0	0	0	1158	858	414	1382	935	1367	1213	1387	1004	679	1173	1163	870	432	1398	950	1385	1221	1409	1017	687
chr17_29550532_29550532-c.1792del	chr17	29550530	29550532	29550532	29550532	1	0	0	1	1	0	0	0	0	0	0	0	0	0	0.171068	0.0533047	0	0	0	0	0	0	0	1240	874	531	1617	1167	1422	1260	1668	959	733	1290	1245	886	549	1633	1182	1440	1268	1690	972	741
chr17_29550533_29550532-c.=	chr17	29550531	29550532	29550533	29550532	0	0	0	0	0	0	0	0	0	0	1	0	0	0	0	0	0	0	0	0	0	0.122756	0	1238	876	524	1605	1139	1415	1251	1640	954	731	1288	1243	888	543	1622	1154	1433	1259	1662	967	739
chr17_29550533_29550534-c.1793_1794del	chr17	29550531	29550534	29550533	29550534	2	0	4	0	0	0	0	0	0	0	0	0	0	0.401377	0	0	0	0	0	0	0	0	0	1238	876	524	1605	1139	1415	1251	1640	954	731	1288	1243	888	543	1622	1154	1433	1259	1662	967	739
chr17_29550536_29550536-c.1796del	chr17	29550534	29550536	29550536	29550536	1	0	0	0	0	0	9	0	11	3	1	1	0	0	0	0	0	0.508308	0	0.527518	0.259607	0.106702	0.0554399	1209	833	450	1515	1050	1333	1174	1572	856	698	1249	1214	845	468	1531	1065	1351	1182	1594	869	706
chr17_29550537_29550536-c.=	chr17	29550535	29550536	29550537	29550536	0	0	0	0	0	3	0	0	0	0	0	0	0	0	0	0	0.240361	0	0	0	0	0	0	1142	822	408	1530	1013	1289	1126	1578	816	688	1183	1147	834	426	1546	1028	1316	1134	1611	832	697
chr17_29550538_29550537-c.=	chr17	29550536	29550537	29550538	29550537	0	1	0	0	0	0	0	0	0	0	0	0	0.0726174	0	0	0	0	0	0	0	0	0	0	1108	794	399	1502	975	1225	1069	1548	794	645	1152	1113	806	417	1518	990	1243	1077	1570	807	653
chr17_29550538_29550538-c.1798del	chr17	29550536	29550538	29550538	29550538	1	0	0	0	0	0	1	10	15	0	0	11	0	0	0	0	0	0.0530737	0.648842	0.668903	0	0	0.628887	1108	794	399	1502	975	1225	1069	1548	794	645	1152	1113	806	417	1518	990	1243	1077	1570	807	653
chr17_29550539_29550538-c.=	chr17	29550537	29550538	29550539	29550538	0	0	0	0	0	0	0	1	0	0	0	0	0	0	0	0	0	0	0.0757705	0	0	0	0	1054	746	376	1365	904	1108	993	1326	739	535	1106	1059	758	394	1381	919	1127	1011	1363	752	543
chr17_29550540_29550540-c.1800del	chr17	29550538	29550540	29550540	29550540	1	0	0	0	0	0	0	0	0	0	1	0	0	0	0	0	0	0	0	0	0	0.150145	0	992	732	345	1328	889	1107	987	1336	729	520	1109	997	744	363	1344	904	1125	995	1358	742	528
chr17_29550542_29550541-c.=	chr17	29550540	29550541	29550542	29550541	0	1	0	0	0	0	0	0	0	0	0	0	0.0748233	0	0	0	0	0	0	0	0	0	0	989	722	343	1354	865	1117	976	1328	712	531	1085	994	734	361	1370	880	1135	984	1350	725	539
chr17_29550542_29550542-c.1802del	chr17	29550540	29550542	29550542	29550542	1	2	13	0	0	0	0	0	3	0	0	0	0.130378	1.30565	0	0	0	0	0	0.144144	0	0	0	989	722	343	1354	865	1117	976	1328	712	531	1085	994	734	361	1370	880	1135	984	1350	725	539
chr17_29550543_29550542-c.=	chr17	29550541	29550542	29550543	29550542	0	0	0	0	7	0	4	0	0	5	1	0	0	0	0	0.352139	0	0.226203	0	0	0.476938	0.130372	0	1084	811	355	1386	898	1214	1045	1401	749	547	1107	1091	836	373	1402	913	1232	1053	1426	762	555
chr17_29550544_29550543-c.=	chr17	29550542	29550543	29550544	29550543	0	18	0	0	0	0	0	0	0	0	0	0	1.20684	0	0	0	0	0	0	0	0	0	0	1170	865	382	1398	921	1221	1049	1448	772	558	1157	1175	877	400	1414	936	1239	1057	1470	785	566
chr17_29550544_29550545-c.1804_1805del	chr17	29550542	29550545	29550544	29550545	2	7	0	0	0	0	0	0	0	0	0	0	0.469325	0	0	0	0	0	0	0	0	0	0	1170	865	382	1398	921	1221	1049	1448	772	558	1157	1175	877	400	1414	936	1239	1057	1470	785	566
chr17_29550545_29550544-c.=	chr17	29550543	29550544	29550545	29550544	0	0	0	0	1	0	0	1	0	0	0	0	0	0	0	0.0556978	0	0	0.0754391	0	0	0	0	1166	888	414	1425	969	1160	1058	1484	742	600	1147	1178	900	432	1441	984	1178	1066	1506	755	608
chr17_29550545_29550545-c.1805del	chr17	29550543	29550545	29550545	29550545	1	0	0	0	10	4	0	2	13	0	0	1	0	0	0	0.499067	0.286696	0	0.130185	0.628434	0	0	0.0566958	1166	888	414	1425	969	1160	1058	1484	742	600	1147	1178	900	432	1441	984	1178	1066	1506	755	608
chr17_29550546_29550545-c.=	chr17	29550544	29550545	29550546	29550545	0	0	0	0	0	0	0	7	0	0	0	2	0	0	0	0	0	0	0.54765	0	0	0	0.136156	1127	847	433	1341	898	992	996	1404	682	594	1042	1139	859	451	1367	917	1010	1006	1439	695	602
chr17_29550548_29550548-c.1808del	chr17	29550546	29550548	29550548	29550548	1	0	0	0	0	12	0	0	0	0	0	1	0	0	0	0	1.02528	0	0	0	0	0	0.0635143	1132	850	424	1286	906	994	946	1421	651	587	1057	1137	862	442	1302	921	1012	954	1443	664	595
chr17_29550549_29550548-c.=	chr17	29550547	29550548	29550549	29550548	0	0	0	4	0	0	0	0	0	9	0	0	0	0	0.696303	0	0	0	0	0	1.03181	0	0	1133	867	426	1287	895	994	946	1427	652	587	1057	1138	879	444	1303	922	1012	954	1449	665	595
chr17_29550549_29550549-c.1809del	chr17	29550547	29550549	29550549	29550549	1	3	0	0	0	2	4	0	0	0	0	21	0.17418	0	0	0	0.143553	0.263447	0	0	0	0	1.37807	1133	867	426	1287	895	994	946	1427	652	587	1057	1138	879	444	1303	922	1012	954	1449	665	595
chr17_29550550_29550550-c.1810del	chr17	29550548	29550550	29550550	29550550	1	12	0	0	0	0	0	0	0	0	0	0	0.830071	0	0	0	0	0	0	0	0	0	0	1141	867	426	1290	905	991	948	1431	652	615	1037	1149	879	444	1306	922	1013	956	1453	665	623
chr17_29550552_29550552-c.1812del	chr17	29550550	29550552	29550552	29550552	1	0	1	0	0	13	0	0	0	0	0	0	0	0.0814166	0	0	1.12029	0	0	0	0	0	0	1146	876	426	1288	908	1029	958	1461	654	624	1100	1151	888	444	1304	923	1047	966	1483	667	632
chr17_29550553_29550553-c.1813del	chr17	29550551	29550553	29550553	29550553	1	6	0	0	0	16	0	10	0	0	3	0	0.330865	0	0	0	1.2	0	0.682566	0	0	0.310438	0	1148	875	426	1287	895	1029	957	1478	675	624	1100	1153	888	444	1303	923	1047	965	1500	688	632
chr17_29550554_29550554-c.1814del	chr17	29550552	29550554	29550554	29550554	1	3	0	1	1	0	0	1	5	0	0	0	0.19695	0	0.184838	0.0569392	0	0	0.0776337	0.253494	0	0	0	1141	876	426	1294	892	1029	947	1478	678	619	1100	1152	888	444	1310	923	1047	965	1500	691	630
chr17_29550555_29550554-c.=	chr17	29550553	29550554	29550555	29550554	0	0	0	0	0	0	0	0	18	0	0	0	0	0	0	0	0	0	0	0.959504	0	0	0	1126	867	425	1293	908	1032	956	1474	678	622	1100	1134	879	444	1310	923	1050	965	1501	691	630
chr17_29550565_29550565-c.1825del	chr17	29550563	29550565	29550565	29550565	1	1	0	0	0	0	0	1	1	0	0	0	0.0677808	0	0	0	0	0	0.0813717	0.0531303	0	0	0	1167	902	424	1303	932	1105	971	1471	674	627	1113	1172	914	442	1319	947	1123	979	1493	687	635
chr17_29550577_29550577-c.1837del	chr17	29550575	29550577	29550577	29550577	1	1	0	2	0	0	1	0	0	0	0	0	0.0653071	0	0.381027	0	0	0.0695011	0	0	0	0	0	1246	945	461	1347	1005	1158	1028	1589	765	730	1186	1251	957	479	1363	1020	1176	1036	1611	778	738
chr17_29550582_29552109-c.1842_1845delins3	chr17	29550580	29552109	29550582	29552109	1528	1	0	0	0	0	0	0	0	0	0	0	0.0679925	0	0	0	0	0	0	0	0	0	0	1247	944	460	1347	1005	1153	1026	1587	765	730	1183	1252	956	478	1363	1020	1171	1034	1609	778	738
chr17_29550586_29551523-c.1845_1846ins589	chr17	29550584	29551523	29550586	29551523	938	0	0	0	0	0	0	16	1	0	0	0	0	0	0	0	0	0	1.31332	0.0467098	0	0	0	1230	913	455	1333	1004	1104	1016	1576	757	720	1173	1236	925	473	1349	1019	1122	1024	1598	770	728
chr17_29550586_29552112-c.=	chr17	29550584	29552112	29550586	29552112	1527	1012	786	404	1117	888	863	881	1353	587	619	1063	0.968769	1.0083	1.00396	0.980788	1.03756	0.904762	1.023	1.00512	0.893447	1.00615	1.01804	1230	913	455	1333	1004	1104	1016	1576	757	720	1173	1236	925	473	1349	1019	1122	1024	1598	770	728
chr17_29550586_29552115-c.1846_1848del	chr17	29550584	29552115	29550586	29552115	1530	48	66	4	52	32	53	32	49	92	30	18	0.703791	1.37491	0.146395	0.69821	0.561548	0.869297	0.558653	0.547591	2.54246	0.752111	0.251758	1230	913	455	1333	1004	1104	1016	1576	757	720	1173	1236	925	473	1349	1019	1122	1024	1598	770	728
chr17_29550586_29552158-c.1846_1891del	chr17	29550584	29552158	29550586	29552158	1573	0	0	0	0	11	7	10	11	0	0	0	0	0	0	0	0.764319	0.42793	0.68644	0.474251	0	0	0	1230	913	455	1333	1004	1104	1016	1576	757	720	1173	1236	925	473	1349	1019	1122	1024	1598	770	728
chr17_29550586_29552177-c.1846_1910del	chr17	29550584	29552177	29550586	29552177	1592	0	0	0	0	0	0	0	0	0	0	2	0	0	0	0	0	0	0	0	0	0	0.136176	1230	913	455	1333	1004	1104	1016	1576	757	720	1173	1236	925	473	1349	1019	1122	1024	1598	770	728
chr17_29550586_29645164-c.1846_4772delins7673	chr17	29550584	29645164	29550586	29645164	94579	1	1	0	0	0	0	0	0	1	0	0	0.0670183	0.0902817	0	0	0	0	0	0	0.110401	0	0	1230	913	455	1333	1004	1104	1016	1576	757	720	1173	1236	925	473	1349	1019	1122	1024	1598	770	728
chr17_29550592_29550592-c.1845_1846ins1526	chr17	29550590	29550592	29550592	29550592	1	0	0	0	0	0	0	0	0	2	0	1	0	0	0	0	0	0	0	0	0.235607	0	0.0676056	34	4	14	5	23	22	11	28	7	14	14	1101	869	440	1190	969	963	958	1464	700	671
chr17_29550603_29550602-c.1845_1846ins1527	chr17	29550601	29550602	29550603	29550602	0	0	0	0	0	0	0	0	0	2	0	0	0	0	0	0	0	0	0	0	0.236945	0	0	35	4	14	5	23	22	11	28	7	6	14	1102	869	440	1190	969	963	958	1464	700	663
chr17_29550603_29550603-c.1845_1846ins1526	chr17	29550601	29550603	29550603	29550603	1	1	0	0	0	0	0	0	0	0	0	0	0.0730051	0	0	0	0	0	0	0	0	0	0	35	4	14	5	23	22	11	28	7	6	14	1102	869	440	1190	969	963	958	1464	700	663
chr17_29550604_29550603-c.1845_1846ins1527	chr17	29550602	29550603	29550604	29550603	0	0	0	0	0	0	1	0	0	0	1	0	0	0	0	0	0	0.0827648	0	0	0	0.12472	0	34	4	14	5	23	22	11	28	7	6	14	1102	869	440	1190	969	963	958	1464	700	663
chr17_29550606_29550605-c.1845_1846ins1527	chr17	29550604	29550605	29550606	29550605	0	0	0	2	0	0	2	0	0	1	1	0	0	0	0.384148	0	0	0.158079	0	0	0.111015	0.11791	0	35	4	14	5	23	22	11	28	7	6	14	1102	869	440	1190	969	963	958	1464	700	663
chr17_29550606_29550606-c.1845_1846ins1526	chr17	29550604	29550606	29550606	29550606	1	0	0	0	2	2	2	0	1	0	0	0	0	0	0	0.130163	0.160669	0.161756	0	0.0524953	0	0	0	35	4	14	5	23	22	11	28	7	6	14	1102	869	440	1190	969	963	958	1464	700	663
chr17_29550611_29550610-c.1845_1846ins1527	chr17	29550609	29550610	29550611	29550610	0	0	0	0	0	0	0	0	0	1	0	0	0	0	0	0	0	0	0	0	0.118473	0	0	34	4	14	5	23	22	11	28	7	6	14	1101	869	440	1190	969	963	958	1464	700	663
chr17_29550612_29550611-c.1845_1846ins1527	chr17	29550610	29550611	29550612	29550611	0	0	0	6	0	0	0	0	0	0	0	0	0	0	1.20395	0	0	0	0	0	0	0	0	34	4	14	5	23	22	11	28	7	6	14	1101	869	440	1190	969	963	958	1464	700	663
chr17_29550613_29550613-c.1845_1846ins1526	chr17	29550611	29550613	29550613	29550613	1	0	0	0	0	2	1	0	0	0	0	0	0	0	0	0	0.16504	0.0823952	0	0	0	0	0	34	4	14	5	23	22	11	28	7	6	14	1101	869	440	1190	969	963	958	1464	700	663
chr17_29550632_29550632-c.1845_1846ins1526	chr17	29550630	29550632	29550632	29550632	1	2	0	0	0	0	0	0	0	0	0	0	0.146276	0	0	0	0	0	0	0	0	0	0	33	4	14	5	23	22	11	28	7	6	14	1100	869	440	1190	969	963	958	1464	700	663
chr17_29550633_29550633-c.1845_1846ins1526	chr17	29550631	29550633	29550633	29550633	1	0	0	0	2	0	0	0	0	0	0	0	0	0	0	0.135213	0	0	0	0	0	0	0	31	4	14	5	23	22	11	28	7	6	14	1100	869	440	1190	969	963	958	1464	700	663
chr17_29550650_29550650-c.1845_1846ins1526	chr17	29550648	29550650	29550650	29550650	1	0	0	0	0	0	1	0	0	1	0	0	0	0	0	0	0	0.082662	0	0	0.11723	0	0	33	4	10	6	22	22	11	27	7	5	14	1100	869	436	1191	968	963	958	1463	700	662
chr17_29550656_29550656-c.1845_1846ins1526	chr17	29550654	29550656	29550656	29550656	1	0	0	0	0	0	0	0	1	0	0	0	0	0	0	0	0	0	0	0.0554083	0	0	0	4	0	4	3	2	6	0	1	2	1	2	1071	865	430	1188	948	947	947	1437	695	658
chr17_29550692_29550692-c.1845_1846ins1526	chr17	29550690	29550692	29550692	29550692	1	0	0	0	0	0	0	0	0	0	0	2	0	0	0	0	0	0	0	0	0	0	0.138066	3	0	4	4	2	4	0	1	1	1	2	1070	865	430	1189	948	945	947	1437	694	658
chr17_29550709_29550709-c.1845_1846ins1526	chr17	29550707	29550709	29550709	29550709	1	1	0	0	0	0	0	0	0	0	0	0	0.0743877	0	0	0	0	0	0	0	0	0	0	3	0	4	4	2	4	0	1	1	1	2	1070	865	430	1189	948	945	947	1437	694	658
chr17_29550718_29550717-c.1845_1846ins1527	chr17	29550716	29550717	29550718	29550717	0	1	0	0	0	0	0	0	0	0	0	0	0.0743877	0	0	0	0	0	0	0	0	0	0	3	0	4	4	2	4	0	1	1	1	2	1070	865	430	1189	948	945	947	1437	694	658
chr17_29550727_29550728-c.1845_1846ins1525	chr17	29550725	29550728	29550727	29550728	2	0	0	0	1	0	0	0	0	0	0	0	0	0	0	0.0669309	0	0	0	0	0	0	0	3	0	4	4	0	4	0	1	1	1	2	1070	865	430	1189	946	945	947	1437	694	658
chr17_29550741_29550741-c.1845_1846ins1526	chr17	29550739	29550741	29550741	29550741	1	0	0	0	1	0	0	0	0	0	0	0	0	0	0	0.0668958	0	0	0	0	0	0	0	2	0	0	2	0	0	0	0	1	0	0	1069	865	426	1187	946	941	947	1436	694	657
chr17_29550774_29550774-c.1845_1846ins1526	chr17	29550772	29550774	29550774	29550774	1	0	0	0	0	0	0	0	0	1	0	0	0	0	0	0	0	0	0	0	0.117992	0	0	1	0	0	2	0	0	0	0	1	0	0	1068	865	426	1187	946	941	947	1436	694	657
chr17_29551027_29703809-c.1846_11093delins441	chr17	29551025	29703809	29551027	29703809	152783	0	0	0	0	0	1	0	0	0	0	0	0	0	0	0	0	0.0846464	0	0	0	0	0	0	0	0	0	0	1	0	0	0	0	0	1067	865	426	1185	946	942	947	1436	693	657
chr17_29551608_29552112-c.1845_1846ins1022	chr17	29551606	29552112	29551608	29552112	505	0	18	0	0	0	0	0	0	0	0	0	0	1.63532	0	0	0	0	0	0	0	0	0	0	18	0	0	0	0	8	1	0	0	0	1067	883	426	1185	946	942	939	1436	693	657
chr17_29551777_29551777-c.1845_1846ins1526	chr17	29551775	29551777	29551777	29551777	1	0	0	0	0	0	1	0	0	0	0	0	0	0	0	0	0	0.0845935	0	0	0	0	0	0	0	0	0	0	1	0	0	0	0	0	1067	883	426	1185	946	943	931	1435	693	657
chr17_29551910_29551910-c.1845_1846ins1526	chr17	29551908	29551910	29551910	29551910	1	0	0	0	0	0	0	0	0	0	0	1	0	0	0	0	0	0	0	0	0	0	0.0689523	0	0	0	0	0	0	0	0	0	0	1	1067	883	426	1185	946	942	931	1435	693	657
chr17_29552013_29552012-c.1845_1846ins1527	chr17	29552011	29552012	29552013	29552012	0	0	0	0	0	0	0	0	0	0	1	0	0	0	0	0	0	0	0	0	0	0.123233	0	0	0	0	2	0	3	1	5	0	12	1	1067	883	426	1187	946	945	932	1440	693	669
chr17_29552013_29552013-c.1845_1846ins1526	chr17	29552011	29552013	29552013	29552013	1	0	0	0	0	0	2	0	0	0	1	0	0	0	0	0	0	0.16722	0	0	0	0.121111	0	0	0	0	2	0	3	1	5	0	12	1	1067	883	426	1187	946	945	932	1440	693	669
chr17_29552014_29552013-c.1845_1846ins1527	chr17	29552012	29552013	29552014	29552013	0	0	0	0	0	0	0	0	0	0	1	0	0	0	0	0	0	0	0	0	0	0.123246	0	0	1	0	2	0	1	1	5	0	11	1	1067	884	426	1187	946	945	932	1440	693	669
chr17_29552017_29552016-c.1845_1846ins1527	chr17	29552015	29552016	29552017	29552016	0	0	0	0	0	0	0	0	0	0	1	0	0	0	0	0	0	0	0	0	0	0.123246	0	0	1	0	2	0	3	1	5	0	12	1	1067	884	426	1187	946	945	932	1440	693	669
chr17_29552019_29552018-c.1845_1846ins1527	chr17	29552017	29552018	29552019	29552018	0	0	0	0	0	0	0	0	0	0	8	0	0	0	0	0	0	0	0	0	0	0.985966	0	0	1	0	2	0	3	1	5	0	12	1	1067	884	426	1187	946	945	932	1440	693	669
chr17_29552086_29552086-c.1845_1846ins1526	chr17	29552084	29552086	29552086	29552086	1	0	1	0	0	0	0	1	0	0	0	0	0	0.0889109	0	0	0	0	0.0850998	0	0	0	0	3	15	0	18	0	4	3	13	3	12	0	1070	897	426	1203	946	946	934	1448	696	669
chr17_29552091_29552091-c.1845_1846ins1526	chr17	29552089	29552091	29552091	29552091	1	0	0	0	0	0	0	0	1	0	0	0	0	0	0	0	0	0	0	0.0551118	0	0	0	3	15	0	18	0	4	3	13	3	12	0	1070	897	426	1203	946	946	934	1448	696	669
chr17_29552091_29552094-c.1845_1846ins1523	chr17	29552089	29552094	29552091	29552094	4	0	0	0	0	0	0	0	1	0	0	0	0	0	0	0	0	0	0	0.0551118	0	0	0	3	15	0	18	0	4	3	13	3	12	0	1070	897	426	1203	946	946	934	1448	696	669
chr17_29552102_29552102-c.1845_1846ins1526	chr17	29552100	29552102	29552102	29552102	1	0	0	0	12	0	2	1	0	3	0	0	0	0	0	0.751219	0	0.150838	0.0758853	0	0.319895	0	0	3	15	0	18	0	4	3	13	3	12	0	1070	897	426	1203	946	946	934	1448	696	669
chr17_29552105_29552104-c.1845_1846ins1527	chr17	29552103	29552104	29552105	29552104	0	0	0	0	0	0	0	0	1	0	0	0	0	0	0	0	0	0	0	0.0555064	0	0	0	3	15	15	18	10	5	3	13	3	12	0	1070	897	441	1203	956	947	934	1448	696	669
chr17_29552130_29552131-c.1863_1864del	chr17	29552128	29552131	29552130	29552131	2	1	0	0	0	0	0	0	0	0	0	0	0.0753936	0	0	0	0	0	0	0	0	0	0	1098	970	443	1274	990	979	961	1479	722	666	1090	1104	982	461	1290	1016	1005	979	1512	736	674
chr17_29552136_29552136-c.1869del	chr17	29552134	29552136	29552136	29552136	1	0	0	0	0	0	0	0	9	0	0	0	0	0	0	0	0	0	0	0.491527	0	0	0	1100	997	431	1277	984	993	957	1485	720	665	1087	1106	1009	449	1293	1010	1019	975	1518	734	673
chr17_29552140_29688949-c.1873_8314delins12081	chr17	29552138	29688949	29552140	29688949	136810	0	0	0	1	0	0	0	0	0	0	0	0	0	0	0.0653532	0	0	0	0	0	0	0	1099	984	431	1252	984	979	954	1504	721	665	1072	1105	996	449	1268	1010	1005	972	1537	735	673
chr17_29552142_29552141-c.=	chr17	29552140	29552141	29552142	29552141	0	0	0	0	1	0	0	0	0	0	0	0	0	0	0	0.0677549	0	0	0	0	0	0	0	1098	971	451	1212	1000	1044	940	1497	718	665	1089	1104	983	469	1229	1026	1070	958	1530	732	673
chr17_29552142_29552142-c.1875del	chr17	29552140	29552142	29552142	29552142	1	0	1	0	0	0	0	0	1	0	0	0	0	0.0843574	0	0	0	0	0	0.0539682	0	0	0	1098	971	451	1212	1000	1044	940	1497	718	665	1089	1104	983	469	1229	1026	1070	958	1530	732	673
chr17_29552143_29552142-c.=	chr17	29552141	29552142	29552143	29552142	0	0	0	1	1	0	0	0	0	0	0	0	0	0	0.192387	0.0654189	0	0	0	0	0	0	0	1098	979	451	1236	1000	1044	947	1500	720	665	1097	1104	992	469	1253	1026	1070	965	1534	734	673
chr17_29552144_29552143-c.=	chr17	29552142	29552143	29552144	29552143	0	1	2	7	2	1	2	2	0	0	0	1	0.0628428	0.141265	1.24237	0.108089	0.0678378	0.132163	0.145839	0	0	0	0.0580904	1101	981	451	1276	1000	1034	946	1509	733	665	1127	1107	993	469	1293	1026	1060	964	1542	747	673
chr17_29552144_29552144-c.1877del	chr17	29552142	29552144	29552144	29552144	1	14	33	3	7	0	4	10	16	8	3	7	0.601936	1.75405	0.308063	0.249098	0	0.172329	0.489111	0.488582	0.511358	0.207766	0.269614	1101	981	451	1276	1000	1034	946	1509	733	665	1127	1107	993	469	1293	1026	1060	964	1542	747	673
chr17_29552145_29552144-c.=	chr17	29552143	29552144	29552145	29552144	0	0	11	0	6	3	3	0	0	0	0	3	0	0.84189	0	0.335497	0.208482	0.202049	0	0	0	0	0.178624	1087	945	463	1267	1000	1028	936	1494	723	659	1117	1107	990	484	1291	1026	1058	964	1543	745	670
chr17_29552146_29552145-c.=	chr17	29552144	29552145	29552146	29552145	0	0	3	0	4	0	0	0	0	0	0	0	0	0.249927	0	0.252095	0	0	0	0	0	0	0	1103	978	482	1291	1002	1031	946	1510	744	662	1124	1109	990	500	1308	1028	1057	964	1543	758	670
chr17_29552147_29552146-c.=	chr17	29552145	29552146	29552147	29552146	0	0	0	0	0	0	1	0	0	0	0	0	0	0	0	0	0	0.0797612	0	0	0	0	0	1103	993	483	1292	1032	1037	963	1532	745	662	1124	1109	1005	501	1309	1058	1063	981	1565	759	670
chr17_29552148_29552147-c.=	chr17	29552146	29552147	29552148	29552147	0	0	0	0	1	0	0	0	0	0	0	0	0	0	0	0.0648901	0	0	0	0	0	0	0	1098	993	483	1292	1034	1037	963	1583	745	672	1136	1104	1005	501	1309	1060	1063	981	1616	759	680
chr17_29552149_29552148-c.=	chr17	29552147	29552148	29552149	29552148	0	0	0	0	2	0	0	0	0	0	0	0	0	0	0	0.127539	0	0	0	0	0	0	0	1104	993	483	1316	1042	1044	995	1599	739	672	1139	1110	1005	501	1333	1068	1070	1013	1632	753	680
chr17_29552150_29552149-c.=	chr17	29552148	29552149	29552150	29552149	0	2	18	5	16	2	2	2	0	0	0	13	0.102572	1.13492	0.643686	0.727868	0.105814	0.107615	0.110973	0	0	0	0.652946	1115	993	476	1325	1061	1043	1019	1619	753	672	1137	1121	1005	494	1342	1087	1069	1037	1652	767	680
chr17_29552152_29552152-c.1885del	chr17	29552150	29552152	29552152	29552152	1	0	0	0	0	0	1	4	0	0	0	0	0	0	0	0	0	0.0770903	0.318717	0	0	0	0	1142	1005	491	1343	1077	1050	1048	1618	767	675	1131	1148	1017	509	1360	1103	1076	1066	1651	781	683
chr17_29552161_29552160-c.=	chr17	29552159	29552160	29552161	29552160	0	0	0	0	0	0	1	0	0	0	0	0	0	0	0	0	0	0.0802523	0	0	0	0	0	1146	1041	535	1366	1090	1067	1112	1615	768	701	1131	1152	1051	553	1376	1105	1086	1120	1636	782	709
chr17_29552162_29552161-c.=	chr17	29552160	29552161	29552162	29552161	0	0	0	0	0	0	20	0	0	0	0	0	0	0	0	0	0	1.60331	0	0	0	0	0	1150	1040	535	1368	1092	1069	1115	1616	771	703	1131	1156	1050	553	1378	1107	1088	1123	1637	785	711
chr17_29552162_29552162-c.1895del	chr17	29552160	29552162	29552162	29552162	1	0	0	8	0	0	0	0	0	0	0	0	0	0	1.34489	0	0	0	0	0	0	0	0	1150	1040	535	1368	1092	1069	1115	1616	771	703	1131	1156	1050	553	1378	1107	1088	1123	1637	785	711
chr17_29552167_29552167-c.1900del	chr17	29552165	29552167	29552167	29552167	1	0	0	0	0	0	0	0	0	0	0	14	0	0	0	0	0	0	0	0	0	0	1.00779	1147	1068	573	1388	1085	1070	1132	1660	792	721	1161	1153	1078	591	1398	1100	1089	1140	1681	806	729
chr17_29552168_29552168-c.1901del	chr17	29552166	29552168	29552168	29552168	1	0	0	0	1	2	0	1	0	0	1	0	0	0	0	0.060343	0.156191	0	0.0755027	0	0	0.120048	0	1138	1071	573	1413	1095	1092	1131	1664	808	731	1186	1144	1081	591	1423	1110	1111	1139	1685	822	739
chr17_29552175_29552175-c.1908del	chr17	29552173	29552175	29552175	29552175	1	0	0	2	0	0	0	0	0	0	0	0	0	0	0.317373	0	0	0	0	0	0	0	0	1139	1067	579	1481	1133	1181	1159	1671	844	746	1230	1145	1077	597	1491	1148	1200	1167	1692	858	754
chr17_29552178_29552178-c.1911del	chr17	29552176	29552178	29552178	29552178	1	1	0	0	0	0	0	0	0	0	0	0	0.078982	0	0	0	0	0	0	0	0	0	0	1107	980	561	1398	1046	1139	1031	1546	779	707	1099	1113	990	579	1408	1061	1158	1039	1567	793	715
chr17_29552181_29552181-c.1914del	chr17	29552179	29552181	29552181	29552181	1	0	0	0	0	0	3	0	2	0	0	0	0	0	0	0	0	0.2349	0	0.122184	0	0	0	876	835	435	1048	856	939	825	1190	622	588	848	882	845	453	1058	871	958	833	1211	636	596
chr17_29552182_29552181-c.=	chr17	29552180	29552181	29552182	29552181	0	0	0	0	0	0	1	0	0	0	0	0	0	0	0	0	0	0.0770382	0	0	0	0	0	868	782	426	1037	825	936	813	1156	589	554	840	874	792	444	1047	840	958	821	1179	603	562
chr17_29552184_29552183-c.=	chr17	29552182	29552183	29552184	29552183	0	0	0	0	0	0	1	0	0	0	0	0	0	0	0	0	0	0.0766779	0	0	0	0	0	839	787	423	1013	785	924	780	1130	576	537	813	845	797	441	1023	800	943	788	1151	590	545
chr17_29552186_29552186-c.1919del	chr17	29552184	29552186	29552186	29552186	1	0	0	0	0	1	0	0	2	0	0	0	0	0	0	0	0.0923791	0	0	0.12222	0	0	0	825	788	423	1005	762	941	766	1137	562	536	798	831	798	441	1015	777	960	774	1158	576	544
chr17_29552192_29552192-c.1925del	chr17	29552190	29552192	29552192	29552192	1	0	0	0	0	0	1	0	1	0	0	0	0	0	0	0	0	0.0694284	0	0.0568549	0	0	0	766	768	387	925	736	937	680	1142	513	501	701	772	778	405	935	751	956	688	1163	527	509
chr17_29552194_29552195-c.1927_1928del	chr17	29552192	29552195	29552194	29552195	2	0	0	0	0	0	1	0	0	0	0	0	0	0	0	0	0	0.071331	0	0	0	0	0	782	769	411	950	738	932	676	1138	523	502	712	788	779	429	960	753	951	684	1159	537	510
chr17_29552198_29552198-c.1931del	chr17	29552196	29552198	29552198	29552198	1	2	0	0	0	0	0	1	4	0	0	1	0.165229	0	0	0	0	0	0.0887476	0.225199	0	0	0.0793287	879	845	444	1022	802	1014	814	1275	610	580	844	885	855	462	1032	817	1033	822	1296	624	588
chr17_29552206_29552205-c.=	chr17	29552204	29552205	29552206	29552205	0	0	0	0	0	0	0	0	0	0	1	0	0	0	0	0	0	0	0	0	0	0.127877	0	1215	1007	568	1228	925	1386	1035	1420	799	701	1098	1221	1017	586	1238	940	1405	1043	1441	813	709
chr17_29552208_29552207-c.=	chr17	29552206	29552207	29552208	29552207	0	0	0	0	0	0	0	0	0	0	10	0	0	0	0	0	0	0	0	0	0	1.25331	0	1215	1011	568	1242	925	1398	1035	1400	803	716	1075	1221	1021	586	1252	940	1417	1043	1421	817	724
chr17_29552215_29552215-c.1948del	chr17	29552213	29552215	29552215	29552215	1	0	0	0	0	0	0	0	0	0	1	0	0	0	0	0	0	0	0	0	0	0.127088	0	1265	990	568	1232	928	1483	1030	1348	834	709	1060	1271	1000	586	1242	943	1502	1038	1369	848	717
chr17_29552217_29552217-c.1950del	chr17	29552215	29552217	29552217	29552217	1	0	1	0	0	0	0	0	0	0	0	0	0	0.0882702	0	0	0	0	0	0	0	0	0	1265	990	568	1208	926	1494	1029	1348	834	706	1065	1271	1000	586	1218	941	1513	1037	1369	848	714
chr17_29552219_29552219-c.1952del	chr17	29552217	29552219	29552219	29552219	1	0	8	0	0	0	5	1	0	1	0	0	0	0.715147	0	0	0	0.280189	0.078849	0	0.0963539	0	0	1153	910	548	1151	875	1381	969	1275	798	684	1043	1159	920	566	1161	890	1400	977	1296	812	692
chr17_29552219_29552220-c.1952_1953del	chr17	29552217	29552220	29552219	29552220	2	0	0	0	0	0	18	0	0	0	0	0	0	0	0	0	0	1.10338	0	0	0	0	0	1153	910	548	1151	875	1381	969	1275	798	684	1043	1159	920	566	1161	890	1400	977	1296	812	692
chr17_29552220_29552220-c.1953del	chr17	29552218	29552220	29552220	29552220	1	0	1	0	0	0	0	0	1	0	0	0	0	0.0987235	0	0	0	0	0	0.0658535	0	0	0	1136	849	544	1141	875	1360	962	1260	790	688	1044	1142	867	562	1151	890	1402	971	1281	805	696
chr17_29552221_29552220-c.=	chr17	29552219	29552220	29552221	29552220	0	0	0	0	0	16	0	0	0	0	0	0	0	0	0	0	1.58817	0	0	0	0	0	0	979	799	472	1085	810	1360	946	1182	763	618	977	985	810	490	1095	825	1397	954	1204	777	626
chr17_29552221_29552221-c.1954del	chr17	29552219	29552221	29552221	29552221	1	0	11	2	0	0	27	18	2	0	0	0	0	0.818534	0.241698	0	0	1.19256	1.16374	0.0924238	0	0	0	979	799	472	1085	810	1360	946	1182	763	618	977	985	810	490	1095	825	1397	954	1204	777	626
chr17_29552221_29552222-c.1954_1955del	chr17	29552219	29552222	29552221	29552222	2	0	0	0	0	0	1	0	0	0	0	0	0	0	0	0	0	0.0577484	0	0	0	0	0	979	799	472	1085	810	1360	946	1182	763	618	977	985	810	490	1095	825	1397	954	1204	777	626
chr17_29552222_29552222-c.1955del	chr17	29552220	29552222	29552222	29552222	1	0	0	0	0	0	1	0	0	7	0	0	0	0	0	0	0	0.054068	0	0	0.737164	0	0	979	790	470	1085	811	1344	923	1184	763	618	980	985	811	490	1095	826	1391	949	1207	777	626
chr17_29552223_29552222-c.=	chr17	29552221	29552222	29552223	29552222	0	0	4	0	0	0	0	0	0	0	0	0	0	0.400439	0	0	0	0	0	0	0	0	0	979	807	459	1085	811	1370	944	1187	771	616	981	985	817	477	1095	826	1391	952	1208	792	624
chr17_29552223_29552223-c.1956del	chr17	29552221	29552223	29552223	29552223	1	0	0	0	65	0	32	14	14	11	9	2	0	0	0	2.9156	0	0.958731	0.593256	0.461052	0.561956	0.590776	0.0730346	979	807	459	1085	811	1370	944	1187	771	616	981	985	817	477	1095	826	1391	952	1208	792	624
chr17_29552223_29552224-c.1956_1957del	chr17	29552221	29552224	29552223	29552224	2	0	0	0	0	19	0	0	0	0	0	0	0	0	0	0	1.87958	0	0	0	0	0	0	979	807	459	1085	811	1370	944	1187	771	616	981	985	817	477	1095	826	1391	952	1208	792	624
chr17_29552224_29552223-c.=	chr17	29552222	29552223	29552224	29552223	0	0	0	0	1	0	0	0	0	0	0	0	0	0	0	0.0724123	0	0	0	0	0	0	0	979	807	459	1032	776	1338	931	1160	768	594	975	985	817	477	1107	810	1389	953	1195	793	611
chr17_29552224_29552224-c.1957del	chr17	29552222	29552224	29552224	29552224	1	0	0	4	0	0	1	0	0	5	0	1	0	0	0.680106	0	0	0.0513176	0	0	0.475912	0	0.0683262	979	807	459	1032	776	1338	931	1160	768	594	975	985	817	477	1107	810	1389	953	1195	793	611
chr17_29552225_29552225-c.1958del	chr17	29552223	29552225	29552225	29552225	1	0	7	2	1	0	0	0	34	8	0	9	0	0.487576	0.242601	0.0488405	0	0	0	1.83286	0.580892	0	0.491319	978	808	455	1097	779	1366	946	1160	774	602	965	984	818	477	1107	813	1386	954	1181	793	610
chr17_29552226_29552225-c.=	chr17	29552224	29552225	29552226	29552225	0	0	0	0	0	0	0	0	17	1	0	0	0	0	0	0	0	0	0	1.14741	0.0919933	0	0	982	797	457	1096	798	1366	944	1120	771	599	974	988	814	477	1107	813	1385	952	1175	793	607
chr17_29552226_29552226-c.1959del	chr17	29552224	29552226	29552226	29552226	1	4	0	0	15	0	0	0	5	0	0	0	0.284036	0	0	1.01775	0	0	0	0.298758	0	0	0	982	797	457	1096	798	1366	944	1120	771	599	974	988	814	477	1107	813	1385	952	1175	793	607
chr17_29552227_29552226-c.=	chr17	29552225	29552226	29552227	29552226	0	0	0	0	0	0	0	0	0	6	14	0	0	0	0	0	0	0	0	0	0.51246	1.90177	0	969	799	459	1080	798	1361	939	1143	779	571	982	979	809	477	1105	813	1380	947	1169	793	579
chr17_29552229_29552228-c.=	chr17	29552227	29552228	29552229	29552228	0	0	0	0	0	0	0	0	0	0	5	0	0	0	0	0	0	0	0	0	0	0.738691	0	987	799	467	1105	799	1333	933	1130	778	560	949	993	809	485	1115	814	1352	941	1151	792	568
chr17_29552229_29552229-c.1962del	chr17	29552227	29552229	29552229	29552229	1	0	0	4	1	0	0	0	0	0	0	0	0	0	0.702111	0.0669735	0	0	0	0	0	0	0	987	799	467	1105	799	1333	933	1130	778	560	949	993	809	485	1115	814	1352	941	1151	792	568
chr17_29552230_29552230-c.1963del	chr17	29552228	29552230	29552230	29552230	1	13	0	3	31	2	10	4	0	7	5	6	0.662475	0	0.313343	1.51934	0.118689	0.363305	0.206106	0	0.4549	0.452124	0.287091	986	799	465	1103	800	1333	933	1115	757	556	951	992	809	487	1114	815	1352	941	1136	771	564
chr17_29552231_29552230-c.=	chr17	29552229	29552230	29552231	29552230	0	0	4	0	0	0	0	0	8	0	0	0	0	0.376441	0	0	0	0	0	0.537245	0	0	0	973	800	466	1067	798	1326	928	1115	748	551	945	992	810	487	1108	815	1355	940	1136	769	564
chr17_29552232_29552232-c.1965del	chr17	29552230	29552232	29552232	29552232	1	0	0	0	8	0	2	0	0	3	0	1	0	0	0	0.543409	0	0.106776	0	0	0.292769	0	0.0706689	985	800	469	1101	800	1336	932	1115	755	556	952	991	810	487	1111	815	1355	940	1136	769	564
chr17_29552233_29552233-c.1966del	chr17	29552231	29552233	29552233	29552233	1	10	3	0	13	0	0	0	0	0	0	0	0.717707	0.257805	0	0.837952	0	0	0	0	0	0	0	973	783	469	1083	779	1292	933	1115	748	556	950	979	793	487	1101	794	1313	941	1136	765	564
chr17_29552234_29552233-c.=	chr17	29552232	29552233	29552234	29552233	0	1	0	0	0	0	0	0	0	0	0	0	0.080667	0	0	0	0	0	0	0	0	0	0	962	780	470	1084	779	1294	937	1115	745	556	941	978	793	488	1107	794	1313	945	1136	759	564
chr17_29552234_29552234-c.1967del	chr17	29552232	29552234	29552234	29552234	1	5	44	30	18	0	14	8	6	0	0	4	0.17776	2.35544	2.74376	0.587824	0	0.37782	0.298082	0.183651	0	0	0.137216	962	780	470	1084	779	1294	937	1115	745	556	941	978	793	488	1107	794	1313	945	1136	759	564
chr17_29552235_29552234-c.=	chr17	29552233	29552234	29552235	29552234	0	23	1	0	0	30	0	0	0	0	0	0	1.43427	0.0674061	0	0	2.52187	0	0	0	0	0	0	957	742	440	1071	779	1273	918	1112	753	556	931	968	796	488	1099	794	1306	934	1139	767	564
chr17_29552235_29552236-c.1968_1969del	chr17	29552233	29552236	29552235	29552236	2	0	0	0	0	0	0	0	0	3	0	0	0	0	0	0	0	0	0	0	0.314494	0	0	957	742	440	1071	779	1273	918	1112	753	556	931	968	796	488	1099	794	1306	934	1139	767	564
chr17_29552238_29552237-c.=	chr17	29552236	29552237	29552238	29552237	0	0	0	0	0	0	0	0	1	0	0	0	0	0	0	0	0	0	0	0.0700863	0	0	0	952	770	470	1092	775	1287	924	1099	754	557	950	958	780	488	1102	790	1306	932	1120	768	565
chr17_29552240_29552239-c.=	chr17	29552238	29552239	29552240	29552239	0	0	0	0	0	0	1	0	0	0	0	0	0	0	0	0	0	0.0614862	0	0	0	0	0	949	766	472	1103	777	1258	924	1088	757	556	950	955	776	490	1113	792	1277	932	1109	771	564
chr17_29552240_29552240-c.1973del	chr17	29552238	29552240	29552240	29552240	1	0	0	0	0	0	0	7	0	0	0	0	0	0	0	0	0	0	0.59266	0	0	0	0	949	766	472	1103	777	1258	924	1088	757	556	950	955	776	490	1113	792	1277	932	1109	771	564
chr17_29552241_29552240-c.=	chr17	29552239	29552240	29552241	29552240	0	0	0	0	0	0	3	0	0	0	0	0	0	0	0	0	0	0.185341	0	0	0	0	0	930	765	472	1103	771	1245	917	1088	757	544	950	936	775	490	1113	786	1264	932	1109	771	552
chr17_29552245_29552245-c.1978del	chr17	29552243	29552245	29552245	29552245	1	0	0	0	0	1	0	0	0	0	0	0	0	0	0	0	0.105202	0	0	0	0	0	0	901	763	458	1096	710	1185	883	1046	713	465	922	907	773	476	1106	725	1204	891	1067	727	473
chr17_29552247_29552246-c.=	chr17	29552245	29552246	29552247	29552246	0	0	0	0	0	0	0	1	0	0	0	0	0	0	0	0	0	0	0.0837731	0	0	0	0	859	724	427	1073	683	1159	853	1001	682	442	877	865	734	445	1083	698	1178	861	1022	696	450
chr17_29552247_29552247-c.1980del	chr17	29552245	29552247	29552247	29552247	1	0	0	0	0	0	0	0	1	0	0	0	0	0	0	0	0	0	0	0.0698831	0	0	0	859	724	427	1073	683	1159	853	1001	682	442	877	865	734	445	1083	698	1178	861	1022	696	450
chr17_29552250_29552250-c.1983del	chr17	29552248	29552250	29552250	29552250	1	0	0	0	0	1	2	0	0	1	0	0	0	0	0	0	0.104178	0.119307	0	0	0.103848	0	0	877	717	432	1100	675	1156	852	996	678	442	890	883	727	450	1110	690	1175	860	1017	692	450
chr17_29552250_29552251-c.1983_1984del	chr17	29552248	29552251	29552250	29552251	2	0	1	0	0	0	0	0	0	0	0	0	0	0.100705	0	0	0	0	0	0	0	0	0	877	717	432	1100	675	1156	852	996	678	442	890	883	727	450	1110	690	1175	860	1017	692	450
chr17_29552262_29553446-c.1995_2001delins6	chr17	29552260	29553446	29552262	29553446	1185	0	0	0	1	0	1	0	0	1	0	0	0	0	0	0.0677594	0	0.0591864	0	0	0.105456	0	0	857	649	404	981	620	1114	828	923	644	427	887	863	659	422	991	635	1133	836	944	658	435
chr17_29552269_29553452-c.=	chr17	29552267	29553452	29552269	29553452	1184	853	334	381	974	620	857	816	921	630	427	826	1.09594	0.53169	0.980045	1.09801	1.07673	0.81812	1.09619	1.0813	1.05423	1.07548	0.948165	857	649	404	974	620	1114	817	922	643	427	886	863	659	422	985	635	1134	825	944	658	435
chr17_29552269_29553457-c.2002_2006del	chr17	29552267	29553457	29552269	29553457	1189	0	38	0	0	0	53	0	0	0	0	1	0	3.02708	0	0	0	2.2771	0	0	0	0	0.0418315	857	649	404	974	620	1114	817	922	643	427	886	863	659	422	985	635	1134	825	944	658	435
chr17_29552269_29553462-c.2002_2011del	chr17	29552267	29553462	29552269	29553462	1194	0	160	0	0	0	38	0	0	0	0	0	0	13.7838	0	0	0	0.862792	0	0	0	0	0	857	649	404	974	620	1114	817	922	643	427	886	863	659	422	985	635	1134	825	944	658	435
chr17_29552269_29554235-c.2002_2251del	chr17	29552267	29554235	29552269	29554235	1967	0	75	0	0	0	16	0	0	0	0	0	0	7.2655	0	0	0	0.54254	0	0	0	0	0	857	649	404	974	620	1114	817	922	643	427	886	863	659	422	985	635	1134	825	944	658	435
chr17_29552282_29553457-c.2002_2006delins13	chr17	29552280	29553457	29552282	29553457	1176	0	2	0	0	0	0	0	0	12	0	0	0	0.188098	0	0	0	0	0	0	1.25034	0	0	4	42	15	0	0	125	1	0	12	0	46	863	659	414	985	635	1109	825	943	657	435
chr17_29552293_29553457-c.2002_2006delins24	chr17	29552291	29553457	29552293	29553457	1165	4	17	15	0	0	124	0	0	0	0	46	0.125773	0.747432	1.10081	0	0	4.26231	0	0	0	0	1.50474	4	40	15	0	0	125	1	0	0	0	46	863	659	414	985	635	1109	825	943	657	435
chr17_29552378_29552378-c.2001_2002ins1183	chr17	29552376	29552378	29552378	29552378	1	0	1	0	0	0	0	0	0	0	0	0	0	0.109649	0	0	0	0	0	0	0	0	0	0	1	0	0	0	0	0	0	0	0	0	863	637	414	985	635	1108	824	943	657	435
chr17_29553476_29553475-c.=	chr17	29553474	29553475	29553476	29553475	0	0	0	0	0	0	0	0	0	0	1	0	0	0	0	0	0	0	0	0	0	0.161178	0	850	530	382	971	601	1054	800	900	627	435	853	856	615	400	981	616	1089	808	922	641	443
chr17_29553476_29553476-c.2025del	chr17	29553474	29553476	29553476	29553476	1	1	1	0	3	1	1	0	0	0	1	1	0.073129	0.104571	0	0.192221	0.104385	0.0568965	0	0	0	0.150865	0.0676434	850	530	382	971	601	1054	800	900	627	435	853	856	615	400	981	616	1089	808	922	641	443
chr17_29553476_29553477-c.2025_2026del	chr17	29553474	29553477	29553476	29553477	2	0	0	0	0	0	0	1	0	0	0	0	0	0	0	0	0	0	0.0832701	0	0	0	0	850	530	382	971	601	1054	800	900	627	435	853	856	615	400	981	616	1089	808	922	641	443
chr17_29553477_29553476-c.=	chr17	29553475	29553476	29553477	29553476	0	0	1	0	0	0	0	0	0	0	0	1	0	0.113537	0	0	0	0	0	0	0	0	0.0724941	849	510	381	934	600	1051	791	896	611	434	832	856	596	399	947	616	1087	800	918	625	443
chr17_29553478_29553478-c.2027del	chr17	29553476	29553478	29553478	29553478	1	35	13	0	19	16	22	53	15	38	2	32	0.964996	0.493762	0	0.454647	0.593179	0.453313	1.65802	0.36619	1.50803	0.0990075	0.834098	847	511	349	926	601	1051	791	888	611	435	823	853	596	367	936	616	1086	800	910	625	443
chr17_29553478_29553479-c.2027_2028del	chr17	29553476	29553479	29553478	29553479	2	0	0	0	9	0	0	8	4	0	0	0	0	0	0	0.570193	0	0	0.599619	0.253195	0	0	0	847	511	349	926	601	1051	791	888	611	435	823	853	596	367	936	616	1086	800	910	625	443
chr17_29553479_29553478-c.=	chr17	29553477	29553478	29553479	29553478	0	1	0	0	0	0	0	0	0	0	0	0	0.0760075	0	0	0	0	0	0	0	0	0	0	807	497	334	882	584	1028	730	869	558	433	791	848	595	352	920	615	1085	799	910	610	443
chr17_29553480_29553479-c.=	chr17	29553478	29553479	29553480	29553479	0	0	0	0	1	0	3	1	0	0	0	0	0	0	0	0.0671447	0	0.172752	0.0799983	0	0	0	0	842	495	333	900	564	1043	764	861	596	435	823	848	580	351	919	579	1078	780	887	610	443
chr17_29553481_29553480-c.=	chr17	29553479	29553480	29553481	29553480	0	0	0	0	4	0	13	0	14	0	0	16	0	0	0	0.209479	0	0.607859	0	0.867867	0	0	0.942931	842	491	332	909	537	1031	770	808	596	425	809	848	576	350	919	552	1066	778	830	610	433
chr17_29553482_29553481-c.=	chr17	29553480	29553481	29553482	29553481	0	0	0	0	0	0	0	0	0	0	6	0	0	0	0	0	0	0	0	0	0	0.914173	0	835	491	332	882	531	1023	736	815	592	425	808	841	576	350	892	546	1058	744	837	606	433
chr17_29553483_29553482-c.=	chr17	29553481	29553482	29553483	29553482	0	0	0	0	0	0	0	0	0	0	0	1	0	0	0	0	0	0	0	0	0	0	0.0696626	801	491	329	873	509	1020	710	785	575	425	806	807	576	347	883	524	1055	718	807	589	433
chr17_29553483_29553485-c.2032_2034del	chr17	29553481	29553485	29553483	29553485	3	0	0	0	0	0	0	0	0	0	11	4	0	0	0	0	0	0	0	0	0	1.5953	0.241693	801	491	329	873	509	1020	710	785	575	425	806	807	576	347	883	524	1055	718	807	589	433
chr17_29553483_29553486-c.2032_2035del	chr17	29553481	29553486	29553483	29553486	4	0	0	24	0	0	0	0	0	0	0	0	0	0	4.61448	0	0	0	0	0	0	0	0	801	491	329	873	509	1020	710	785	575	425	806	807	576	347	883	524	1055	718	807	589	433
chr17_29553483_29700605-c.2032_8314delins425	chr17	29553481	29700605	29553483	29700605	147123	0	0	0	0	0	1	0	0	0	0	0	0	0	0	0	0	0.0572955	0	0	0	0	0	801	491	329	873	509	1020	710	785	575	425	806	807	576	347	883	524	1055	718	807	589	433
chr17_29553484_29553483-c.=	chr17	29553482	29553483	29553484	29553483	0	0	0	0	21	0	0	9	0	0	0	0	0	0	0	1.32872	0	0	0.661443	0	0	0	0	796	486	268	859	497	1010	703	772	568	407	799	802	571	310	869	512	1046	711	794	582	426
chr17_29553484_29553485-c.2033_2034del	chr17	29553482	29553485	29553484	29553485	2	0	0	0	0	0	0	0	1	0	0	0	0	0	0	0	0	0	0	0.0748096	0	0	0	796	486	268	859	497	1010	703	772	568	407	799	802	571	310	869	512	1046	711	794	582	426
chr17_29553485_29553484-c.=	chr17	29553483	29553484	29553485	29553484	0	3	3	0	3	0	1	3	1	1	0	12	0.191272	0.270046	0	0.177136	0	0.0465841	0.2225	0.0624456	0.0858036	0	0.723011	771	480	266	825	492	1001	667	760	567	407	789	777	565	308	835	507	1037	675	783	581	426
chr17_29553485_29553485-c.2034del	chr17	29553483	29553485	29553485	29553485	1	0	0	0	0	0	0	0	0	2	0	0	0	0	0	0	0	0	0	0	0.206036	0	0	771	480	266	825	492	1001	667	760	567	407	789	777	565	308	835	507	1037	675	783	581	426
chr17_29553485_29661155-c.2034_5749delins700	chr17	29553483	29661155	29553485	29661155	107671	0	0	0	0	1	0	0	0	0	0	0	0	0	0	0	0.119526	0	0	0	0	0	0	771	480	266	825	492	1001	667	760	567	407	789	777	565	308	835	507	1037	675	783	581	426
chr17_29553486_29553486-c.2035del	chr17	29553484	29553486	29553486	29553486	1	0	0	0	10	0	19	0	3	0	0	0	0	0	0	0.622302	0	0.95819	0	0.189488	0	0	0	761	475	262	809	480	998	658	753	546	406	757	767	560	304	819	496	1034	666	776	562	425
chr17_29553486_29553487-c.2035_2036del	chr17	29553484	29553487	29553486	29553487	2	0	0	0	0	0	0	0	0	0	8	0	0	0	0	0	0	0	0	0	0	1.14296	0	761	475	262	809	480	998	658	753	546	406	757	767	560	304	819	496	1034	666	776	562	425
chr17_29553486_29553489-c.2035_2038del	chr17	29553484	29553489	29553486	29553489	4	0	0	0	0	0	1	0	0	0	0	0	0	0	0	0	0	0.0550337	0	0	0	0	0	761	475	262	809	480	998	658	753	546	406	757	767	560	304	819	496	1034	666	776	562	425
chr17_29553487_29553487-c.2036del	chr17	29553485	29553487	29553487	29553487	1	1	0	0	0	0	0	0	0	0	5	0	0.0698933	0	0	0	0	0	0	0	0	0.72554	0	757	474	262	786	480	960	629	750	534	395	755	763	559	304	806	496	1016	637	775	548	411
chr17_29553487_29553488-c.2036_2037del	chr17	29553485	29553488	29553487	29553488	2	0	0	0	0	3	0	0	0	0	1	0	0	0	0	0	0.351312	0	0	0	0	0.141112	0	757	474	262	786	480	960	629	750	534	395	755	763	559	304	806	496	1016	637	775	548	411
chr17_29553487_29553489-c.2036_2038del	chr17	29553485	29553489	29553487	29553489	3	0	0	0	0	0	2	0	0	0	0	0	0	0	0	0	0	0.110582	0	0	0	0	0	757	474	262	786	480	960	629	750	534	395	755	763	559	304	806	496	1016	637	775	548	411
chr17_29553487_29553490-c.2036_2039del	chr17	29553485	29553490	29553487	29553490	4	0	0	0	0	0	8	0	0	0	0	0	0	0	0	0	0	0.44233	0	0	0	0	0	757	474	262	786	480	960	629	750	534	395	755	763	559	304	806	496	1016	637	775	548	411
chr17_29553488_29553487-c.=	chr17	29553486	29553487	29553488	29553487	0	0	0	0	0	0	0	0	8	0	0	25	0	0	0	0	0	0	0	0.499544	0	0	1.62297	747	474	285	794	477	968	628	753	529	387	755	754	559	303	804	496	1015	636	775	543	409
chr17_29553489_29553488-c.=	chr17	29553487	29553488	29553489	29553488	0	1	0	0	0	0	13	10	0	0	4	0	0.0616767	0	0	0	0	0.62126	0.791391	0	0	0.496134	0	747	474	284	792	474	967	627	745	529	398	719	753	559	302	802	493	1014	635	767	543	407
chr17_29553489_29553490-c.2038_2039del	chr17	29553487	29553490	29553489	29553490	2	0	0	0	0	0	10	0	10	0	0	0	0	0	0	0	0	0.511801	0	0.696775	0	0	0	747	474	284	792	474	967	627	745	529	398	719	753	559	302	802	493	1014	635	767	543	407
chr17_29553491_29553491-c.2040del	chr17	29553489	29553491	29553491	29553491	1	8	0	1	0	0	0	0	4	0	0	0	0.572981	0	0.187914	0	0	0	0	0.270653	0	0	0	740	474	280	783	475	946	617	734	521	396	704	746	559	298	793	491	1000	625	766	535	404
chr17_29553491_29553492-c.2040_2041del	chr17	29553489	29553492	29553491	29553492	2	0	0	0	0	0	0	0	5	0	0	0	0	0	0	0	0	0	0	0.364805	0	0	0	740	474	280	783	475	946	617	734	521	396	704	746	559	298	793	491	1000	625	766	535	404
chr17_29553492_29553494-c.2041_2043del	chr17	29553490	29553494	29553492	29553494	3	0	0	0	1	0	0	0	0	0	0	0	0	0	0	0.0702696	0	0	0	0	0	0	0	732	474	279	782	475	962	609	730	521	396	699	746	559	298	792	491	998	617	761	535	404
chr17_29553494_29553494-c.2043del	chr17	29553492	29553494	29553494	29553494	1	0	0	1	1	0	0	0	0	0	0	0	0	0	0.197404	0.0673457	0	0	0	0	0	0	0	675	445	272	755	442	891	558	703	510	367	637	681	530	290	766	458	927	566	725	524	375
chr17_29553494_29553495-c.2043_2044del	chr17	29553492	29553495	29553494	29553495	2	0	0	0	4	0	0	0	0	1	0	0	0	0	0	0.271455	0	0	0	0	0.0999651	0	0	675	445	272	755	442	891	558	703	510	367	637	681	530	290	766	458	927	566	725	524	375
chr17_29553495_29553494-c.=	chr17	29553493	29553494	29553495	29553494	0	0	0	0	0	0	0	0	0	0	4	0	0	0	0	0	0	0	0	0	0	0.575984	0	642	435	231	734	419	856	516	643	487	354	618	648	520	250	750	435	892	524	665	502	362
chr17_29553495_29553495-c.2044del	chr17	29553493	29553495	29553495	29553495	1	0	11	1	8	0	1	1	0	0	10	0	0	0.868641	0.162802	0.413005	0	0.0416221	0.0725959	0	0	1.19585	0	642	435	231	734	419	856	516	643	487	354	618	648	520	250	750	435	892	524	665	502	362
chr17_29553496_29553496-c.2045del	chr17	29553494	29553496	29553496	29553496	1	0	0	8	0	0	0	0	0	0	0	0	0	0	1.72939	0	0	0	0	0	0	0	0	640	415	231	706	418	850	514	642	481	323	616	646	511	250	728	434	887	523	664	496	341
chr17_29553538_29553538-c.2087del	chr17	29553536	29553538	29553538	29553538	1	20	0	0	13	1	8	0	0	0	0	1	1.01029	0	0	0.838193	0.0730891	0.438699	0	0	0	0	0.062165	240	91	80	180	140	180	80	189	103	103	115	246	176	98	190	156	215	88	211	117	111
chr17_29553539_29553538-c.=	chr17	29553537	29553538	29553539	29553538	0	0	0	0	0	2	0	0	0	0	0	3	0	0	0	0	0.183391	0	0	0	0	0	0.23484	220	91	80	167	139	171	83	189	97	103	114	246	176	98	190	156	214	91	211	111	111
chr17_29553540_29553539-c.=	chr17	29553538	29553539	29553540	29553539	0	0	0	0	0	0	5	0	0	0	0	0	0	0	0	0	0	0.339737	0	0	0	0	0	240	91	80	180	140	179	83	189	97	103	115	246	176	98	190	156	214	91	211	111	111
chr17_29553540_29553540-c.2089del	chr17	29553538	29553540	29553540	29553540	1	1	0	0	0	9	6	3	1	0	1	0	0.0496918	0	0	0	0.758695	0.353543	0.424115	0.0580641	0	0.111961	0	240	91	80	180	140	179	83	189	97	103	115	246	176	98	190	156	214	91	211	111	111
chr17_29553541_29553540-c.=	chr17	29553539	29553540	29553541	29553540	0	0	0	8	3	0	0	2	1	0	0	9	0	0	1.06577	0.188277	0	0	0.266555	0.0557305	0	0	0.610967	239	91	80	180	131	173	80	188	97	102	115	246	176	98	190	156	214	91	211	111	111
chr17_29553542_29553542-c.2091del	chr17	29553540	29553542	29553542	29553542	1	41	0	33	15	7	19	1	8	2	3	0	1.26366	0	2.85975	0.605349	0.309107	0.634343	0.0713971	0.263862	0.120875	0.182414	0	240	85	80	166	140	179	85	187	97	103	115	246	170	98	176	156	214	93	209	111	111
chr17_29553542_29553543-c.2091_2092del	chr17	29553540	29553543	29553542	29553543	2	1	0	0	0	0	0	0	0	0	0	0	0.0585954	0	0	0	0	0	0	0	0	0	0	240	85	80	166	140	179	85	187	97	103	115	246	170	98	176	156	214	93	209	111	111
chr17_29553543_29553542-c.=	chr17	29553541	29553542	29553543	29553542	0	0	0	0	0	0	0	8	0	0	0	0	0	0	0	0	0	0	1.27616	0	0	0	0	198	85	47	151	133	160	84	179	95	100	115	246	170	98	176	156	214	93	209	111	111
chr17_29553544_29553545-c.2093_2094del	chr17	29553542	29553545	29553544	29553545	2	0	1	0	0	0	0	0	1	1	0	0	0	0.0830644	0	0	0	0	0	0.067179	0.137094	0	0	239	85	80	166	140	179	85	187	91	103	111	246	170	98	176	156	214	93	209	105	111
chr17_29553544_29553546-c.2093_2095del	chr17	29553542	29553546	29553544	29553546	3	0	0	0	0	0	22	0	0	0	0	0	0	0	0	0	0	1.47364	0	0	0	0	0	239	85	80	166	140	179	85	187	91	103	111	246	170	98	176	156	214	93	209	105	111
chr17_29553545_29553544-c.=	chr17	29553543	29553544	29553545	29553544	0	0	0	0	0	0	0	0	0	0	5	0	0	0	0	0	0	0	0	0	0	0.658392	0	240	84	81	166	140	157	85	186	90	103	111	246	170	99	176	156	214	93	209	105	111
chr17_29553545_29553545-c.2094del	chr17	29553543	29553545	29553545	29553545	1	1	0	0	3	0	0	0	0	0	0	0	0.0568318	0	0	0.244227	0	0	0	0	0	0	0	240	84	81	166	140	157	85	186	90	103	111	246	170	99	176	156	214	93	209	105	111
chr17_29553546_29553548-c.2095_2097del	chr17	29553544	29553548	29553546	29553548	3	0	0	0	0	0	1	0	0	0	0	0	0	0	0	0	0	0.0674345	0	0	0	0	0	225	84	80	163	137	152	78	185	90	103	111	232	170	98	176	153	209	86	208	105	111
chr17_29553547_29553546-c.=	chr17	29553545	29553546	29553547	29553546	0	0	0	0	0	0	0	0	8	0	0	0	0	0	0	0	0	0	0	0.542118	0	0	0	226	85	80	166	137	151	78	186	91	103	111	232	170	98	176	153	209	86	208	105	111
chr17_29553547_29553547-c.2096del	chr17	29553545	29553547	29553547	29553547	1	17	5	6	1	0	1	0	0	0	0	0	0.906719	0.345931	0.752611	0.0649961	0	0.0546138	0	0	0	0	0	226	85	80	166	137	151	78	186	91	103	111	232	170	98	176	153	209	86	208	105	111
chr17_29553547_29553548-c.2096_2097del	chr17	29553545	29553548	29553547	29553548	2	2	0	0	0	0	0	0	0	0	10	0	0.108157	0	0	0	0	0	0	0	0	1.27456	0	226	85	80	166	137	151	78	186	91	103	111	232	170	98	176	153	209	86	208	105	111
chr17_29553548_29553547-c.=	chr17	29553546	29553547	29553548	29553547	0	0	0	0	0	0	0	0	0	2	0	0	0	0	0	0	0	0	0	0	0.27164	0	0	207	80	74	161	134	166	78	185	91	93	109	232	170	98	172	150	203	86	207	105	111
chr17_29553548_29553550-c.2097_2099del	chr17	29553546	29553550	29553548	29553550	3	0	0	0	0	0	0	5	0	0	0	0	0	0	0	0	0	0	0.835976	0	0	0	0	207	80	74	161	134	166	78	185	91	93	109	232	170	98	172	150	203	86	207	105	111
chr17_29553549_29553548-c.=	chr17	29553547	29553548	29553549	29553548	0	0	0	0	0	0	0	0	0	0	0	1	0	0	0	0	0	0	0	0	0	0	0.0794109	224	86	80	162	134	167	73	185	91	93	109	232	171	98	172	150	203	86	207	105	111
chr17_29553549_29553549-c.2098del	chr17	29553547	29553549	29553549	29553549	1	21	2	3	0	0	0	1	20	0	30	9	0.7727	0.0932596	0.245655	0	0	0	0.0916517	0.828172	0	2.69331	0.418679	224	86	80	162	134	167	73	185	91	93	109	232	171	98	172	150	203	86	207	105	111
chr17_29553550_29553549-c.=	chr17	29553548	29553549	29553550	29553549	0	0	0	0	0	0	0	0	0	0	0	4	0	0	0	0	0	0	0	0	0	0	0.317644	205	84	77	162	134	168	72	165	91	73	100	232	171	98	172	150	203	86	207	105	111
chr17_29553550_29553550-c.2099del	chr17	29553548	29553550	29553550	29553550	1	15	5	0	0	22	0	0	0	0	0	0	0.72863	0.317113	0	0	1.82363	0	0	0	0	0	0	205	84	77	162	134	168	72	165	91	73	100	232	171	98	172	150	203	86	207	105	111
chr17_29553551_29553551-c.2100del	chr17	29553549	29553551	29553551	29553551	1	1	0	4	0	0	0	0	0	0	19	0	0.0469266	0	0.465057	0	0	0	0	0	0	2.2878	0	211	81	80	162	112	169	73	185	91	103	105	232	171	98	172	150	204	86	207	105	111
chr17_29553551_29553552-c.2100_2101del	chr17	29553549	29553552	29553551	29553552	2	0	0	0	0	0	0	2	0	0	0	0	0	0	0	0	0	0	0.334046	0	0	0	0	211	81	80	162	112	169	73	185	91	103	105	232	171	98	172	150	204	86	207	105	111
chr17_29553552_29553551-c.=	chr17	29553550	29553551	29553552	29553551	0	0	0	0	0	2	0	0	0	0	0	0	0	0	0	0	0.187814	0	0	0	0	0	0	225	86	76	162	134	168	76	185	91	84	105	232	171	98	172	150	203	86	207	105	111
chr17_29553552_29553552-c.2101del	chr17	29553550	29553552	29553552	29553552	1	1	0	7	7	0	21	4	0	0	1	1	0.0437739	0	0.778986	0.429238	0	1.16827	0.493906	0	0	0.0919767	0.0587997	225	86	76	162	134	168	76	185	91	84	105	232	171	98	172	150	203	86	207	105	111
chr17_29553553_29553552-c.=	chr17	29553551	29553552	29553553	29553552	0	0	0	0	0	0	1	0	0	0	0	0	0	0	0	0	0	0.068947	0	0	0	0	0	226	86	73	155	134	147	72	185	91	102	104	233	171	98	172	150	203	86	207	105	111
chr17_29553553_29553553-c.2102del	chr17	29553551	29553553	29553553	29553553	1	0	0	0	1	0	0	0	7	4	19	0	0	0	0	0.061254	0	0	0	0.366944	0.416208	2.18767	0	226	86	73	155	134	147	72	185	91	102	104	233	171	98	172	150	203	86	207	105	111
chr17_29553554_29553553-c.=	chr17	29553552	29553553	29553554	29553553	0	0	0	0	0	2	5	0	1	0	0	0	0	0	0	0	0.180479	0.33497	0	0.0639642	0	0	0	227	86	80	162	134	169	78	179	87	84	105	233	171	98	173	150	204	86	208	105	111
chr17_29553555_29553554-c.=	chr17	29553553	29553554	29553555	29553554	0	0	0	0	0	4	0	0	0	0	0	0	0	0	0	0	0.378599	0	0	0	0	0	0	228	86	80	163	133	169	78	186	91	103	105	234	171	98	173	149	204	86	208	105	111
chr17_29553555_29553555-c.2104del	chr17	29553553	29553555	29553555	29553555	1	31	2	0	23	14	23	11	33	8	0	0	0.938202	0.0758956	0	0.936618	0.64211	0.785646	0.879071	1.14249	0.509379	0	0	228	86	80	163	133	169	78	186	91	103	105	234	171	98	173	149	204	86	208	105	111
chr17_29553556_29553555-c.=	chr17	29553554	29553555	29553556	29553555	0	0	0	0	0	14	0	0	0	0	0	0	0	0	0	0	1.32703	0	0	0	0	0	0	197	84	80	140	119	147	67	153	84	103	105	234	171	98	173	149	205	86	208	106	111
chr17_29553556_29553556-c.2105del	chr17	29553554	29553556	29553556	29553556	1	0	20	0	0	11	0	0	4	14	0	0	0	1.25653	0	0	0.757705	0	0	0.187058	1.43982	0	0	197	84	80	140	119	147	67	153	84	103	105	234	171	98	173	149	205	86	208	106	111
chr17_29553563_29553563-c.2112del	chr17	29553561	29553563	29553563	29553563	1	0	0	0	0	0	0	0	0	1	0	0	0	0	0	0	0	0	0	0	0.133343	0	0	210	85	79	161	132	166	76	171	91	103	105	216	170	97	171	148	201	84	193	105	111
chr17_29553565_29553565-c.2114del	chr17	29553563	29553565	29553565	29553565	1	0	0	0	2	0	0	0	0	0	2	0	0	0	0	0.158009	0	0	0	0	0	0.24802	0	210	85	79	161	133	165	76	171	91	103	108	216	170	97	171	149	200	84	193	105	111
chr17_29553568_29553568-c.2117del	chr17	29553566	29553568	29553568	29553568	1	0	0	0	0	0	0	0	0	2	0	0	0	0	0	0	0	0	0	0	0.269515	0	0	213	85	79	154	141	165	73	186	91	111	106	219	170	97	164	157	200	81	208	105	119
chr17_29553571_29553571-c.2120del	chr17	29553569	29553571	29553571	29553571	1	0	0	0	0	1	0	0	0	0	0	0	0	0	0	0	0.0841792	0	0	0	0	0	0	212	80	79	149	146	167	73	182	81	110	89	218	165	97	159	162	202	81	204	95	118
chr17_29553574_29553574-c.2123del	chr17	29553572	29553574	29553574	29553574	1	0	0	0	2	0	0	0	0	0	0	0	0	0	0	0.20073	0	0	0	0	0	0	0	235	88	92	135	144	183	101	192	78	110	96	241	173	110	145	160	218	109	214	92	118
chr17_29553576_29553576-c.2125del	chr17	29553574	29553576	29553576	29553576	1	0	2	0	0	0	0	0	0	0	0	0	0	0.176416	0	0	0	0	0	0	0	0	0	235	89	92	165	146	232	108	200	84	111	114	241	174	110	175	162	267	116	222	98	119
chr17_29553577_29553577-c.2126del	chr17	29553575	29553577	29553577	29553577	1	0	22	0	0	0	0	0	0	0	0	0	0	1.90988	0	0	0	0	0	0	0	0	0	234	87	92	157	146	233	108	199	77	111	111	240	174	110	167	162	268	116	221	91	119
chr17_29553578_29553578-c.2127del	chr17	29553576	29553578	29553578	29553578	1	0	0	0	2	0	0	0	0	0	1	0	0	0	0	0.184592	0	0	0	0	0	0.117264	0	234	67	93	155	146	243	108	203	76	122	127	240	174	111	165	162	278	116	225	90	130
chr17_29553582_29553581-c.=	chr17	29553580	29553581	29553582	29553581	0	0	0	0	0	0	0	0	0	1	0	0	0	0	0	0	0	0	0	0	0.135182	0	0	244	81	93	135	143	254	110	203	104	122	119	250	166	111	145	159	289	118	225	118	130
chr17_29553583_29553582-c.=	chr17	29553581	29553582	29553583	29553582	0	0	0	0	0	0	0	0	0	1	0	0	0	0	0	0	0	0	0	0	0.147498	0	0	244	80	102	137	146	264	105	228	95	122	115	250	165	120	147	162	299	113	250	109	130
chr17_29553584_29553584-c.2133del	chr17	29553582	29553584	29553584	29553584	1	0	0	0	2	1	0	0	0	2	0	0	0	0	0	0.209761	0.0872155	0	0	0	0.316744	0	0	265	102	106	150	173	299	111	250	95	156	148	271	187	124	160	189	334	119	272	109	164
chr17_29553586_29553586-c.2135del	chr17	29553584	29553586	29553586	29553586	1	0	1	0	0	0	2	0	0	0	0	0	0	0.0801266	0	0	0	0.113886	0	0	0	0	0	265	154	113	186	177	299	132	265	111	188	178	271	239	131	196	193	334	140	287	125	196
chr17_29553591_29553592-c.2140_2141del	chr17	29553589	29553592	29553591	29553592	2	1	1	0	0	0	0	0	0	0	0	0	0.0725191	0.0843283	0	0	0	0	0	0	0	0	0	277	160	148	232	177	302	130	290	113	202	201	283	245	166	242	193	337	138	312	127	210
chr17_29553598_29553598-c.2147del	chr17	29553596	29553598	29553598	29553598	1	0	0	0	0	0	0	1	0	0	0	0	0	0	0	0	0	0	0.139684	0	0	0	0	294	173	166	272	184	335	166	325	146	242	212	300	258	184	282	200	370	174	347	160	250
chr17_29553602_29553603-c.2151_2152del	chr17	29553600	29553603	29553602	29553603	2	0	0	0	0	0	0	0	5	0	0	0	0	0	0	0	0	0	0	0.347257	0	0	0	333	185	198	307	207	381	188	358	195	261	220	339	270	216	317	223	416	196	380	209	269
chr17_29553605_29553605-c.2154del	chr17	29553603	29553605	29553605	29553605	1	0	0	0	6	0	0	0	0	0	0	0	0	0	0	0.527139	0	0	0	0	0	0	0	341	203	198	307	214	428	210	382	203	261	239	347	288	216	317	230	463	218	404	217	269
chr17_29553606_29553606-c.2155del	chr17	29553604	29553606	29553606	29553606	1	0	0	0	0	0	0	0	36	0	0	0	0	0	0	0	0	0	0	2.45669	0	0	0	341	204	198	301	214	429	210	382	204	261	241	347	289	216	317	230	464	218	404	218	269
chr17_29553609_29553610-c.2158_2159del	chr17	29553607	29553610	29553609	29553610	2	0	0	0	0	0	0	0	0	0	0	2	0	0	0	0	0	0	0	0	0	0	0.163889	358	207	198	324	235	441	224	397	256	330	302	364	292	216	334	251	476	232	419	270	338
chr17_29553615_29553615-c.2164del	chr17	29553613	29553615	29553615	29553615	1	6	0	0	0	0	10	7	3	0	1	3	0.416577	0	0	0	0	0.552383	0.770233	0.181879	0	0.0733718	0.201313	386	224	221	342	286	460	253	415	270	352	329	392	309	239	352	302	495	261	437	284	360
chr17_29553619_29553619-c.2168del	chr17	29553617	29553619	29553619	29553619	1	1	0	0	0	0	0	0	0	1	0	0	0.0744576	0	0	0	0	0	0	0	0.11806	0	0	482	242	226	401	342	519	290	477	304	387	384	488	327	244	411	358	554	298	499	318	395
chr17_29553620_29553620-c.2169del	chr17	29553618	29553620	29553620	29553620	1	4	3	0	7	1	5	0	0	10	0	1	0.239848	0.27472	0	0.501616	0.0819345	0.256334	0	0	1.00695	0	0.0640886	483	243	226	413	342	536	294	477	305	388	384	490	328	244	423	358	571	302	499	320	396
[truncated: 5,503 more rows]
[truncated: 32 more columns]
