# Supplementary material for: Pathogenic neurofibromatosis type 1 (NF1) RNA splicing resolved by targeted RNAseq
Source: NPJ Genom Med. 2021 Nov 15;6:95. doi: 10.1038/s41525-021-00258-w (PMC8593033; doi:10.1038/s41525-021-00258-w)
Supplement: Supplementary file 6 — Supplementary Data 5 [file 41525_2021_258_MOESM6_ESM.xlsx]

## Sheet: undetermined raw data
ID	chrom	start	end	start_STAR	end_STAR	gap filter >3	UND02 - #readsplice	UND03 - #readsplice	UND04 - #readsplice	UND05 - #readsplice	UND06 - #readsplice	UND07 (WT) - #readsplice	UND08 - #readsplice	UND09 - #readsplice	UND10 - #readsplice	UND11 - #readsplice	UND12 - #readsplice	UND02 - ERS	UND03 - ERS	UND04 - ERS	UND05 - ERS	UND06 - ERS	UND07 (WT) - ERS	UND08 - ERS	UND09 - ERS	UND10 - ERS	UND11 - ERS	UND12 - ERS	reads_cover_donor_2	reads_cover_donor_3	reads_cover_donor_4	reads_cover_donor_5	reads_cover_donor_6	reads_cover_donor_7	reads_cover_donor_8	reads_cover_donor_9	reads_cover_donor_10	reads_cover_donor_11	reads_cover_donor_12	reads_span_donor_2	reads_span_donor_3	reads_span_donor_4	reads_span_donor_5	reads_span_donor_6	reads_span_donor_7	reads_span_donor_8	reads_span_donor_9	reads_span_donor_10	reads_span_donor_11
chr17_29421960_29421961-c.-368_-367del	chr17	29421958	29421961	29421960	29421961	2	10	0	0	0	0	0	0	0	0	0	0	0.460985	0	0	0	0	0	0	0	0	0	0	74	33	74	10	50	31	21	33	35	15	24	83	44	80	16	62	42	24	40	37	18
chr17_29421964_29421965-c.-364_-363del	chr17	29421962	29421965	29421964	29421965	2	1	0	0	0	0	0	0	0	0	0	0	0.0479712	0	0	0	0	0	0	0	0	0	0	74	35	77	12	50	46	21	34	35	15	25	83	46	83	18	62	57	24	41	37	18
chr17_29421966_29421966-c.-362del	chr17	29421964	29421966	29421966	29421966	1	1	0	0	0	0	2	0	2	0	0	0	0.0465603	0	0	0	0	0.132753	0	0.178871	0	0	0	73	35	78	12	50	46	21	34	35	15	25	83	46	84	18	62	57	24	41	37	18
chr17_29421969_29421968-c.=	chr17	29421967	29421968	29421969	29421968	0	0	0	0	0	0	0	0	0	1	0	0	0	0	0	0	0	0	0	0	0.10042	0	0	74	35	78	12	50	46	23	34	35	15	25	83	46	84	18	62	57	26	41	37	18
chr17_29421971_29421971-c.-357del	chr17	29421969	29421971	29421971	29421971	1	0	0	3	0	0	0	0	0	0	0	0	0	0	0.143428	0	0	0	0	0	0	0	0	74	35	78	12	50	46	23	34	35	15	25	83	46	84	18	62	57	26	41	37	18
chr17_29421972_29421972-c.-356del	chr17	29421970	29421972	29421972	29421972	1	4	0	4	0	0	2	0	2	2	0	2	0.177132	0	0.175132	0	0	0.124398	0	0.167344	0.183151	0	0.219422	74	35	75	12	50	46	23	34	35	15	25	83	46	84	18	62	57	26	41	37	18
chr17_29421972_29421973-c.-356_-355del	chr17	29421970	29421973	29421972	29421973	2	0	0	1	0	0	0	0	0	0	0	0	0	0	0.0478094	0	0	0	0	0	0	0	0	74	35	75	12	50	46	23	34	35	15	25	83	46	84	18	62	57	26	41	37	18
chr17_29421973_29421972-c.=	chr17	29421971	29421972	29421973	29421972	0	0	0	0	2	0	0	1	0	0	0	1	0	0	0	0.352357	0	0	0.129188	0	0	0	0.11464	70	35	73	12	50	44	23	32	33	15	23	83	46	84	18	62	57	26	41	37	18
chr17_29421976_29421975-c.=	chr17	29421974	29421975	29421976	29421975	0	0	2	0	0	0	0	1	0	0	2	1	0	0.157348	0	0	0	0	0.127509	0	0	0.347503	0.113171	74	35	78	12	50	46	23	36	35	15	25	83	46	84	18	62	57	26	43	37	18
chr17_29421976_29421976-c.-352del	chr17	29421974	29421976	29421976	29421976	1	2	0	0	0	0	2	0	2	0	0	1	0.0931294	0	0	0	0	0.132134	0	0.170611	0	0	0.115568	74	35	78	12	50	46	23	36	35	15	25	83	46	84	18	62	57	26	43	37	18
chr17_29421981_29421981-c.-347del	chr17	29421979	29421981	29421981	29421981	1	2	0	0	0	0	0	0	0	0	0	0	0.0970194	0	0	0	0	0	0	0	0	0	0	74	35	78	12	50	46	23	36	35	15	25	83	46	84	18	62	57	26	43	37	18
chr17_29421983_29421983-c.-345del	chr17	29421981	29421983	29421983	29421983	1	8	2	4	0	2	4	0	1	4	0	4	0.333554	0.134405	0.162197	0	0.106599	0.232888	0	0.0735609	0.343918	0	0.412799	74	37	78	12	50	46	23	36	35	15	25	83	48	84	18	62	57	26	43	37	18
chr17_29421985_29421985-c.-343del	chr17	29421983	29421985	29421985	29421985	1	4	0	0	0	0	0	0	0	0	0	0	0.195563	0	0	0	0	0	0	0	0	0	0	74	41	78	12	50	46	23	36	35	15	25	83	52	84	18	62	57	26	43	37	18
chr17_29421985_29421986-c.-343_-342del	chr17	29421983	29421986	29421985	29421986	2	1	0	0	0	0	0	0	0	0	0	0	0.0488909	0	0	0	0	0	0	0	0	0	0	74	41	78	12	50	46	23	36	35	15	25	83	52	84	18	62	57	26	43	37	18
chr17_29421988_29421988-c.-340del	chr17	29421986	29421988	29421988	29421988	1	0	0	2	0	0	0	0	0	0	0	0	0	0	0.0966912	0	0	0	0	0	0	0	0	74	41	78	12	50	46	23	36	35	15	25	83	52	84	18	62	57	26	43	37	18
chr17_29421990_29421990-c.-338del	chr17	29421988	29421990	29421990	29421990	1	0	0	0	0	0	0	0	0	0	0	1	0	0	0	0	0	0	0	0	0	0	0.121801	74	41	78	12	50	48	23	36	35	15	25	83	52	84	18	62	59	26	43	37	18
chr17_29421992_29421992-c.-336del	chr17	29421990	29421992	29421992	29421992	1	3	6	4	5	0	7	4	0	3	1	2	0.112202	0.351048	0.148484	0.720316	0	0.366453	0.423136	0	0.233109	0.136214	0.184177	74	41	78	12	50	48	23	36	35	15	25	83	52	84	18	62	59	26	43	37	18
chr17_29421995_29421995-c.-333del	chr17	29421993	29421995	29421995	29421995	1	0	2	0	0	0	0	0	0	0	0	0	0	0.150652	0	0	0	0	0	0	0	0	0	74	41	78	12	50	48	23	36	35	15	25	83	52	84	18	62	59	26	43	37	18
chr17_29421997_29421997-c.-331del	chr17	29421995	29421997	29421997	29421997	1	0	0	12	0	0	0	0	0	0	0	0	0	0	0.58129	0	0	0	0	0	0	0	0	74	41	78	12	50	48	23	36	35	15	25	83	52	84	18	62	59	26	43	37	18
chr17_29421999_29421999-c.-329del	chr17	29421997	29421999	29421999	29421999	1	2	2	0	0	0	0	2	0	0	0	0	0.0942056	0.145418	0	0	0	0	0.267285	0	0	0	0	74	41	78	12	50	48	23	36	35	15	25	83	52	84	18	62	59	26	43	37	18
chr17_29422001_29422001-c.-327del	chr17	29421999	29422001	29422001	29422001	1	0	0	0	0	0	4	0	2	0	2	0	0	0	0	0	0	0.255744	0	0.16822	0	0.349953	0	74	41	78	12	50	48	23	36	35	15	25	83	52	84	18	62	59	26	43	37	18
chr17_29422003_29422003-c.-325del	chr17	29422001	29422003	29422003	29422003	1	0	0	0	0	0	0	0	0	2	0	0	0	0	0	0	0	0	0	0	0.203627	0	0	74	41	78	12	50	48	23	36	35	15	25	83	52	84	18	62	59	26	43	37	18
chr17_29422004_29422003-c.=	chr17	29422002	29422003	29422004	29422003	0	0	0	0	0	0	0	0	0	0	2	0	0	0	0	0	0	0	0	0	0	0.36717	0	74	41	78	12	50	48	23	36	33	15	25	83	52	84	18	62	59	26	43	37	18
chr17_29422004_29422004-c.-324del	chr17	29422002	29422004	29422004	29422004	1	4	12	8	2	0	4	2	7	0	2	0	0.150276	0.728225	0.301672	0.276418	0	0.206321	0.20735	0.490641	0	0.276418	0	74	41	78	12	50	48	23	36	33	15	25	83	52	84	18	62	59	26	43	37	18
chr17_29422005_29422004-c.=	chr17	29422003	29422004	29422005	29422004	0	1	0	1	0	0	0	0	0	0	0	0	0.0487509	0	0.0482048	0	0	0	0	0	0	0	0	70	29	70	10	50	44	21	29	35	13	25	83	52	84	18	62	59	26	43	37	18
chr17_29422008_29422007-c.=	chr17	29422006	29422007	29422008	29422007	0	1	0	3	0	0	0	0	0	0	0	0	0.0482852	0	0.144614	0	0	0	0	0	0	0	0	74	41	78	12	50	48	23	36	35	15	25	83	52	84	18	62	59	26	43	37	18
chr17_29422012_29422012-c.-316del	chr17	29422010	29422012	29422012	29422012	1	0	0	0	0	2	0	2	0	0	0	0	0	0	0	0	0.125171	0	0.270669	0	0	0	0	74	41	78	12	50	48	23	36	35	15	25	83	52	84	18	62	59	26	43	37	18
chr17_29422014_29422014-c.-314del	chr17	29422012	29422014	29422014	29422014	1	8	3	18	0	0	0	2	2	3	0	2	0.325593	0.184271	0.754587	0	0	0	0.222026	0.14463	0.249438	0	0.197196	74	41	78	12	50	48	23	36	35	15	25	83	52	84	18	62	59	26	43	37	18
chr17_29422016_29422016-c.-312del	chr17	29422014	29422016	29422016	29422016	1	0	6	0	0	0	2	0	0	0	0	2	0	0.435877	0	0	0	0.125785	0	0	0	0	0.229538	74	41	78	12	50	48	23	36	35	15	25	83	52	84	18	62	59	26	43	37	18
chr17_29422017_29422017-c.-311del	chr17	29422015	29422017	29422017	29422017	1	0	0	0	0	0	0	0	0	6	0	0	0	0	0	0	0	0	0	0	0.609836	0	0	71	35	78	12	50	46	23	36	35	15	23	80	52	84	18	62	59	26	43	37	18
chr17_29422021_29422022-c.-307_-306del	chr17	29422019	29422022	29422021	29422022	2	0	0	0	0	0	0	0	0	2	0	2	0	0	0	0	0	0	0	0	0.198536	0	0.238247	71	41	78	12	50	48	23	36	35	15	25	80	52	84	18	62	59	26	43	37	18
chr17_29422025_29422025-c.-303del	chr17	29422023	29422025	29422025	29422025	1	2	0	1	0	0	0	0	2	0	0	0	0.0990572	0	0.0470787	0	0	0	0	0.175492	0	0	0	71	41	78	12	50	48	23	36	35	15	25	80	52	84	18	62	59	26	43	37	18
chr17_29422029_29422029-c.-299del	chr17	29422027	29422029	29422029	29422029	1	0	0	0	0	4	0	0	0	0	0	0	0	0	0	0	0.256345	0	0	0	0	0	0	71	41	78	12	50	48	23	36	35	15	25	80	52	84	18	62	59	26	43	37	18
chr17_29422034_29422034-c.-294del	chr17	29422032	29422034	29422034	29422034	1	0	0	0	0	0	0	2	0	0	0	0	0	0	0	0	0	0	0.273898	0	0	0	0	71	41	78	12	50	48	23	36	35	15	25	80	52	84	18	62	59	26	43	37	18
chr17_29422035_29422035-c.-293del	chr17	29422033	29422035	29422035	29422035	1	1	0	0	0	0	10	2	0	0	2	0	0.0450406	0	0	0	0	0.630318	0.246279	0	0	0.330602	0	71	41	78	12	50	48	21	36	35	15	25	80	52	84	18	62	59	26	43	37	18
chr17_29422038_29422039-c.-290_-289del	chr17	29422036	29422039	29422038	29422039	2	0	0	2	0	38	2	0	0	2	0	0	0	0	0.0786206	0	2.30151	0.104042	0	0	0.15734	0	0	71	41	74	12	50	48	23	36	35	13	25	80	52	80	18	62	59	26	43	37	16
chr17_29422040_29422039-c.=	chr17	29422038	29422039	29422040	29422039	0	0	1	0	0	0	0	0	0	0	0	0	0	0.0740877	0	0	0	0	0	0	0	0	0	71	41	72	12	12	46	23	36	33	13	25	80	52	80	18	62	59	26	43	37	16
chr17_29422040_29422040-c.-288del	chr17	29422038	29422040	29422040	29422040	1	2	0	0	0	0	0	0	2	0	2	0	0.0948914	0	0	0	0	0	0	0.167806	0	0.382008	0	71	41	72	12	12	46	23	36	33	13	25	80	52	80	18	62	59	26	43	37	16
chr17_29422041_29422041-c.-287del	chr17	29422039	29422041	29422041	29422041	1	4	2	8	2	2	4	2	4	8	2	2	0.151497	0.1114	0.307655	0.268461	0.0950455	0.200846	0.201587	0.267148	0.628959	0.292739	0.17926	69	41	74	12	50	48	23	34	35	11	25	80	52	80	18	62	59	26	43	37	16
chr17_29422054_29422054-c.-274del	chr17	29422052	29422054	29422054	29422054	1	0	0	2	0	0	0	0	0	0	0	0	0	0	0.102338	0	0	0	0	0	0	0	0	57	35	69	12	50	46	23	32	32	13	25	66	46	75	18	62	57	26	39	34	16
chr17_29422055_29422055-c.-273del	chr17	29422053	29422055	29422055	29422055	1	0	0	0	0	0	1	0	0	0	0	0	0	0	0	0	0	0.0657802	0	0	0	0	0	57	35	66	12	50	46	23	32	32	13	25	66	46	74	18	62	57	26	39	34	16
chr17_29422058_29422057-c.=	chr17	29422056	29422057	29422058	29422057	0	0	0	2	0	0	0	0	0	0	0	0	0	0	0.103556	0	0	0	0	0	0	0	0	57	35	68	12	50	46	23	32	32	13	25	66	46	74	18	62	57	26	39	34	16
chr17_29422058_29422058-c.-270del	chr17	29422056	29422058	29422058	29422058	1	2	0	2	1	0	4	0	0	0	0	4	0.105016	0	0.0944479	0.157268	0	0.243201	0	0	0	0	0.432195	57	35	68	12	50	46	23	32	32	13	25	66	46	74	18	62	57	26	39	34	16
chr17_29422062_29422062-c.-266del	chr17	29422060	29422062	29422062	29422062	1	0	0	0	0	0	0	0	2	0	0	0	0	0	0	0	0	0	0	0.172814	0	0	0	37	31	68	12	50	46	23	32	30	11	19	46	42	74	18	62	57	26	39	32	14
chr17_29422069_29422069-c.-259del	chr17	29422067	29422069	29422069	29422069	1	12	3	1	0	0	0	3	0	2	0	0	0.817483	0.213187	0.0446223	0	0	0	0.314106	0	0.174529	0	0	37	30	62	12	50	46	23	32	30	11	17	46	41	68	18	62	57	26	39	32	14
chr17_29422076_29422135-c.-252_-193del	chr17	29422074	29422135	29422076	29422135	60	0	0	0	0	0	1	0	0	0	0	1	0	0	0	0	0	0.057839	0	0	0	0	0.130158	33	28	61	12	50	46	23	32	27	8	17	42	39	67	18	62	57	26	39	29	11
chr17_29422077_29422077-c.-251del	chr17	29422075	29422077	29422077	29422077	1	0	0	0	0	1	1	0	6	0	0	0	0	0	0	0	0.0484208	0.0577067	0	0.465062	0	0	0	25	18	59	10	50	39	21	31	25	8	16	34	29	65	16	62	51	24	38	27	11
chr17_29422082_29422082-c.-246del	chr17	29422080	29422082	29422082	29422082	1	0	0	0	0	1	0	0	0	0	0	0	0	0	0	0	0.0851358	0	0	0	0	0	0	24	16	3	1	6	15	6	21	12	3	5	33	27	9	7	18	27	9	28	14	6
chr17_29422083_29422083-c.-245del	chr17	29422081	29422083	29422083	29422083	1	0	0	0	0	0	0	0	2	0	0	0	0	0	0	0	0	0	0	0.120968	0	0	0	24	16	3	1	5	15	4	21	12	3	5	33	27	9	7	18	27	7	28	14	6
chr17_29422172_29422172-c.-156del	chr17	29422170	29422172	29422172	29422172	1	0	0	0	0	0	0	0	0	0	0	1	0	0	0	0	0	0	0	0	0	0	0.102369	0	0	0	0	2	0	0	0	0	0	1	9	11	6	6	14	11	3	7	2	3
chr17_29422180_29422180-c.-148del	chr17	29422178	29422180	29422180	29422180	1	0	0	0	0	2	0	0	0	0	0	0	0	0	0	0	0.131988	0	0	0	0	0	0	0	0	0	0	2	0	0	0	0	0	1	9	11	6	6	14	11	3	7	2	3
chr17_29422214_29422214-c.-114del	chr17	29422212	29422214	29422214	29422214	1	8	0	0	0	0	0	0	0	0	0	0	0.380585	0	0	0	0	0	0	0	0	0	0	15	0	0	0	2	1	0	0	0	0	1	24	11	6	6	14	12	3	7	2	3
chr17_29422238_29422238-c.-90del	chr17	29422236	29422238	29422238	29422238	1	4	0	0	0	0	0	0	0	0	0	0	0.193193	0	0	0	0	0	0	0	0	0	0	15	0	0	0	2	3	0	0	0	1	1	24	11	6	6	14	14	3	7	2	4
chr17_29422258_29422259-c.-70_-69del	chr17	29422256	29422259	29422258	29422259	2	0	0	0	0	0	1	0	0	0	0	0	0	0	0	0	0	0.0570981	0	0	0	0	0	15	1	1	1	4	12	0	7	2	6	3	24	12	7	7	15	23	3	14	4	9
chr17_29422263_29422263-c.-65del	chr17	29422261	29422263	29422263	29422263	1	2	0	0	0	0	0	0	0	0	0	0	0.183543	0	0	0	0	0	0	0	0	0	0	69	132	69	39	67	143	33	77	88	48	75	78	143	75	45	78	154	36	84	90	51
chr17_29422275_29422275-c.-53del	chr17	29422273	29422275	29422275	29422275	1	1	2	0	0	1	0	2	0	0	0	0	0.238818	0.0909118	0	0	0.0431437	0	0.464781	0	0	0	0	79	409	244	129	429	700	89	362	377	221	228	88	420	250	135	440	711	92	369	379	224
chr17_29422284_29422284-c.-44del	chr17	29422282	29422284	29422284	29422284	1	0	0	0	0	0	0	0	1	0	0	0	0	0	0	0	0	0	0	0.0721063	0	0	0	305	642	509	318	622	1238	114	512	767	391	378	314	653	515	324	633	1249	117	519	769	394
chr17_29422288_29422288-c.-40del	chr17	29422286	29422288	29422288	29422288	1	0	2	3	0	6	5	0	1	1	1	6	0	0.0975075	0.17106	0	0.341227	0.130164	0	0.0699037	0.0447081	0.0783564	0.504638	431	795	692	358	700	1493	142	562	870	508	492	440	806	698	364	711	1504	145	569	872	511
chr17_29422292_29422292-c.-36del	chr17	29422290	29422292	29422292	29422292	1	0	0	0	0	1	2	0	0	2	0	0	0	0	0	0	0.055111	0.0524268	0	0	0.096276	0	0	677	1108	983	488	1079	2280	186	830	1251	794	699	686	1119	989	494	1090	2291	189	837	1253	797
chr17_29422295_29422295-c.-33del	chr17	29422293	29422295	29422295	29422295	1	0	0	0	0	0	0	0	0	0	0	1	0	0	0	0	0	0	0	0	0	0	0.0827989	802	1362	1258	633	1625	2703	201	979	1647	930	821	811	1373	1264	639	1636	2714	204	986	1649	933
chr17_29422297_29422296-c.=	chr17	29422295	29422296	29422297	29422296	0	0	0	0	0	3	0	0	0	0	0	0	0	0	0	0	0.123962	0	0	0	0	0	0	803	1363	1258	633	1628	2725	201	1025	1659	941	825	812	1374	1264	639	1639	2736	204	1032	1661	944
chr17_29422297_29422297-c.-31del	chr17	29422295	29422297	29422297	29422297	1	0	0	0	2	0	0	0	0	1	0	0	0	0	0	0.218119	0	0	0	0	0.0399317	0	0	803	1363	1258	633	1628	2725	201	1025	1659	941	825	812	1374	1264	639	1639	2736	204	1032	1661	944
chr17_29422300_29422300-c.-28del	chr17	29422298	29422300	29422300	29422300	1	0	0	0	0	0	0	0	0	1	0	0	0	0	0	0	0	0	0	0	0.0412156	0	0	792	1466	1328	662	1764	2911	240	1111	1752	994	901	801	1477	1334	668	1775	2922	243	1118	1754	997
chr17_29422301_29422303-c.-27_-25del	chr17	29422299	29422303	29422301	29422303	3	0	0	0	0	0	0	0	0	0	2	0	0	0	0	0	0	0	0	0	0	0.145305	0	792	1488	1328	662	1764	2930	240	1111	1760	995	934	801	1499	1334	668	1775	2941	243	1118	1763	998
chr17_29422304_29422303-c.=	chr17	29422302	29422303	29422304	29422303	0	1	0	0	0	0	0	0	0	0	0	0	0.0742888	0	0	0	0	0	0	0	0	0	0	1056	1705	1517	699	2153	3341	300	1164	2017	1046	1037	1065	1716	1523	705	2164	3352	303	1171	2019	1051
chr17_29422305_29422304-c.=	chr17	29422303	29422304	29422305	29422304	0	2	0	0	0	0	0	0	0	0	0	0	0.128583	0	0	0	0	0	0	0	0	0	0	1231	1813	1517	751	2220	3341	300	1165	2029	1048	1057	1240	1824	1523	757	2231	3352	303	1172	2031	1051
chr17_29422305_29422306-c.-23_-22del	chr17	29422303	29422306	29422305	29422306	2	0	0	0	0	0	2	0	0	0	0	0	0	0	0	0	0	0.0475666	0	0	0	0	0	1231	1813	1517	751	2220	3341	300	1165	2029	1048	1057	1240	1824	1523	757	2231	3352	303	1172	2031	1051
chr17_29422306_29422305-c.=	chr17	29422304	29422305	29422306	29422305	0	23	0	0	0	0	0	0	0	0	0	0	1.48104	0	0	0	0	0	0	0	0	0	0	1233	1862	1517	775	2340	3390	300	1176	2039	1050	1104	1242	1873	1523	781	2351	3403	303	1183	2041	1053
chr17_29422306_29422306-c.-22del	chr17	29422304	29422306	29422306	29422306	1	34	0	0	0	0	1	0	0	0	0	0	2.18423	0	0	0	0	0.0192805	0	0	0	0	0	1233	1862	1517	775	2340	3390	300	1176	2039	1050	1104	1242	1873	1523	781	2351	3403	303	1183	2041	1053
chr17_29422307_29422307-c.-21del	chr17	29422305	29422307	29422307	29422307	1	11	7	14	6	30	43	8	13	13	19	9	0.369715	0.149897	0.375183	0.321383	0.540583	0.535021	1.28605	0.462067	0.262719	0.781896	0.330389	1197	1894	1550	775	2340	3389	300	1176	2039	1050	1126	1240	1905	1556	781	2351	3403	303	1183	2041	1053
chr17_29422307_29422308-c.-21_-20del	chr17	29422305	29422308	29422307	29422308	2	0	0	1	2	0	0	0	2	0	2	0	0	0	0.0489915	0.201874	0	0	0	0.129915	0	0.146188	0	1197	1894	1550	775	2340	3389	300	1176	2039	1050	1126	1240	1905	1556	781	2351	3403	303	1183	2041	1053
chr17_29422307_29422309-c.-21_-19del	chr17	29422305	29422309	29422307	29422309	3	0	2	0	0	0	0	0	0	0	0	0	0	0.0839646	0	0	0	0	0	0	0	0	0	1197	1894	1550	775	2340	3389	300	1176	2039	1050	1126	1240	1905	1556	781	2351	3403	303	1183	2041	1053
chr17_29422308_29422307-c.=	chr17	29422306	29422307	29422308	29422307	0	0	3	1	0	2	4	2	1	4	1	5	0	0.109082	0.0448777	0	0.0567836	0.080765	0.561024	0.0576782	0.13794	0.0663103	0.316706	1532	1914	1536	769	2423	3419	292	1191	2030	1032	1119	1552	1934	1557	783	2464	3473	303	1213	2045	1056
chr17_29422311_29422310-c.=	chr17	29422309	29422310	29422311	29422310	0	0	0	1	0	0	1	0	0	0	0	0	0	0	0.0495425	0	0	0.0208531	0	0	0	0	0	1545	2189	1620	854	2693	3841	300	1478	2406	1154	1438	1554	2200	1626	860	2704	3852	303	1485	2408	1157
chr17_29422313_29422312-c.=	chr17	29422311	29422312	29422313	29422312	0	2	7	2	4	7	11	3	3	15	6	4	0.0518877	0.172792	0.0714485	0.279607	0.129671	0.159155	0.699043	0.118793	0.350835	0.286503	0.142882	2473	2629	1800	939	3492	4487	327	1630	2833	1377	1814	2482	2640	1806	945	3503	4498	330	1637	2835	1380
chr17_29422313_29422313-c.-15del	chr17	29422311	29422313	29422313	29422313	1	0	1	0	0	0	1	0	0	0	0	2	0	0.0311494	0	0	0	0.0182589	0	0	0	0	0.0909562	2473	2629	1800	939	3492	4487	327	1630	2833	1377	1814	2482	2640	1806	945	3503	4498	330	1637	2835	1380
chr17_29422317_29422317-c.-11del	chr17	29422315	29422317	29422317	29422317	1	0	0	0	0	0	2	0	0	0	0	0	0	0	0	0	0	0.0372058	0	0	0	0	0	2484	2698	1825	1289	3503	4748	427	1822	3051	1403	1870	2493	2709	1831	1295	3514	4759	430	1829	3053	1406
chr17_29422318_29422318-c.-10del	chr17	29422316	29422318	29422318	29422318	1	2	0	0	0	0	0	2	0	0	2	6	0.0656627	0	0	0	0	0	0.435635	0	0	0.115	0.265958	2485	2702	1825	1290	3503	4788	427	1822	3078	1428	1879	2494	2713	1831	1296	3514	4801	430	1829	3080	1431
chr17_29422319_29422319-c.-9del	chr17	29422317	29422319	29422319	29422319	1	0	3	0	2	9	3	0	0	2	0	0	0	0.0934864	0	0.129334	0.219227	0.0508779	0	0	0.0537913	0	0	2483	2702	1825	1306	3503	4953	425	1851	3129	1471	1891	2494	2713	1831	1312	3514	4964	430	1858	3131	1476
chr17_29422320_29422319-c.=	chr17	29422318	29422319	29422320	29422319	0	0	0	0	0	0	2	0	1	0	1	0	0	0	0	0	0	0.0349286	0	0.0481703	0	0.0576852	0	2486	2701	2044	1396	3498	5104	475	1851	3254	1550	1943	2495	2715	2050	1404	3518	5118	478	1858	3258	1553
chr17_29422322_29422321-c.=	chr17	29422320	29422321	29422322	29422321	0	0	0	0	0	0	0	0	0	1	0	0	0	0	0	0	0	0	0	0	0.0259359	0	0	3005	2754	2531	1501	3508	5171	504	2028	3518	1622	2066	3014	2765	2537	1507	3519	5182	507	2035	3520	1625
chr17_29422323_29422322-c.=	chr17	29422321	29422322	29422323	29422322	0	0	0	0	0	0	1	0	2	3	1	0	0	0	0	0	0	0.0172056	0	0.0844822	0.0765859	0.0551815	0	3006	2754	2541	1501	3509	5181	504	2122	3518	1622	2067	3015	2765	2547	1507	3520	5192	507	2129	3520	1625
chr17_29422323_29422323-c.-5del	chr17	29422321	29422323	29422323	29422323	1	9	0	0	0	0	0	0	2	0	0	0	0.270203	0	0	0	0	0	0	0.0834875	0	0	0	3006	2754	2541	1501	3509	5181	504	2122	3518	1622	2067	3015	2765	2547	1507	3520	5192	507	2129	3520	1625
chr17_29422324_29422324-c.-4del	chr17	29422322	29422324	29422324	29422324	1	0	0	0	0	0	0	0	0	4	0	0	0	0	0	0	0	0	0	0	0.102838	0	0	2997	2770	2541	1501	3509	5181	504	2131	3549	1622	2081	3015	2781	2547	1507	3520	5192	507	2140	3551	1625
chr17_29422328_29422328-c.1del	chr17	29422326	29422328	29422328	29422328	1	0	0	2	0	0	0	0	0	0	0	0	0	0	0.0612724	0	0	0	0	0	0	0	0	3016	3027	2976	1504	4095	5680	506	2207	4240	1903	2331	3025	3038	2982	1510	4106	5691	509	2214	4242	1906
chr17_29422330_29422330-c.3del	chr17	29422328	29422330	29422330	29422330	1	1	4	0	0	3	12	1	0	7	2	2	0.0251646	0.108689	0	0	0.061588	0.178273	0.180407	0	0.13896	0.0873668	0.0676327	3331	3108	3015	1504	4098	5733	506	2278	4280	1933	2491	3340	3119	3021	1510	4109	5744	509	2285	4282	1936
chr17_29422332_29422332-c.5del	chr17	29422330	29422332	29422332	29422332	1	1	0	0	2	2	0	0	0	0	2	0	0.0272965	0	0	0.111946	0.0347451	0	0	0	0	0.0859351	0	3340	3630	3404	1641	5255	6172	586	2677	4874	2137	2651	3349	3641	3410	1647	5266	6183	589	2684	4876	2140
chr17_29422333_29422334-c.6_7del	chr17	29422331	29422334	29422333	29422334	2	0	1	0	0	0	2	0	3	0	2	0	0	0.0242588	0	0	0	0.0284804	0	0.0979123	0	0.0835989	0	3340	3766	3635	1639	5367	6426	586	2821	4942	2200	2744	3350	3777	3641	1647	5380	6437	589	2828	4944	2205
chr17_29422337_29422338-c.10_11del	chr17	29422335	29422338	29422337	29422338	2	0	0	2	0	0	0	0	4	0	0	0	0	0	0.0493421	0	0	0	0	0.122309	0	0	0	3342	3922	3742	1718	5381	6756	587	3039	5170	2379	3026	3351	3933	3748	1724	5392	6767	590	3046	5172	2382
chr17_29422341_29422341-c.14del	chr17	29422339	29422341	29422341	29422341	1	2	0	1	0	1	0	0	0	7	0	0	0.0548324	0	0.0234682	0	0.0167493	0	0	0	0.119073	0	0	3351	4048	3907	1815	5468	7191	587	3194	5448	2540	3110	3360	4059	3913	1821	5479	7202	590	3201	5450	2543
chr17_29422343_29422343-c.16del	chr17	29422341	29422343	29422343	29422343	1	0	2	0	0	0	2	0	0	1	0	0	0	0.0459124	0	0	0	0.0248731	0	0	0.0167558	0	0	3354	4103	4020	1870	5474	7567	641	3278	5618	2605	3257	3363	4114	4026	1876	5485	7578	644	3285	5620	2608
chr17_29422345_29422344-c.=	chr17	29422343	29422344	29422345	29422344	0	1	0	0	0	0	0	0	0	0	0	0	0.0250099	0	0	0	0	0	0	0	0	0	0	3783	4415	4304	1962	6314	8059	641	3517	5857	2761	3423	3792	4426	4310	1968	6325	8070	644	3524	5859	2764
chr17_29422345_29422345-c.18del	chr17	29422343	29422345	29422345	29422345	1	0	12	0	0	2	2	0	0	0	2	0	0	0.254027	0	0	0.0289762	0.0226963	0	0	0	0.0665561	0	3783	4415	4304	1962	6314	8059	641	3517	5857	2761	3423	3792	4426	4310	1968	6325	8070	644	3524	5859	2764
chr17_29422347_29422347-c.20del	chr17	29422345	29422347	29422347	29422347	1	0	0	0	0	0	0	0	0	1	0	0	0	0	0	0	0	0	0	0	0.0151179	0	0	4975	4639	4438	1994	6674	8670	643	3720	6274	2903	3545	4984	4650	4444	2000	6685	8681	646	3727	6276	2906
chr17_29422348_29422348-c.21del	chr17	29422346	29422348	29422348	29422348	1	2	3	3	0	22	1	0	0	1	2	6	0.035655	0.0569237	0.0584328	0	0.28836	0.00976657	0	0	0.0135568	0.0597771	0.144491	5037	4740	4623	2055	7025	9176	696	3869	6618	3014	3771	5046	4751	4629	2061	7036	9187	699	3876	6621	3017
chr17_29422350_29422350-c.23del	chr17	29422348	29422350	29422350	29422350	1	0	2	1	1	2	2	0	4	2	4	1	0	0.0364296	0.0166184	0.0415223	0.0216492	0.0182639	0	0.0844858	0.0249505	0.10417	0.0215852	5682	5218	5714	2289	8775	10400	865	4524	7624	3679	4401	5691	5229	5720	2295	8786	10411	868	4531	7626	3682
chr17_29422352_29422352-c.25del	chr17	29422350	29422352	29422352	29422352	1	0	0	1	0	0	0	0	0	0	0	0	0	0	0.0170898	0	0	0	0	0	0	0	0	5684	5278	5761	2324	8786	10457	868	4545	7636	3758	4429	5693	5289	5767	2330	8797	10468	871	4552	7638	3761
chr17_29422353_29422353-c.26del	chr17	29422351	29422353	29422353	29422353	1	4	1	3	1	9	15	0	3	6	6	8	0.06402	0.017012	0.0470905	0.0374747	0.0934813	0.129299	0	0.0587922	0.0709566	0.141292	0.163072	5684	5320	5788	2419	8787	10628	868	4640	7708	3896	4509	5693	5331	5795	2425	8798	10639	871	4647	7710	3899
chr17_29422356_29422356-c.29del	chr17	29422354	29422356	29422356	29422356	1	0	0	0	0	0	0	0	0	0	0	2	0	0	0	0	0	0	0	0	0	0	0.0401694	7065	5794	6502	2657	9332	11671	958	4980	8419	4244	4954	7073	5805	6508	2663	9343	11682	961	4987	8421	4247
chr17_29422357_29422357-c.30del	chr17	29422355	29422357	29422357	29422357	1	16	12	9	4	23	12	4	4	3	6	6	0.177871	0.175703	0.117381	0.128856	0.207912	0.087079	0.345295	0.0672427	0.0299888	0.119873	0.102017	7746	5875	6564	2657	9553	11762	1012	5065	8496	4287	5025	7754	5886	6570	2663	9564	11773	1015	5072	8498	4290
chr17_29422358_29422359-c.31_32del	chr17	29422356	29422359	29422358	29422359	2	0	0	0	0	2	0	0	0	0	0	0	0	0	0	0	0.0207447	0	0	0	0	0	0	7738	5912	6631	2834	9607	11939	1010	5186	8600	4334	5060	7762	5935	6646	2844	9641	11962	1017	5197	8605	4343
chr17_29422359_29422359-c.32del	chr17	29422357	29422359	29422359	29422359	1	0	0	4	2	1	2	0	0	4	0	2	0	0	0.0587855	0.067806	0.0100107	0.0159511	0	0	0.0446178	0	0.0383533	7769	5980	6678	2894	9752	12253	1057	5299	8792	4341	5107	7777	5991	6684	2900	9765	12264	1060	5306	8794	4344
chr17_29422360_29422360-c.33del	chr17	29422358	29422360	29422360	29422360	1	2	0	0	0	2	5	2	2	4	0	4	0.0246967	0	0	0	0.01966	0.0391424	0.183771	0.0359768	0.0437706	0	0.0753064	7771	5981	6681	2892	9753	12275	1059	5339	8789	4345	5121	7779	5992	6691	2900	9767	12288	1062	5346	8795	4348
chr17_29422362_29422362-c.35del	chr17	29422360	29422362	29422362	29422362	1	0	0	2	0	0	0	0	0	0	2	0	0	0	0.0286257	0	0	0	0	0	0	0.0440624	0	8864	6262	6950	2994	10090	12775	1321	5542	9157	4523	5369	8872	6273	6956	3000	10101	12786	1324	5549	9159	4526
chr17_29422364_29422364-c.37del	chr17	29422362	29422364	29422364	29422364	1	0	0	0	0	0	0	0	0	0	2	0	0	0	0	0	0	0	0	0	0	0.0430942	0	8868	6735	7373	3018	10768	13484	1345	5940	9504	4638	5652	8876	6746	7379	3024	10779	13495	1348	5947	9506	4641
chr17_29422366_29422366-c.39del	chr17	29422364	29422366	29422366	29422366	1	15	14	16	7	10	23	2	4	29	2	5	0.146158	0.179781	0.18426	0.201311	0.078959	0.146435	0.128008	0.0573505	0.265298	0.0364944	0.0757593	8869	6747	7533	3018	10871	13575	1346	5973	9564	4686	5664	8877	6758	7539	3024	10882	13586	1349	5980	9566	4689
chr17_29422368_29422368-c.41del	chr17	29422366	29422368	29422368	29422368	1	0	0	0	0	2	0	0	0	2	0	0	0	0	0	0	0.0176137	0	0	0	0.020057	0	0	9147	7025	7896	3071	11321	13945	1357	6051	9952	4900	5873	9155	7036	7902	3077	11332	13956	1360	6058	9954	4903
chr17_29422372_29422372-c.45del	chr17	29422370	29422372	29422372	29422372	1	0	0	0	0	0	1	0	0	0	0	0	0	0	0	0	0	0.00666844	0	0	0	0	0	9147	7666	8299	3166	13182	14985	1521	6603	10418	5278	6348	9155	7677	8305	3172	13193	14996	1524	6610	10420	5281
chr17_29422372_29422373-c.45_46del	chr17	29422370	29422373	29422372	29422373	2	0	3	0	0	0	0	0	0	0	0	0	0	0.0390778	0	0	0	0	0	0	0	0	0	9147	7666	8299	3166	13182	14985	1521	6603	10418	5278	6348	9155	7677	8305	3172	13193	14996	1524	6610	10420	5281
chr17_29422384_29483000-c.57_60del	chr17	29422382	29483000	29422384	29483000	60617	0	0	0	0	0	6	0	0	0	0	0	0	0	0	0	0	0.0377762	0	0	0	0	0	9148	8020	8710	3353	13815	15872	1523	6809	10762	5445	6611	9156	8031	8716	3359	13826	15883	1526	6816	10764	5448
chr17_29422385_29482998-c.58_60delins2	chr17	29422383	29482998	29422385	29482998	60614	0	0	0	0	0	1	0	0	0	2	0	0	0	0	0	0	0.00627301	0	0	0	0.0366876	0	9148	8020	8710	3353	13815	15866	1523	6809	10762	5445	6611	9156	8031	8716	3359	13826	15883	1526	6816	10764	5448
chr17_29422387_29473912-c.60delins9088	chr17	29422385	29473912	29422387	29473912	51526	0	2	0	0	0	0	0	0	0	0	0	0	0.0249035	0	0	0	0	0	0	0	0	0	9148	8020	8710	3353	13815	15864	1523	6809	10761	5443	6611	9156	8031	8716	3359	13826	15882	1526	6816	10763	5448
chr17_29422388_29422865-c.60_61ins60135	chr17	29422386	29422865	29422388	29422865	478	0	6	14	0	128	42	36	5	0	0	6	0	0.053849	0.116494	0	0.710891	0.193263	2.03553	0.0528682	0	0	0.0654613	9148	8018	8710	3353	13815	15863	1523	6809	10761	5443	6609	9156	8031	8716	3359	13826	15881	1526	6816	10763	5448
chr17_29422388_29422895-c.60_61ins60105	chr17	29422386	29422895	29422388	29422895	508	0	0	0	20	0	16	0	0	0	18	0	0	0	0	0.570805	0	0.0922122	0	0	0	0.308892	0	9148	8018	8710	3353	13815	15863	1523	6809	10761	5443	6609	9156	8031	8716	3359	13826	15881	1526	6816	10763	5448
chr17_29422388_29426622-c.60_61ins56378	chr17	29422386	29426622	29422388	29426622	4235	0	0	0	1	0	0	0	0	0	0	0	0	0	0	0.0297708	0	0	0	0	0	0	0	9148	8018	8710	3353	13815	15863	1523	6809	10761	5443	6609	9156	8031	8716	3359	13826	15881	1526	6816	10763	5448
chr17_29422388_29439491-c.60_61ins43509	chr17	29422386	29439491	29422388	29439491	17104	0	0	36	0	0	0	0	0	0	0	0	0	0	0.413034	0	0	0	0	0	0	0	0	9148	8018	8710	3353	13815	15863	1523	6809	10761	5443	6609	9156	8031	8716	3359	13826	15881	1526	6816	10763	5448
chr17_29422388_29452599-c.60_61ins30401	chr17	29422386	29452599	29422388	29452599	30212	0	0	0	0	0	0	0	0	9	0	0	0	0	0	0	0	0	0	0	0.0836198	0	0	9148	8018	8710	3353	13815	15863	1523	6809	10761	5443	6609	9156	8031	8716	3359	13826	15881	1526	6816	10763	5448
chr17_29422388_29455154-c.60_61ins27846	chr17	29422386	29455154	29422388	29455154	32767	385	0	53	0	0	38	0	24	47	1	12	3.55265	0	0.394017	0	0	0.151428	0	0.224437	0.279849	0.011456	0.114401	9148	8018	8710	3353	13815	15863	1523	6809	10761	5443	6609	9156	8031	8716	3359	13826	15881	1526	6816	10763	5448
chr17_29422388_29462162-c.60_61ins20838	chr17	29422386	29462162	29422388	29462162	39775	0	0	0	0	0	0	0	0	0	0	24	0	0	0	0	0	0	0	0	0	0	0.362867	9148	8018	8710	3353	13815	15863	1523	6809	10761	5443	6609	9156	8031	8716	3359	13826	15881	1526	6816	10763	5448
chr17_29422388_29462777-c.60_61ins20223	chr17	29422386	29462777	29422388	29462777	40390	0	0	0	0	0	8	0	0	56	0	0	0	0	0	0	0	0.0478833	0	0	0.517693	0	0	9148	8018	8710	3353	13815	15863	1523	6809	10761	5443	6609	9156	8031	8716	3359	13826	15881	1526	6816	10763	5448
chr17_29422388_29463066-c.60_61ins19934	chr17	29422386	29463066	29422388	29463066	40679	0	80	35	28	10	154	0	24	94	54	80	0	0.634347	0.246387	0.52539	0.0434995	0.61648	0	0.215393	0.551847	0.630995	0.780863	9148	8018	8710	3353	13815	15863	1523	6809	10761	5443	6609	9156	8031	8716	3359	13826	15881	1526	6816	10763	5448
chr17_29422388_29468343-c.60_61ins14657	chr17	29422386	29468343	29422388	29468343	45956	0	147	0	0	58	97	12	3	0	34	40	0	1.39837	0	0	0.289301	0.426855	0.556384	0.0295875	0	0.436548	0.422473	9148	8018	8710	3353	13815	15863	1523	6809	10761	5443	6609	9156	8031	8716	3359	13826	15881	1526	6816	10763	5448
chr17_29422388_29473912-c.60_61ins9088	chr17	29422386	29473912	29422388	29473912	51525	2	74	31	0	64	221	0	104	25	98	39	0.0126423	0.562582	0.209903	0	0.274926	0.874757	0	0.96729	0.136091	1.16044	0.35287	9148	8018	8710	3353	13815	15863	1523	6809	10761	5443	6609	9156	8031	8716	3359	13826	15881	1526	6816	10763	5448
chr17_29422388_29483000-c.=	chr17	29422386	29483000	29422388	29483000	60613	8741	7696	8528	3302	13537	15228	1465	6639	10513	5216	6378	0.975124	0.979175	1.00182	1.007	1.00257	0.979842	0.981126	0.996867	0.999952	0.978197	0.985945	9148	8018	8710	3353	13815	15863	1523	6809	10761	5443	6609	9156	8031	8716	3359	13826	15881	1526	6816	10763	5448
chr17_29422388_29483016-c.61_76del	chr17	29422386	29483016	29422388	29483016	60629	0	0	0	0	0	0	0	0	0	4	6	0	0	0	0	0	0	0	0	0	0.0727614	0.0900555	9148	8018	8710	3353	13815	15863	1523	6809	10761	5443	6609	9156	8031	8716	3359	13826	15881	1526	6816	10763	5448
chr17_29422388_29496908-c.61_479del	chr17	29422386	29496908	29422388	29496908	74521	0	0	0	0	0	33	0	0	2	0	0	0	0	0	0	0	0.20741	0	0	0.0182039	0	0	9148	8018	8710	3353	13815	15863	1523	6809	10761	5443	6609	9156	8031	8716	3359	13826	15881	1526	6816	10763	5448
chr17_29422954_29422954-c.60_61ins60612	chr17	29422952	29422954	29422954	29422954	1	0	0	0	0	0	2	0	0	0	0	0	0	0	0	0	0	0.0126143	0	0	0	0	0	0	6	14	20	0	58	8	6	0	18	1	9136	8016	8703	3357	13680	15855	1488	6807	10748	5430
chr17_29423073_29423072-c.60_61ins60613	chr17	29423071	29423072	29423073	29423072	0	0	0	0	1	0	0	0	0	0	0	0	0	0	0	0.0298597	0	0	0	0	0	0	0	0	0	0	12	0	0	6	1	0	0	0	9136	8010	8689	3349	13680	15797	1486	6802	10748	5412
chr17_29423073_29423073-c.60_61ins60612	chr17	29423071	29423073	29423073	29423073	1	0	0	0	7	0	0	4	1	0	0	0	0	0	0	0.203248	0	0	0.263289	0.0140306	0	0	0	0	0	0	12	0	0	6	1	0	0	0	9136	8010	8689	3349	13680	15797	1486	6802	10748	5412
chr17_29423081_29423080-c.60_61ins60613	chr17	29423079	29423080	29423081	29423080	0	0	0	0	0	0	0	1	0	0	0	0	0	0	0	0	0	0	0.0672948	0	0	0	0	0	0	0	12	0	0	6	1	0	0	0	9136	8010	8689	3349	13680	15797	1486	6802	10748	5412
chr17_29423082_29423081-c.60_61ins60613	chr17	29423080	29423081	29423082	29423081	0	0	0	0	1	0	0	0	0	0	0	0	0	0	0	0.0298597	0	0	0	0	0	0	0	0	0	0	12	0	0	6	1	0	0	0	9136	8010	8689	3349	13680	15797	1486	6802	10748	5412
chr17_29423083_29423082-c.60_61ins60613	chr17	29423081	29423082	29423083	29423082	0	0	0	0	2	0	0	1	0	0	0	0	0	0	0	0.0593201	0	0	0.0668953	0	0	0	0	0	0	0	12	0	0	6	1	0	0	0	9136	8010	8689	3349	13680	15797	1486	6802	10748	5412
chr17_29423140_29428596-c.60_61ins55156	chr17	29423138	29428596	29423140	29428596	5457	0	0	0	1	0	0	0	0	0	0	0	0	0	0	0.0298597	0	0	0	0	0	0	0	0	0	0	12	0	0	4	0	0	0	0	9136	8010	8689	3349	13680	15797	1484	6801	10748	5412
chr17_29424478_29424479-c.60_61ins60611	chr17	29424476	29424479	29424478	29424479	2	0	0	0	0	0	0	0	0	0	0	1	0	0	0	0	0	0	0	0	0	0	0.0151837	0	0	1	0	2	0	0	0	0	0	2	9136	8010	8690	3338	13682	15797	1480	6801	10748	5412
chr17_29424478_29424480-c.60_61ins60610	chr17	29424476	29424480	29424478	29424480	3	0	0	1	0	0	0	0	0	0	0	1	0	0	0.01149	0	0	0	0	0	0	0	0.0151663	0	0	1	0	2	0	0	0	0	0	2	9136	8010	8690	3338	13682	15797	1480	6801	10748	5412
chr17_29424478_29424481-c.60_61ins60609	chr17	29424476	29424481	29424478	29424481	4	0	0	0	0	1	0	0	0	0	0	0	0	0	0	0	0.00730887	0	0	0	0	0	0	0	0	1	0	2	0	0	0	0	0	2	9136	8010	8690	3338	13682	15797	1480	6801	10748	5412
chr17_29424478_29424482-c.60_61ins60608	chr17	29424476	29424482	29424478	29424482	5	0	0	0	0	1	0	0	0	0	0	0	0	0	0	0	0.00730887	0	0	0	0	0	0	0	0	1	0	2	0	0	0	0	0	2	9136	8010	8690	3338	13682	15797	1480	6801	10748	5412
chr17_29424722_29424722-c.60_61ins60612	chr17	29424720	29424722	29424722	29424722	1	0	0	0	1	0	0	0	0	0	0	0	0	0	0	0.0299401	0	0	0	0	0	0	0	0	0	0	2	0	0	0	0	0	0	0	9136	8010	8689	3340	13680	15797	1480	6801	10748	5412
chr17_29424733_29424732-c.60_61ins60613	chr17	29424731	29424732	29424733	29424732	0	0	0	0	1	0	0	0	0	0	0	0	0	0	0	0.0299401	0	0	0	0	0	0	0	0	0	0	2	0	0	0	0	0	0	0	9136	8010	8689	3340	13680	15797	1480	6801	10748	5412
chr17_29424858_29427730-c.60_61ins57740	chr17	29424856	29427730	29424858	29427730	2873	0	0	0	0	0	2	0	0	0	0	0	0	0	0	0	0	0.012659	0	0	0	0	0	0	0	0	2	0	2	0	0	0	0	2	9136	8010	8689	3340	13680	15799	1480	6801	10748	5412
chr17_29424961_29424960-c.60_61ins60613	chr17	29424959	29424960	29424961	29424960	0	0	0	0	0	0	0	0	0	0	0	1	0	0	0	0	0	0	0	0	0	0	0.0151837	0	0	0	0	0	0	0	0	0	0	2	9136	8010	8689	3338	13680	15799	1480	6801	10748	5412
chr17_29424966_29424965-c.60_61ins60613	chr17	29424964	29424965	29424966	29424965	0	0	0	0	0	0	0	0	0	0	0	1	0	0	0	0	0	0	0	0	0	0	0.0151837	0	0	0	0	0	0	0	0	0	0	2	9136	8010	8689	3338	13680	15799	1480	6801	10748	5412
chr17_29425109_29588765-c.61_4551delins2721	chr17	29425107	29588765	29425109	29588765	163657	0	0	1	0	0	0	0	0	0	0	0	0	0	0.0115075	0	0	0	0	0	0	0	0	0	0	1	0	0	0	0	0	0	0	0	9136	8010	8690	3338	13680	15799	1480	6801	10748	5412
chr17_29425193_29556016-c.61_2409delins2831	chr17	29425191	29556016	29425193	29556016	130824	0	0	0	0	0	0	0	0	0	1	0	0	0	0	0	0	0	0	0	0	0.018474	0	0	0	0	0	0	0	0	0	0	1	0	9136	8010	8690	3338	13680	15799	1480	6801	10748	5413
chr17_29425351_29425351-c.60_61ins60612	chr17	29425349	29425351	29425351	29425351	1	0	0	0	0	0	1	0	0	0	0	0	0	0	0	0	0	0.00632911	0	0	0	0	0	2	3	3	0	10	1	0	0	2	1	0	9138	8013	8693	3338	13690	15800	1480	6801	10750	5414
chr17_29425381_29425381-c.60_61ins60612	chr17	29425379	29425381	29425381	29425381	1	0	0	2	0	3	0	0	0	0	0	0	0	0	0.0229567	0	0.0218603	0	0	0	0	0	0	3	5	3	0	12	2	0	0	2	1	1	9139	8015	8693	3338	13692	15801	1480	6801	10750	5414
chr17_29425384_29425385-c.60_61ins60611	chr17	29425382	29425385	29425384	29425385	2	0	0	1	0	1	0	0	0	0	0	0	0	0	0.0114951	0	0.00729514	0	0	0	0	0	0	3	7	3	0	12	2	0	0	2	1	1	9139	8017	8693	3338	13692	15801	1480	6801	10750	5414
chr17_29425385_29425385-c.60_61ins60612	chr17	29425383	29425385	29425385	29425385	1	0	1	0	0	0	0	0	0	0	0	0	0	0.0124735	0	0	0	0	0	0	0	0	0	3	7	2	0	11	2	0	0	2	1	1	9139	8017	8693	3338	13692	15801	1480	6801	10750	5414
chr17_29425386_29425386-c.60_61ins60612	chr17	29425384	29425386	29425386	29425386	1	0	2	0	0	8	0	0	0	1	1	0	0	0.0247338	0	0	0.0581219	0	0	0	0.00920854	0.018301	0	3	6	2	0	11	2	0	0	2	1	1	9139	8017	8693	3338	13692	15801	1480	6801	10750	5414
chr17_29425386_29425387-c.60_61ins60611	chr17	29425384	29425387	29425386	29425387	2	1	0	0	0	0	0	0	0	1	0	0	0.0109319	0	0	0	0	0	0	0	0.00929216	0	0	3	6	2	0	11	2	0	0	2	1	1	9139	8017	8693	3338	13692	15801	1480	6801	10750	5414
chr17_29425394_29425393-c.60_61ins60613	chr17	29425392	29425393	29425394	29425393	0	1	0	0	0	0	1	0	0	0	0	0	0.0109352	0	0	0	0	0.0063218	0	0	0	0	0	3	7	3	0	12	2	0	0	2	1	1	9139	8017	8693	3338	13692	15801	1480	6801	10750	5414
chr17_29425395_29425395-c.60_61ins60612	chr17	29425393	29425395	29425395	29425395	1	1	0	0	0	0	0	0	0	0	0	0	0.0109421	0	0	0	0	0	0	0	0	0	0	3	7	3	0	12	2	0	0	2	1	1	9139	8017	8693	3338	13692	15801	1480	6801	10750	5414
chr17_29425495_29425500-c.60_61ins60607	chr17	29425493	29425500	29425495	29425500	6	0	0	0	0	0	0	0	0	0	0	2	0	0	0	0	0	0	0	0	0	0	0.0303674	1	5	0	0	3	2	0	0	0	0	2	9137	8015	8690	3338	13683	15801	1480	6801	10748	5413
chr17_29425499_29425500-c.60_61ins60611	chr17	29425497	29425500	29425499	29425500	2	0	2	0	0	0	0	0	0	0	0	0	0	0.0249563	0	0	0	0	0	0	0	0	0	1	4	0	0	3	2	0	0	0	0	0	9137	8014	8690	3338	13683	15801	1480	6801	10748	5413
chr17_29425505_29425505-c.60_61ins60612	chr17	29425503	29425505	29425505	29425505	1	0	2	0	0	0	0	0	0	0	0	0	0	0.0249563	0	0	0	0	0	0	0	0	0	1	4	0	0	2	2	0	0	0	0	2	9137	8014	8690	3338	13682	15801	1480	6801	10748	5413
chr17_29425604_29425604-c.60_61ins60612	chr17	29425602	29425604	29425604	29425604	1	0	0	0	0	0	1	0	0	0	0	0	0	0	0	0	0	0.00632911	0	0	0	0	0	0	0	0	0	0	1	0	0	0	0	1	9136	8010	8690	3338	13680	15800	1480	6801	10748	5413
chr17_29426577_29426576-c.60_61ins60613	chr17	29426575	29426576	29426577	29426576	0	0	0	0	0	1	0	0	0	0	0	0	0	0	0	0	0.00730941	0	0	0	0	0	0	1	5	4	0	1	1	0	1	1	5	4	9137	8015	8694	3338	13681	15800	1480	6802	10749	5418
chr17_29426577_29426577-c.60_61ins60612	chr17	29426575	29426577	29426577	29426577	1	0	1	0	0	0	0	0	1	0	0	1	0	0.0124394	0	0	0	0	0	0.014661	0	0	0.015138	1	5	4	0	1	1	0	1	1	5	4	9137	8015	8694	3338	13681	15800	1480	6802	10749	5418
chr17_29426577_29426578-c.60_61ins60611	chr17	29426575	29426578	29426577	29426578	2	0	1	3	0	0	0	0	0	0	0	1	0	0.0124149	0.0344114	0	0	0	0	0	0	0	0.0151081	1	5	4	0	1	1	0	1	1	5	4	9137	8015	8694	3338	13681	15800	1480	6802	10749	5418
chr17_29426577_29426579-c.60_61ins60610	chr17	29426575	29426579	29426577	29426579	3	1	2	0	0	0	0	0	0	1	1	2	0.0108543	0.0247821	0	0	0	0	0	0	0.00922504	0.0183186	0.0301662	1	5	4	0	1	1	0	1	1	5	4	9137	8015	8694	3338	13681	15800	1480	6802	10749	5418
chr17_29426577_29426581-c.60_61ins60608	chr17	29426575	29426581	29426577	29426581	5	0	1	0	0	0	0	0	0	0	0	0	0	0.0124766	0	0	0	0	0	0	0	0	0	1	5	4	0	1	1	0	1	1	5	4	9137	8015	8694	3338	13681	15800	1480	6802	10749	5418
chr17_29426577_29426582-c.60_61ins60607	chr17	29426575	29426582	29426577	29426582	6	0	0	1	0	0	0	0	0	0	3	0	0	0	0.0114388	0	0	0	0	0	0	0.0553074	0	1	5	4	0	1	1	0	1	1	5	4	9137	8015	8694	3338	13681	15800	1480	6802	10749	5418
chr17_29426592_29426595-c.60_61ins60609	chr17	29426590	29426595	29426592	29426595	4	0	0	0	0	0	1	0	0	0	0	0	0	0	0	0	0	0.00632911	0	0	0	0	0	1	5	4	0	1	1	0	1	1	5	4	9137	8015	8694	3338	13681	15800	1480	6802	10749	5418
chr17_29426594_29426595-c.60_61ins60611	chr17	29426592	29426595	29426594	29426595	2	0	0	0	0	0	0	0	0	0	1	0	0	0	0	0	0	0	0	0	0	0.018457	0	1	5	4	0	1	0	0	1	1	5	4	9137	8015	8694	3338	13681	15800	1480	6802	10749	5418
chr17_29426623_29427632-c.60_61ins59603	chr17	29426621	29427632	29426623	29427632	1010	0	0	0	0	0	0	0	0	0	0	1	0	0	0	0	0	0	0	0	0	0	0.0151791	1	5	4	0	1	1	0	1	2	5	4	9137	8015	8694	3338	13681	15800	1480	6802	10750	5418
chr17_29426692_29430374-c.60_61ins56930	chr17	29426690	29430374	29426692	29430374	3683	0	0	0	0	0	0	0	0	1	0	0	0	0	0	0	0	0	0	0	0.00930319	0	0	0	2	1	1	0	0	0	0	1	1	1	9136	8012	8691	3338	13680	15799	1480	6801	10749	5414
chr17_29426753_29426753-c.60_61ins60612	chr17	29426751	29426753	29426753	29426753	1	0	0	0	0	0	0	0	0	0	1	0	0	0	0	0	0	0	0	0	0	0.0184706	0	0	0	0	0	0	0	0	0	0	1	0	9136	8010	8690	3337	13680	15799	1480	6801	10749	5414
chr17_29427036_29427035-c.60_61ins60613	chr17	29427034	29427035	29427036	29427035	0	0	0	0	0	0	0	0	0	0	0	1	0	0	0	0	0	0	0	0	0	0	0.0151837	0	0	0	0	0	0	0	0	0	0	1	9136	8010	8690	3337	13680	15799	1480	6801	10749	5413
chr17_29427721_29427721-c.60_61ins60612	chr17	29427719	29427721	29427721	29427721	1	0	0	0	0	0	0	0	0	0	0	1	0	0	0	0	0	0	0	0	0	0	0.0151814	0	0	0	0	0	0	0	0	0	0	3	9136	8010	8690	3337	13680	15799	1480	6801	10749	5413
chr17_29427741_29427741-c.60_61ins60612	chr17	29427739	29427741	29427741	29427741	1	0	0	0	0	0	0	0	0	0	0	2	0	0	0	0	0	0	0	0	0	0	0.0303628	0	0	0	0	0	2	0	0	0	0	3	9136	8010	8690	3337	13680	15799	1480	6801	10749	5413
chr17_29428443_29428443-c.60_61ins60612	chr17	29428441	29428443	29428443	29428443	1	0	0	0	0	0	0	0	0	1	0	0	0	0	0	0	0	0	0	0	0.00930233	0	0	0	0	0	0	0	0	0	0	1	0	0	9136	8010	8690	3337	13680	15797	1480	6801	10750	5413
chr17_29429329_29429329-c.60_61ins60612	chr17	29429327	29429329	29429329	29429329	1	0	0	0	0	1	0	0	0	0	0	0	0	0	0	0	0.00730941	0	0	0	0	0	0	0	0	2	0	1	0	0	0	0	1	0	9136	8010	8692	3336	13681	15797	1480	6801	10749	5414
chr17_29429360_29429363-c.60_61ins60609	chr17	29429358	29429363	29429360	29429363	4	0	0	1	0	0	0	0	0	0	0	0	0	0	0.0115048	0	0	0	0	0	0	0	0	0	0	2	0	1	0	0	0	1	1	0	9136	8010	8692	3336	13681	15797	1480	6801	10750	5414
chr17_29429366_29429368-c.60_61ins60610	chr17	29429364	29429368	29429366	29429368	3	0	0	1	0	0	0	0	0	1	1	0	0	0	0.011473	0	0	0	0	0	0.00927452	0.0184323	0	0	0	2	0	1	0	0	0	1	1	0	9136	8010	8692	3336	13681	15797	1480	6801	10750	5414
chr17_29429443_29429443-c.60_61ins60612	chr17	29429441	29429443	29429443	29429443	1	0	0	0	0	0	1	0	0	0	0	0	0	0	0	0	0	0.00632992	0	0	0	0	0	0	0	2	0	0	1	0	0	1	0	2	9136	8010	8692	3336	13680	15798	1480	6801	10750	5413
chr17_29429464_29429464-c.60_61ins60612	chr17	29429462	29429464	29429464	29429464	1	0	0	0	0	0	0	0	0	0	0	2	0	0	0	0	0	0	0	0	0	0	0.0303674	0	0	0	0	0	1	0	0	1	0	2	9136	8010	8690	3336	13680	15798	1480	6801	10750	5413
chr17_29429755_29429755-c.60_61ins60612	chr17	29429753	29429755	29429755	29429755	1	0	0	0	0	0	0	1	0	2	0	1	0	0	0	0	0	0	0.0672946	0	0.0184503	0	0.0150564	0	0	0	0	0	0	1	0	2	0	1	9136	8010	8690	3336	13680	15797	1481	6801	10751	5413
chr17_29429836_29429836-c.60_61ins60612	chr17	29429834	29429836	29429836	29429836	1	0	1	0	0	0	0	0	0	0	0	0	0	0.0124797	0	0	0	0	0	0	0	0	0	1	3	1	0	3	5	2	0	2	2	2	9137	8013	8691	3336	13683	15802	1482	6801	10751	5415
chr17_29429868_29429869-c.60_61ins60611	chr17	29429866	29429869	29429868	29429869	2	0	0	0	0	1	0	0	0	0	0	0	0	0	0	0	0.00730727	0	0	0	0	0	0	6	5	1	0	5	9	4	0	4	4	5	9142	8015	8691	3336	13685	15806	1484	6801	10753	5417
chr17_29429869_29429868-c.60_61ins60613	chr17	29429867	29429868	29429869	29429868	0	0	1	0	0	1	1	1	0	0	0	0	0	0.0123763	0	0	0.00724483	0.00627204	0.06721	0	0	0	0	6	5	1	0	4	9	4	0	4	4	5	9142	8015	8691	3336	13685	15806	1484	6801	10753	5417
chr17_29429869_29429869-c.60_61ins60612	chr17	29429867	29429869	29429869	29429869	1	2	2	0	0	1	4	0	0	1	2	0	0.0216523	0.0247044	0	0	0.0072218	0.0250554	0	0	0.00919276	0.036596	0	6	5	1	0	4	9	4	0	4	4	5	9142	8015	8691	3336	13685	15806	1484	6801	10753	5417
chr17_29429869_29429870-c.60_61ins60611	chr17	29429867	29429870	29429869	29429870	2	1	0	1	0	1	4	0	0	0	0	0	0.0108905	0	0.0114563	0	0.00727254	0.0252318	0	0	0	0	0	6	5	1	0	4	9	4	0	4	4	5	9142	8015	8691	3336	13685	15806	1484	6801	10753	5417
chr17_29429870_29429869-c.60_61ins60613	chr17	29429868	29429869	29429870	29429869	0	3	1	0	0	0	0	0	0	0	0	0	0.0327747	0.0124358	0	0	0	0	0	0	0	0	0	3	3	0	0	2	1	4	0	3	2	5	9142	8015	8691	3336	13685	15806	1484	6801	10753	5417
chr17_29429871_29429870-c.60_61ins60613	chr17	29429869	29429870	29429871	29429870	0	0	0	0	0	0	0	0	0	0	2	0	0	0	0	0	0	0	0	0	0	0.0369208	0	5	5	0	0	4	5	4	0	4	4	5	9142	8015	8691	3336	13685	15806	1484	6801	10753	5417
chr17_29429875_29429874-c.60_61ins60613	chr17	29429873	29429874	29429875	29429874	0	0	0	0	0	0	0	1	0	0	0	0	0	0	0	0	0	0	0.0673854	0	0	0	0	7	5	1	0	5	9	4	0	4	4	5	9143	8015	8691	3336	13685	15806	1484	6801	10753	5417
chr17_29429877_29429876-c.60_61ins60613	chr17	29429875	29429876	29429877	29429876	0	0	0	0	0	0	0	0	0	0	0	1	0	0	0	0	0	0	0	0	0	0	0.0151768	7	5	1	0	5	9	4	0	4	4	5	9143	8015	8691	3336	13685	15806	1484	6801	10753	5417
chr17_29429882_29429881-c.60_61ins60613	chr17	29429880	29429881	29429882	29429881	0	0	0	0	0	1	0	2	0	3	0	3	0	0	0	0	0.00715824	0	0.133692	0	0.0273854	0	0.0447695	7	5	1	0	5	9	4	0	4	4	5	9143	8015	8691	3336	13685	15806	1484	6801	10753	5417
chr17_29429882_29429882-c.60_61ins60612	chr17	29429880	29429882	29429882	29429882	1	0	0	0	0	0	0	0	0	0	0	1	0	0	0	0	0	0	0	0	0	0	0.0151768	7	5	1	0	5	9	4	0	4	4	5	9143	8015	8691	3336	13685	15806	1484	6801	10753	5417
chr17_29429919_29429920-c.60_61ins60611	chr17	29429917	29429920	29429919	29429920	2	2	0	0	0	0	0	0	0	0	0	0	0.0218747	0	0	0	0	0	0	0	0	0	0	7	4	1	0	5	9	4	0	4	4	5	9143	8014	8691	3336	13685	15806	1484	6801	10753	5417
chr17_29430025_29430025-c.60_61ins60612	chr17	29430023	29430025	29430025	29430025	1	0	0	0	0	1	0	0	0	0	0	0	0	0	0	0	0.00730941	0	0	0	0	0	0	3	0	0	0	1	0	0	0	2	0	0	9139	8010	8690	3336	13681	15797	1480	6801	10751	5413
chr17_29430029_29430029-c.60_61ins60612	chr17	29430027	29430029	29430029	29430029	1	2	0	0	0	0	0	0	0	0	0	0	0.0218866	0	0	0	0	0	0	0	0	0	0	2	0	0	0	1	0	0	0	2	0	0	9138	8010	8690	3336	13681	15797	1480	6801	10751	5413
chr17_29430039_29430038-c.60_61ins60613	chr17	29430037	29430038	29430039	29430038	0	0	0	0	0	0	0	0	0	2	0	0	0	0	0	0	0	0	0	0	0.0186029	0	0	2	0	0	0	1	0	0	0	2	0	0	9138	8010	8690	3336	13681	15797	1480	6801	10751	5413
chr17_29430260_29430262-c.60_61ins60610	chr17	29430258	29430262	29430260	29430262	3	0	0	0	0	0	0	0	0	0	0	1	0	0	0	0	0	0	0	0	0	0	0.015186	0	0	0	0	0	0	0	0	0	0	1	9136	8010	8690	3336	13680	15797	1480	6801	10749	5413
chr17_29430362_29430498-c.60_61ins60476	chr17	29430360	29430498	29430362	29430498	137	1	0	0	0	0	0	0	0	0	0	0	0.0109373	0	0	0	0	0	0	0	0	0	0	7	4	0	0	0	0	0	0	0	0	1	9143	8014	8690	3336	13680	15797	1480	6801	10749	5413
chr17_29430381_29430517-c.60_61ins60476	chr17	29430379	29430517	29430381	29430517	137	4	0	0	0	0	0	0	0	0	0	0	0.0437493	0	0	0	0	0	0	0	0	0	0	6	4	0	0	0	0	0	0	1	0	0	9143	8014	8690	3336	13680	15797	1480	6801	10749	5413
chr17_29430414_29430414-c.60_61ins60612	chr17	29430412	29430414	29430414	29430414	1	0	2	0	0	0	0	0	0	0	0	0	0	0.0249563	0	0	0	0	0	0	0	0	0	5	4	0	0	0	0	0	0	3	0	0	9146	8014	8690	3336	13680	15797	1480	6801	10751	5413
chr17_29430415_29430416-c.60_61ins60611	chr17	29430413	29430416	29430415	29430416	2	2	0	0	0	0	0	0	0	0	0	0	0.0218675	0	0	0	0	0	0	0	0	0	0	5	2	0	0	0	0	0	0	3	0	0	9146	8014	8690	3336	13680	15797	1480	6801	10751	5413
chr17_29430428_29430428-c.60_61ins60612	chr17	29430426	29430428	29430428	29430428	1	1	0	0	0	0	0	0	0	0	0	0	0.0109337	0	0	0	0	0	0	0	0	0	0	5	4	0	0	0	0	0	0	3	0	0	9146	8014	8690	3336	13680	15797	1480	6801	10751	5413
chr17_29430429_29430428-c.60_61ins60613	chr17	29430427	29430428	29430429	29430428	0	0	0	0	0	0	0	0	0	1	0	0	0	0	0	0	0	0	0	0	0.00930146	0	0	4	4	0	0	0	0	0	0	3	0	0	9146	8014	8690	3336	13680	15797	1480	6801	10751	5413
chr17_29430432_29430431-c.60_61ins60613	chr17	29430430	29430431	29430432	29430431	0	0	0	0	0	0	0	0	0	1	0	0	0	0	0	0	0	0	0	0	0.00930146	0	0	5	4	0	0	0	0	0	0	3	0	0	9146	8014	8690	3336	13680	15797	1480	6801	10751	5413
chr17_29430438_29430438-c.60_61ins60612	chr17	29430436	29430438	29430438	29430438	1	0	2	0	0	0	0	0	0	0	0	0	0	0.0249563	0	0	0	0	0	0	0	0	0	5	4	0	0	0	0	0	0	3	0	0	9146	8014	8690	3336	13680	15797	1480	6801	10751	5413
chr17_29430456_29430456-c.60_61ins60612	chr17	29430454	29430456	29430456	29430456	1	2	0	0	0	0	0	0	0	0	0	0	0.0218675	0	0	0	0	0	0	0	0	0	0	5	3	0	0	0	0	0	0	2	0	0	9146	8013	8690	3336	13680	15797	1480	6801	10750	5413
chr17_29431031_29431031-c.60_61ins60612	chr17	29431029	29431031	29431031	29431031	1	0	0	5	0	0	0	0	0	0	0	0	0	0	0.0575043	0	0	0	0	0	0	0	0	0	0	5	0	0	0	0	0	0	0	1	9136	8010	8695	3336	13680	15797	1480	6801	10748	5413
chr17_29431039_29431039-c.60_61ins60612	chr17	29431037	29431039	29431039	29431039	1	0	0	0	0	0	0	0	0	0	0	1	0	0	0	0	0	0	0	0	0	0	0.015186	0	0	5	0	0	0	0	0	0	0	1	9136	8010	8695	3336	13680	15797	1480	6801	10748	5413
chr17_29432518_29702285-c.61_9569delins10130	chr17	29432516	29702285	29432518	29702285	269768	0	0	0	0	1	1	0	0	0	0	0	0	0	0	0	0.00730372	0.00632449	0	0	0	0	0	1	10	0	0	3	3	0	0	13	1	0	9137	8020	8690	3336	13683	15800	1480	6801	10761	5414
chr17_29432539_29432539-c.60_61ins60612	chr17	29432537	29432539	29432539	29432539	1	1	3	0	0	2	2	0	0	12	1	0	0.0107355	0.036774	0	0	0.0143428	0.0124186	0	0	0.110474	0.018128	0	1	13	0	0	2	2	0	0	13	2	0	9137	8023	8690	3336	13683	15800	1480	6801	10761	5415
chr17_29432539_29432540-c.60_61ins60611	chr17	29432537	29432540	29432539	29432540	2	0	10	0	0	0	0	0	0	0	1	0	0	0.124412	0	0	0	0	0	0	0	0.0182399	0	1	13	0	0	2	2	0	0	13	2	0	9137	8023	8690	3336	13683	15800	1480	6801	10761	5415
chr17_29432550_29432549-c.60_61ins60613	chr17	29432548	29432549	29432550	29432549	0	0	0	0	0	0	0	0	0	1	0	0	0	0	0	0	0	0	0	0	0.00929282	0	0	1	13	0	0	2	2	0	0	13	2	0	9137	8023	8690	3336	13683	15800	1480	6801	10761	5415
chr17_29432653_29432786-c.60_61ins60479	chr17	29432651	29432786	29432653	29432786	134	3	0	0	0	0	0	0	0	0	0	0	0.0328263	0	0	0	0	0	0	0	0	0	0	3	8	0	0	0	0	0	0	0	3	2	9139	8018	8690	3336	13681	15798	1480	6801	10748	5416
chr17_29432691_29432691-c.60_61ins60612	chr17	29432689	29432691	29432691	29432691	1	0	0	0	0	0	0	0	0	0	2	0	0	0	0	0	0	0	0	0	0	0.0369344	0	0	5	0	0	1	0	0	1	3	2	2	9139	8015	8690	3336	13682	15798	1480	6802	10751	5415
chr17_29432705_29432705-c.60_61ins60612	chr17	29432703	29432705	29432705	29432705	1	0	1	0	0	0	2	0	0	3	0	2	0	0.0123887	0	0	0	0.0125693	0	0	0.0277504	0	0.0302072	0	5	0	0	1	2	0	1	3	2	2	9139	8015	8690	3336	13682	15800	1480	6802	10751	5415
chr17_29432715_29432716-c.60_61ins60611	chr17	29432713	29432716	29432715	29432716	2	0	0	0	0	0	0	0	1	0	0	0	0	0	0	0	0	0	0	0.0147016	0	0	0	0	5	0	0	1	2	0	1	3	2	2	9139	8015	8690	3336	13682	15800	1480	6802	10751	5415
chr17_29432722_29432722-c.60_61ins60612	chr17	29432720	29432722	29432722	29432722	1	0	4	0	0	0	0	0	0	0	0	0	0	0.0499064	0	0	0	0	0	0	0	0	0	0	5	0	0	1	2	0	1	3	2	3	9139	8015	8690	3336	13682	15800	1480	6802	10751	5415
chr17_29432804_29432804-c.60_61ins60612	chr17	29432802	29432804	29432804	29432804	1	0	0	0	0	1	0	0	0	0	0	1	0	0	0	0	0.00729779	0	0	0	0	0	0.0151749	3	1	0	0	1	2	0	1	3	0	1	9139	8011	8690	3336	13682	15800	1480	6802	10751	5413
chr17_29432838_29432838-c.60_61ins60612	chr17	29432836	29432838	29432838	29432838	1	0	1	0	0	0	0	0	0	0	0	0	0	0.0124828	0	0	0	0	0	0	0	0	0	3	1	0	0	0	2	0	0	0	0	1	9139	8011	8690	3336	13681	15800	1480	6801	10748	5413
chr17_29434450_29434450-c.60_61ins60612	chr17	29434448	29434450	29434450	29434450	1	0	0	0	0	0	0	2	0	0	0	0	0	0	0	0	0	0	0.134953	0	0	0	0	0	0	0	0	0	0	2	0	0	0	0	9136	8010	8690	3336	13681	15798	1482	6801	10748	5413
chr17_29434489_29434489-c.60_61ins60612	chr17	29434487	29434489	29434489	29434489	1	2	0	0	0	0	0	0	0	0	0	0	0.0218866	0	0	0	0	0	0	0	0	0	0	2	0	0	0	0	0	2	0	0	0	0	9138	8010	8690	3336	13681	15798	1482	6801	10748	5413
chr17_29434598_29434598-c.60_61ins60612	chr17	29434596	29434598	29434598	29434598	1	0	0	0	0	1	0	0	0	0	0	0	0	0	0	0	0.00730887	0	0	0	0	0	0	2	0	0	0	1	0	0	0	0	1	0	9138	8010	8690	3336	13682	15798	1480	6801	10748	5414
chr17_29434631_29434635-c.60_61ins60608	chr17	29434629	29434635	29434631	29434635	5	0	0	0	0	0	0	0	0	0	1	0	0	0	0	0	0	0	0	0	0	0.0184706	0	0	0	0	0	1	0	0	0	0	1	0	9136	8010	8690	3336	13682	15798	1480	6801	10748	5414
chr17_29435149_29435149-c.60_61ins60612	chr17	29435147	29435149	29435149	29435149	1	0	0	0	0	0	0	0	0	1	0	0	0	0	0	0	0	0	0	0	0.00930319	0	0	0	0	0	0	0	0	0	0	1	0	0	9136	8010	8690	3336	13681	15798	1480	6801	10749	5413
chr17_29435555_29435554-c.60_61ins60613	chr17	29435553	29435554	29435555	29435554	0	0	0	0	0	0	1	0	0	0	0	0	0	0	0	0	0	0.00632911	0	0	0	0	0	0	0	0	0	0	2	0	0	2	0	0	9136	8010	8690	3336	13681	15800	1480	6801	10750	5413
chr17_29435557_29435556-c.60_61ins60613	chr17	29435555	29435556	29435557	29435556	0	0	0	0	0	0	1	0	0	0	0	0	0	0	0	0	0	0.00632911	0	0	0	0	0	0	0	0	0	0	2	0	0	2	0	0	9136	8010	8690	3336	13681	15800	1480	6801	10750	5413
chr17_29435604_29435604-c.60_61ins60612	chr17	29435602	29435604	29435604	29435604	1	0	0	0	0	0	0	0	0	2	0	0	0	0	0	0	0	0	0	0	0.0186047	0	0	0	0	0	0	0	1	0	0	2	0	0	9136	8010	8690	3336	13681	15799	1480	6801	10750	5413
chr17_29436022_29483000-c.60_61ins13634	chr17	29436020	29483000	29436022	29483000	46979	0	11	0	0	0	0	0	0	0	0	0	0	0.13714	0	0	0	0	0	0	0	0	0	0	11	0	0	0	0	0	0	0	0	0	9136	8021	8690	3336	13681	15798	1480	6801	10748	5413
chr17_29436371_29436371-c.60_61ins60612	chr17	29436369	29436371	29436371	29436371	1	0	0	0	0	0	0	1	0	0	0	0	0	0	0	0	0	0	0.0674764	0	0	0	0	23	12	0	0	8	11	2	4	1	5	3	9159	8033	8690	3336	13689	15809	1482	6805	10749	5418
chr17_29436378_29436377-c.60_61ins60613	chr17	29436376	29436377	29436378	29436377	0	0	0	0	0	0	1	0	0	0	0	0	0	0	0	0	0	0.00632551	0	0	0	0	0	23	12	0	0	8	11	2	4	1	5	3	9159	8033	8690	3336	13689	15809	1482	6805	10749	5418
chr17_29436398_29436397-c.60_61ins60613	chr17	29436396	29436397	29436398	29436397	0	4	0	0	0	0	0	0	0	0	0	0	0.0436729	0	0	0	0	0	0	0	0	0	0	23	12	0	0	14	11	2	6	2	5	3	9159	8033	8690	3336	13695	15809	1482	6807	10750	5418
chr17_29436398_29436398-c.60_61ins60612	chr17	29436396	29436398	29436398	29436398	1	2	0	0	0	10	0	0	0	0	0	0	0.0216782	0	0	0	0.0728602	0	0	0	0	0	0	23	12	0	0	14	11	2	6	2	5	3	9159	8033	8690	3336	13695	15809	1482	6807	10750	5418
chr17_29436405_29436406-c.60_61ins60611	chr17	29436403	29436406	29436405	29436406	2	0	2	0	0	0	0	0	0	0	0	0	0	0.0248973	0	0	0	0	0	0	0	0	0	23	12	0	0	14	11	2	6	2	5	3	9159	8033	8690	3336	13695	15809	1482	6807	10750	5418
chr17_29436406_29436405-c.60_61ins60613	chr17	29436404	29436405	29436406	29436405	0	0	0	0	0	0	2	0	0	0	0	0	0	0	0	0	0	0.012651	0	0	0	0	0	23	10	0	0	14	11	2	6	2	5	3	9159	8033	8690	3336	13695	15809	1482	6807	10750	5418
chr17_29436407_29436406-c.60_61ins60613	chr17	29436405	29436406	29436407	29436406	0	0	0	0	0	1	0	0	0	0	0	0	0	0	0	0	0.00730194	0	0	0	0	0	0	23	10	0	0	14	11	2	6	2	5	3	9159	8033	8690	3336	13695	15809	1482	6807	10750	5418
chr17_29436407_29436408-c.60_61ins60611	chr17	29436405	29436408	29436407	29436408	2	0	1	0	0	0	0	0	0	0	0	0	0	0.0124486	0	0	0	0	0	0	0	0	0	23	10	0	0	14	11	2	6	2	5	3	9159	8033	8690	3336	13695	15809	1482	6807	10750	5418
chr17_29436412_29436411-c.60_61ins60613	chr17	29436410	29436411	29436412	29436411	0	0	0	0	0	3	0	0	0	0	0	0	0	0	0	0	0.0219058	0	0	0	0	0	0	23	12	0	0	14	12	2	6	2	5	3	9159	8033	8690	3336	13695	15810	1482	6807	10750	5418
chr17_29436413_29436413-c.60_61ins60612	chr17	29436411	29436413	29436413	29436413	1	15	1	0	0	0	3	1	5	2	4	1	0.159313	0.0119339	0	0	0	0.0182022	0.0650295	0.070831	0.017846	0.0711944	0.0145575	23	12	0	0	14	12	2	6	2	5	3	9159	8033	8690	3336	13695	15810	1482	6807	10750	5418
chr17_29436413_29436414-c.60_61ins60611	chr17	29436411	29436414	29436413	29436414	2	2	8	0	0	0	1	0	1	0	1	0	0.0215369	0.0989823	0	0	0	0.00622883	0	0.0144791	0	0.0181978	0	23	12	0	0	14	12	2	6	2	5	3	9159	8033	8690	3336	13695	15810	1482	6807	10750	5418
chr17_29436423_29436422-c.60_61ins60613	chr17	29436421	29436422	29436423	29436422	0	0	0	0	0	0	4	1	0	0	0	0	0	0	0	0	0	0.0251309	0.0673061	0	0	0	0	23	12	0	0	14	12	2	6	2	5	3	9159	8033	8690	3336	13695	15810	1482	6807	10750	5418
chr17_29436430_29436429-c.60_61ins60613	chr17	29436428	29436429	29436430	29436429	0	0	0	0	0	0	0	0	0	0	0	2	0	0	0	0	0	0	0	0	0	0	0.0303628	23	12	0	0	14	12	2	6	2	5	3	9159	8033	8690	3336	13695	15810	1482	6807	10750	5418
chr17_29436492_29436492-c.60_61ins60612	chr17	29436490	29436492	29436492	29436492	1	0	0	0	0	0	1	0	0	0	0	0	0	0	0	0	0	0.00632751	0	0	0	0	0	10	1	0	0	10	6	1	3	2	1	3	9146	8022	8690	3336	13691	15804	1481	6804	10750	5414
chr17_29436901_29703008-c.61_10292delins14513	chr17	29436899	29703008	29436901	29703008	266108	0	0	0	0	0	1	0	0	0	0	0	0	0	0	0	0	0.00632951	0	0	0	0	0	0	0	0	0	0	1	0	0	0	0	0	9136	8021	8690	3336	13681	15799	1480	6801	10748	5413
chr17_29437117_29437117-c.60_61ins60612	chr17	29437115	29437117	29437117	29437117	1	0	0	0	0	0	0	1	0	0	0	0	0	0	0	0	0	0	0.0675219	0	0	0	0	0	0	0	0	0	0	1	0	0	0	0	9136	8021	8690	3336	13681	15799	1481	6801	10748	5413
chr17_29438503_29702808-c.61_10092delins16115	chr17	29438501	29702808	29438503	29702808	264306	0	0	1	0	0	0	0	0	0	0	0	0	0	0.0115062	0	0	0	0	0	0	0	0	0	0	1	0	0	0	0	0	0	0	0	9136	8021	8691	3336	13681	15799	1480	6801	10748	5413
chr17_29438741_29592243-c.61_4661delins16356	chr17	29438739	29592243	29438741	29592243	153503	0	1	1	0	1	0	0	0	0	0	1	0	0.0124235	0.0114648	0	0.00728037	0	0	0	0	0	0.0151387	0	1	1	0	1	0	0	0	0	0	1	9136	8022	8692	3336	13682	15799	1480	6801	10748	5413
chr17_29439155_29663347-c.61_5943delins16770	chr17	29439153	29663347	29439155	29663347	224193	1	0	0	0	0	0	0	0	0	0	0	0.0109445	0	0	0	0	0	0	0	0	0	0	1	0	0	0	0	0	0	0	0	0	0	9137	8022	8692	3336	13682	15799	1480	6801	10748	5413
chr17_29439547_29439547-c.60_61ins60612	chr17	29439545	29439547	29439547	29439547	1	0	0	3	0	0	0	0	0	0	0	0	0	0	0.0345145	0	0	0	0	0	0	0	0	0	0	36	0	0	0	0	0	0	0	0	9137	8022	8692	3336	13682	15799	1480	6801	10748	5413
chr17_29439834_29701409-c.61_8693delins17446	chr17	29439832	29701409	29439834	29701409	261576	0	0	0	0	0	0	0	0	0	0	1	0	0	0	0	0	0	0	0	0	0	0.0151837	0	0	0	0	0	0	0	0	0	0	1	9137	8022	8656	3336	13682	15799	1480	6801	10748	5413
chr17_29440015_29562464-c.61_3708delins17791	chr17	29440013	29562464	29440015	29562464	122450	1	0	0	0	0	0	0	0	0	0	0	0.0109433	0	0	0	0	0	0	0	0	0	0	1	0	0	0	0	0	0	0	0	0	0	9138	8022	8656	3336	13682	15799	1480	6801	10748	5413
chr17_29440132_29654516-c.61_5205delins17744	chr17	29440130	29654516	29440132	29654516	214385	0	0	0	1	0	2	0	0	0	0	1	0	0	0	0.0298838	0	0.0126005	0	0	0	0	0.015117	2	0	0	1	3	2	0	0	1	0	1	9140	8022	8656	3337	13685	15801	1480	6801	10749	5413
chr17_29440133_29654517-c.61_5206delins17745	chr17	29440131	29654517	29440133	29654517	214385	2	0	0	0	3	0	0	0	1	0	0	0.0218137	0	0	0	0.0218537	0	0	0	0.00926262	0	0	2	0	0	0	3	0	0	0	1	0	0	9140	8022	8656	3337	13685	15801	1480	6801	10749	5413
chr17_29440189_29556040-c.61_2409delins17803	chr17	29440187	29556040	29440189	29556040	115852	0	0	0	0	2	0	0	0	0	0	0	0	0	0	0	0.0146124	0	0	0	0	0	0	0	0	0	0	2	0	0	0	0	0	0	9140	8022	8656	3337	13687	15801	1480	6801	10749	5413
chr17_29440658_29440658-c.60_61ins60612	chr17	29440656	29440658	29440658	29440658	1	0	0	0	0	2	0	0	0	1	0	0	0	0	0	0	0.0145924	0	0	0	0.00928876	0	0	0	0	0	0	6	0	0	0	1	0	1	9140	8022	8656	3337	13693	15801	1480	6801	10750	5413
chr17_29440689_29440689-c.60_61ins60612	chr17	29440687	29440689	29440689	29440689	1	0	0	0	0	0	0	0	0	0	0	2	0	0	0	0	0	0	0	0	0	0	0.0303536	0	0	0	0	6	0	0	1	3	0	2	9140	8022	8656	3337	13693	15801	1480	6802	10752	5413
chr17_29440722_29440723-c.60_61ins60611	chr17	29440720	29440723	29440722	29440723	2	0	0	0	0	0	0	0	0	2	0	0	0	0	0	0	0	0	0	0	0.0186012	0	0	0	0	0	0	6	0	0	1	3	0	2	9140	8022	8656	3337	13693	15801	1480	6802	10752	5413
chr17_29440737_29440737-c.60_61ins60612	chr17	29440735	29440737	29440737	29440737	1	0	0	0	0	2	0	0	0	0	0	0	0	0	0	0	0.014606	0	0	0	0	0	0	0	0	0	0	6	0	0	1	3	0	1	9140	8022	8656	3337	13693	15801	1480	6802	10752	5413
chr17_29440753_29440753-c.60_61ins60612	chr17	29440751	29440753	29440753	29440753	1	0	0	0	0	4	0	0	0	0	0	0	0	0	0	0	0.029212	0	0	0	0	0	0	0	0	0	0	6	0	0	1	3	0	1	9140	8022	8656	3337	13693	15801	1480	6802	10752	5413
chr17_29440771_29440771-c.60_61ins60612	chr17	29440769	29440771	29440771	29440771	1	0	0	0	0	0	0	0	1	0	0	0	0	0	0	0	0	0	0	0.0147016	0	0	0	0	0	0	0	6	0	0	1	3	0	2	9140	8022	8656	3337	13693	15801	1480	6802	10752	5413
chr17_29440885_29440885-c.60_61ins60612	chr17	29440883	29440885	29440885	29440885	1	0	0	0	0	0	0	0	0	0	0	1	0	0	0	0	0	0	0	0	0	0	0.0151791	0	0	0	0	0	0	0	0	0	0	1	9140	8022	8656	3337	13687	15801	1480	6801	10749	5413
chr17_29441566_29441565-c.60_61ins60613	chr17	29441564	29441565	29441566	29441565	0	0	0	0	0	0	0	0	0	0	1	0	0	0	0	0	0	0	0	0	0	0.0184468	0	0	1	1	0	0	1	1	0	0	8	2	9140	8023	8657	3337	13687	15802	1481	6801	10749	5421
chr17_29441566_29441566-c.60_61ins60612	chr17	29441564	29441566	29441566	29441566	1	0	0	0	0	0	1	1	0	0	5	0	0	0	0	0	0	0.0062288	0.0668629	0	0	0.0915577	0	0	1	1	0	0	1	1	0	0	8	2	9140	8023	8657	3337	13687	15802	1481	6801	10749	5421
chr17_29441566_29441567-c.60_61ins60611	chr17	29441564	29441567	29441566	29441567	2	0	0	1	0	0	0	0	0	0	0	0	0	0	0.0115513	0	0	0	0	0	0	0	0	0	1	1	0	0	1	1	0	0	8	2	9140	8023	8657	3337	13687	15802	1481	6801	10749	5421
chr17_29441578_29441577-c.60_61ins60613	chr17	29441576	29441577	29441578	29441577	0	0	0	0	0	0	0	0	0	0	2	2	0	0	0	0	0	0	0	0	0	0.0367819	0.030242	0	1	1	0	0	1	1	0	0	8	2	9140	8023	8657	3337	13687	15802	1481	6801	10749	5421
chr17_29441586_29441585-c.60_61ins60613	chr17	29441584	29441585	29441586	29441585	0	0	1	0	0	0	0	0	0	0	0	0	0	0.0124642	0	0	0	0	0	0	0	0	0	0	1	1	0	0	1	1	0	0	8	2	9140	8023	8657	3337	13687	15802	1481	6801	10749	5421
chr17_29441616_29441616-c.60_61ins60612	chr17	29441614	29441616	29441616	29441616	1	0	0	1	0	0	0	0	0	0	0	0	0	0	0.0115487	0	0	0	0	0	0	0	0	0	1	3	1	0	1	0	0	0	1	0	9140	8023	8659	3338	13687	15802	1480	6801	10749	5414
chr17_29441674_29441674-c.60_61ins60612	chr17	29441672	29441674	29441674	29441674	1	0	0	0	2	0	0	0	0	0	0	0	0	0	0	0.0598982	0	0	0	0	0	0	0	0	1	3	2	0	0	0	0	0	1	0	9140	8023	8659	3339	13687	15801	1480	6801	10749	5414
chr17_29441693_29441693-c.60_61ins60612	chr17	29441691	29441693	29441693	29441693	1	0	0	2	0	0	0	0	0	0	0	0	0	0	0.0230974	0	0	0	0	0	0	0	0	0	1	3	2	0	0	0	0	0	1	0	9140	8023	8659	3339	13687	15801	1480	6801	10749	5414
chr17_29441945_29654735-c.61_5424delins19557	chr17	29441943	29654735	29441945	29654735	212791	0	0	0	0	0	3	0	0	0	0	0	0	0	0	0	0	0.0189825	0	0	0	0	0	0	0	0	0	0	3	0	0	0	0	0	9140	8022	8656	3337	13687	15804	1480	6801	10749	5413
chr17_29443126_29541586-c.61_1510delins20738	chr17	29443124	29541586	29443126	29541586	98461	0	0	0	0	0	0	0	1	0	0	0	0	0	0	0	0	0	0	0.0147016	0	0	0	0	0	0	0	0	0	0	1	0	0	0	9140	8022	8656	3337	13687	15804	1480	6802	10749	5413
chr17_29443411_29508430-c.61_586delins21032	chr17	29443409	29508430	29443411	29508430	65020	0	0	0	0	0	0	1	0	0	0	0	0	0	0	0	0	0	0.0675219	0	0	0	0	0	0	2	0	0	0	1	0	0	0	0	9140	8022	8658	3337	13687	15804	1481	6802	10749	5413
chr17_29443421_29605763-c.61_4772delins68107	chr17	29443419	29605763	29443421	29605763	162343	0	0	2	0	0	0	0	0	0	0	0	0	0	0.0231	0	0	0	0	0	0	0	0	0	0	2	0	0	0	0	0	0	0	0	9140	8022	8658	3337	13687	15804	1481	6802	10749	5413
chr17_29443863_29443863-c.60_61ins60612	chr17	29443861	29443863	29443863	29443863	1	0	1	0	0	0	0	0	0	0	0	0	0	0.0124642	0	0	0	0	0	0	0	0	0	0	1	0	0	0	0	0	0	0	0	0	9140	8023	8658	3337	13687	15804	1481	6802	10749	5413
chr17_29444002_29444002-c.60_61ins60612	chr17	29444000	29444002	29444002	29444002	1	0	0	0	0	2	0	0	0	0	0	0	0	0	0	0	0.0146103	0	0	0	0	0	0	0	0	0	0	2	0	0	0	0	0	0	9140	8022	8658	3337	13689	15804	1481	6802	10749	5413
chr17_29444277_29652837-c.61_4772delins21889	chr17	29444275	29652837	29444277	29652837	208561	0	0	0	0	0	0	0	0	0	1	0	0	0	0	0	0	0	0	0	0	0.0184706	0	0	0	0	0	0	0	0	0	0	1	0	9140	8022	8658	3337	13687	15804	1481	6802	10749	5414
chr17_29445692_29445692-c.60_61ins60612	chr17	29445690	29445692	29445692	29445692	1	0	0	0	0	0	0	1	0	0	0	0	0	0	0	0	0	0	0.0674764	0	0	0	0	0	0	0	0	0	0	1	0	0	0	0	9140	8022	8658	3337	13687	15804	1482	6802	10749	5414
chr17_29445957_29445958-c.60_61ins60611	chr17	29445955	29445958	29445957	29445958	2	0	0	0	0	0	0	1	0	0	0	0	0	0	0	0	0	0	0.0674764	0	0	0	0	0	1	0	0	0	0	1	0	0	0	0	9140	8023	8658	3337	13687	15804	1482	6802	10749	5414
chr17_29445969_29445968-c.60_61ins60613	chr17	29445967	29445968	29445969	29445968	0	0	1	0	0	0	0	0	0	0	0	0	0	0.0124642	0	0	0	0	0	0	0	0	0	0	1	0	0	0	0	1	0	0	0	0	9140	8023	8658	3337	13687	15804	1482	6802	10749	5414
chr17_29447639_29447639-c.60_61ins60612	chr17	29447637	29447639	29447639	29447639	1	0	0	0	0	0	0	0	0	0	1	0	0	0	0	0	0	0	0	0	0	0.0184672	0	0	0	0	0	0	0	0	0	0	1	0	9140	8022	8658	3337	13687	15804	1481	6802	10749	5415
chr17_29448620_29560019-c.61_3496delins26232	chr17	29448618	29560019	29448620	29560019	111400	0	0	0	0	0	1	0	0	0	0	0	0	0	0	0	0	0.00632711	0	0	0	0	0	0	0	0	0	0	1	0	0	0	0	0	9140	8022	8658	3337	13687	15805	1481	6802	10749	5414
chr17_29449276_29557856-c.61_3113delins26891	chr17	29449274	29557856	29449276	29557856	108581	0	1	0	0	0	0	0	0	0	0	0	0	0.0124642	0	0	0	0	0	0	0	0	0	0	1	0	0	0	0	0	0	0	0	0	9140	8023	8658	3337	13687	15805	1481	6802	10749	5414
chr17_29449671_29496906-c.61_479delins27285	chr17	29449669	29496906	29449671	29496906	47236	0	1	0	0	0	0	0	0	0	0	1	0	0.0124437	0	0	0	0	0	0	0	0	0.0151602	0	1	0	0	0	0	0	0	0	0	1	9140	8024	8658	3337	13687	15805	1481	6802	10749	5414
chr17_29451433_29701600-c.61_8884delins29045	chr17	29451431	29701600	29451433	29701600	250168	0	0	2	0	0	0	0	0	0	0	0	0	0	0.0230947	0	0	0	0	0	0	0	0	0	0	2	0	0	0	0	0	0	0	0	9140	8024	8660	3337	13687	15805	1481	6802	10749	5414
chr17_29452313_29661967-c.61_5861delins29925	chr17	29452311	29661967	29452313	29661967	209655	0	0	0	0	0	0	0	1	0	0	0	0	0	0	0	0	0	0	0.0146994	0	0	0	0	0	0	0	0	0	0	1	0	0	0	9140	8024	8660	3337	13687	15805	1481	6803	10749	5414
chr17_29452688_29452688-c.60_61ins60612	chr17	29452686	29452688	29452688	29452688	1	0	0	0	0	0	2	0	0	0	0	0	0	0	0	0	0	0.0126526	0	0	0	0	0	0	0	0	0	0	2	0	0	0	0	0	9140	8024	8660	3337	13687	15807	1481	6803	10740	5414
chr17_29452832_29496841-c.61_479delins30511	chr17	29452830	29496841	29452832	29496841	44010	0	0	0	0	0	0	0	0	0	1	0	0	0	0	0	0	0	0	0	0	0.0184672	0	0	0	0	0	0	0	0	0	0	1	0	9140	8024	8660	3337	13687	15805	1481	6803	10740	5415
chr17_29453200_29453202-c.60_61ins60610	chr17	29453198	29453202	29453200	29453202	3	0	0	0	0	0	0	1	0	0	0	0	0	0	0	0	0	0	0.0674309	0	0	0	0	0	0	0	0	0	1	2	0	6	0	3	9140	8024	8660	3337	13687	15806	1483	6803	10746	5415
chr17_29453206_29453206-c.60_61ins60612	chr17	29453204	29453206	29453206	29453206	1	0	0	0	0	0	0	0	0	6	0	2	0	0	0	0	0	0	0	0	0.0556658	0	0.0301759	0	0	0	0	0	1	2	0	6	0	3	9140	8024	8660	3337	13687	15806	1483	6803	10746	5415
chr17_29453208_29453207-c.60_61ins60613	chr17	29453206	29453207	29453208	29453207	0	0	0	0	0	0	0	1	0	0	0	0	0	0	0	0	0	0	0.0674309	0	0	0	0	0	0	0	0	0	1	2	0	6	0	3	9140	8024	8660	3337	13687	15806	1483	6803	10746	5415
chr17_29453215_29453215-c.60_61ins60612	chr17	29453213	29453215	29453215	29453215	1	0	0	0	0	0	1	0	0	0	0	0	0	0	0	0	0	0.00632671	0	0	0	0	0	0	0	0	0	0	1	2	0	6	0	3	9140	8024	8660	3337	13687	15806	1483	6803	10746	5415
chr17_29453216_29453216-c.60_61ins60612	chr17	29453214	29453216	29453216	29453216	1	0	0	0	0	0	0	0	0	0	0	1	0	0	0	0	0	0	0	0	0	0	0.0151722	0	0	0	0	0	0	2	0	6	0	3	9140	8024	8660	3337	13687	15806	1483	6803	10746	5415
chr17_29453236_29455154-c.60_61ins58694	chr17	29453234	29455154	29453236	29455154	1919	0	0	0	0	0	0	0	0	6	0	0	0	0	0	0	0	0	0	0	0.0558347	0	0	0	0	0	0	0	1	2	0	6	0	2	9140	8024	8660	3337	13687	15806	1483	6803	10746	5415
chr17_29454095_29562628-c.61_3708delins31707	chr17	29454093	29562628	29454095	29562628	108534	0	0	0	1	0	0	0	0	0	0	0	0	0	0	0.0299581	0	0	0	0	0	0	0	0	0	0	1	0	0	0	0	0	0	0	9140	8024	8660	3338	13687	15805	1481	6803	10746	5415
chr17_29454863_29454862-c.60_61ins60613	chr17	29454861	29454862	29454863	29454862	0	0	0	0	0	0	0	0	4	0	0	0	0	0	0	0	0	0	0	0.058763	0	0	0	0	0	0	0	0	0	0	4	0	0	0	9140	8024	8660	3338	13687	15805	1481	6807	10746	5415
chr17_29455135_29455134-c.60_61ins60613	chr17	29455133	29455134	29455135	29455134	0	0	0	0	0	0	1	0	0	0	0	0	0	0	0	0	0	0.00632591	0	0	0	0	0	2	0	4	0	0	3	4	1	3	2	2	9142	8024	8664	3338	13687	15808	1485	6804	10749	5417
chr17_29455135_29455135-c.60_61ins60612	chr17	29455133	29455135	29455135	29455135	1	1	0	2	0	0	0	0	1	1	2	0	0.0108474	0	0.0229193	0	0	0	0	0.0145802	0.00922419	0.0367078	0	2	0	4	0	0	3	4	1	3	2	2	9142	8024	8664	3338	13687	15808	1485	6804	10749	5417
chr17_29455135_29455136-c.60_61ins60611	chr17	29455133	29455136	29455135	29455136	2	0	0	0	0	0	0	1	0	0	0	0	0	0	0	0	0	0	0.0673401	0	0	0	0	2	0	4	0	0	3	4	1	3	2	2	9142	8024	8664	3338	13687	15808	1485	6804	10749	5417
chr17_29455135_29455138-c.60_61ins60609	chr17	29455133	29455138	29455135	29455138	4	0	0	0	0	0	1	2	0	2	0	2	0	0	0	0	0	0.00621184	0.13394	0	0.0182929	0	0.0298722	2	0	4	0	0	3	4	1	3	2	2	9142	8024	8664	3338	13687	15808	1485	6804	10749	5417
chr17_29455137_29455136-c.60_61ins60613	chr17	29455135	29455136	29455137	29455136	0	0	0	2	0	0	0	0	0	0	0	0	0	0	0.023084	0	0	0	0	0	0	0	0	2	0	4	0	0	2	1	1	1	2	0	9142	8024	8664	3338	13687	15808	1485	6804	10749	5417
chr17_29455152_29455153-c.60_61ins60611	chr17	29455150	29455153	29455152	29455153	2	0	0	0	0	0	0	1	0	0	0	0	0	0	0	0	0	0	0.0673401	0	0	0	0	2	0	4	0	0	3	4	1	3	2	2	9142	8024	8664	3338	13687	15808	1485	6804	10749	5417
chr17_29455153_29455152-c.60_61ins60613	chr17	29455151	29455152	29455153	29455152	0	0	0	0	0	0	1	0	0	0	0	0	0	0	0	0	0	0.00632591	0	0	0	0	0	2	0	4	0	0	3	3	1	3	2	2	9142	8024	8664	3338	13687	15808	1485	6804	10749	5417
chr17_29455153_29455153-c.60_61ins60612	chr17	29455151	29455153	29455153	29455153	1	1	0	0	0	0	0	0	0	0	0	0	0.0109385	0	0	0	0	0	0	0	0	0	0	2	0	4	0	0	3	3	1	3	2	2	9142	8024	8664	3338	13687	15808	1485	6804	10749	5417
chr17_29455175_29455175-c.60_61ins60612	chr17	29455173	29455175	29455175	29455175	1	0	0	2	0	0	0	0	0	0	0	0	0	0	0.0230814	0	0	0	0	0	0	0	0	387	0	58	0	0	41	4	25	56	3	14	9142	8024	8665	3338	13687	15808	1485	6804	10749	5417
chr17_29455177_29455177-c.60_61ins60612	chr17	29455175	29455177	29455177	29455177	1	0	0	0	0	0	0	0	0	0	0	2	0	0	0	0	0	0	0	0	0	0	0.030349	387	0	58	0	0	41	4	25	56	3	14	9142	8024	8665	3338	13687	15808	1485	6804	10749	5417
chr17_29455184_29455184-c.60_61ins60612	chr17	29455182	29455184	29455184	29455184	1	1	0	0	0	0	0	0	0	0	0	0	0.0109409	0	0	0	0	0	0	0	0	0	0	385	0	53	0	0	41	4	23	56	2	14	9140	8024	8660	3338	13687	15808	1485	6802	10749	5416
chr17_29455242_29575980-c.61_3974delins32875	chr17	29455240	29575980	29455242	29575980	120739	0	1	0	0	0	0	0	0	0	0	0	0	0.0124611	0	0	0	0	0	0	0	0	0	234	1	23	0	0	17	1	23	31	10	25	8989	8025	8630	3338	13687	15784	1482	6802	10724	5424
chr17_29455248_29455249-c.60_61ins60611	chr17	29455246	29455249	29455248	29455249	2	1	0	0	0	0	0	0	0	0	0	0	0.0110473	0	0	0	0	0	0	0	0	0	0	297	0	35	0	0	23	1	23	30	10	27	9052	8025	8642	3338	13687	15790	1482	6802	10723	5424
chr17_29455263_29455263-c.60_61ins60612	chr17	29455261	29455263	29455263	29455263	1	2	0	0	0	0	0	0	0	0	0	0	0.0224039	0	0	0	0	0	0	0	0	0	0	172	17	35	0	0	44	8	6	6	16	20	8927	8042	8642	3338	13687	15811	1489	6785	10699	5430
chr17_29455268_29455268-c.60_61ins60612	chr17	29455266	29455268	29455268	29455268	1	1	0	0	0	0	0	0	0	0	0	0	0.0112032	0	0	0	0	0	0	0	0	0	0	171	17	35	0	0	44	8	6	6	16	21	8926	8042	8642	3338	13687	15811	1489	6785	10699	5430
chr17_29455286_29455286-c.60_61ins60612	chr17	29455284	29455286	29455286	29455286	1	0	0	2	0	0	0	0	0	0	0	0	0	0	0.0231428	0	0	0	0	0	0	0	0	171	39	35	0	0	46	8	19	6	21	27	8926	8064	8642	3338	13687	15813	1489	6798	10699	5435
chr17_29455296_29455296-c.60_61ins60612	chr17	29455294	29455296	29455296	29455296	1	0	0	0	0	0	0	0	1	0	0	0	0	0	0	0	0	0	0	0.0146821	0	0	0	171	39	35	0	0	30	8	32	6	21	33	8926	8064	8642	3338	13687	15797	1489	6811	10699	5435
chr17_29455311_29455311-c.60_61ins60612	chr17	29455309	29455311	29455311	29455311	1	0	0	0	0	0	1	0	0	0	1	0	0	0	0	0	0	0.00631233	0	0	0	0.0183303	0	171	81	106	0	0	46	16	59	99	38	53	8926	8106	8713	3338	13687	15813	1497	6838	10792	5452
chr17_29455319_29455319-c.60_61ins60612	chr17	29455317	29455319	29455319	29455319	1	0	1	0	0	0	0	0	0	0	0	0	0	0.0123365	0	0	0	0	0	0	0	0	0	171	81	165	0	0	47	16	59	99	47	53	8926	8106	8772	3338	13687	15814	1497	6838	10792	5461
chr17_29455333_29455332-c.60_61ins60613	chr17	29455331	29455332	29455333	29455332	0	1	0	0	0	0	0	0	0	0	0	0	0.0112032	0	0	0	0	0	0	0	0	0	0	171	81	165	0	0	97	16	59	99	56	76	8926	8106	8772	3338	13687	15864	1497	6838	10792	5470
chr17_29455340_29482995-c.60_61ins32957	chr17	29455338	29482995	29455340	29482995	27656	0	0	0	0	0	0	0	0	2	2	0	0	0	0	0	0	0	0	0	0.018463	0.0364954	0	171	81	165	0	0	117	16	59	100	56	76	8926	8106	8772	3338	13687	15884	1497	6838	10793	5470
chr17_29455346_29463066-c.60_61ins52892	chr17	29455344	29463066	29455346	29463066	7721	0	0	2	0	0	0	0	0	0	0	0	0	0	0.0227998	0	0	0	0	0	0	0	0	171	81	165	0	0	117	16	59	98	54	76	8926	8106	8772	3338	13687	15884	1497	6838	10793	5470
chr17_29455346_29468343-c.60_61ins47615	chr17	29455344	29468343	29455346	29468343	12998	0	0	0	0	0	0	0	0	0	8	0	0	0	0	0	0	0	0	0	0	0.146252	0	171	81	165	0	0	117	16	59	98	54	76	8926	8106	8772	3338	13687	15884	1497	6838	10793	5470
chr17_29455346_29483000-c.60_61ins32958	chr17	29455344	29483000	29455346	29483000	27655	170	81	163	0	0	117	16	59	98	46	76	1.03412	0.517151	1.00641	0	0	0.376098	0.55514	0.44341	0.467709	0.431683	0.595706	171	81	165	0	0	117	16	59	98	54	76	8926	8106	8772	3338	13687	15884	1497	6838	10793	5470
chr17_29455430_29546022-c.61_1527delins33042	chr17	29455428	29546022	29455430	29546022	90593	0	0	0	0	0	0	0	1	0	0	0	0	0	0	0	0	0	0	0.014622	0	0	0	0	0	0	0	0	0	0	1	0	0	0	8925	8106	8772	3338	13687	15884	1497	6839	10793	5470
chr17_29455458_29455458-c.60_61ins60612	chr17	29455456	29455458	29455458	29455458	1	1	0	0	0	0	0	0	0	0	0	0	0.0112032	0	0	0	0	0	0	0	0	0	0	1	0	0	0	0	0	0	0	0	0	0	8926	8106	8772	3338	13687	15884	1497	6839	10793	5470
chr17_29455526_29483000-c.60_61ins33138	chr17	29455524	29483000	29455526	29483000	27475	0	0	0	24	0	0	0	0	0	0	0	0	0	0	0.713861	0	0	0	0	0	0	0	1	0	0	24	0	0	0	0	0	0	0	8926	8106	8772	3362	13687	15884	1497	6839	10793	5470
chr17_29455944_29455943-c.60_61ins60613	chr17	29455942	29455943	29455944	29455943	0	0	0	1	0	0	0	0	1	0	0	0	0	0	0.0113703	0	0	0	0	0.0146011	0	0	0	2	0	10	0	3	2	4	2	1	4	2	8927	8106	8782	3362	13690	15886	1501	6841	10794	5474
chr17_29455944_29455945-c.60_61ins60611	chr17	29455942	29455945	29455944	29455945	2	0	0	0	0	0	1	0	0	0	0	0	0	0	0	0	0	0.00629485	0	0	0	0	0	2	0	10	0	3	2	4	2	1	4	2	8927	8106	8782	3362	13690	15886	1501	6841	10794	5474
chr17_29455945_29455944-c.60_61ins60613	chr17	29455943	29455944	29455945	29455944	0	2	0	1	0	1	0	0	0	0	0	1	0.0223287	0	0.0113362	0	0.00726911	0	0	0	0	0	0.014967	2	0	10	0	3	1	4	2	1	4	2	8927	8106	8782	3362	13690	15886	1501	6841	10794	5474
chr17_29455945_29455945-c.60_61ins60612	chr17	29455943	29455945	29455945	29455945	1	0	0	2	0	0	0	4	1	0	0	0	0	0	0.0221512	0	0	0	0.265496	0.0142068	0	0	0	2	0	10	0	3	1	4	2	1	4	2	8927	8106	8782	3362	13690	15886	1501	6841	10794	5474
chr17_29455945_29455947-c.60_61ins60610	chr17	29455943	29455947	29455945	29455947	3	0	0	2	0	2	0	0	0	0	0	0	0	0	0.0227406	0	0.014576	0	0	0	0	0	0	2	0	10	0	3	1	4	2	1	4	2	8927	8106	8782	3362	13690	15886	1501	6841	10794	5474
chr17_29455946_29455945-c.60_61ins60613	chr17	29455944	29455945	29455946	29455945	0	0	0	0	0	0	1	0	0	0	0	0	0	0	0	0	0	0.00629485	0	0	0	0	0	2	0	6	0	1	1	0	1	1	4	2	8927	8106	8782	3362	13690	15886	1501	6841	10794	5474
chr17_29455948_29455947-c.60_61ins60613	chr17	29455946	29455947	29455948	29455947	0	0	0	1	0	0	0	0	0	0	0	0	0	0	0.0113869	0	0	0	0	0	0	0	0	2	0	8	0	1	2	4	2	1	4	2	8927	8106	8782	3362	13690	15886	1501	6841	10794	5474
chr17_29455950_29455949-c.60_61ins60613	chr17	29455948	29455949	29455950	29455949	0	0	0	0	0	0	0	0	0	0	4	0	0	0	0	0	0	0	0	0	0	0.0730727	0	2	0	10	0	3	2	4	2	1	4	2	8927	8106	8782	3362	13690	15886	1501	6841	10794	5474
chr17_29455954_29455953-c.60_61ins60613	chr17	29455952	29455953	29455954	29455953	0	0	0	0	0	0	0	0	0	0	0	1	0	0	0	0	0	0	0	0	0	0	0.0150286	2	0	10	0	3	2	4	2	1	4	2	8927	8106	8782	3362	13690	15886	1501	6841	10794	5474
chr17_29455958_29455957-c.60_61ins60613	chr17	29455956	29455957	29455958	29455957	0	0	0	3	0	0	0	0	0	1	0	0	0	0	0.0341292	0	0	0	0	0	0.00923287	0	0	2	0	10	0	3	2	4	2	1	4	2	8927	8106	8782	3362	13690	15886	1501	6841	10794	5474
chr17_29456137_29550459-c.61_1721delins33751	chr17	29456135	29550459	29456137	29550459	94323	4	0	0	0	0	1	0	0	0	0	0	0.0447697	0	0	0	0	0.00626717	0	0	0	0	0	4	0	0	0	0	1	0	0	0	0	0	8929	8106	8772	3362	13687	15885	1497	6839	10793	5470
chr17_29456473_29456473-c.60_61ins60612	chr17	29456471	29456473	29456473	29456473	1	1	0	1	0	5	0	0	2	1	2	0	0.011061	0	0.0112591	0	0.0361514	0	0	0.0289277	0.00914929	0.0361965	0	2	0	2	0	10	4	1	3	2	2	1	8931	8106	8774	3362	13697	15889	1498	6842	10795	5472
chr17_29456473_29456474-c.60_61ins60611	chr17	29456471	29456474	29456473	29456474	2	1	0	1	0	0	2	0	0	0	0	0	0.0111702	0	0.0113703	0	0	0.0125589	0	0	0	0	0	2	0	2	0	10	4	1	3	2	2	1	8931	8106	8774	3362	13697	15889	1498	6842	10795	5472
chr17_29456473_29456475-c.60_61ins60610	chr17	29456471	29456475	29456473	29456475	3	0	0	0	0	2	0	0	1	0	0	0	0	0	0	0	0.0145804	0	0	0.0145943	0	0	0	2	0	2	0	10	4	1	3	2	2	1	8931	8106	8774	3362	13697	15889	1498	6842	10795	5472
chr17_29456473_29456476-c.60_61ins60609	chr17	29456471	29456476	29456473	29456476	4	0	0	0	0	2	0	0	0	0	0	0	0	0	0	0	0.0146017	0	0	0	0	0	0	2	0	2	0	10	4	1	3	2	2	1	8931	8106	8774	3362	13697	15889	1498	6842	10795	5472
chr17_29456473_29456477-c.60_61ins60608	chr17	29456471	29456477	29456473	29456477	5	0	0	0	0	0	2	1	0	0	0	0	0	0	0	0	0	0.0125039	0.0666718	0	0	0	0	2	0	2	0	10	4	1	3	2	2	1	8931	8106	8774	3362	13697	15889	1498	6842	10795	5472
chr17_29456473_29456478-c.60_61ins60607	chr17	29456471	29456478	29456473	29456478	6	0	0	0	0	0	0	0	0	0	0	1	0	0	0	0	0	0	0	0	0	0	0.0150308	2	0	2	0	10	4	1	3	2	2	1	8931	8106	8774	3362	13697	15889	1498	6842	10795	5472
chr17_29456486_29456485-c.60_61ins60613	chr17	29456484	29456485	29456486	29456485	0	0	0	0	0	1	0	0	0	0	0	0	0	0	0	0	0.00730087	0	0	0	0	0	0	2	0	2	0	10	4	1	3	2	2	1	8931	8106	8774	3362	13697	15889	1498	6842	10795	5472
chr17_29456493_29456492-c.60_61ins60613	chr17	29456491	29456492	29456493	29456492	0	0	0	0	0	0	0	0	0	1	0	0	0	0	0	0	0	0	0	0	0.00926355	0	0	2	0	2	0	10	4	1	3	2	2	1	8931	8106	8774	3362	13697	15889	1498	6842	10795	5472
chr17_29456569_29456569-c.60_61ins60612	chr17	29456567	29456569	29456569	29456569	1	0	0	1	0	0	0	0	0	0	0	0	0	0	0.011396	0	0	0	0	0	0	0	0	3	0	3	0	3	2	1	4	1	1	1	8932	8106	8775	3362	13690	15887	1498	6843	10794	5471
chr17_29456615_29456615-c.60_61ins60612	chr17	29456613	29456615	29456615	29456615	1	0	0	0	0	0	2	0	0	0	0	0	0	0	0	0	0	0.0125889	0	0	0	0	0	2	0	3	0	2	2	0	1	0	0	1	8931	8106	8775	3362	13689	15887	1497	6840	10793	5470
chr17_29456621_29456620-c.60_61ins60613	chr17	29456619	29456620	29456621	29456620	0	2	0	0	0	0	0	0	0	0	0	0	0.0223939	0	0	0	0	0	0	0	0	0	0	2	0	3	0	2	2	0	1	0	0	1	8931	8106	8775	3362	13689	15887	1497	6840	10793	5470
chr17_29456624_29456624-c.60_61ins60612	chr17	29456622	29456624	29456624	29456624	1	0	0	2	0	0	0	0	1	0	0	0	0	0	0.0227587	0	0	0	0	0.0145866	0	0	0	2	0	3	0	2	2	0	1	0	0	1	8931	8106	8775	3362	13689	15887	1497	6840	10793	5470
chr17_29456656_29456656-c.60_61ins60612	chr17	29456654	29456656	29456656	29456656	1	0	0	0	0	2	0	0	0	0	0	0	0	0	0	0	0.0146092	0	0	0	0	0	0	2	0	3	0	3	2	0	1	0	0	1	8931	8106	8775	3362	13690	15887	1497	6840	10793	5470
chr17_29456672_29456672-c.60_61ins60612	chr17	29456670	29456672	29456672	29456672	1	0	0	0	0	0	0	0	0	0	0	1	0	0	0	0	0	0	0	0	0	0	0.0150308	3	0	2	0	3	2	0	1	0	0	1	8932	8106	8774	3362	13690	15887	1497	6840	10793	5470
chr17_29456721_29456721-c.60_61ins60612	chr17	29456719	29456721	29456721	29456721	1	1	0	0	0	0	0	0	0	0	0	0	0.0111982	0	0	0	0	0	0	0	0	0	0	1	0	1	0	1	2	0	0	0	0	0	8930	8106	8773	3362	13688	15887	1497	6839	10793	5470
chr17_29456766_29456766-c.60_61ins60612	chr17	29456764	29456766	29456766	29456766	1	0	0	0	0	1	0	0	0	0	0	0	0	0	0	0	0.00730567	0	0	0	0	0	0	1	0	0	0	1	0	0	0	0	0	0	8930	8106	8772	3362	13688	15885	1497	6839	10793	5470
chr17_29457100_29457102-c.60_61ins60610	chr17	29457098	29457102	29457100	29457102	3	0	0	0	0	0	0	0	1	0	0	0	0	0	0	0	0	0	0	0.0146199	0	0	0	0	0	0	0	0	0	0	1	0	0	0	8929	8106	8772	3362	13687	15885	1497	6840	10793	5470
chr17_29459124_29459124-c.60_61ins60612	chr17	29459122	29459124	29459124	29459124	1	0	0	0	0	0	1	0	0	0	0	0	0	0	0	0	0	0.00629485	0	0	0	0	0	0	0	0	0	0	1	0	0	0	0	0	8929	8106	8772	3362	13687	15886	1497	6839	10793	5470
chr17_29459536_29459536-c.60_61ins60612	chr17	29459534	29459536	29459536	29459536	1	0	0	2	0	0	0	0	0	0	0	0	0	0	0.0227946	0	0	0	0	0	0	0	0	0	0	2	0	0	0	0	0	0	0	0	8929	8106	8774	3362	13687	15885	1497	6839	10793	5470
chr17_29459558_29459557-c.60_61ins60613	chr17	29459556	29459557	29459558	29459557	0	0	1	0	0	0	0	0	0	0	0	0	0	0.0123335	0	0	0	0	0	0	0	0	0	0	2	2	1	0	0	0	0	1	0	0	8929	8108	8774	3363	13687	15885	1497	6839	10794	5470
chr17_29459559_29459558-c.60_61ins60613	chr17	29459557	29459558	29459559	29459558	0	0	0	0	0	0	0	0	0	1	0	0	0	0	0	0	0	0	0	0	0.00926441	0	0	0	2	2	1	0	0	0	0	1	0	0	8929	8108	8774	3363	13687	15885	1497	6839	10794	5470
chr17_29459566_29459566-c.60_61ins60612	chr17	29459564	29459566	29459566	29459566	1	0	0	0	1	0	0	0	0	0	0	0	0	0	0	0.0297354	0	0	0	0	0	0	0	0	2	2	1	0	0	0	0	1	0	0	8929	8108	8774	3363	13687	15885	1497	6839	10794	5470
chr17_29459586_29459586-c.60_61ins60612	chr17	29459584	29459586	29459586	29459586	1	0	0	0	0	1	0	0	0	0	0	0	0	0	0	0	0.00730567	0	0	0	0	0	0	1	2	2	1	1	0	0	1	1	0	0	8930	8108	8774	3363	13688	15885	1497	6840	10794	5470
chr17_29459640_29459640-c.60_61ins60612	chr17	29459638	29459640	29459640	29459640	1	0	0	0	0	2	0	0	0	0	0	0	0	0	0	0	0.0146081	0	0	0	0	0	0	6	4	2	1	4	1	0	2	2	1	1	8935	8110	8774	3363	13691	15886	1497	6841	10795	5471
chr17_29459659_29459659-c.60_61ins60612	chr17	29459657	29459659	29459659	29459659	1	0	0	0	0	2	0	0	2	0	2	0	0	0	0	0	0.0145074	0	0	0.0290783	0	0.0363703	0	9	7	4	1	9	5	0	4	2	5	7	8938	8113	8776	3363	13696	15890	1497	6843	10795	5475
chr17_29459660_29459659-c.60_61ins60613	chr17	29459658	29459659	29459660	29459659	0	0	0	0	0	1	0	0	0	0	0	0	0	0	0	0	0.0073014	0	0	0	0	0	0	9	7	4	1	7	5	0	2	2	3	7	8938	8113	8776	3363	13696	15890	1497	6843	10795	5475
chr17_29459664_29459663-c.60_61ins60613	chr17	29459662	29459663	29459664	29459663	0	0	0	0	0	1	0	0	0	0	0	0	0	0	0	0	0.0073014	0	0	0	0	0	0	9	12	4	1	9	5	0	4	2	5	7	8938	8118	8776	3363	13696	15890	1497	6843	10795	5475
chr17_29459664_29459664-c.60_61ins60612	chr17	29459662	29459664	29459664	29459664	1	2	2	0	0	0	0	0	0	0	0	0	0.0223214	0.0245816	0	0	0	0	0	0	0	0	0	9	12	4	1	9	5	0	4	2	5	7	8938	8118	8776	3363	13696	15890	1497	6843	10795	5475
chr17_29459668_29459667-c.60_61ins60613	chr17	29459666	29459667	29459668	29459667	0	0	1	1	0	0	0	0	0	0	0	0	0	0.0123043	0.011382	0	0	0	0	0	0	0	0	9	12	3	1	9	5	0	4	2	5	7	8938	8118	8775	3363	13696	15890	1497	6843	10795	5475
chr17_29459669_29459669-c.60_61ins60612	chr17	29459667	29459669	29459669	29459669	1	2	0	0	0	0	0	0	0	0	0	1	0.0223428	0	0	0	0	0	0	0	0	0	0.0149837	9	12	3	1	9	5	0	4	2	5	7	8938	8118	8775	3363	13696	15890	1497	6843	10795	5475
chr17_29459672_29459672-c.60_61ins60612	chr17	29459670	29459672	29459672	29459672	1	0	5	0	0	0	0	0	0	0	0	0	0	0.0615915	0	0	0	0	0	0	0	0	0	9	12	3	1	9	5	0	4	2	5	7	8938	8118	8775	3363	13696	15890	1497	6843	10795	5475
chr17_29459685_29459688-c.60_61ins60609	chr17	29459683	29459688	29459685	29459688	4	2	0	0	0	0	0	0	0	0	2	0	0.0222949	0	0	0	0	0	0	0	0	0.0364481	0	9	13	3	1	9	5	0	4	2	5	7	8938	8119	8775	3363	13696	15890	1497	6843	10795	5475
chr17_29459690_29459691-c.60_61ins60611	chr17	29459688	29459691	29459690	29459691	2	0	0	0	0	0	1	0	0	0	0	0	0	0	0	0	0	0.00629327	0	0	0	0	0	9	12	3	1	9	5	0	4	1	5	7	8938	8118	8775	3363	13696	15890	1497	6843	10794	5475
chr17_29459692_29459692-c.60_61ins60612	chr17	29459690	29459692	29459692	29459692	1	0	0	0	0	2	0	0	0	0	0	0	0	0	0	0	0.0146028	0	0	0	0	0	0	9	12	3	1	9	4	0	4	1	5	7	8938	8118	8775	3363	13696	15890	1497	6843	10794	5475
chr17_29459695_29459694-c.60_61ins60613	chr17	29459693	29459694	29459695	29459694	0	0	0	0	0	0	0	0	0	1	0	0	0	0	0	0	0	0	0	0	0.00926441	0	0	9	12	3	1	9	5	0	4	1	5	7	8938	8118	8775	3363	13696	15890	1497	6843	10794	5475
chr17_29459695_29459695-c.60_61ins60612	chr17	29459693	29459695	29459695	29459695	1	0	1	0	0	0	2	0	0	0	0	1	0	0.0122844	0	0	0	0.0125522	0	0	0	0	0.01498	9	12	3	1	9	5	0	4	1	5	7	8938	8118	8775	3363	13696	15890	1497	6843	10794	5475
chr17_29459696_29459696-c.60_61ins60612	chr17	29459694	29459696	29459696	29459696	1	2	1	0	0	0	0	0	0	0	0	0	0.0223488	0.0122908	0	0	0	0	0	0	0	0	0	9	11	3	1	9	3	0	4	1	5	6	8938	8118	8775	3363	13696	15890	1497	6843	10794	5475
chr17_29459702_29459701-c.60_61ins60613	chr17	29459700	29459701	29459702	29459701	0	0	0	0	0	0	0	0	0	0	1	0	0	0	0	0	0	0	0	0	0	0.0182648	0	9	11	3	0	9	5	0	4	1	5	8	8938	8117	8775	3362	13696	15890	1497	6843	10794	5475
chr17_29459725_29459725-c.60_61ins60612	chr17	29459723	29459725	29459725	29459725	1	0	1	0	0	0	0	0	0	0	0	2	0	0.0122814	0	0	0	0	0	0	0	0	0.0299931	9	12	3	0	11	7	0	4	3	5	8	8938	8118	8775	3362	13698	15892	1497	6843	10796	5475
chr17_29459728_29459727-c.60_61ins60613	chr17	29459726	29459727	29459728	29459727	0	0	0	0	0	0	2	0	0	0	0	0	0	0	0	0	0	0.0125849	0	0	0	0	0	9	12	3	0	10	7	0	3	3	6	8	8938	8118	8775	3362	13697	15892	1497	6842	10796	5476
chr17_29459733_29459733-c.60_61ins60612	chr17	29459731	29459733	29459733	29459733	1	1	0	2	0	0	0	0	0	0	0	2	0.0111294	0	0.0226985	0	0	0	0	0	0	0	0.0299283	9	12	3	0	10	7	0	3	3	6	8	8938	8118	8775	3362	13697	15892	1497	6842	10796	5476
chr17_29459743_29459743-c.60_61ins60612	chr17	29459741	29459743	29459743	29459743	1	0	0	0	0	0	0	0	0	0	0	2	0	0	0	0	0	0	0	0	0	0	0.03003	8	12	3	0	11	7	0	3	3	6	8	8937	8118	8775	3362	13698	15892	1497	6842	10796	5476
chr17_29459760_29459761-c.60_61ins60611	chr17	29459758	29459761	29459760	29459761	2	0	2	0	0	0	0	0	0	0	0	0	0	0.0246366	0	0	0	0	0	0	0	0	0	6	12	3	0	6	7	0	3	3	6	8	8935	8118	8775	3362	13693	15892	1497	6842	10796	5476
chr17_29459768_29459768-c.60_61ins60612	chr17	29459766	29459768	29459768	29459768	1	0	0	0	0	0	0	0	2	0	0	0	0	0	0	0	0	0	0	0.0292312	0	0	0	5	12	3	0	6	7	0	3	3	5	8	8934	8118	8775	3362	13693	15892	1497	6842	10796	5475
chr17_29459783_29459783-c.60_61ins60612	chr17	29459781	29459783	29459783	29459783	1	0	0	0	0	0	0	0	0	0	1	0	0	0	0	0	0	0	0	0	0	0.0182648	0	3	10	3	0	4	7	0	2	4	5	6	8932	8116	8775	3362	13691	15892	1497	6841	10797	5475
chr17_29459807_29459807-c.60_61ins60612	chr17	29459805	29459807	29459807	29459807	1	0	0	0	0	0	2	0	0	1	0	0	0	0	0	0	0	0.0125765	0	0	0.00925104	0	0	3	2	1	0	3	3	0	0	3	1	1	8932	8108	8773	3362	13690	15888	1497	6839	10796	5471
chr17_29459810_29459810-c.60_61ins60612	chr17	29459808	29459810	29459810	29459810	1	0	0	0	0	2	0	0	0	0	0	0	0	0	0	0	0.0146092	0	0	0	0	0	0	0	2	1	0	3	3	0	0	3	1	1	8929	8108	8773	3362	13690	15888	1497	6839	10796	5471
chr17_29459818_29459818-c.60_61ins60612	chr17	29459816	29459818	29459818	29459818	1	0	0	0	0	1	0	0	0	0	0	0	0	0	0	0	0.0073046	0	0	0	0	0	0	0	2	0	0	3	3	0	0	3	1	1	8929	8108	8772	3362	13690	15888	1497	6839	10796	5471
chr17_29459822_29459822-c.60_61ins60612	chr17	29459820	29459822	29459822	29459822	1	0	0	0	0	0	0	0	0	1	0	0	0	0	0	0	0	0	0	0	0.00926269	0	0	0	2	0	0	3	3	0	0	3	1	1	8929	8108	8772	3362	13690	15888	1497	6839	10796	5471
chr17_29459865_29459864-c.60_61ins60613	chr17	29459863	29459864	29459865	29459864	0	0	0	0	0	0	1	0	0	0	0	0	0	0	0	0	0	0.00629406	0	0	0	0	0	0	1	0	0	3	3	0	0	3	1	0	8929	8107	8772	3362	13690	15888	1497	6839	10796	5471
chr17_29459899_29459899-c.60_61ins60612	chr17	29459897	29459899	29459899	29459899	1	0	0	0	0	0	0	0	0	1	0	0	0	0	0	0	0	0	0	0	0.00926441	0	0	0	0	0	0	0	0	0	0	1	0	0	8929	8106	8772	3362	13687	15885	1497	6839	10794	5470
chr17_29460167_29460167-c.60_61ins60612	chr17	29460165	29460167	29460167	29460167	1	0	0	0	0	0	0	0	0	0	0	1	0	0	0	0	0	0	0	0	0	0	0.0150308	0	0	0	0	0	0	0	0	0	0	1	8929	8106	8772	3362	13687	15885	1497	6839	10793	5470
chr17_29460353_29676135-c.61_7126delins37967	chr17	29460351	29676135	29460353	29676135	215783	0	0	0	0	0	1	0	0	0	0	0	0	0	0	0	0	0.00629485	0	0	0	0	0	0	0	0	0	0	1	0	0	0	0	0	8929	8106	8772	3362	13687	15886	1497	6839	10793	5470
chr17_29460676_29460675-c.60_61ins60613	chr17	29460674	29460675	29460676	29460675	0	0	0	0	0	1	0	0	1	0	4	0	0	0	0	0	0.0072411	0	0	0.0145033	0	0.0729128	0	0	0	11	0	3	2	2	1	1	4	0	8929	8106	8783	3362	13690	15888	1499	6840	10794	5474
chr17_29460676_29460676-c.60_61ins60612	chr17	29460674	29460676	29460676	29460676	1	0	0	11	0	2	0	0	0	0	0	0	0	0	0.125059	0	0.0144285	0	0	0	0	0	0	0	0	11	0	3	2	2	1	1	4	0	8929	8106	8783	3362	13690	15888	1499	6840	10794	5474
chr17_29460685_29460684-c.60_61ins60613	chr17	29460683	29460684	29460685	29460684	0	0	0	0	0	0	2	0	0	0	0	0	0	0	0	0	0	0.0125881	0	0	0	0	0	0	0	11	0	3	2	2	1	1	4	0	8929	8106	8783	3362	13690	15888	1499	6840	10794	5474
chr17_29460686_29460686-c.60_61ins60612	chr17	29460684	29460686	29460686	29460686	1	0	0	0	0	0	0	2	0	1	0	0	0	0	0	0	0	0	0.133299	0	0.00914243	0	0	0	0	11	0	3	2	2	1	1	4	0	8929	8106	8783	3362	13690	15888	1499	6840	10794	5474
chr17_29461041_29461041-c.60_61ins60612	chr17	29461039	29461041	29461041	29461041	1	0	0	0	0	2	0	0	0	0	0	0	0	0	0	0	0.0146103	0	0	0	0	0	0	1	0	0	0	2	0	0	0	1	0	0	8930	8106	8772	3362	13689	15886	1497	6839	10794	5470
chr17_29461042_29461041-c.60_61ins60613	chr17	29461040	29461041	29461042	29461041	0	0	0	0	0	0	0	0	0	1	0	0	0	0	0	0	0	0	0	0	0.00926441	0	0	1	0	0	0	0	0	0	0	1	0	0	8930	8106	8772	3362	13689	15886	1497	6839	10794	5470
chr17_29461050_29461049-c.60_61ins60613	chr17	29461048	29461049	29461050	29461049	0	1	0	0	0	0	0	0	0	0	0	0	0.0111982	0	0	0	0	0	0	0	0	0	0	1	0	0	0	2	0	0	0	1	0	0	8930	8106	8772	3362	13689	15886	1497	6839	10794	5470
chr17_29461083_29562742-c.61_3822delins38695	chr17	29461081	29562742	29461083	29562742	101660	0	0	0	0	0	0	0	0	0	0	1	0	0	0	0	0	0	0	0	0	0	0.0150308	1	0	0	0	1	0	0	0	1	0	1	8930	8106	8772	3362	13688	15886	1497	6839	10794	5470
chr17_29461257_29483000-c.60_61ins38869	chr17	29461255	29483000	29461257	29483000	21744	0	0	0	0	0	0	0	0	0	13	0	0	0	0	0	0	0	0	0	0	0.237096	0	0	0	0	0	0	0	0	0	0	13	0	8929	8106	8772	3362	13687	15886	1497	6839	10793	5483
chr17_29462041_29701945-c.61_9229delins39653	chr17	29462039	29701945	29462041	29701945	239905	0	1	0	0	0	0	0	0	0	0	0	0	0.012335	0	0	0	0	0	0	0	0	0	0	1	0	0	0	0	0	0	0	0	0	8929	8107	8772	3362	13687	15886	1497	6839	10793	5483
chr17_29462180_29463066-c.60_61ins59726	chr17	29462178	29463066	29462180	29463066	887	0	0	0	0	0	0	0	0	0	0	4	0	0	0	0	0	0	0	0	0	0	0.060051	0	0	0	0	0	0	0	0	0	0	32	8929	8107	8772	3362	13687	15886	1497	6839	10793	5483
chr17_29462181_29463066-c.60_61ins59727	chr17	29462179	29463066	29462181	29463066	886	0	0	0	0	0	0	0	0	0	0	28	0	0	0	0	0	0	0	0	0	0	0.420357	0	0	0	0	0	0	0	0	0	0	28	8929	8107	8772	3362	13687	15886	1497	6839	10793	5483
chr17_29462290_29559088-c.61_3197delins39904	chr17	29462288	29559088	29462290	29559088	96799	3	0	0	0	0	0	0	1	0	0	1	0.0334879	0	0	0	0	0	0	0.0145492	0	0	0.0149385	3	0	0	0	0	0	0	1	0	0	1	8932	8107	8772	3362	13687	15886	1497	6840	10793	5483
chr17_29462570_29490279-c.61_364delins40182	chr17	29462568	29490279	29462570	29490279	27710	0	0	0	0	1	0	0	0	0	0	0	0	0	0	0	0.00730567	0	0	0	0	0	0	0	0	0	0	1	0	0	0	1	0	0	8932	8107	8772	3362	13688	15886	1497	6840	10794	5483
chr17_29462576_29663625-c.61_6084delins40215	chr17	29462574	29663625	29462576	29663625	201050	0	0	0	0	0	0	0	0	1	0	0	0	0	0	0	0	0	0	0	0.00926441	0	0	0	0	0	0	0	0	0	0	1	0	0	8932	8107	8772	3362	13688	15886	1497	6840	10794	5483
chr17_29462762_29462762-c.60_61ins60612	chr17	29462760	29462762	29462762	29462762	1	0	0	1	0	0	0	0	0	0	0	0	0	0	0.0113986	0	0	0	0	0	0	0	0	0	0	1	0	0	0	0	0	0	0	0	8932	8107	8773	3362	13688	15886	1497	6840	10794	5483
chr17_29462873_29463066-c.60_61ins60419	chr17	29462871	29463066	29462873	29463066	194	0	0	0	0	0	0	0	0	0	11	0	0	0	0	0	0	0	0	0	0	0.200218	0	0	0	1	0	0	4	0	0	0	11	0	8932	8107	8773	3362	13688	15882	1497	6840	10738	5494
chr17_29462873_29483000-c.60_61ins40485	chr17	29462871	29483000	29462873	29483000	20128	0	0	0	0	0	4	0	0	0	0	0	0	0	0	0	0	0.0251857	0	0	0	0	0	0	0	1	0	0	4	0	0	0	11	0	8932	8107	8773	3362	13688	15882	1497	6840	10738	5494
chr17_29462909_29490279-c.61_364delins40521	chr17	29462907	29490279	29462909	29490279	27371	1	0	1	0	0	1	0	0	1	0	0	0.0111643	0	0.0113681	0	0	0.00627602	0	0	0.00928503	0	0	1	0	1	0	0	1	0	0	1	0	0	8933	8107	8773	3362	13688	15883	1497	6840	10739	5494
chr17_29463092_29463092-c.60_61ins60612	chr17	29463090	29463092	29463092	29463092	1	0	2	0	0	0	2	0	0	0	0	0	0	0.024633	0	0	0	0.0125335	0	0	0	0	0	0	82	37	28	10	189	0	36	143	90	177	8933	8109	8773	3362	13688	15918	1497	6852	10788	5519
chr17_29463133_29483000-c.60_61ins40745	chr17	29463131	29483000	29463133	29483000	19868	0	141	70	2	6	156	0	24	194	70	147	0	0.98752	0.43174	0.0313154	0.0228837	0.53807	0	0.185773	1.02777	0.70838	1.28634	0	142	71	2	6	180	0	36	194	81	166	8933	8169	8807	3336	13684	15909	1497	6852	10839	5510
chr17_29463206_29483000-c.60_61ins40818	chr17	29463204	29483000	29463206	29483000	19795	0	0	0	0	0	0	0	0	0	0	12	0	0	0	0	0	0	0	0	0	0	0.178864	0	0	0	0	0	0	0	0	0	0	12	8933	8168	8806	3336	13684	15885	1497	6840	10839	5499
chr17_29463987_29490202-c.61_288delins41600	chr17	29463985	29490202	29463987	29490202	26216	0	0	0	0	0	0	0	0	0	0	2	0	0	0	0	0	0	0	0	0	0	0.0298018	0	0	0	0	0	0	0	0	0	0	2	8933	8168	8806	3336	13684	15885	1497	6840	10839	5499
chr17_29464358_29703953-c.61_11237delins41970	chr17	29464356	29703953	29464358	29703953	239596	0	0	0	0	1	0	0	0	0	0	0	0	0	0	0	0.00730727	0	0	0	0	0	0	0	0	0	0	1	0	0	0	0	0	0	8933	8168	8806	3336	13685	15885	1497	6840	10839	5499
chr17_29464959_29562935-c.61_3870delins42571	chr17	29464957	29562935	29464959	29562935	97977	0	0	0	0	1	0	0	0	0	0	0	0	0	0	0	0.00730674	0	0	0	0	0	0	0	0	0	0	1	0	0	0	0	0	0	8933	8168	8806	3336	13686	15885	1497	6840	10839	5499
chr17_29465198_29465198-c.60_61ins60612	chr17	29465196	29465198	29465198	29465198	1	1	0	0	0	0	0	0	0	0	0	0	0.0111919	0	0	0	0	0	0	0	0	0	0	2	0	0	0	0	0	0	0	0	0	0	8935	8168	8806	3336	13686	15885	1497	6840	10839	5499
chr17_29465228_29465228-c.60_61ins60612	chr17	29465226	29465228	29465228	29465228	1	1	0	0	0	0	0	0	0	0	0	0	0.0111907	0	0	0	0	0	0	0	0	0	0	3	0	0	0	0	0	0	0	0	0	0	8936	8168	8806	3336	13686	15885	1497	6840	10839	5499
chr17_29465273_29528428-c.61_1185delins42885	chr17	29465271	29528428	29465273	29528428	63156	1	2	0	0	0	2	0	0	1	0	0	0.0111379	0.0243993	0	0	0	0.0125326	0	0	0.00918079	0	0	4	2	0	0	0	2	0	0	1	0	0	8937	8170	8806	3336	13686	15887	1497	6840	10840	5499
chr17_29465274_29465274-c.60_61ins60612	chr17	29465272	29465274	29465274	29465274	1	1	0	0	0	0	0	0	0	0	0	0	0.0111894	0	0	0	0	0	0	0	0	0	0	3	0	0	0	0	0	0	0	0	0	0	8937	8170	8806	3336	13686	15887	1497	6840	10840	5499
chr17_29465377_29575647-c.61_3974delins43343	chr17	29465375	29575647	29465377	29575647	110271	0	2	0	0	0	0	0	0	0	0	0	0	0.0244738	0	0	0	0	0	0	0	0	0	0	2	0	0	0	0	0	0	0	0	0	8934	8172	8806	3336	13686	15887	1497	6840	10840	5499
chr17_29465615_29465615-c.60_61ins60612	chr17	29465613	29465615	29465615	29465615	1	0	0	0	0	0	0	0	0	0	0	1	0	0	0	0	0	0	0	0	0	0	0.0148987	0	0	0	0	0	0	0	0	0	0	1	8934	8172	8806	3336	13686	15887	1497	6840	10840	5499
chr17_29466156_29466156-c.60_61ins60612	chr17	29466154	29466156	29466156	29466156	1	0	0	0	0	0	0	0	0	0	2	0	0	0	0	0	0	0	0	0	0	0.036357	0	0	0	0	0	0	0	0	0	0	2	0	8934	8172	8806	3336	13686	15887	1497	6840	10840	5501
chr17_29466203_29466203-c.60_61ins60612	chr17	29466201	29466203	29466203	29466203	1	0	0	2	0	0	0	0	0	0	0	0	0	0	0.0227066	0	0	0	0	0	0	0	0	0	0	2	0	0	0	0	0	0	0	0	8934	8172	8808	3336	13686	15887	1497	6840	10840	5499
chr17_29466241_29466241-c.60_61ins60612	chr17	29466239	29466241	29466241	29466241	1	0	0	1	0	0	0	0	0	0	0	0	0	0	0.011352	0	0	0	0	0	0	0	0	0	0	3	0	0	0	0	0	0	0	0	8934	8172	8809	3336	13686	15887	1497	6840	10840	5499
chr17_29466477_29702100-c.61_9384delins44089	chr17	29466475	29702100	29466477	29702100	235624	0	0	0	0	1	0	0	0	0	0	0	0	0	0	0	0.0073062	0	0	0	0	0	0	0	0	0	0	1	0	0	0	0	0	0	8934	8172	8806	3336	13687	15887	1497	6840	10840	5499
chr17_29466631_29560187-c.61_3664delins44243	chr17	29466629	29560187	29466631	29560187	93557	0	0	0	0	0	0	0	0	1	0	0	0	0	0	0	0	0	0	0	0.00922424	0	0	0	0	0	0	0	0	0	0	1	0	0	8934	8172	8806	3336	13687	15887	1497	6840	10841	5499
chr17_29466779_29468343-c.60_61ins59048	chr17	29466777	29468343	29466779	29468343	1565	0	0	0	0	0	0	0	12	0	0	0	0	0	0	0	0	0	0	0.175131	0	0	0	0	0	0	0	0	0	0	12	0	0	0	8934	8172	8806	3336	13687	15887	1497	6852	10841	5499
chr17_29466814_29556192-c.61_2559delins44426	chr17	29466812	29556192	29466814	29556192	89379	0	0	0	0	0	0	0	0	1	0	0	0	0	0	0	0	0	0	0	0.00922339	0	0	0	0	0	0	0	0	0	0	1	0	0	8934	8172	8806	3336	13687	15887	1497	6852	10842	5499
chr17_29468403_29482998-c.60_61ins46017	chr17	29468401	29482998	29468403	29482998	14596	0	0	0	0	0	0	0	0	0	8	0	0	0	0	0	0	0	0	0	0	0.145507	0	1	189	52	42	60	330	68	24	110	41	52	8935	8214	8858	3378	13689	16120	1553	6860	10952	5498
chr17_29468406_29483000-c.60_61ins46018	chr17	29468404	29483000	29468406	29483000	14595	1	184	52	42	60	326	68	24	105	29	52	0.00475856	1.05214	0.255861	0.557866	0.189806	0.940251	2.28623	0.150923	0.424742	0.229299	0.340032	1	189	52	42	60	330	68	24	110	33	52	8935	8214	8858	3378	13689	16120	1553	6860	10952	5498
chr17_29468426_29483019-c.61_79delins46038	chr17	29468424	29483019	29468426	29483019	14594	0	0	0	0	0	0	0	0	5	0	0	0	0	0	0	0	0	0	0	0.0456538	0	0	0	0	0	0	0	0	0	0	5	0	0	8935	8209	8858	3378	13689	16116	1553	6860	10952	5494
chr17_29469261_29701380-c.61_8664delins46873	chr17	29469259	29701380	29469261	29701380	232120	0	0	0	1	0	0	0	0	0	0	0	0	0	0	0.0295946	0	0	0	0	0	0	0	0	0	0	1	0	0	0	0	0	0	0	8935	8209	8858	3379	13689	16116	1553	6860	10952	5494
chr17_29471282_29667598-c.61_6934delins48894	chr17	29471280	29667598	29471282	29667598	196317	0	0	0	1	0	0	0	0	0	0	0	0	0	0	0.0295858	0	0	0	0	0	0	0	0	0	0	1	0	0	0	0	0	0	0	8935	8209	8858	3380	13689	16116	1553	6860	10952	5494
chr17_29471524_29592243-c.61_4661delins49139	chr17	29471522	29592243	29471524	29592243	120720	0	0	1	0	0	1	0	0	4	0	1	0	0	0.0112233	0	0	0.00616598	0	0	0.0363919	0	0.0147988	0	0	1	0	0	1	0	0	4	0	1	8935	8209	8859	3380	13689	16117	1553	6860	10956	5494
chr17_29471807_29685592-c.61_8002delins49419	chr17	29471805	29685592	29471807	29685592	213786	0	0	0	0	0	1	0	0	0	0	0	0	0	0	0	0	0.00620424	0	0	0	0	0	0	0	0	0	0	1	0	0	0	0	0	8935	8209	8859	3380	13689	16118	1553	6860	10956	5494
chr17_29472386_29472386-c.60_61ins60612	chr17	29472384	29472386	29472386	29472386	1	1	0	0	0	0	0	0	0	0	0	0	0.0111907	0	0	0	0	0	0	0	0	0	0	1	0	0	0	0	0	0	0	0	0	0	8936	8209	8859	3380	13689	16118	1553	6860	10956	5494
chr17_29473215_29554548-c.61_2333delins50827	chr17	29473213	29554548	29473215	29554548	81334	0	0	0	1	0	1	0	0	0	0	0	0	0	0	0.0295587	0	0.00618556	0	0	0	0	0	0	0	0	1	0	1	0	0	0	0	0	8935	8209	8859	3381	13689	16119	1553	6860	10956	5494
chr17_29473928_29473928-c.60_61ins60612	chr17	29473926	29473928	29473928	29473928	1	0	0	1	0	0	0	0	0	0	0	0	0	0	0.0110339	0	0	0	0	0	0	0	0	2	144	235	36	92	251	0	126	43	116	71	8935	8277	9063	3417	13717	16149	1553	6882	10974	5512
chr17_29473962_29483000-c.60_61ins51574	chr17	29473960	29483000	29473962	29483000	9039	2	142	260	36	126	276	0	149	172	130	95	0.00870746	0.71462	1.25105	0.426966	0.369286	0.708054	0	0.914167	0.640671	1.00636	0.576229	2	142	260	36	126	322	0	158	172	130	95	8935	8275	9088	3417	13751	16223	1553	6914	11103	5526
chr17_29474283_29703994-c.61_11278delins51895	chr17	29474281	29703994	29474283	29703994	229712	0	0	0	0	0	1	0	0	0	0	0	0	0	0	0	0	0.00618085	0	0	0	0	0	0	0	0	0	0	1	0	0	0	0	0	8935	8275	9088	3417	13751	16179	1553	6905	11103	5526
chr17_29474702_29701532-c.61_8816delins52314	chr17	29474700	29701532	29474702	29701532	226831	0	0	0	0	0	0	0	0	1	0	0	0	0	0	0	0	0	0	0	0.00900576	0	0	0	0	0	0	0	0	0	0	1	0	0	8935	8275	9088	3417	13751	16179	1553	6905	11104	5526
chr17_29475236_29664573-c.61_6552delins52848	chr17	29475234	29664573	29475236	29664573	189338	0	0	0	0	0	1	0	0	0	0	0	0	0	0	0	0	0.00618047	0	0	0	0	0	0	0	0	0	0	1	0	0	0	0	0	8935	8275	9088	3417	13751	16180	1553	6905	11104	5526
chr17_29475974_29559134-c.61_3241delins53586	chr17	29475972	29559134	29475974	29559134	83161	0	0	0	0	1	0	0	0	0	0	0	0	0	0	0	0.00727167	0	0	0	0	0	0	0	0	0	0	1	0	0	0	0	0	0	8935	8275	9088	3417	13752	16180	1553	6905	11104	5526
chr17_29476174_29585214-c.61_4110delins53933	chr17	29476172	29585214	29476174	29585214	109041	0	0	0	0	0	0	0	0	1	0	0	0	0	0	0	0	0	0	0	0.00900495	0	0	0	0	0	0	0	0	0	0	1	0	0	8935	8275	9088	3417	13752	16180	1553	6905	11105	5526
chr17_29476296_29476297-c.60_61ins60611	chr17	29476294	29476297	29476296	29476297	2	2	0	0	0	0	0	0	0	0	0	0	0.0223739	0	0	0	0	0	0	0	0	0	0	4	0	0	0	0	0	0	0	0	0	0	8939	8275	9088	3417	13752	16180	1553	6905	11105	5526
chr17_29476333_29476333-c.60_61ins60612	chr17	29476331	29476333	29476333	29476333	1	2	0	0	0	0	0	0	0	0	0	0	0.0223739	0	0	0	0	0	0	0	0	0	0	4	0	0	0	0	0	0	0	0	0	0	8939	8275	9088	3417	13752	16180	1553	6905	11105	5526
chr17_29476409_29476408-c.60_61ins60613	chr17	29476407	29476408	29476409	29476408	0	0	0	0	2	0	0	0	0	0	0	0	0	0	0	0.0584966	0	0	0	0	0	0	0	0	3	0	2	0	0	0	1	0	1	1	8935	8278	9088	3419	13752	16180	1553	6906	11105	5527
chr17_29476482_29476482-c.60_61ins60612	chr17	29476480	29476482	29476482	29476482	1	0	0	0	0	0	0	0	0	0	2	0	0	0	0	0	0	0	0	0	0	0.0361795	0	2	6	4	2	0	0	0	2	2	2	2	8937	8281	9090	3419	13752	16180	1553	6907	11107	5528
chr17_29476484_29476484-c.60_61ins60612	chr17	29476482	29476484	29476484	29476484	1	0	4	2	0	0	0	0	0	0	0	2	0	0.0480558	0.0218323	0	0	0	0	0	0	0	0.0292969	2	6	4	2	0	0	0	2	2	2	2	8937	8281	9090	3419	13752	16180	1553	6907	11107	5528
chr17_29476491_29476490-c.60_61ins60613	chr17	29476489	29476490	29476491	29476490	0	0	0	0	0	0	0	0	2	2	0	0	0	0	0	0	0	0	0	0.0289041	0.0179547	0	0	2	6	4	2	0	0	0	2	2	2	2	8937	8281	9090	3419	13752	16180	1553	6907	11107	5528
chr17_29476494_29476494-c.60_61ins60612	chr17	29476492	29476494	29476494	29476494	1	2	0	0	0	0	0	0	0	0	0	0	0.0223789	0	0	0	0	0	0	0	0	0	0	2	6	4	2	0	0	0	2	2	2	2	8937	8281	9090	3419	13752	16180	1553	6907	11107	5528
chr17_29476513_29476514-c.60_61ins60611	chr17	29476511	29476514	29476513	29476514	2	0	0	1	0	0	0	0	0	0	0	0	0	0	0.0109999	0	0	0	0	0	0	0	0	3	6	5	2	0	0	0	2	2	2	2	8938	8281	9091	3419	13752	16180	1553	6907	11107	5528
chr17_29476525_29476525-c.60_61ins60612	chr17	29476523	29476525	29476525	29476525	1	0	2	2	0	0	0	0	0	0	0	0	0	0.0240987	0.0219468	0	0	0	0	0	0	0	0	3	6	5	1	0	0	0	2	2	1	2	8938	8281	9091	3418	13752	16180	1553	6907	11107	5527
chr17_29476565_29476565-c.60_61ins60612	chr17	29476563	29476565	29476565	29476565	1	0	0	0	0	0	0	0	1	0	0	0	0	0	0	0	0	0	0	0.0144781	0	0	0	3	4	5	0	0	0	0	2	0	1	1	8938	8279	9091	3417	13752	16180	1553	6907	11105	5527
chr17_29476583_29476583-c.60_61ins60612	chr17	29476581	29476583	29476583	29476583	1	0	1	0	0	0	0	0	0	0	0	0	0	0.0120802	0	0	0	0	0	0	0	0	0	3	3	4	0	0	0	0	2	0	1	1	8938	8278	9090	3417	13752	16180	1553	6907	11105	5527
chr17_29476593_29476593-c.60_61ins60612	chr17	29476591	29476593	29476593	29476593	1	1	0	0	0	0	0	0	0	0	0	0	0.0111907	0	0	0	0	0	0	0	0	0	0	1	2	4	0	0	0	0	1	0	0	0	8936	8277	9090	3417	13752	16180	1553	6906	11105	5526
chr17_29476874_29559090-c.61_3197delins54486	chr17	29476872	29559090	29476874	29559090	82217	0	0	0	0	1	1	0	0	0	0	0	0	0	0	0	0.00726665	0.0061756	0	0	0	0	0	0	0	0	0	1	1	0	0	0	0	0	8935	8275	9086	3417	13753	16181	1553	6905	11105	5526
chr17_29477718_29477717-c.60_61ins60613	chr17	29477716	29477717	29477718	29477717	0	0	0	0	0	0	0	1	0	0	0	0	0	0	0	0	0	0	0.0643501	0	0	0	0	0	0	0	0	0	0	1	0	0	0	0	8935	8275	9086	3417	13753	16181	1554	6905	11105	5526
chr17_29477785_29477785-c.60_61ins60612	chr17	29477783	29477785	29477785	29477785	1	0	0	0	0	0	0	0	0	0	0	2	0	0	0	0	0	0	0	0	0	0	0.0295029	0	0	0	0	0	0	1	2	0	0	2	8935	8275	9086	3417	13753	16181	1554	6907	11105	5526
chr17_29477837_29603012-c.61_4772delins105274	chr17	29477835	29603012	29477837	29603012	125176	0	0	0	0	0	0	0	0	1	0	0	0	0	0	0	0	0	0	0	0.00900414	0	0	0	0	0	0	0	0	0	2	1	0	2	8935	8275	9086	3417	13753	16181	1553	6907	11106	5526
chr17_29477879_29477879-c.60_61ins60612	chr17	29477877	29477879	29477879	29477879	1	0	0	0	0	0	0	0	1	0	0	0	0	0	0	0	0	0	0	0.0144781	0	0	0	0	0	0	0	0	0	0	2	2	0	2	8935	8275	9086	3417	13753	16181	1553	6907	11108	5526
chr17_29477896_29477896-c.60_61ins60612	chr17	29477894	29477896	29477896	29477896	1	0	0	0	0	0	0	0	0	2	0	0	0	0	0	0	0	0	0	0	0.018005	0	0	0	0	0	0	0	0	0	2	2	0	1	8935	8275	9086	3417	13753	16181	1553	6907	11108	5526
chr17_29477896_29477897-c.60_61ins60611	chr17	29477894	29477897	29477896	29477897	2	0	0	0	0	0	0	0	1	0	0	0	0	0	0	0	0	0	0	0.0144781	0	0	0	0	0	0	0	0	0	0	2	2	0	1	8935	8275	9086	3417	13753	16181	1553	6907	11108	5526
chr17_29478063_29478062-c.60_61ins60613	chr17	29478061	29478062	29478063	29478062	0	0	0	0	0	0	1	0	0	0	0	0	0	0	0	0	0	0.00617971	0	0	0	0	0	0	0	0	0	0	1	0	0	0	0	0	8935	8275	9086	3417	13753	16182	1553	6905	11106	5526
chr17_29478619_29683976-c.61_7675delins56232	chr17	29478617	29683976	29478619	29683976	205358	1	4	1	1	1	0	0	0	0	0	1	0.0110683	0.0479626	0.0108842	0.0289886	0.00718829	0	0	0	0	0	0.0145974	1	4	1	1	1	0	0	0	0	0	1	8936	8279	9087	3418	13754	16181	1553	6905	11106	5526
chr17_29478914_29575860-c.61_3974delins56667	chr17	29478912	29575860	29478914	29575860	96947	0	0	0	0	1	0	0	0	0	0	0	0	0	0	0	0.00727008	0	0	0	0	0	0	0	0	0	0	1	0	0	0	0	0	0	8936	8279	9087	3418	13755	16181	1553	6905	11106	5526
chr17_29480302_29579953-c.61_4110delins63322	chr17	29480300	29579953	29480302	29579953	99652	0	0	0	0	0	1	0	0	0	0	0	0	0	0	0	0	0.00617971	0	0	0	0	0	0	0	0	0	0	1	0	0	0	0	0	8936	8279	9087	3418	13755	16182	1553	6905	11106	5526
chr17_29480631_29579953-c.61_4110delins63651	chr17	29480629	29579953	29480631	29579953	99323	0	0	0	0	0	5	0	1	0	0	0	0	0	0	0	0	0.0308443	0	0.0144356	0	0	0	0	0	0	0	0	5	0	1	0	0	0	8936	8279	9087	3418	13755	16187	1553	6906	11106	5526
chr17_29480792_29480794-c.60_61ins60610	chr17	29480790	29480794	29480792	29480794	3	0	0	0	4	0	0	0	0	0	0	0	0	0	0	0.116891	0	0	0	0	0	0	0	0	0	0	4	0	0	0	1	0	5	0	8936	8279	9087	3422	13755	16187	1553	6907	11106	5531
chr17_29480792_29480796-c.60_61ins60608	chr17	29480790	29480796	29480792	29480796	5	0	0	0	0	0	0	0	1	0	3	0	0	0	0	0	0	0	0	0.0144	0	0.0541613	0	0	0	0	4	0	0	0	1	0	5	0	8936	8279	9087	3422	13755	16187	1553	6907	11106	5531
chr17_29480792_29480797-c.60_61ins60607	chr17	29480790	29480797	29480792	29480797	6	0	0	0	0	0	0	0	0	0	2	0	0	0	0	0	0	0	0	0	0	0.0361598	0	0	0	0	4	0	0	0	1	0	5	0	8936	8279	9087	3422	13755	16187	1553	6907	11106	5531
chr17_29480928_29663350-c.61_5943delins58540	chr17	29480926	29663350	29480928	29663350	182423	0	0	0	0	0	0	0	1	0	0	0	0	0	0	0	0	0	0	0.0144781	0	0	0	0	0	0	2	0	0	0	1	0	2	0	8936	8279	9087	3420	13755	16187	1553	6907	11106	5528
chr17_29481068_29481071-c.60_61ins60609	chr17	29481066	29481071	29481068	29481071	4	0	0	1	0	0	0	0	0	0	0	0	0	0	0.0110035	0	0	0	0	0	0	0	0	0	0	1	0	0	0	0	1	0	0	0	8936	8279	9088	3418	13755	16187	1553	6908	11106	5526
chr17_29481072_29481073-c.60_61ins60611	chr17	29481070	29481073	29481072	29481073	2	0	0	0	0	0	0	0	1	0	0	0	0	0	0	0	0	0	0	0.014476	0	0	0	0	0	0	0	0	0	0	1	0	0	0	8936	8279	9088	3418	13755	16187	1553	6908	11106	5526
chr17_29481169_29652837-c.61_4772delins58781	chr17	29481167	29652837	29481169	29652837	171669	5	0	0	0	0	0	0	0	0	0	0	0.0559222	0	0	0	0	0	0	0	0	0	0	5	0	1	0	0	0	0	0	0	0	0	8941	8279	9088	3418	13755	16187	1553	6907	11106	5526
chr17_29481751_29481753-c.60_61ins60610	chr17	29481749	29481753	29481751	29481753	3	0	0	0	0	0	0	0	1	0	0	0	0	0	0	0	0	0	0	0.014476	0	0	0	0	0	0	0	0	0	0	1	0	0	0	8941	8279	9087	3418	13755	16187	1553	6908	11106	5526
chr17_29482149_29482149-c.60_61ins60612	chr17	29482147	29482149	29482149	29482149	1	0	0	0	0	0	0	0	1	0	0	0	0	0	0	0	0	0	0	0.014476	0	0	0	0	0	0	0	0	0	0	1	0	0	0	8941	8279	9087	3418	13755	16187	1553	6908	11106	5526
chr17_29482601_29482601-c.60_61ins60612	chr17	29482599	29482601	29482601	29482601	1	0	0	0	0	0	0	0	0	0	1	0	0	0	0	0	0	0	0	0	0	0.018093	0	0	0	0	0	0	0	0	1	0	1	0	8941	8279	9087	3418	13755	16187	1553	6908	11106	5527
chr17_29482701_29482701-c.60_61ins60612	chr17	29482699	29482701	29482701	29482701	1	0	0	0	0	0	0	0	1	0	0	0	0	0	0	0	0	0	0	0.014476	0	0	0	0	0	0	0	1	0	0	1	0	1	2	8941	8279	9087	3418	13756	16187	1553	6908	11106	5527
chr17_29482737_29482737-c.60_61ins60612	chr17	29482735	29482737	29482737	29482737	1	0	0	0	0	0	0	0	0	0	0	1	0	0	0	0	0	0	0	0	0	0	0.0147449	0	0	0	3	1	1	0	0	1	0	4	8941	8279	9087	3421	13756	16188	1553	6907	11107	5526
chr17_29482745_29482745-c.60_61ins60612	chr17	29482743	29482745	29482745	29482745	1	0	0	0	0	0	0	0	0	1	0	1	0	0	0	0	0	0	0	0	0.00899008	0	0.0147295	0	0	0	3	1	1	1	0	1	0	5	8941	8279	9087	3421	13756	16188	1554	6907	11107	5526
chr17_29482759_29482759-c.60_61ins60612	chr17	29482757	29482759	29482759	29482759	1	0	0	0	0	1	0	0	0	0	0	1	0	0	0	0	0.00725885	0	0	0	0	0	0.014732	0	0	0	3	1	1	3	0	1	0	5	8941	8279	9087	3421	13756	16188	1556	6907	11107	5526
chr17_29482774_29482774-c.60_61ins60612	chr17	29482772	29482774	29482774	29482774	1	0	0	0	0	0	0	1	0	0	0	0	0	0	0	0	0	0	0.0642674	0	0	0	0	0	0	0	3	1	1	3	0	1	0	5	8941	8279	9087	3421	13756	16188	1556	6907	11107	5526
chr17_29482812_29482812-c.60_61ins60612	chr17	29482810	29482812	29482812	29482812	1	0	0	0	2	0	0	0	0	0	0	0	0	0	0	0.0584624	0	0	0	0	0	0	0	7	2	2	3	7	6	3	1	1	13	8	8948	8281	9089	3421	13762	16193	1556	6908	11107	5539
chr17_29482816_29482816-c.60_61ins60612	chr17	29482814	29482816	29482816	29482816	1	0	0	0	0	1	0	0	0	0	5	0	0	0	0	0	0.00720138	0	0	0	0	0.0902035	0	7	2	2	3	7	6	3	3	1	13	9	8948	8281	9089	3421	13762	16193	1556	6910	11107	5539
chr17_29482819_29482818-c.60_61ins60613	chr17	29482817	29482818	29482819	29482818	0	0	0	0	0	0	1	0	0	0	0	0	0	0	0	0	0	0.00617551	0	0	0	0	0	7	2	2	3	7	6	3	3	1	13	9	8948	8281	9089	3421	13762	16193	1556	6910	11107	5539
chr17_29482819_29482878-c.60_61ins60553	chr17	29482817	29482878	29482819	29482878	60	0	1	2	0	0	0	0	0	0	1	0	0	0.0120277	0.0219385	0	0	0	0	0	0	0.0179925	0	7	2	2	3	7	6	3	3	1	13	9	8948	8281	9089	3421	13762	16193	1556	6910	11107	5539
chr17_29482824_29482824-c.60_61ins60612	chr17	29482822	29482824	29482824	29482824	1	0	0	0	0	0	0	0	0	0	1	0	0	0	0	0	0	0	0	0	0	0.0180408	0	11	2	2	3	6	7	3	4	1	16	9	8952	8282	9091	3421	13761	16194	1556	6911	11107	5543
chr17_29482842_29482842-c.60_61ins60612	chr17	29482840	29482842	29482842	29482842	1	1	0	0	0	0	0	0	0	0	0	0	0.0111707	0	0	0	0	0	0	0	0	0	0	11	2	5	3	8	7	3	6	1	18	12	8952	8282	9094	3421	13763	16194	1556	6913	11107	5545
chr17_29482844_29482844-c.60_61ins60612	chr17	29482842	29482844	29482844	29482844	1	0	0	0	0	0	1	0	0	0	0	0	0	0	0	0	0	0.00617513	0	0	0	0	0	11	2	5	3	8	7	7	6	1	18	12	8952	8282	9094	3421	13763	16194	1560	6913	11107	5545
chr17_29482851_29482851-c.60_61ins60612	chr17	29482849	29482851	29482851	29482851	1	0	0	0	0	1	0	0	0	0	0	0	0	0	0	0	0.00726586	0	0	0	0	0	0	11	15	7	3	8	14	7	14	5	18	11	8952	8295	9096	3421	13763	16201	1560	6921	11111	5545
chr17_29482852_29482852-c.60_61ins60612	chr17	29482850	29482852	29482852	29482852	1	0	0	0	1	0	0	0	0	0	0	1	0	0	0	0.0291882	0	0	0	0	0	0	0.0146868	11	15	7	3	7	14	7	14	5	18	11	8952	8295	9096	3421	13763	16201	1560	6921	11111	5545
chr17_29482853_29482853-c.60_61ins60612	chr17	29482851	29482853	29482853	29482853	1	0	0	0	0	0	0	0	0	0	0	1	0	0	0	0	0	0	0	0	0	0	0.0147297	11	15	7	2	8	14	7	14	5	18	10	8952	8295	9096	3421	13763	16201	1560	6921	11111	5545
chr17_29482856_29482856-c.60_61ins60612	chr17	29482854	29482856	29482856	29482856	1	0	0	0	0	1	1	1	0	0	2	1	0	0	0	0	0.007179	0.00608073	0.0636939	0	0	0.035739	0.0145045	11	47	11	79	8	60	7	27	54	18	39	8952	8327	9100	3497	13763	16247	1560	6934	11160	5545
chr17_29482857_29482856-c.60_61ins60613	chr17	29482855	29482856	29482857	29482856	0	0	0	0	0	1	0	0	0	0	0	0	0	0	0	0	0.00726586	0	0	0	0	0	0	11	47	11	79	7	59	6	28	55	16	38	8952	8327	9100	3497	13763	16247	1560	6935	11161	5545
chr17_29482866_29482865-c.60_61ins60613	chr17	29482864	29482865	29482866	29482865	0	0	0	0	0	0	0	0	0	9	0	0	0	0	0	0	0	0	0	0	0.0798155	0	0	11	221	187	149	46	243	100	175	170	110	218	8952	8501	9276	3567	13801	16430	1653	7082	11276	5637
chr17_29482866_29482866-c.60_61ins60612	chr17	29482864	29482866	29482866	29482866	1	1	0	1	0	1	1	0	0	0	0	0	0.0111438	0	0.0107542	0	0.00722559	0.00606871	0	0	0	0	0	11	221	187	149	46	243	100	175	170	110	218	8952	8501	9276	3567	13801	16430	1653	7082	11276	5637
chr17_29482876_29482876-c.60_61ins60612	chr17	29482874	29482876	29482876	29482876	1	0	0	0	0	0	0	0	0	1	0	0	0	0	0	0	0	0	0	0	0.00874661	0	0	422	370	339	237	124	468	139	349	327	202	409	9363	8650	9428	3655	13879	16655	1692	7256	11433	5729
chr17_29482878_29482878-c.60_61ins60612	chr17	29482876	29482878	29482878	29482878	1	0	2	0	0	0	0	0	0	2	0	3	0	0.0229826	0	0	0	0	0	0	0.0173775	0	0.0415501	424	371	344	238	125	478	139	356	329	203	413	9365	8651	9433	3656	13880	16665	1692	7263	11435	5730
chr17_29482880_29482880-c.60_61ins60612	chr17	29482878	29482880	29482880	29482880	1	0	0	2	0	0	0	0	0	0	0	0	0	0	0.0212022	0	0	0	0	0	0	0	0	425	373	346	266	125	479	141	364	329	205	419	9366	8652	9433	3684	13880	16666	1694	7271	11435	5731
chr17_29482889_29482890-c.60_61ins60611	chr17	29482887	29482890	29482889	29482890	2	1	0	0	0	0	0	0	0	0	0	0	0.0106758	0	0	0	0	0	0	0	0	0	0	426	400	352	339	126	543	141	395	339	259	458	9367	8679	9439	3757	13881	16730	1694	7302	11445	5785
chr17_29482892_29482892-c.60_61ins60612	chr17	29482890	29482892	29482892	29482892	1	0	0	1	0	0	3	1	0	0	1	6	0	0	0.01041	0	0	0.0176147	0.0582823	0	0	0.0169906	0.081968	426	426	352	339	126	560	141	410	339	261	466	9367	8705	9439	3757	13881	16747	1694	7317	11445	5787
chr17_29482894_29482894-c.60_61ins60612	chr17	29482892	29482894	29482894	29482894	1	0	0	0	0	0	0	0	0	0	1	0	0	0	0	0	0	0	0	0	0	0.0171939	0	635	482	352	339	127	640	141	433	378	290	527	9576	8761	9439	3757	13882	16827	1694	7340	11484	5816
chr17_29482896_29482896-c.60_61ins60612	chr17	29482894	29482896	29482896	29482896	1	0	0	0	0	0	2	0	0	0	0	0	0	0	0	0	0	0.0118723	0	0	0	0	0	638	491	353	356	127	659	140	433	407	297	534	9579	8770	9440	3774	13882	16846	1693	7340	11513	5823
chr17_29482899_29482899-c.60_61ins60612	chr17	29482897	29482899	29482899	29482899	1	0	0	0	0	1	0	0	0	0	0	0	0	0	0	0	0.00720357	0	0	0	0	0	0	642	517	354	358	127	716	140	444	411	308	560	9583	8796	9441	3776	13882	16903	1693	7351	11517	5834
chr17_29482903_29482903-c.60_61ins60612	chr17	29482901	29482903	29482903	29482903	1	2	0	0	4	0	0	0	0	1	0	0	0.019514	0	0	0.103602	0	0	0	0	0.00852497	0	0	1194	668	428	432	256	944	166	533	481	402	648	10135	8947	9515	3850	14011	17131	1719	7440	11587	5928
chr17_29482903_29482904-c.60_61ins60611	chr17	29482901	29482904	29482903	29482904	2	2	0	0	0	0	0	0	0	0	0	0	0.0197336	0	0	0	0	0	0	0	0	0	0	1194	668	428	432	256	944	166	533	481	402	648	10135	8947	9515	3850	14011	17131	1719	7440	11587	5928
chr17_29482907_29482907-c.60_61ins60612	chr17	29482905	29482907	29482907	29482907	1	0	0	0	0	0	0	0	0	3	0	0	0	0	0	0	0	0	0	0	0.0258732	0	0	1258	706	431	441	384	989	179	565	489	426	702	10199	8985	9518	3859	14139	17176	1732	7472	11595	5952
chr17_29482910_29482909-c.60_61ins60613	chr17	29482908	29482909	29482910	29482909	0	0	2	0	0	0	0	0	0	0	0	0	0	0.0222593	0	0	0	0	0	0	0	0	0	1260	706	431	441	580	1055	178	565	489	447	722	10201	8985	9518	3859	14335	17242	1731	7472	11595	5973
chr17_29482910_29482910-c.60_61ins60612	chr17	29482908	29482910	29482910	29482910	1	3	2	0	2	1	10	0	2	4	7	7	0.0282483	0.0213662	0	0.049889	0.00668623	0.0558625	0	0.0257038	0.0331524	0.113526	0.0902039	1260	706	431	441	580	1055	178	565	489	447	722	10201	8985	9518	3859	14335	17242	1731	7472	11595	5973
chr17_29482910_29482911-c.60_61ins60611	chr17	29482908	29482911	29482910	29482911	2	0	0	0	0	0	0	1	0	0	0	0	0	0	0	0	0	0	0.0577701	0	0	0	0	1260	706	431	441	580	1055	178	565	489	447	722	10201	8985	9518	3859	14335	17242	1731	7472	11595	5973
chr17_29482914_29482913-c.60_61ins60613	chr17	29482912	29482913	29482914	29482913	0	1	0	0	0	0	0	0	0	0	0	0	0.009802	0	0	0	0	0	0	0	0	0	0	1261	715	431	441	597	1069	199	565	503	447	729	10202	8994	9518	3859	14352	17256	1752	7472	11609	5973
chr17_29482914_29482914-c.60_61ins60612	chr17	29482912	29482914	29482914	29482914	1	0	0	0	0	0	2	0	0	0	0	0	0	0	0	0	0	0.0115902	0	0	0	0	0	1261	715	431	441	597	1069	199	565	503	447	729	10202	8994	9518	3859	14352	17256	1752	7472	11609	5973
chr17_29482919_29482919-c.60_61ins60612	chr17	29482917	29482919	29482919	29482919	1	0	0	0	0	0	0	0	0	0	0	2	0	0	0	0	0	0	0	0	0	0	0.0264201	1263	715	431	442	597	1088	199	591	504	464	792	10204	8994	9518	3860	14352	17275	1752	7498	11610	5990
chr17_29482921_29482921-c.60_61ins60612	chr17	29482919	29482921	29482921	29482921	1	0	0	0	0	0	0	0	0	1	0	0	0	0	0	0	0	0	0	0	0.00861326	0	0	1263	715	431	470	597	1089	231	591	504	472	795	10204	8994	9518	3888	14352	17276	1784	7498	11610	5998
chr17_29482922_29482921-c.60_61ins60613	chr17	29482920	29482921	29482922	29482921	0	0	0	0	0	0	0	0	0	0	2	0	0	0	0	0	0	0	0	0	0	0.0333389	0	1263	715	431	470	598	1089	231	591	503	473	795	10204	8994	9518	3888	14353	17276	1784	7498	11610	5999
chr17_29482922_29482922-c.60_61ins60612	chr17	29482920	29482922	29482922	29482922	1	2	4	4	0	0	6	0	4	7	6	4	0.0188686	0.0429169	0.0405446	0	0	0.0334828	0	0.0515238	0.0582708	0.0970349	0.051011	1263	715	431	470	598	1089	231	591	503	473	795	10204	8994	9518	3888	14353	17276	1784	7498	11610	5999
chr17_29482923_29482922-c.60_61ins60613	chr17	29482921	29482922	29482923	29482922	0	0	0	0	1	0	0	0	0	0	0	0	0	0	0	0.0257202	0	0	0	0	0	0	0	1262	743	454	470	598	1083	231	587	497	516	792	10205	9026	9545	3888	14353	17276	1784	7498	11610	6048
chr17_29482926_29482925-c.60_61ins60613	chr17	29482924	29482925	29482926	29482925	0	0	0	0	1	0	0	0	0	0	0	2	0	0	0	0.0256526	0	0	0	0	0	0	0.0262898	1265	753	458	470	598	1146	231	605	505	528	810	10206	9032	9545	3888	14353	17333	1784	7512	11611	6054
chr17_29482927_29482927-c.60_61ins60612	chr17	29482925	29482927	29482927	29482927	1	2	2	0	0	0	0	2	0	2	0	0	0.0193039	0.0218185	0	0	0	0	0.11145	0	0.0169641	0	0	1265	753	458	470	598	1146	231	605	505	528	810	10206	9032	9545	3888	14353	17333	1784	7512	11611	6054
chr17_29482929_29482929-c.60_61ins60612	chr17	29482927	29482929	29482929	29482929	1	0	0	0	0	0	0	2	0	0	0	0	0	0	0	0	0	0	0.112108	0	0	0	0	1265	753	458	470	598	1146	231	605	505	534	810	10206	9032	9545	3888	14353	17333	1784	7512	11611	6060
chr17_29482930_29482930-c.60_61ins60612	chr17	29482928	29482930	29482930	29482930	1	0	0	0	0	2	0	1	2	0	0	0	0	0	0	0	0.0138209	0	0.0552697	0.0264405	0	0	0	1265	761	486	470	598	1146	247	605	505	540	810	10206	9040	9573	3888	14353	17333	1802	7512	11611	6066
chr17_29482932_29482932-c.60_61ins60612	chr17	29482930	29482932	29482932	29482932	1	0	0	4	0	0	0	0	0	0	0	1	0	0	0.0417292	0	0	0	0	0	0	0	0.0131239	1265	761	486	470	598	1146	253	606	505	540	810	10206	9040	9573	3888	14353	17333	1806	7513	11611	6066
chr17_29482933_29482933-c.60_61ins60612	chr17	29482931	29482933	29482933	29482933	1	0	0	0	2	0	2	0	0	0	0	6	0	0	0	0.0509786	0	0.0113888	0	0	0	0	0.0785463	1265	761	482	470	598	1148	253	606	505	540	812	10206	9040	9573	3888	14353	17335	1806	7513	11611	6066
chr17_29482934_29670024-c.61_6999delins60548	chr17	29482932	29670024	29482934	29670024	187091	1	0	0	0	0	0	0	0	0	0	0	0.0097972	0	0	0	0	0	0	0	0	0	0	1266	762	486	468	598	1146	253	606	505	540	807	10207	9041	9573	3888	14353	17335	1806	7513	11611	6066
chr17_29482936_29482936-c.60_61ins60612	chr17	29482934	29482936	29482936	29482936	1	0	0	0	0	0	0	0	0	2	0	0	0	0	0	0	0	0	0	0	0.0172132	0	0	1265	762	486	470	598	1153	253	606	513	540	813	10207	9041	9573	3888	14353	17340	1806	7513	11619	6066
chr17_29482937_29482937-c.60_61ins60612	chr17	29482935	29482937	29482937	29482937	1	2	0	0	0	0	11	0	0	2	2	4	0.0192738	0	0	0	0	0.0626696	0	0	0.0169276	0.032474	0.0520012	1265	762	486	470	598	1153	253	606	511	540	813	10207	9041	9573	3888	14353	17340	1806	7513	11619	6066
chr17_29482940_29482940-c.60_61ins60612	chr17	29482938	29482940	29482940	29482940	1	0	0	2	0	0	2	2	0	1	0	2	0	0	0.0205281	0	0	0.0113432	0.110002	0	0.00844866	0	0.0259123	1265	788	505	502	624	1156	253	611	533	557	825	10207	9067	9592	3920	14379	17343	1806	7518	11639	6083
chr17_29482943_29482943-c.60_61ins60612	chr17	29482941	29482943	29482943	29482943	1	2	0	4	2	2	2	3	4	1	2	2	0.0188295	0	0.0401628	0.049182	0.0133602	0.0110737	0.161924	0.0512651	0.00824849	0.0316333	0.0252973	1266	794	505	502	624	1157	253	616	533	558	825	10208	9073	9592	3920	14379	17344	1806	7523	11639	6084
chr17_29482943_29482944-c.60_61ins60611	chr17	29482941	29482944	29482943	29482944	2	0	0	0	0	0	0	0	2	0	0	0	0	0	0	0	0	0	0	0.0265851	0	0	0	1266	794	505	502	624	1157	253	616	533	558	825	10208	9073	9592	3920	14379	17344	1806	7523	11639	6084
chr17_29482946_29482946-c.60_61ins60612	chr17	29482944	29482946	29482946	29482946	1	3	0	0	0	0	0	0	0	0	0	0	0.0289575	0	0	0	0	0	0	0	0	0	0	1418	794	505	502	624	1183	253	616	534	562	825	10360	9073	9592	3920	14379	17370	1806	7523	11640	6088
chr17_29482948_29482948-c.60_61ins60612	chr17	29482946	29482948	29482948	29482948	1	13	0	3	0	0	5	0	0	0	0	3	0.124247	0	0.0306019	0	0	0.0282267	0	0	0	0	0.0387397	1418	794	530	502	621	1186	253	616	539	556	825	10360	9073	9617	3920	14376	17373	1806	7523	11645	6082
chr17_29482953_29482952-c.60_61ins60613	chr17	29482951	29482952	29482953	29482952	0	0	0	0	0	0	1	0	0	0	2	0	0	0	0	0	0	0.00573234	0	0	0	0.0326984	0	1418	817	544	502	621	1201	264	616	541	587	849	10360	9096	9631	3920	14376	17388	1817	7523	11647	6113
chr17_29482953_29482953-c.60_61ins60612	chr17	29482951	29482953	29482953	29482953	1	13	11	6	2	8	5	0	3	0	5	9	0.118847	0.114488	0.0586534	0.047984	0.0523593	0.0269876	0	0.0374652	0	0.0771484	0.111683	1418	817	544	502	621	1201	264	616	541	587	849	10360	9096	9631	3920	14376	17388	1817	7523	11647	6113
chr17_29482954_29482953-c.60_61ins60613	chr17	29482952	29482953	29482954	29482953	0	0	0	0	0	0	0	0	2	0	0	0	0	0	0	0	0	0	0	0.0265604	0	0	0	1400	808	539	500	613	1196	264	620	541	582	839	10355	9098	9632	3920	14376	17388	1817	7530	11647	6113
chr17_29482958_29482957-c.60_61ins60613	chr17	29482956	29482957	29482958	29482957	0	0	0	1	0	0	1	0	1	4	0	0	0	0	0.010327	0	0	0.005715	0	0.0131646	0.0342431	0	0	1411	852	545	515	618	1210	271	651	541	598	850	10353	9131	9632	3933	14373	17397	1824	7558	11647	6124
chr17_29482958_29482958-c.60_61ins60612	chr17	29482956	29482958	29482958	29482958	1	0	0	0	0	0	1	0	0	0	0	1	0	0	0	0	0	0.00574059	0	0	0	0	0.0131021	1411	852	545	515	618	1210	271	651	541	598	850	10353	9131	9632	3933	14373	17397	1824	7558	11647	6124
chr17_29482960_29482959-c.60_61ins60613	chr17	29482958	29482959	29482960	29482959	0	0	0	0	0	0	0	0	0	1	0	0	0	0	0	0	0	0	0	0	0.00858074	0	0	1411	860	547	538	618	1248	316	666	548	619	886	10353	9139	9634	3956	14373	17435	1869	7573	11654	6145
chr17_29482960_29482960-c.60_61ins60612	chr17	29482958	29482960	29482960	29482960	1	0	0	0	0	1	0	0	0	0	0	0	0	0	0	0	0.00695749	0	0	0	0	0	0	1411	860	547	538	618	1248	316	666	548	619	886	10353	9139	9634	3956	14373	17435	1869	7573	11654	6145
chr17_29482961_29482962-c.60_61ins60611	chr17	29482959	29482962	29482961	29482962	2	1	0	0	0	0	0	0	0	0	0	0	0.00965904	0	0	0	0	0	0	0	0	0	0	1411	908	562	538	617	1308	327	683	556	638	936	10353	9187	9649	3956	14373	17495	1880	7590	11662	6164
chr17_29482963_29482963-c.60_61ins60612	chr17	29482961	29482963	29482963	29482963	1	0	0	0	0	0	3	0	0	1	0	0	0	0	0	0	0	0.0170755	0	0	0.00855289	0	0	1410	927	587	546	618	1367	331	689	566	669	977	10353	9206	9674	3964	14373	17554	1884	7596	11672	6195
chr17_29482964_29482964-c.60_61ins60612	chr17	29482962	29482964	29482964	29482964	1	1	7	1	2	3	7	6	10	0	0	0	0.00907156	0.0718213	0.00970287	0.0475676	0.0196236	0.0375324	0.308035	0.125057	0	0	0	1411	932	593	546	618	1376	331	690	567	676	984	10353	9211	9680	3964	14373	17566	1884	7597	11674	6202
chr17_29482970_29482970-c.60_61ins60612	chr17	29482968	29482970	29482970	29482970	1	0	0	0	0	0	0	0	0	0	2	0	0	0	0	0	0	0	0	0	0	0.031954	0	1411	953	629	583	618	1471	331	791	661	733	1027	10353	9232	9716	4001	14373	17658	1884	7698	11767	6259
chr17_29482972_29482972-c.60_61ins60612	chr17	29482970	29482972	29482972	29482972	1	0	0	0	0	0	2	2	0	0	0	0	0	0	0	0	0	0.0112029	0.106037	0	0	0	0	1407	953	629	583	618	1478	331	792	667	739	1030	10349	9232	9716	4001	14373	17665	1884	7699	11773	6265
chr17_29482973_29482972-c.60_61ins60613	chr17	29482971	29482972	29482973	29482972	0	0	0	0	0	0	0	0	0	0	1	0	0	0	0	0	0	0	0	0	0	0.0159617	0	1407	952	627	583	618	1475	329	792	667	739	1030	10349	9231	9714	4001	14373	17664	1884	7699	11773	6265
chr17_29482974_29482973-c.60_61ins60613	chr17	29482972	29482973	29482974	29482973	0	0	0	2	0	0	0	0	0	0	0	0	0	0	0.0205888	0	0	0	0	0	0	0	0	1407	952	627	583	618	1477	331	792	667	739	1030	10349	9231	9714	4001	14373	17664	1884	7699	11773	6265
chr17_29482974_29482974-c.60_61ins60612	chr17	29482972	29482974	29482974	29482974	1	0	0	0	0	0	1	0	0	0	0	0	0	0	0	0	0	0.00566123	0	0	0	0	0	1407	952	627	583	618	1477	331	792	667	739	1030	10349	9231	9714	4001	14373	17664	1884	7699	11773	6265
chr17_29482975_29482974-c.60_61ins60613	chr17	29482973	29482974	29482975	29482974	0	0	1	0	0	1	0	0	0	0	0	0	0	0.0108208	0	0	0.00694996	0	0	0	0	0	0	1407	956	627	583	618	1477	331	798	667	737	1030	10349	9235	9714	4001	14373	17665	1884	7705	11773	6263
chr17_29482975_29482976-c.60_61ins60611	chr17	29482973	29482976	29482975	29482976	2	2	0	0	0	1	4	2	0	0	1	1	0.0190127	0	0	0	0.00683655	0.0222844	0.105339	0	0	0.0157031	0.012592	1407	956	627	583	618	1477	331	798	667	737	1030	10349	9235	9714	4001	14373	17665	1884	7705	11773	6263
chr17_29482976_29482975-c.60_61ins60613	chr17	29482974	29482975	29482976	29482975	0	4	1	1	0	1	2	1	0	1	3	0	0.0380841	0.0106404	0.0101141	0	0.00683409	0.0111252	0.0523744	0	0.00834462	0.0472408	0	1405	956	628	584	617	1475	329	797	667	736	1030	10349	9235	9715	4002	14373	17666	1884	7704	11773	6263
chr17_29482976_29482976-c.60_61ins60612	chr17	29482974	29482976	29482976	29482976	1	2	0	0	1	1	3	0	0	1	1	2	0.0191361	0	0	0.0247564	0.00688086	0.0168114	0	0	0.00840173	0.015805	0.0253762	1405	956	628	584	617	1475	329	797	667	736	1030	10349	9235	9715	4002	14373	17666	1884	7704	11773	6263
chr17_29482976_29482978-c.60_61ins60610	chr17	29482974	29482978	29482976	29482978	3	0	0	0	0	0	0	0	0	0	1	0	0	0	0	0	0	0	0	0	0	0.0159668	0	1405	956	628	584	617	1475	329	797	667	736	1030	10349	9235	9715	4002	14373	17666	1884	7704	11773	6263
chr17_29482976_29482979-c.60_61ins60609	chr17	29482974	29482979	29482976	29482979	4	0	1	0	0	0	0	0	0	0	0	0	0	0.0108284	0	0	0	0	0	0	0	0	0	1405	956	628	584	617	1475	329	797	667	736	1030	10349	9235	9715	4002	14373	17666	1884	7704	11773	6263
chr17_29482977_29482976-c.60_61ins60613	chr17	29482975	29482976	29482977	29482976	0	1	1	3	0	1	0	0	1	0	0	0	0.00960357	0.0107633	0.0307557	0	0.006913	0	0	0.012905	0	0	0	1403	955	628	583	616	1472	329	797	666	734	1028	10349	9235	9715	4002	14373	17666	1884	7704	11773	6263
chr17_29482977_29482977-c.60_61ins60612	chr17	29482975	29482977	29482977	29482977	1	3	4	0	0	1	1	2	0	2	3	0	0.0283449	0.0424116	0	0	0.00678845	0.00552236	0.10459	0	0.0165915	0.046924	0	1403	955	628	583	616	1472	329	797	666	734	1028	10349	9235	9715	4002	14373	17666	1884	7704	11773	6263
chr17_29482978_29482977-c.60_61ins60613	chr17	29482976	29482977	29482978	29482977	0	20	13	7	7	10	30	2	14	6	16	17	0.168944	0.122498	0.0623288	0.152664	0.0601718	0.148151	0.0921012	0.158682	0.0440054	0.224479	0.190719	1404	951	628	584	617	1478	329	798	665	735	1031	10349	9235	9715	4002	14373	17666	1884	7705	11773	6265
chr17_29482978_29482978-c.60_61ins60612	chr17	29482976	29482978	29482978	29482978	1	659	353	242	222	208	482	115	279	284	265	364	1.35298	0.770492	0.488991	1.15844	0.278378	0.538104	1.28972	0.726947	0.472813	0.85968	0.955747	1404	951	628	584	617	1478	329	798	665	735	1031	10349	9235	9715	4002	14373	17666	1884	7705	11773	6265
chr17_29482978_29482979-c.60_61ins60611	chr17	29482976	29482979	29482978	29482979	2	65	31	19	13	9	47	8	40	27	23	22	0.482889	0.252407	0.145525	0.244056	0.0461366	0.199007	0.321441	0.39582	0.171078	0.276702	0.210982	1404	951	628	584	617	1478	329	798	665	735	1031	10349	9235	9715	4002	14373	17666	1884	7705	11773	6265
chr17_29482978_29482980-c.60_61ins60610	chr17	29482976	29482980	29482978	29482980	3	2	0	2	0	0	2	1	0	0	2	3	0.01903	0	0.0202744	0	0	0.0111392	0.052441	0	0	0.0314742	0.0379009	1404	951	628	584	617	1478	329	798	665	735	1031	10349	9235	9715	4002	14373	17666	1884	7705	11773	6265
chr17_29482978_29482981-c.60_61ins60609	chr17	29482976	29482981	29482978	29482981	4	0	0	0	0	0	2	0	0	0	0	0	0	0	0	0	0	0.0113212	0	0	0	0	0	1404	951	628	584	617	1478	329	798	665	735	1031	10349	9235	9715	4002	14373	17666	1884	7705	11773	6265
chr17_29482979_29482978-c.60_61ins60613	chr17	29482977	29482978	29482979	29482978	0	23	18	11	16	12	41	3	28	14	18	15	0.183	0.160133	0.0924041	0.334089	0.0679708	0.191258	0.130441	0.302751	0.0970921	0.237852	0.157756	681	571	365	349	401	946	207	479	356	448	643	10349	9235	9715	4002	14373	17666	1884	7705	11773	6265
chr17_29482980_29482979-c.60_61ins60613	chr17	29482978	29482979	29482980	29482979	0	2	5	3	2	6	13	0	3	3	0	11	0.0184835	0.0519558	0.0295672	0.047926	0.0400118	0.0707485	0	0.0373044	0.024384	0	0.136292	1340	924	607	572	609	1428	322	759	641	714	1007	10349	9235	9715	4003	14373	17666	1884	7706	11774	6265
chr17_29482981_29482980-c.60_61ins60613	chr17	29482979	29482980	29482981	29482980	0	1	0	0	1	3	0	0	2	1	1	2	0.00954642	0	0	0.0247179	0.0206469	0	0	0.0256893	0.00839005	0.0157793	0.0253398	1405	958	626	585	616	1475	330	797	668	737	1029	10349	9237	9715	4003	14371	17666	1884	7704	11774	6265
chr17_29482982_29482981-c.60_61ins60613	chr17	29482980	29482981	29482982	29482981	0	2	0	0	0	3	2	0	1	2	2	3	0.0190728	0	0	0	0.0206055	0.0111643	0	0.0128025	0.0167606	0.0315451	0.0379913	1407	958	628	585	616	1477	331	797	668	739	1030	10349	9237	9715	4003	14371	17666	1884	7704	11774	6265
chr17_29482983_29482982-c.60_61ins60613	chr17	29482981	29482982	29482983	29482982	0	0	2	0	0	3	3	0	3	0	0	1	0	0.0214598	0	0	0.0206884	0.0168232	0	0.0386612	0	0	0.0126825	1407	958	625	585	616	1479	331	797	668	738	1030	10349	9237	9712	4003	14371	17666	1884	7704	11774	6264
chr17_29482984_29482983-c.60_61ins60613	chr17	29482982	29482983	29482984	29482983	0	22	0	9	0	4	7	1	13	5	1	4	0.20262	0	0.0873285	0	0.0260705	0.0371549	0.0498338	0.160167	0.0398308	0.0149363	0.0480895	1407	958	625	585	616	1479	331	797	668	738	1030	10349	9237	9712	4003	14371	17666	1884	7704	11774	6264
chr17_29482984_29482988-c.60_61ins60608	chr17	29482982	29482988	29482984	29482988	5	0	0	0	0	0	0	0	0	0	0	1	0	0	0	0	0	0	0	0	0	0	0.0128074	1407	958	625	585	616	1479	331	797	668	738	1030	10349	9237	9712	4003	14371	17666	1884	7704	11774	6264
chr17_29482985_29482984-c.60_61ins60613	chr17	29482983	29482984	29482985	29482984	0	7	1	1	1	0	1	0	3	0	1	3	0.066672	0.0106118	0.0100922	0.0245209	0	0.00554575	0	0.0382756	0	0.0156562	0.0377639	1407	958	625	585	616	1479	331	797	668	738	1029	10349	9237	9712	4003	14371	17666	1884	7704	11774	6264
chr17_29482985_29482988-c.60_61ins60609	chr17	29482983	29482988	29482985	29482988	4	2	1	3	0	0	0	0	0	0	0	1	0.0192207	0.0107582	0.0307575	0	0	0	0	0	0	0	0.0127297	1407	958	625	585	616	1479	331	797	668	738	1029	10349	9237	9712	4003	14371	17666	1884	7704	11774	6264
chr17_29482986_29482985-c.60_61ins60613	chr17	29482984	29482985	29482986	29482985	0	5	4	3	1	0	2	0	5	1	4	3	0.0469697	0.0420789	0.0299795	0.0242313	0	0.0109668	0	0.0631977	0.00822516	0.0621744	0.0373173	1405	957	622	585	616	1479	331	797	668	738	1028	10349	9237	9712	4003	14371	17666	1884	7704	11774	6264
chr17_29482986_29482988-c.60_61ins60610	chr17	29482984	29482988	29482986	29482988	3	15	7	4	5	17	13	4	4	3	3	6	0.133609	0.0694143	0.0376062	0.114928	0.108777	0.0673907	0.196937	0.0474545	0.0232318	0.0437566	0.070394	1405	957	622	585	616	1479	331	797	668	738	1028	10349	9237	9712	4003	14371	17666	1884	7704	11774	6264
chr17_29482987_29482986-c.60_61ins60613	chr17	29482985	29482986	29482987	29482986	0	6	7	8	3	6	18	0	14	7	5	12	0.0534276	0.0699508	0.0760802	0.0691716	0.0384174	0.0942775	0	0.169397	0.0547956	0.0737184	0.14289	1390	950	618	580	599	1466	327	793	665	734	1022	10349	9237	9712	4003	14371	17666	1884	7704	11774	6263
chr17_29482987_29482988-c.60_61ins60611	chr17	29482985	29482988	29482987	29482988	2	55	46	45	57	50	82	20	44	40	38	66	0.319732	0.299003	0.277619	0.905271	0.207031	0.278127	0.659701	0.344426	0.202058	0.366686	0.518327	1390	950	618	580	599	1466	327	793	665	734	1022	10349	9237	9712	4003	14371	17666	1884	7704	11774	6263
chr17_29482988_29482987-c.60_61ins60613	chr17	29482986	29482987	29482988	29482987	0	147	171	107	56	97	296	30	144	71	133	178	0.564328	0.748301	0.432239	0.555322	0.260449	0.672497	0.636986	0.756087	0.232022	0.867935	0.937732	1335	904	573	523	549	1384	307	749	626	696	956	10349	9237	9712	4003	14371	17666	1884	7704	11775	6263
chr17_29482988_29482988-c.60_61ins60612	chr17	29482986	29482988	29482988	29482988	1	12	23	10	6	12	11	1	4	2	7	14	0.104834	0.227861	0.0929822	0.135931	0.0752732	0.0560235	0.0477173	0.0466719	0.0152201	0.101011	0.163043	1335	904	573	523	549	1384	307	749	626	696	956	10349	9237	9712	4003	14371	17666	1884	7704	11775	6263
chr17_29482989_29482988-c.60_61ins60613	chr17	29482987	29482988	29482989	29482988	0	32	13	5	0	1	10	0	2	7	7	8	0.292938	0.131238	0.0476112	0	0.00640879	0.052374	0	0.0239518	0.055018	0.103942	0.0952029	1323	881	563	517	537	1373	306	745	624	689	942	10349	9237	9712	4003	14371	17666	1884	7704	11775	6263
chr17_29482989_29482989-c.60_61ins60612	chr17	29482987	29482989	29482989	29482989	1	186	161	57	138	122	214	95	110	100	107	175	0.617474	0.597709	0.193587	1.25558	0.282457	0.407966	1.94978	0.484399	0.282568	0.58517	0.781949	1323	881	563	517	537	1373	306	745	624	689	942	10349	9237	9712	4003	14371	17666	1884	7704	11775	6263
chr17_29482989_29482990-c.60_61ins60611	chr17	29482987	29482990	29482989	29482990	2	17	9	1	2	4	15	6	1	8	5	4	0.152087	0.0896547	0.00939906	0.0457734	0.0254485	0.0780394	0.299127	0.0118518	0.0623467	0.0733409	0.0469396	1323	881	563	517	537	1373	306	745	624	689	942	10349	9237	9712	4003	14371	17666	1884	7704	11775	6263
chr17_29482989_29482991-c.60_61ins60610	chr17	29482987	29482991	29482989	29482991	3	0	2	0	0	0	0	0	0	0	0	0	0	0.0216521	0	0	0	0	0	0	0	0	0	1323	881	563	517	537	1373	306	745	624	689	942	10349	9237	9712	4003	14371	17666	1884	7704	11775	6263
chr17_29482989_29482992-c.60_61ins60609	chr17	29482987	29482992	29482989	29482992	4	0	0	0	0	0	0	0	0	0	0	2	0	0	0	0	0	0	0	0	0	0	0.0256148	1323	881	563	517	537	1373	306	745	624	689	942	10349	9237	9712	4003	14371	17666	1884	7704	11775	6263
chr17_29482990_29482989-c.60_61ins60613	chr17	29482988	29482989	29482990	29482989	0	30	18	20	14	17	45	6	23	11	13	23	0.234988	0.156759	0.165805	0.28489	0.0945769	0.205902	0.258762	0.242148	0.0745405	0.167146	0.238878	1204	786	567	445	490	1250	230	687	561	625	849	10349	9237	9712	4003	14371	17666	1884	7705	11775	6263
chr17_29482991_29482990-c.60_61ins60613	chr17	29482989	29482990	29482991	29482990	0	1	1	0	1	0	2	0	1	3	0	2	0.00955651	0.010707	0	0.024744	0	0.0111979	0	0.0128401	0.0252348	0	0.0253731	1390	948	624	583	612	1465	325	797	662	732	1024	10349	9238	9712	4003	14371	17667	1884	7705	11776	6263
chr17_29482992_29482991-c.60_61ins60613	chr17	29482990	29482991	29482992	29482991	0	0	0	0	0	0	5	1	0	0	0	0	0	0	0	0	0	0.0281519	0.0529288	0	0	0	0	1407	957	625	585	616	1480	331	798	670	737	1028	10349	9238	9712	4003	14371	17667	1884	7705	11776	6263
chr17_29482993_29482992-c.60_61ins60613	chr17	29482991	29482992	29482993	29482992	0	2	0	0	0	0	0	0	0	0	0	2	0.0192762	0	0	0	0	0	0	0	0	0	0.0255653	1407	959	625	585	616	1480	331	798	670	737	1028	10349	9238	9712	4003	14371	17667	1884	7705	11776	6263
chr17_29482994_29482993-c.60_61ins60613	chr17	29482992	29482993	29482994	29482993	0	0	0	0	0	0	0	0	2	0	0	0	0	0	0	0	0	0	0	0.0259572	0	0	0	1407	959	625	585	616	1480	331	798	670	737	1030	10349	9238	9712	4003	14371	17667	1884	7705	11776	6263
chr17_29482996_29482995-c.60_61ins60613	chr17	29482994	29482995	29482996	29482995	0	0	0	0	0	0	2	0	0	0	6	1	0	0	0	0	0	0.011199	0	0	0	0.0954939	0.0126717	1409	960	625	586	616	1480	327	799	709	742	1030	10351	9239	9712	4004	14371	17667	1880	7706	11815	6268
chr17_29482996_29482998-c.60_61ins60610	chr17	29482994	29482998	29482996	29482998	3	0	0	0	0	0	0	0	1	0	0	0	0	0	0	0	0	0	0	0.0129769	0	0	0	1409	960	625	586	616	1480	327	799	709	742	1030	10351	9239	9712	4004	14371	17667	1880	7706	11815	6268
chr17_29482997_29482996-c.60_61ins60613	chr17	29482995	29482996	29482997	29482996	0	0	0	3	0	0	2	0	0	2	2	0	0	0	0.0307049	0	0	0.011231	0	0	0.0168031	0.0317155	0	1409	958	625	585	616	1480	327	796	711	745	1030	10351	9237	9712	4003	14371	17667	1880	7704	11815	6269
chr17_29482997_29482998-c.60_61ins60611	chr17	29482995	29482998	29482997	29482998	2	0	1	0	0	0	1	0	0	0	0	0	0	0.0108199	0	0	0	0.00565415	0	0	0	0	0	1409	958	625	585	616	1480	327	796	711	745	1030	10351	9237	9712	4003	14371	17667	1880	7704	11815	6269
chr17_29482998_29482997-c.60_61ins60613	chr17	29482996	29482997	29482998	29482997	0	49	42	33	26	13	66	19	26	45	51	47	0.314476	0.301685	0.22381	0.436817	0.0586031	0.246553	0.69623	0.222192	0.251582	0.552932	0.403327	1409	957	622	583	616	1478	327	796	706	745	1030	10351	9237	9709	4001	14371	17666	1880	7704	11810	6269
chr17_29482998_29482998-c.60_61ins60612	chr17	29482996	29482998	29482998	29482998	1	2	0	0	0	0	2	0	3	0	0	0	0.0192252	0	0	0	0	0.0112556	0	0.0388218	0	0	0	1409	957	622	583	616	1478	327	796	706	745	1030	10351	9237	9709	4001	14371	17666	1880	7704	11810	6269
chr17_29482999_29482998-c.60_61ins60613	chr17	29482997	29482998	29482999	29482998	0	1	0	2	0	0	2	0	0	1	0	2	0.00956897	0	0.0204594	0	0	0.0112273	0	0	0.00839958	0	0.0254711	1438	975	635	584	627	1510	328	799	722	749	1035	10382	9255	9722	4002	14382	17700	1881	7710	11826	6273
chr17_29482999_29482999-c.60_61ins60612	chr17	29482997	29482999	29482999	29482999	1	0	1	0	0	0	0	0	0	0	0	0	0	0.010805	0	0	0	0	0	0	0	0	0	1438	975	635	584	627	1510	328	799	722	749	1035	10382	9255	9722	4002	14382	17700	1881	7710	11826	6273
chr17_29483002_29483002-c.62del	chr17	29483000	29483002	29483002	29483002	1	0	0	0	0	0	2	0	0	0	0	0	0	0	0	0	0	0.0112905	0	0	0	0	0	10389	9223	9718	4007	14370	17642	1881	7704	11833	6269	7806	10414	9247	9732	4019	14396	17714	1882	7714	11855	6279
chr17_29483004_29483004-c.64del	chr17	29483002	29483004	29483004	29483004	1	2	1	0	1	0	0	0	0	0	0	0	0.0191366	0.010761	0	0.024795	0	0	0	0	0	0	0	10389	9228	9723	4009	14374	17650	1881	7702	11837	6273	7807	10414	9252	9737	4021	14400	17722	1882	7712	11859	6283
chr17_29483006_29483006-c.66del	chr17	29483004	29483006	29483006	29483006	1	0	0	0	0	0	0	0	0	1	0	0	0	0	0	0	0	0	0	0	0.00835003	0	0	10691	9249	9723	4010	14509	17757	1921	7716	11954	6274	7813	10716	9273	9737	4022	14535	17829	1922	7726	11976	6284
chr17_29483008_29483008-c.68del	chr17	29483006	29483008	29483008	29483008	1	0	0	0	2	0	1	0	0	0	0	0	0	0	0	0.0487413	0	0.00557349	0	0	0	0	0	10707	9229	9748	4089	14533	17783	1922	7770	12035	6310	7811	10732	9253	9762	4101	14559	17855	1923	7780	12057	6320
chr17_29483009_29483008-c.=	chr17	29483007	29483008	29483009	29483008	0	0	0	0	0	0	1	0	0	0	0	0	0	0	0	0	0	0.00559848	0	0	0	0	0	10707	9228	9748	4085	14533	17789	1922	7769	12041	6310	7825	10732	9252	9762	4099	14559	17862	1923	7779	12063	6320
chr17_29483009_29483009-c.69del	chr17	29483007	29483009	29483009	29483009	1	7	3	8	0	8	10	1	6	4	2	8	0.0619941	0.0307232	0.0780144	0	0.0521756	0.0531645	0.0493637	0.0733925	0.0314207	0.0299821	0.0972884	10707	9228	9748	4085	14533	17789	1922	7769	12041	6310	7825	10732	9252	9762	4099	14559	17862	1923	7779	12063	6320
chr17_29483010_29483009-c.=	chr17	29483008	29483009	29483010	29483009	0	7	4	1	0	1	1	1	1	2	2	0	0.0640545	0.0423775	0.0100096	0	0.00669876	0.0054576	0.0510213	0.0125709	0.0162268	0.0309869	0	10704	9226	9740	4087	14548	17814	1921	7759	12025	6308	7821	10736	9253	9762	4099	14582	17896	1923	7775	12051	6320
chr17_29483014_29483013-c.=	chr17	29483012	29483013	29483014	29483013	0	0	0	2	2	1	0	0	0	0	3	2	0	0	0.0195982	0.0480826	0.00649861	0	0	0	0	0.0462294	0.0249049	10887	9291	10063	4107	15149	18154	2004	7804	12277	6415	7916	10912	9315	10077	4119	15175	18226	2005	7814	12299	6425
chr17_29483015_29483015-c.75del	chr17	29483013	29483015	29483015	29483015	1	0	0	0	0	0	0	0	0	0	0	2	0	0	0	0	0	0	0	0	0	0	0.0246275	11993	9392	10377	4158	15524	18513	2130	7929	12726	6521	8103	12018	9416	10391	4170	15550	18585	2131	7939	12748	6531
chr17_29483016_29483016-c.76del	chr17	29483014	29483016	29483016	29483016	1	0	4	6	2	9	3	1	0	10	4	0	0	0.042485	0.0567962	0.0471669	0.0565934	0.0158059	0.0477417	0	0.0774593	0.0601981	0	12178	9051	10183	4077	15324	18174	2019	7730	12465	6406	7966	12203	9075	10197	4089	15350	18246	2020	7740	12487	6416
chr17_29483018_29483018-c.78del	chr17	29483016	29483018	29483018	29483018	1	0	0	0	0	0	0	0	0	2	0	0	0	0	0	0	0	0	0	0	0.0150602	0	0	12187	9335	10384	4169	15529	19024	2309	7970	13258	6532	8226	12212	9359	10398	4181	15555	19096	2310	7980	13280	6538
chr17_29483018_29483019-c.78_79del	chr17	29483016	29483019	29483018	29483019	2	0	0	2	2	0	0	0	0	0	0	0	0	0	0.0191429	0.0477436	0	0	0	0	0	0	0	12187	9335	10384	4169	15529	19024	2309	7970	13258	6532	8226	12212	9359	10398	4181	15555	19096	2310	7980	13280	6538
chr17_29483019_29483018-c.=	chr17	29483017	29483018	29483019	29483018	0	0	0	0	0	0	1	0	0	0	0	0	0	0	0	0	0	0.00523752	0	0	0	0	0	12185	9282	10342	4164	15500	19021	2308	7918	13222	6486	8184	12210	9306	10358	4178	15526	19093	2309	7928	13246	6492
chr17_29483022_29483022-c.82del	chr17	29483020	29483022	29483022	29483022	1	0	2	0	0	2	0	0	0	1	0	0	0	0.0200393	0	0	0.0121767	0	0	0	0.00722201	0	0	12429	9937	10769	4340	16354	19886	2436	8522	13785	6983	8571	12454	9961	10783	4352	16380	19958	2437	8532	13802	6989
chr17_29483023_29483024-c.83_84del	chr17	29483021	29483024	29483023	29483024	2	0	0	0	0	0	2	0	0	0	0	0	0	0	0	0	0	0.0100548	0	0	0	0	0	12998	10039	10843	4317	16444	19819	2431	8561	13758	6984	8566	13023	10065	10857	4329	16472	19891	2432	8571	13776	6990
chr17_29483025_29483025-c.85del	chr17	29483023	29483025	29483025	29483025	1	0	0	0	0	0	0	0	0	2	0	0	0	0	0	0	0	0	0	0	0.0144082	0	0	13278	9981	10829	4337	16359	19933	2432	8546	13864	7116	8613	13303	10005	10843	4349	16385	20007	2433	8556	13881	7122
chr17_29483025_29483026-c.85_86del	chr17	29483023	29483026	29483025	29483026	2	0	0	0	0	0	1	0	1	0	0	0	0	0	0	0	0	0.00499242	0	0.0116819	0	0	0	13278	9981	10829	4337	16359	19933	2432	8546	13864	7116	8613	13303	10005	10843	4349	16385	20007	2433	8556	13881	7122
chr17_29483026_29483025-c.=	chr17	29483024	29483025	29483026	29483025	0	0	0	0	0	0	1	0	0	0	0	0	0	0	0	0	0	0.0050158	0	0	0	0	0	13277	9898	10685	4332	16257	19864	2411	8544	13784	7102	8539	13302	9922	10699	4344	16283	19937	2412	8555	13803	7108
chr17_29483026_29483027-c.86_87del	chr17	29483024	29483027	29483026	29483027	2	0	10	4	0	1	2	0	2	5	3	2	0	0.0990162	0.0365027	0	0.00597794	0.00976833	0	0.0227942	0.0353635	0.0412275	0.0228049	13277	9898	10685	4332	16257	19864	2411	8544	13784	7102	8539	13302	9922	10699	4344	16283	19937	2412	8555	13803	7108
chr17_29483030_29483029-c.=	chr17	29483028	29483029	29483030	29483029	0	0	0	0	2	0	0	0	0	0	0	0	0	0	0	0.0413822	0	0	0	0	0	0	0	13088	10572	11907	4821	17620	21145	2675	9206	15082	7753	9024	13113	10596	11921	4833	17646	21217	2676	9216	15099	7759
chr17_29483032_29483032-c.92del	chr17	29483030	29483032	29483032	29483032	1	2	0	2	0	0	0	0	0	0	0	0	0.0146212	0	0.0166673	0	0	0	0	0	0	0	0	13631	10642	11968	4845	17681	21232	2756	9224	15369	7743	9082	13656	10666	11982	4857	17707	21304	2757	9234	15386	7749
chr17_29483032_29483033-c.92_93del	chr17	29483030	29483033	29483032	29483033	2	6	0	0	1	10	1	0	0	0	0	4	0.0433911	0	0	0.0202864	0.0558427	0.00461777	0	0	0	0	0.043439	13631	10642	11968	4845	17681	21232	2756	9224	15369	7743	9082	13656	10666	11982	4857	17707	21304	2757	9234	15386	7749
chr17_29483033_29483032-c.=	chr17	29483031	29483032	29483033	29483032	0	0	0	0	10	0	0	0	0	0	2	0	0	0	0	0.205359	0	0	0	0	0	0.0252468	0	13625	10636	11965	4844	17662	21249	2737	9221	15353	7756	9077	13658	10660	11981	4857	17698	21322	2738	9231	15370	7762
chr17_29483034_29483034-c.94del	chr17	29483032	29483034	29483034	29483034	1	0	0	0	0	0	0	0	0	1	0	0	0	0	0	0	0	0	0	0	0.00650999	0	0	13629	10600	11960	4844	17608	21328	2738	9193	15344	7737	9063	13660	10624	11974	4857	17644	21401	2739	9203	15361	7743
chr17_29483035_29483035-c.95del	chr17	29483033	29483035	29483035	29483035	1	19	8	8	14	18	19	13	19	12	10	13	0.119505	0.063682	0.0562878	0.248644	0.0865009	0.0751834	0.419859	0.175489	0.0662775	0.109486	0.121916	13634	10709	12120	4887	17793	21544	2738	9343	15455	7833	9151	13659	10733	12134	4899	17819	21616	2739	9353	15473	7839
chr17_29483036_29483035-c.=	chr17	29483034	29483035	29483036	29483035	0	2	7	0	0	0	0	0	0	0	1	0	0.0145332	0.0623189	0	0	0	0	0	0	0	0.0125375	0	13615	11170	12217	5157	18671	22017	2725	9602	15641	7899	9235	13659	11202	12239	5183	18715	22108	2739	9631	15670	7915
chr17_29483037_29483037-c.97del	chr17	29483035	29483037	29483037	29483037	1	10	10	3	2	11	24	5	4	11	4	2	0.0656683	0.0821709	0.0225296	0.0360257	0.0547628	0.100974	0.171476	0.0383856	0.0648809	0.0468714	0.0200068	14234	11390	12401	5171	18762	22262	2758	9721	15857	7970	9306	14259	11414	12415	5183	18788	22334	2759	9731	15874	7976
chr17_29483037_29483038-c.97_98del	chr17	29483035	29483038	29483037	29483038	2	0	0	1	0	0	0	0	0	0	0	0	0	0	0.00805477	0	0	0	0	0	0	0	0	14234	11390	12401	5171	18762	22262	2758	9721	15857	7970	9306	14259	11414	12415	5183	18788	22334	2759	9731	15874	7976
chr17_29483040_29483040-c.100del	chr17	29483038	29483040	29483040	29483040	1	0	0	0	2	0	0	0	0	0	0	2	0	0	0	0.0381815	0	0	0	0	0	0	0.0212407	14363	11497	12449	5215	18871	22403	2758	9746	15934	8107	9368	14388	11521	12463	5227	18897	22475	2759	9756	15951	8113
chr17_29483040_29486072-c.100_249del	chr17	29483038	29486072	29483040	29486072	3033	0	0	0	0	0	0	0	0	35	0	0	0	0	0	0	0	0	0	0	0.219422	0	0	14363	11497	12449	5215	18871	22403	2758	9746	15934	8107	9368	14388	11521	12463	5227	18897	22475	2759	9756	15951	8113
chr17_29483040_29509630-c.100_835del	chr17	29483038	29509630	29483040	29509630	26591	0	0	0	0	0	4	0	0	0	0	0	0	0	0	0	0	0.0177976	0	0	0	0	0	14363	11497	12449	5215	18871	22403	2758	9746	15934	8107	9368	14388	11521	12463	5227	18897	22475	2759	9756	15951	8113
chr17_29483043_29483043-c.103del	chr17	29483041	29483043	29483043	29483043	1	0	0	0	0	0	0	0	0	0	1	0	0	0	0	0	0	0	0	0	0	0.011352	0	14330	12417	13385	5806	19577	23581	2922	10170	17046	8803	9790	14355	12441	13399	5818	19603	23657	2923	10180	17098	8809
chr17_29483044_29483044-c.104del	chr17	29483042	29483044	29483044	29483044	1	0	0	0	0	2	0	0	0	0	0	0	0	0	0	0	0.0102025	0	0	0	0	0	0	14314	12370	13377	5776	19577	23581	2922	10207	17078	8803	9785	14339	12394	13391	5788	19603	23657	2923	10217	17130	8810
chr17_29483048_29483049-c.108_109del	chr17	29483046	29483049	29483048	29483049	2	0	1	0	0	1	1	0	2	0	0	0	0	0.00765516	0	0	0.00494356	0.00397318	0	0.0187183	0	0	0	14744	13003	14206	6131	20141	25014	3169	10657	18091	9177	10093	14769	13027	14220	6143	20167	25090	3170	10667	18143	9183
chr17_29483049_29483049-c.109del	chr17	29483047	29483049	29483049	29483049	1	0	2	2	0	0	2	0	0	0	0	0	0	0.0149687	0.0139892	0	0	0.00790163	0	0	0	0	0	15648	13307	14250	6139	20685	25161	3169	10772	18210	9234	10121	15673	13332	14264	6151	20712	25238	3170	10784	18262	9240
chr17_29483049_29483050-c.109_110del	chr17	29483047	29483050	29483049	29483050	2	0	0	0	0	0	0	0	0	4	0	0	0	0	0	0	0	0	0	0	0.0219034	0	0	15648	13307	14250	6139	20685	25161	3169	10772	18210	9234	10121	15673	13332	14264	6151	20712	25238	3170	10784	18262	9240
chr17_29483052_29483052-c.112del	chr17	29483050	29483052	29483052	29483052	1	0	0	0	0	0	1	0	0	0	1	0	0	0	0	0	0	0.00379069	0	0	0	0.0104051	0	17551	13841	14805	6122	21520	26277	3377	11317	19053	9601	10353	17576	13865	14819	6134	21546	26353	3378	11327	19105	9607
chr17_29483052_29483079-c.112_139del	chr17	29483050	29483079	29483052	29483079	28	0	0	22	0	0	0	0	0	0	0	0	0	0	0.148458	0	0	0	0	0	0	0	0	17551	13841	14805	6122	21520	26277	3377	11317	19053	9601	10353	17576	13865	14819	6134	21546	26353	3378	11327	19105	9607
chr17_29483053_29483055-c.113_115del	chr17	29483051	29483055	29483053	29483055	3	0	0	0	2	1	0	0	0	0	0	0	0	0	0	0.0368204	0.00507555	0	0	0	0	0	0	15729	12305	13964	5417	19604	24230	3171	10227	17353	8705	9124	15754	12329	14000	5429	19630	24307	3172	10237	17405	8712
chr17_29483054_29483053-c.=	chr17	29483052	29483053	29483054	29483053	0	0	2	0	0	0	8	0	0	1	0	0	0	0.0162013	0	0	0	0.0329049	0	0	0.00576068	0	0	15757	12273	13886	5458	19630	24183	3117	10268	17222	8610	9098	15782	12297	13922	5472	19657	24259	3118	10278	17274	8616
chr17_29483054_29483054-c.114del	chr17	29483052	29483054	29483054	29483054	1	0	0	2	1	3	2	1	0	1	0	0	0	0	0.0142522	0.0181375	0.0151425	0.00817426	0.0318744	0	0.00573842	0	0	15757	12273	13886	5458	19630	24183	3117	10268	17222	8610	9098	15782	12297	13922	5472	19657	24259	3118	10278	17274	8616
chr17_29483055_29483055-c.115del	chr17	29483053	29483055	29483055	29483055	1	0	0	0	4	2	1	0	0	5	0	2	0	0	0	0.0709923	0.00957618	0.00387073	0	0	0.0268604	0	0.02047	16478	13150	14588	5585	20601	25428	3146	10936	18367	9009	9650	16503	13174	14626	5600	20631	25506	3148	10946	18420	9015
chr17_29483056_29483057-c.116_117del	chr17	29483054	29483057	29483056	29483057	2	0	0	0	0	0	0	0	0	2	0	0	0	0	0	0	0	0	0	0	0.0107434	0	0	16574	13240	14762	5556	20718	25526	3142	10987	18559	9031	9711	16599	13264	14798	5574	20747	25603	3143	10997	18616	9037
chr17_29483057_29483057-c.117del	chr17	29483055	29483057	29483057	29483057	1	0	1	1	3	0	0	0	0	0	3	0	0	0.00739196	0.00658605	0.0531705	0	0	0	0	0	0.0323759	0	17083	13380	15007	5604	20887	25720	3189	11144	18999	9198	9919	17108	13404	15043	5616	20913	25796	3190	11154	19053	9204
chr17_29483058_29483057-c.=	chr17	29483056	29483057	29483058	29483057	0	0	0	0	0	0	0	0	0	0	2	0	0	0	0	0	0	0	0	0	0	0.0208877	0	17119	13780	15256	5789	21816	26225	3197	11407	19764	9566	10185	17144	13805	15293	5804	21842	26301	3198	11417	19818	9575
chr17_29483058_29483058-c.118del	chr17	29483056	29483058	29483058	29483058	1	1	0	3	2	6	7	0	0	0	0	0	0.00577053	0	0.0194334	0.0341871	0.0272344	0.0263844	0	0	0	0	0	17119	13780	15256	5789	21816	26225	3197	11407	19764	9566	10185	17144	13805	15293	5804	21842	26301	3198	11417	19818	9575
chr17_29483060_29483060-c.120del	chr17	29483058	29483060	29483060	29483060	1	0	3	4	0	0	3	0	2	3	0	1	0	0.0208227	0.0255038	0	0	0.0110493	0	0.0167574	0.0145896	0	0.00936625	17564	14272	15534	5782	23167	26839	3474	11828	20339	10145	10570	17589	14296	15570	5794	23193	26915	3475	11838	20391	10151
chr17_29483062_29483062-c.122del	chr17	29483060	29483062	29483062	29483062	1	7	14	8	6	6	14	7	10	7	1	7	0.0339215	0.0836087	0.0427068	0.0841184	0.0221109	0.0434029	0.168087	0.0719421	0.0286403	0.00804659	0.0555066	19363	15786	17579	6723	25440	30258	3964	13099	22899	11640	11862	19388	15810	17615	6735	25465	30334	3965	13109	22951	11646
chr17_29483063_29483062-c.=	chr17	29483061	29483062	29483063	29483062	0	0	0	0	0	0	1	0	0	4	0	0	0	0	0	0	0	0.00326863	0	0	0.0173163	0	0	19387	15851	17689	6743	25532	30451	3963	13142	23033	11706	11934	19419	15889	17733	6761	25563	30541	3971	13162	23092	11713
chr17_29483063_29483064-c.123_124del	chr17	29483061	29483064	29483063	29483064	2	0	0	0	0	0	0	1	0	0	0	0	0	0	0	0	0	0	0.0251826	0	0	0	0	19387	15851	17689	6743	25532	30451	3963	13142	23033	11706	11934	19419	15889	17733	6761	25563	30541	3971	13162	23092	11713
chr17_29483064_29483063-c.=	chr17	29483062	29483063	29483064	29483063	0	0	0	0	0	0	5	0	0	4	0	0	0	0	0	0	0	0.0163379	0	0	0.0172065	0	0	19398	15969	17750	6755	25651	30475	3955	13174	23157	11779	11958	19423	15993	17786	6767	25676	30551	3957	13184	23209	11785
chr17_29483064_29483064-c.124del	chr17	29483062	29483064	29483064	29483064	1	0	1	0	0	0	3	0	0	2	0	0	0	0.00624123	0	0	0	0.00980507	0	0	0.00860352	0	0	19398	15969	17750	6755	25651	30475	3955	13174	23157	11779	11958	19423	15993	17786	6767	25676	30551	3957	13184	23209	11785
chr17_29483066_29483067-c.126_127del	chr17	29483064	29483067	29483066	29483067	2	0	0	0	0	1	2	0	0	0	0	0	0	0	0	0	0.00371152	0.00599244	0	0	0	0	0	21655	17469	19181	7551	26902	33287	4305	14133	25252	12606	12900	21680	17493	19217	7563	26927	33363	4306	14143	25304	12612
chr17_29483068_29483068-c.128del	chr17	29483066	29483068	29483068	29483068	1	4	4	0	3	2	2	0	0	15	2	0	0.0176884	0.0219419	0	0.0381872	0.0071218	0.00584276	0	0	0.0580558	0.015369	0	22258	17947	19449	7745	27617	33612	4309	14354	25510	12814	13043	22283	17971	19485	7757	27643	33690	4310	14364	25562	12820
chr17_29483069_29483069-c.129del	chr17	29483067	29483069	29483069	29483069	1	49	16	30	32	27	47	0	29	63	30	23	0.183657	0.0749451	0.130169	0.357013	0.082442	0.117827	0	0.171133	0.210154	0.199414	0.149466	22677	17947	19475	7743	27568	33650	4309	14394	25512	12815	13040	22706	17975	19511	7758	27595	33728	4310	14404	25579	12823
chr17_29483071_29483071-c.131del	chr17	29483069	29483071	29483071	29483071	1	0	0	2	0	0	0	0	1	0	0	0	0	0	0.0100727	0	0	0	0	0.00688012	0	0	0	22776	18036	19806	7791	27828	33818	4309	14510	25654	12877	13120	22801	18060	19842	7803	27853	33894	4310	14520	25706	12883
chr17_29483072_29483072-c.132del	chr17	29483070	29483072	29483072	29483072	1	2	0	8	0	1	6	0	0	4	1	0	0.00866693	0	0.0399488	0	0.00353554	0.0173903	0	0	0.0153261	0.00768091	0	22858	18242	19882	7785	28008	34167	4303	14751	25846	12903	13322	22883	18266	19920	7797	28033	34243	4304	14762	25898	12909
chr17_29483073_29483073-c.133del	chr17	29483071	29483073	29483073	29483073	1	0	2	3	3	4	7	1	2	2	3	2	0	0.0107088	0.0146979	0.0375562	0.0138191	0.019852	0.0229819	0.0132069	0.0074536	0.0226202	0.0146235	23983	18341	20035	7864	28446	34623	4283	14885	26321	13050	13442	24010	18365	20079	7876	28472	34705	4284	14895	26377	13057
chr17_29483074_29483075-c.134_135del	chr17	29483072	29483075	29483074	29483075	2	0	0	0	0	0	2	0	0	36	0	0	0	0	0	0	0	0.00560732	0	0	0.133649	0	0	24117	18577	20157	7872	28645	35114	4301	15086	26867	13189	13478	24142	18603	20196	7887	28674	35197	4303	15098	26921	13198
chr17_29483075_29483074-c.=	chr17	29483073	29483074	29483075	29483074	0	0	0	0	0	0	1	0	0	0	0	0	0	0	0	0	0	0.00277979	0	0	0	0	0	24183	18953	20679	8145	28756	35896	4328	15320	27422	13407	13570	24208	18977	20715	8157	28781	35974	4329	15330	27510	13413
chr17_29483075_29483075-c.135del	chr17	29483073	29483075	29483075	29483075	1	0	0	0	0	0	0	0	0	0	4	0	0	0	0	0	0	0	0	0	0	0.0298218	0	24183	18953	20679	8145	28756	35896	4328	15320	27422	13407	13570	24208	18977	20715	8157	28781	35974	4329	15330	27510	13413
chr17_29483076_29483076-c.136del	chr17	29483074	29483076	29483076	29483076	1	0	0	0	0	0	0	0	0	1	0	0	0	0	0	0	0	0	0	0	0.00347717	0	0	26468	20195	21104	8711	29622	38877	4382	16260	28671	13804	14196	26493	20219	21140	8723	29647	38955	4383	16270	28759	13814
chr17_29483077_29483076-c.=	chr17	29483075	29483076	29483077	29483076	0	0	0	0	0	0	1	0	0	0	0	0	0	0	0	0	0	0.00240784	0	0	0	0	0	28157	21648	22647	9560	30589	41455	4535	17187	31084	15005	15111	28182	21672	22683	9572	30614	41531	4536	17197	31137	15011
chr17_29483077_29483077-c.137del	chr17	29483075	29483077	29483077	29483077	1	18	33	36	14	38	57	3	32	36	6	26	0.0565309	0.135835	0.14166	0.130403	0.110451	0.122269	0.0585492	0.166497	0.102803	0.0353028	0.153636	28157	21648	22647	9560	30589	41455	4535	17187	31084	15005	15111	28182	21672	22683	9572	30614	41531	4536	17197	31137	15011
chr17_29483078_29483077-c.=	chr17	29483076	29483077	29483078	29483077	0	1	0	0	0	0	0	0	0	2	0	0	0.00326013	0	0	0	0	0	0	0	0.00608759	0	0	30612	22684	23908	9970	32110	44108	4708	18206	32755	16193	16224	30655	22741	23980	9996	32173	44241	4712	18248	32843	16205
chr17_29483080_29483079-c.=	chr17	29483078	29483079	29483080	29483079	0	1	0	0	3	0	1	0	2	0	0	0	0.00295017	0	0	0.0286883	0	0.00212506	0	0.0103929	0	0	0	33732	24390	24729	10429	33927	46784	4965	19169	34913	17530	17560	33757	24414	24765	10441	33952	46860	4966	19179	34965	17536
chr17_29483080_29483080-c.140del	chr17	29483078	29483080	29483080	29483080	1	41	13	15	6	30	56	2	15	43	10	18	0.112667	0.0490844	0.0558708	0.0529928	0.0817152	0.110837	0.0370803	0.0722611	0.114097	0.0525847	0.0948558	33732	24390	24729	10429	33927	46784	4965	19169	34913	17530	17560	33757	24414	24765	10441	33952	46860	4966	19179	34965	17536
chr17_29483081_29483080-c.=	chr17	29483079	29483080	29483081	29483080	0	0	0	0	1	0	0	0	0	0	0	0	0	0	0	0.00945269	0	0	0	0	0	0	0	33711	24545	24839	10561	34479	46974	4960	19395	34957	17589	17738	33777	24582	24868	10579	34534	47106	4963	19420	35052	17605
chr17_29483082_29483081-c.=	chr17	29483080	29483081	29483082	29483081	0	1	1	0	1	1	2	1	0	0	1	0	0.00294588	0.00403	0	0.00936375	0.00287001	0.0042073	0.0201352	0	0	0.00560013	0	33764	24678	25202	10625	34657	47247	4951	19495	35270	17773	17857	33789	24702	25216	10637	34682	47323	4952	19505	35322	17779
chr17_29483082_29483082-c.142del	chr17	29483080	29483082	29483082	29483082	1	19	12	13	7	22	28	8	3	22	9	19	0.0526278	0.0454334	0.0482297	0.0616461	0.0594085	0.0553914	0.152703	0.0143402	0.0583258	0.0473527	0.0999843	33764	24678	25202	10625	34657	47247	4951	19495	35270	17773	17857	33789	24702	25216	10637	34682	47323	4952	19505	35322	17779
chr17_29483083_29483082-c.=	chr17	29483081	29483082	29483083	29483082	0	2	9	1	0	0	8	0	1	2	0	0	0.00587886	0.0362993	0.00393798	0	0	0.016824	0	0.00509886	0.00563107	0	0	33746	24665	25190	10620	34638	47177	4941	19465	35202	17749	17820	33790	24701	25217	10639	34685	47281	4950	19478	35276	17764
chr17_29483084_29483083-c.=	chr17	29483082	29483083	29483084	29483083	0	0	2	0	0	0	0	0	0	0	0	0	0	0.00805704	0	0	0	0	0	0	0	0	0	33775	24799	25146	10645	34669	47212	4903	19468	35221	17769	17890	33800	24823	25160	10657	34694	47288	4904	19478	35273	17775
chr17_29483084_29483085-c.144_145del	chr17	29483082	29483085	29483084	29483085	2	0	1	0	0	0	0	0	0	0	0	0	0	0.00402852	0	0	0	0	0	0	0	0	0	33775	24799	25146	10645	34669	47212	4903	19468	35221	17769	17890	33800	24823	25160	10657	34694	47288	4904	19478	35273	17775
chr17_29483085_29483084-c.=	chr17	29483083	29483084	29483085	29483084	0	4	9	3	1	4	10	0	0	14	0	1	0.0118543	0.0358144	0.0118065	0.00920896	0.0113727	0.020884	0	0	0.0392716	0	0.0055186	33267	24828	25056	10699	34675	47210	4900	19466	35217	17794	17855	33292	24853	25070	10711	34700	47286	4901	19476	35269	17800
chr17_29483085_29483085-c.145del	chr17	29483083	29483085	29483085	29483085	1	2	0	0	0	0	1	0	0	2	1	0	0.00599941	0	0	0	0	0.00211114	0	0	0.00566292	0.00561024	0	33267	24828	25056	10699	34675	47210	4900	19466	35217	17794	17855	33292	24853	25070	10711	34700	47286	4901	19476	35269	17800
chr17_29483086_29483085-c.=	chr17	29483084	29483085	29483086	29483085	0	0	0	0	0	1	0	0	0	0	0	0	0	0	0	0	0.00287365	0	0	0	0	0	0	33261	24833	24874	10702	34774	47241	4873	19429	35155	17778	17869	33288	24858	24888	10714	34799	47318	4874	19439	35209	17785
chr17_29483087_29483087-c.147del	chr17	29483085	29483087	29483087	29483087	1	0	0	0	0	0	0	0	0	3	0	0	0	0	0	0	0	0	0	0	0.00849882	0	0	33264	24855	24890	10702	34785	47404	4907	19433	35247	17781	17893	33289	24879	24904	10714	34810	47480	4908	19443	35299	17787
chr17_29483088_29483088-c.148del	chr17	29483086	29483088	29483088	29483088	1	8	0	7	0	4	6	0	0	10	0	5	0.023568	0	0.0274347	0	0.0112873	0.012293	0	0	0.0277769	0	0.0273626	33559	25323	25240	10866	34994	48160	5018	19567	35579	18153	18074	33584	25347	25254	10878	35019	48236	5019	19577	35634	18159
chr17_29483090_29483090-c.150del	chr17	29483088	29483090	29483090	29483090	1	0	0	0	0	0	3	0	0	0	0	0	0	0	0	0	0	0.00621955	0	0	0	0	0	33563	25394	25273	10878	34939	48159	5023	19567	35435	18156	18090	33588	25418	25287	10890	34964	48235	5024	19577	35487	18162
chr17_29483091_29483091-c.151del	chr17	29483089	29483091	29483091	29483091	1	13	16	9	4	19	19	1	6	17	13	20	0.0359251	0.0582169	0.0318738	0.033225	0.0502624	0.0357266	0.0182876	0.0282161	0.0439597	0.0646661	0.0992345	34487	26246	26905	11467	36079	50641	5205	20255	36860	19222	19331	34512	26270	26919	11479	36104	50720	5206	20265	36912	19228
chr17_29483091_29483092-c.151_152del	chr17	29483089	29483092	29483091	29483092	2	0	0	0	0	0	0	0	0	0	2	0	0	0	0	0	0	0	0	0	0	0.0104015	0	34487	26246	26905	11467	36079	50641	5205	20255	36860	19222	19331	34512	26270	26919	11479	36104	50720	5206	20265	36912	19228
chr17_29483091_29569234-c.151_3974delins6767	chr17	29483089	29569234	29483091	29569234	86144	0	0	0	0	0	1	0	0	0	0	0	0	0	0	0	0	0.00197161	0	0	0	0	0	34487	26246	26905	11467	36079	50641	5205	20255	36860	19222	19331	34512	26270	26919	11479	36104	50720	5206	20265	36912	19228
chr17_29483092_29483091-c.=	chr17	29483090	29483091	29483092	29483091	0	1	0	0	2	3	1	0	0	1	3	1	0.00268952	0	0	0.0166103	0.00781112	0.00189877	0	0	0.00266595	0.0154383	0.00492743	36960	27697	27179	11982	38193	52306	5244	21070	37256	19340	20167	36998	27737	27202	11998	38237	52402	5246	21086	37325	19361
chr17_29483094_29483093-c.=	chr17	29483092	29483093	29483094	29483093	0	0	0	0	0	0	1	0	0	0	0	1	0	0	0	0	0	0.00189412	0	0	0	0	0.00494075	37293	27883	27134	12045	38505	52692	5256	21199	37416	19435	20224	37318	27907	27148	12057	38530	52769	5257	21209	37468	19441
chr17_29483094_29483095-c.154_155del	chr17	29483092	29483095	29483094	29483095	2	0	0	1	0	0	0	0	0	2	0	0	0	0	0.00368155	0	0	0	0	0	0.00533592	0	0	37293	27883	27134	12045	38505	52692	5256	21199	37416	19435	20224	37318	27907	27148	12057	38530	52769	5257	21209	37468	19441
chr17_29483095_29483094-c.=	chr17	29483093	29483094	29483095	29483094	0	3	1	0	2	8	2	0	3	5	1	3	0.00796569	0.0035536	0	0.0164825	0.0208178	0.00375411	0	0.0140742	0.0132452	0.005103	0.0147706	37291	27846	27099	12021	38100	52687	5256	21123	37369	19405	20126	37316	27870	27114	12033	38125	52764	5257	21133	37423	19411
chr17_29483095_29483095-c.155del	chr17	29483093	29483095	29483095	29483095	1	5	13	13	1	9	14	2	3	5	4	3	0.013067	0.045637	0.0469154	0.00810049	0.0230444	0.0259088	0.037191	0.013845	0.0130296	0.0201103	0.0145301	37291	27846	27099	12021	38100	52687	5256	21123	37369	19405	20126	37316	27870	27114	12033	38125	52764	5257	21133	37423	19411
chr17_29483096_29483095-c.=	chr17	29483094	29483095	29483096	29483095	0	0	1	0	0	0	0	0	0	0	0	0	0	0.00355707	0	0	0	0	0	0	0	0	0	38122	28076	27164	12461	37848	53068	5293	21276	37728	19580	20326	38152	28113	27192	12474	37882	53159	5296	21289	37787	19590
chr17_29483096_29483096-c.156del	chr17	29483094	29483096	29483096	29483096	1	20	14	17	10	8	25	4	18	22	8	18	0.0494161	0.046932	0.0589898	0.0757683	0.0198488	0.0443096	0.0713534	0.0799448	0.0549128	0.0384536	0.0837019	38122	28076	27164	12461	37848	53068	5293	21276	37728	19580	20326	38152	28113	27192	12474	37882	53159	5296	21289	37787	19590
chr17_29483096_29483097-c.156_157del	chr17	29483094	29483097	29483096	29483097	2	0	1	0	0	2	0	1	2	2	1	2	0	0.00353804	0	0	0.00525221	0	0.0188098	0.00934969	0.00526542	0.00507812	0.00978586	38122	28076	27164	12461	37848	53068	5293	21276	37728	19580	20326	38152	28113	27192	12474	37882	53159	5296	21289	37787	19590
chr17_29483099_29483098-c.=	chr17	29483097	29483098	29483099	29483098	0	0	0	0	0	0	0	0	0	0	0	2	0	0	0	0	0	0	0	0	0	0	0.00975753	38601	28296	27396	12696	38473	53470	5361	21619	37940	19665	20485	38626	28320	27410	12708	38498	53547	5362	21629	37992	19671
chr17_29483099_29483099-c.159del	chr17	29483097	29483099	29483099	29483099	1	28	11	20	11	33	22	1	13	20	10	17	0.0684492	0.0365605	0.0689018	0.0818432	0.0810417	0.0386805	0.0175211	0.0566878	0.0496152	0.0479045	0.078393	38601	28296	27396	12696	38473	53470	5361	21619	37940	19665	20485	38626	28320	27410	12708	38498	53547	5362	21629	37992	19671
chr17_29483100_29483101-c.160_161del	chr17	29483098	29483101	29483100	29483101	2	0	0	0	0	0	0	0	0	2	0	0	0	0	0	0	0	0	0	0	0.0052744	0	0	38578	28300	27245	12685	38456	53400	5358	21540	37847	19604	20408	38631	28335	27279	12708	38514	53499	5360	21563	37919	19620
chr17_29483101_29483101-c.161del	chr17	29483099	29483101	29483101	29483101	1	75	33	39	15	47	66	1	25	53	19	20	0.175099	0.103883	0.128132	0.10496	0.109331	0.109885	0.0165639	0.10354	0.124958	0.086122	0.0872368	38605	28425	27310	12788	38495	53745	5359	21613	38010	19717	20486	38630	28449	27324	12800	38520	53822	5360	21623	38064	19723
chr17_29483102_29483103-c.162_163del	chr17	29483100	29483103	29483102	29483103	2	4	0	5	0	4	3	0	5	9	2	3	0.0102438	0	0.0181527	0	0.0102507	0.00550646	0	0.0229463	0.0234787	0.0100872	0.0144488	38539	28433	27224	12722	38541	53742	5350	21554	37874	19594	20522	38639	28490	27277	12749	38613	53885	5352	21589	37981	19619
chr17_29483103_29483103-c.163del	chr17	29483101	29483103	29483103	29483103	1	9	8	4	0	4	5	2	0	14	0	1	0.0229658	0.0276955	0.0144629	0	0.0102001	0.00913576	0.0368991	0	0.036396	0	0.00478726	38613	28472	27229	12787	38590	53812	5351	21536	37919	19573	20545	38642	28496	27248	12799	38619	53892	5352	21551	37980	19581
chr17_29483104_29483104-c.164del	chr17	29483102	29483104	29483104	29483104	1	5	6	4	2	9	7	0	4	29	0	9	0.0125277	0.0204553	0.0143257	0.0152852	0.0226837	0.0126822	0	0.0181431	0.0751362	0	0.042839	38992	28675	27287	12787	38806	53892	5349	21557	37905	19585	20591	39030	28707	27310	12799	38839	53977	5352	21572	37980	19593
chr17_29483105_29483104-c.=	chr17	29483103	29483104	29483105	29483104	0	0	0	0	0	0	3	0	0	0	0	0	0	0	0	0	0	0.00555484	0	0	0	0	0	39030	28744	27277	12784	38812	53923	5357	21596	37854	19588	20586	39060	28774	27295	12798	38846	54007	5358	21610	37935	19594
chr17_29483105_29483105-c.165del	chr17	29483103	29483105	29483105	29483105	1	15	21	40	12	30	41	1	18	54	17	29	0.0351085	0.066934	0.135315	0.086158	0.0708552	0.0696432	0.0170321	0.0764639	0.131387	0.0796715	0.129873	39030	28744	27277	12784	38812	53923	5357	21596	37854	19588	20586	39060	28774	27295	12798	38846	54007	5358	21610	37935	19594
chr17_29483105_29483106-c.165_166del	chr17	29483103	29483106	29483105	29483106	2	2	0	0	0	0	0	0	0	0	0	0	0.00512033	0	0	0	0	0	0	0	0	0	0	39030	28744	27277	12784	38812	53923	5357	21596	37854	19588	20586	39060	28774	27295	12798	38846	54007	5358	21610	37935	19594
chr17_29483106_29483105-c.=	chr17	29483104	29483105	29483106	29483105	0	0	0	0	0	0	1	0	0	0	0	0	0	0	0	0	0	0.00185929	0	0	0	0	0	39018	28822	27279	12717	38897	53666	5354	21588	37752	19587	20495	39060	28867	27333	12741	38952	53784	5356	21616	37858	19610
chr17_29483106_29483107-c.166_167del	chr17	29483104	29483107	29483106	29483107	2	0	0	0	0	0	1	0	0	0	1	0	0	0	0	0	0	0.00185834	0	0	0	0.00509849	0	39018	28822	27279	12717	38897	53666	5354	21588	37752	19587	20495	39060	28867	27333	12741	38952	53784	5356	21616	37858	19610
chr17_29483107_29483106-c.=	chr17	29483105	29483106	29483107	29483106	0	0	0	0	0	0	2	0	0	0	0	0	0	0	0	0	0	0.00370714	0	0	0	0	0	39022	28894	27339	12728	38998	53872	5375	21563	37923	19604	20561	39049	28918	27353	12740	39023	53950	5376	21573	37975	19611
chr17_29483107_29483108-c.167_168del	chr17	29483105	29483108	29483107	29483108	2	0	1	0	0	0	0	0	0	0	0	0	0	0.00345805	0	0	0	0	0	0	0	0	0	39022	28894	27339	12728	38998	53872	5375	21563	37923	19604	20561	39049	28918	27353	12740	39023	53950	5376	21573	37975	19611
chr17_29483108_29483108-c.168del	chr17	29483106	29483108	29483108	29483108	1	2	24	8	2	7	3	0	2	9	1	2	0.00492307	0.0819977	0.0283487	0.0154349	0.0175391	0.0054125	0	0.009067	0.0229861	0.00495907	0.00950583	39810	28896	27722	12707	39159	54274	5387	21628	38410	19766	20628	39835	28921	27736	12719	39184	54352	5388	21638	38462	19773
chr17_29483109_29483109-c.169del	chr17	29483107	29483109	29483109	29483109	1	0	0	10	0	5	26	0	2	1	5	1	0	0	0.0360306	0	0.0126475	0.047531	0	0.00920635	0.00260483	0.0252008	0.00479664	38828	28315	27449	12694	39007	54125	5372	21433	37811	19610	20557	38855	28364	27471	12708	39039	54205	5373	21445	37872	19617
chr17_29483111_29483111-c.171del	chr17	29483109	29483111	29483111	29483111	1	9	2	6	3	10	6	0	1	4	0	0	0.0228684	0.00676453	0.021024	0.0224463	0.0247131	0.0108277	0	0.00460382	0.0103552	0	0	38934	29197	28232	13218	40039	54712	5450	21453	38139	19863	20603	38959	29221	28246	13230	40064	54789	5451	21463	38191	19869
chr17_29483111_29483112-c.171_172del	chr17	29483109	29483112	29483111	29483112	2	0	0	0	0	0	0	0	0	1	0	0	0	0	0	0	0	0	0	0	0.00261842	0	0	38934	29197	28232	13218	40039	54712	5450	21453	38139	19863	20603	38959	29221	28246	13230	40064	54789	5451	21463	38191	19869
chr17_29483112_29483113-c.172_173del	chr17	29483110	29483113	29483112	29483113	2	6	3	2	0	3	5	0	3	5	0	1	0.0160297	0.0101497	0.00713295	0	0.00753945	0.00927489	0	0.0141089	0.0132422	0	0.00490512	37148	29318	27808	12998	39458	53432	5203	21107	37440	19751	20217	37182	29344	27828	13013	39493	53515	5204	21118	37497	19757
chr17_29483113_29483113-c.173del	chr17	29483111	29483113	29483113	29483113	1	8	10	0	0	0	0	0	2	0	0	0	0.0217076	0.0351997	0	0	0	0	0	0.0100239	0	0	0	36656	28292	25562	12781	37470	50490	4813	19826	35622	18470	18774	36687	28319	25578	12793	37498	50572	4814	19839	35680	18476
chr17_29483114_29483114-c.174del	chr17	29483112	29483114	29483114	29483114	1	0	0	0	0	0	0	0	1	0	0	0	0	0	0	0	0	0	0	0.00501706	0	0	0	36651	28196	25559	13037	37400	50555	4863	19917	35717	18500	18783	36690	28233	25575	13049	37428	50637	4864	19932	35774	18506
chr17_29483114_29483115-c.174_175del	chr17	29483112	29483115	29483114	29483115	2	9	0	1	6	6	1	0	0	5	6	5	0.024189	0	0.00384792	0.0454378	0.0157948	0.00194308	0	0	0.0137681	0.0319964	0.0262372	36651	28196	25559	13037	37400	50555	4863	19917	35717	18500	18783	36690	28233	25575	13049	37428	50637	4864	19932	35774	18506
chr17_29483116_29483117-c.176_177del	chr17	29483114	29483117	29483116	29483117	2	0	0	0	0	0	0	0	2	0	0	0	0	0	0	0	0	0	0	0.00980488	0	0	0	37096	28695	25862	13462	38349	51384	4988	20388	36266	19118	19443	37130	28719	25877	13480	38380	51462	4989	20398	36323	19130
chr17_29483117_29483117-c.177del	chr17	29483115	29483117	29483117	29483117	1	2	0	0	0	1	0	0	2	0	2	0	0.00537256	0	0	0	0.00251274	0	0	0.00945308	0	0.0101295	0	37119	28955	26537	13727	39673	52439	5108	21107	36936	19704	20045	37144	28979	26551	13739	39698	52516	5109	21119	36988	19710
chr17_29483120_29483120-c.180del	chr17	29483118	29483120	29483120	29483120	1	3	0	2	0	1	2	0	0	0	0	0	0.00803459	0	0.00725513	0	0.00236278	0.00364539	0	0	0	0	0	37264	30749	27514	14389	42218	54690	5249	22328	38793	20550	20883	37289	30773	27528	14401	42243	54767	5250	22338	38845	20556
chr17_29483120_29483122-c.180_182del	chr17	29483118	29483122	29483120	29483122	3	0	0	0	0	2	0	0	2	4	0	0	0	0	0	0	0.00472542	0	0	0.00893991	0.0102833	0	0	37264	30749	27514	14389	42218	54690	5249	22328	38793	20550	20883	37289	30773	27528	14401	42243	54767	5250	22338	38845	20556
chr17_29483121_29483121-c.181del	chr17	29483119	29483121	29483121	29483121	1	2	6	0	0	1	0	0	0	2	0	0	0.00534888	0.0193238	0	0	0.00234016	0	0	0	0.0051056	0	0	37263	30986	27635	14425	42577	54957	5254	22493	39011	20703	21164	37291	31010	27651	14437	42605	55036	5255	22505	39067	20709
chr17_29483122_29483121-c.=	chr17	29483120	29483121	29483122	29483121	0	0	2	2	4	0	0	0	0	1	0	1	0	0.00641437	0.00721838	0.0279115	0	0	0	0	0.00254984	0	0.00470554	37264	31018	27578	14289	42513	54997	5255	22452	38979	20722	21146	37291	31048	27592	14301	42541	55074	5256	22464	39037	20728
chr17_29483122_29483122-c.182del	chr17	29483120	29483122	29483122	29483122	1	72	66	85	32	86	90	5	36	78	41	63	0.160087	0.176539	0.257883	0.186002	0.167743	0.135162	0.0782399	0.132514	0.165763	0.164068	0.249045	37264	31018	27578	14289	42513	54997	5255	22452	38979	20722	21146	37291	31048	27592	14301	42541	55074	5256	22464	39037	20728
chr17_29483123_29483122-c.=	chr17	29483121	29483122	29483123	29483122	0	2	2	1	1	3	0	0	0	12	1	0	0.0051895	0.00639025	0.00358685	0.00690736	0.00699703	0	0	0	0.0306711	0.00477648	0	38214	31026	27611	14350	42516	55073	5250	22647	38858	20764	21097	38311	31116	27710	14394	42629	55240	5256	22695	38992	20811
chr17_29483124_29483123-c.=	chr17	29483122	29483123	29483124	29483123	0	0	1	0	0	0	0	0	0	0	0	0	0	0.00319795	0	0	0	0	0	0	0	0	0	39641	31246	27786	14454	42625	55463	5255	22804	39031	20868	21237	39666	31270	27800	14466	42650	55540	5256	22814	39083	20874
chr17_29483125_29483124-c.=	chr17	29483123	29483124	29483125	29483124	0	0	0	2	0	1	0	0	0	0	0	2	0	0	0.00720525	0	0.00233399	0	0	0	0	0	0.00939394	39663	31326	27711	14457	42749	55506	5255	22827	39092	20846	21258	39688	31350	27725	14469	42774	55583	5256	22837	39144	20852
chr17_29483125_29486029-c.185_206del	chr17	29483123	29486029	29483125	29486029	2905	2	0	0	0	0	0	0	0	0	0	0	0.00503931	0	0	0	0	0	0	0	0	0	0	39663	31326	27711	14457	42749	55506	5255	22827	39092	20846	21258	39688	31350	27725	14469	42774	55583	5256	22837	39144	20852
chr17_29483125_29486030-c.185_207del	chr17	29483123	29486030	29483125	29486030	2906	34	0	0	0	0	0	0	0	0	0	0	0.0856682	0	0	0	0	0	0	0	0	0	0	39663	31326	27711	14457	42749	55506	5255	22827	39092	20846	21258	39688	31350	27725	14469	42774	55583	5256	22837	39144	20852
chr17_29483126_29483125-c.=	chr17	29483124	29483125	29483126	29483125	0	11	3	5	3	9	13	0	0	19	6	4	0.0271997	0.00938682	0.0177201	0.0204039	0.0206668	0.023015	0	0	0.0478767	0.0283542	0.0184454	39629	31286	27652	14408	42686	55335	5198	22787	38976	20764	21252	39690	31310	27666	14420	42711	55412	5199	22797	39028	20770
chr17_29483126_29483126-c.186del	chr17	29483124	29483126	29483126	29483126	1	1	0	2	1	1	2	0	0	2	4	3	0.00250485	0	0.00719034	0.00689744	0.00232763	0.00358869	0	0	0.00509599	0.0191783	0.0140423	39629	31286	27652	14408	42686	55335	5198	22787	38976	20764	21252	39690	31310	27666	14420	42711	55412	5199	22797	39028	20770
chr17_29483126_29486030-c.186_207del	chr17	29483124	29486030	29483126	29486030	2905	917	0	0	0	0	0	0	0	0	0	0	2.31041	0	0	0	0	0	0	0	0	0	0	39629	31286	27652	14408	42686	55335	5198	22787	38976	20764	21252	39690	31310	27666	14420	42711	55412	5199	22797	39028	20770
chr17_29483128_29599724-c.188_4772delins53113	chr17	29483126	29599724	29483128	29599724	116597	0	2	0	0	0	0	0	0	1	0	0	0	0.0063959	0	0	0	0	0	0	0.00256338	0	0	38712	31238	27636	14418	42520	55296	5175	22781	38934	20769	21157	39690	31262	27650	14430	42545	55373	5176	22791	38986	20775
chr17_29483129_29483128-c.=	chr17	29483127	29483128	29483129	29483128	0	0	0	0	0	2	0	0	0	0	0	0	0	0	0	0	0.00469495	0	0	0	0	0	0	38926	31247	27667	14418	42574	55322	5174	22779	39032	20772	21196	39904	31273	27681	14430	42599	55399	5175	22789	39085	20778
chr17_29483134_29483134-c.194del	chr17	29483132	29483134	29483134	29483134	1	0	0	0	0	0	2	0	0	0	0	0	0	0	0	0	0	0.0035706	0	0	0	0	0	39006	31370	28014	14596	43396	55936	5321	22947	39373	20892	21269	39984	31396	28028	14608	43421	56013	5322	22957	39426	20898
chr17_29483136_29483136-c.196del	chr17	29483134	29483136	29483136	29483136	1	0	2	0	0	0	0	0	0	0	0	0	0	0.00642364	0	0	0	0	0	0	0	0	0	39006	31109	27924	14596	42470	55454	5268	22740	39247	20779	21020	39984	31135	27938	14608	42495	55531	5269	22750	39300	20785
chr17_29483144_29483144-c.204delins2883	chr17	29483142	29483144	29483144	29483144	1	0	2	0	0	0	0	0	0	0	2	3	0	0.00647962	0	0	0	0	0	0	0	0.00965104	0.0143467	39006	30766	27762	14419	42059	54794	5268	22633	39125	20674	20865	39984	30792	27776	14431	42084	54871	5269	22643	39178	20680
chr17_29483144_29486027-c.204del	chr17	29483142	29486027	29483144	29486027	2884	0	0	0	0	0	0	0	0	0	0	4	0	0	0	0	0	0	0	0	0	0	0.0191598	39006	30766	27762	14419	42059	54794	5268	22633	39125	20674	20865	39984	30792	27776	14431	42084	54871	5269	22643	39178	20680
chr17_29483144_29550614-c.204_1845delins1498	chr17	29483142	29550614	29483144	29550614	67471	0	0	0	0	0	2	0	0	0	0	0	0	0	0	0	0	0.00364491	0	0	0	0	0	39006	30766	27762	14419	42059	54794	5268	22633	39125	20674	20865	39984	30792	27776	14431	42084	54871	5269	22643	39178	20680
chr17_29483145_29486002-c.204_205ins25	chr17	29483143	29486002	29483145	29486002	2858	0	0	0	0	0	25	0	0	0	0	0	0	0	0	0	0	0.0455631	0	0	0	0	0	39005	30764	27762	14419	42057	54790	5268	22633	39121	20671	20858	39983	30792	27776	14431	42082	54869	5269	22643	39174	20679
chr17_29483145_29486027-c.=	chr17	29483143	29486027	29483145	29486027	2883	37831	30569	27589	14253	41840	54371	5253	22401	38907	20390	20703	0.944664	0.995802	0.996364	0.990188	0.997447	0.993779	1.00044	0.992003	0.996272	0.98838	0.994597	39005	30764	27762	14419	42057	54790	5268	22633	39121	20671	20858	39983	30792	27776	14431	42082	54869	5269	22643	39174	20679
chr17_29483145_29486029-c.205_206del	chr17	29483143	29486029	29483145	29486029	2885	1074	123	132	130	135	263	0	120	147	224	107	1.78166	0.230057	0.274898	0.534244	0.183926	0.277331	0	0.307533	0.215815	0.649433	0.297112	39005	30764	27762	14419	42057	54790	5268	22633	39121	20671	20858	39983	30792	27776	14431	42082	54869	5269	22643	39174	20679
chr17_29483145_29486030-c.205_207del	chr17	29483143	29486030	29483145	29486030	2886	2	0	0	0	0	0	0	0	0	0	0	0.00500213	0	0	0	0	0	0	0	0	0	0	39005	30764	27762	14419	42057	54790	5268	22633	39121	20671	20858	39983	30792	27776	14431	42082	54869	5269	22643	39174	20679
chr17_29483145_29550615-c.205_1845delins1497	chr17	29483143	29550615	29483145	29550615	67471	0	0	0	0	0	0	0	1	0	0	0	0	0	0	0	0	0	0	0.00441638	0	0	0	39005	30764	27762	14419	42057	54790	5268	22633	39121	20671	20858	39983	30792	27776	14431	42082	54869	5269	22643	39174	20679
chr17_29483145_29659951-c.205_5749delins1904	chr17	29483143	29659951	29483145	29659951	176807	0	0	0	0	0	0	0	0	1	0	0	0	0	0	0	0	0	0	0	0.00255271	0	0	39005	30764	27762	14419	42057	54790	5268	22633	39121	20671	20858	39983	30792	27776	14431	42082	54869	5269	22643	39174	20679
chr17_29483147_29483148-c.204_205ins2881	chr17	29483145	29483148	29483147	29483148	2	0	0	0	0	0	4	0	0	0	0	0	0	0	0	0	0	0.00730007	0	0	0	0	0	40	49	29	12	41	56	8	88	21	37	32	39925	30767	27764	14407	42041	54794	5262	22620	39129	20657
chr17_29483149_29486027-c.204_205ins4	chr17	29483147	29486027	29483149	29486027	2879	0	0	0	0	0	0	0	66	0	13	0	0	0	0	0	0	0	0	0.289952	0	0.0611514	0	40	49	29	12	41	52	8	88	21	36	32	39925	30767	27764	14407	42041	54794	5262	22620	39129	20656
chr17_29483152_29483152-c.204_205ins2882	chr17	29483150	29483152	29483152	29483152	1	0	4	0	0	0	0	0	2	0	0	0	0	0.0129895	0	0	0	0	0	0.00883025	0	0	0	40	49	29	12	41	56	8	22	21	23	32	39925	30767	27764	14407	42041	54794	5262	22620	39129	20656
chr17_29483152_29483153-c.204_205ins2881	chr17	29483150	29483153	29483152	29483153	2	0	0	0	0	0	0	0	0	0	3	0	0	0	0	0	0	0	0	0	0	0.0145236	0	40	49	29	12	41	56	8	22	21	23	32	39925	30767	27764	14407	42041	54794	5262	22620	39129	20656
chr17_29483155_29483155-c.204_205ins2882	chr17	29483153	29483155	29483155	29483155	1	0	2	0	0	0	0	0	0	0	0	0	0	0.00650047	0	0	0	0	0	0	0	0	0	40	49	29	10	41	56	8	22	21	23	32	39925	30767	27764	14405	42041	54794	5262	22620	39129	20656
chr17_29483157_29486040-c.205_217delins12	chr17	29483155	29486040	29483157	29486040	2884	25	20	25	8	41	43	6	12	16	17	22	0.0580741	0.0603016	0.0837243	0.051473	0.0907416	0.072889	0.106258	0.0491576	0.0378473	0.0764687	0.0982126	40	49	29	10	41	56	8	22	21	23	32	39925	30767	27764	14405	42041	54794	5262	22620	39129	20656
chr17_29483158_29483158-c.204_205ins2882	chr17	29483156	29483158	29483158	29483158	1	0	1	0	0	0	0	0	0	0	0	0	0	0.00325024	0	0	0	0	0	0	0	0	0	15	29	4	2	0	13	2	10	5	6	10	39925	30767	27764	14405	42041	54794	5262	22620	39129	20656
chr17_29483160_29483160-c.204_205ins2882	chr17	29483158	29483160	29483160	29483160	1	0	0	0	0	0	0	0	0	0	1	0	0	0	0	0	0	0	0	0	0	0.00484121	0	15	29	4	2	0	13	2	10	5	6	10	39925	30767	27764	14405	42041	54794	5262	22620	39129	20656
chr17_29483170_29483170-c.204_205ins2882	chr17	29483168	29483170	29483170	29483170	1	1	0	0	0	0	0	0	2	0	0	0	0.00250248	0	0	0	0	0	0	0.00883952	0	0	0	15	27	4	2	0	13	1	10	5	3	8	39925	30765	27764	14405	42041	54794	5261	22620	39129	20653
chr17_29483176_29483176-c.204_205ins2882	chr17	29483174	29483176	29483176	29483176	1	0	2	0	0	0	0	0	0	0	0	0	0	0.00650428	0	0	0	0	0	0	0	0	0	15	11	4	1	0	3	0	7	0	0	3	39925	30749	27764	14404	42041	54784	5260	22617	39124	20650
chr17_29483195_29483194-c.204_205ins2883	chr17	29483193	29483194	29483195	29483194	0	0	0	0	0	0	1	0	0	0	0	0	0	0	0	0	0	0.00182532	0	0	0	0	0	15	11	5	1	1	4	0	6	0	2	8	39925	30749	27765	14404	42042	54785	5260	22616	39124	20652
chr17_29483199_29483199-c.204_205ins2882	chr17	29483197	29483199	29483199	29483199	1	9	0	0	0	0	0	0	0	0	0	1	0.0225315	0	0	0	0	0	0	0	0	0	0.004784	15	11	6	1	1	4	0	6	0	2	8	39925	30749	27766	14404	42042	54785	5260	22616	39124	20652
chr17_29483204_29483203-c.204_205ins2883	chr17	29483202	29483203	29483204	29483203	0	0	0	0	0	0	2	0	0	0	0	0	0	0	0	0	0	0.00365063	0	0	0	0	0	15	11	6	1	1	4	0	5	0	2	8	39925	30749	27766	14404	42042	54785	5260	22615	39124	20652
chr17_29483205_29483204-c.204_205ins2883	chr17	29483203	29483204	29483205	29483204	0	2	0	0	0	0	0	0	0	0	0	0	0.00500939	0	0	0	0	0	0	0	0	0	0	15	11	6	1	1	4	0	5	0	2	8	39925	30749	27766	14404	42042	54785	5260	22615	39124	20652
chr17_29483205_29483205-c.204_205ins2882	chr17	29483203	29483205	29483205	29483205	1	0	0	0	0	0	0	0	0	0	2	2	0	0	0	0	0	0	0	0	0	0.00967501	0.00958029	15	11	6	1	1	4	0	5	0	2	8	39925	30749	27766	14404	42042	54785	5260	22615	39124	20652
chr17_29483219_29483219-c.204_205ins2882	chr17	29483217	29483219	29483219	29483219	1	0	0	2	0	0	0	0	0	0	0	0	0	0	0.00720305	0	0	0	0	0	0	0	0	15	2	6	1	1	1	0	4	0	2	9	39925	30740	27766	14404	42042	54782	5260	22614	39124	20652
chr17_29483232_29483232-c.204_205ins2882	chr17	29483230	29483232	29483232	29483232	1	1	0	0	0	0	0	0	0	0	0	0	0.0025047	0	0	0	0	0	0	0	0	0	0	15	2	6	1	1	1	0	3	0	2	9	39925	30740	27766	14404	42042	54782	5260	22613	39124	20652
chr17_29483239_29483239-c.204_205ins2882	chr17	29483237	29483239	29483239	29483239	1	0	0	2	0	0	0	0	0	0	0	0	0	0	0.00720305	0	0	0	0	0	0	0	0	15	2	6	1	1	1	0	2	0	2	9	39925	30740	27766	14404	42042	54782	5260	22612	39124	20652
chr17_29483279_29483279-c.204_205ins2882	chr17	29483277	29483279	29483279	29483279	1	0	0	0	0	0	0	0	0	0	0	2	0	0	0	0	0	0	0	0	0	0	0.00958957	0	1	2	1	1	1	0	3	0	2	8	39910	30739	27762	14404	42042	54782	5260	22613	39124	20652
chr17_29483287_29483288-c.204_205ins2881	chr17	29483285	29483288	29483287	29483288	2	0	0	0	1	0	0	0	0	0	0	0	0	0	0	0.00694252	0	0	0	0	0	0	0	0	0	2	1	1	1	0	3	0	2	8	39910	30738	27762	14404	42042	54782	5260	22613	39124	20652
chr17_29483298_29483298-c.204_205ins2882	chr17	29483296	29483298	29483298	29483298	1	0	0	0	0	0	0	0	0	0	0	4	0	0	0	0	0	0	0	0	0	0	0.019181	0	0	2	1	1	1	0	1	0	2	6	39910	30738	27762	14404	42042	54782	5260	22611	39124	20652
chr17_29483304_29483304-c.204_205ins2882	chr17	29483302	29483304	29483304	29483304	1	0	0	0	0	1	0	0	0	0	0	0	0	0	0	0	0.00237857	0	0	0	0	0	0	0	0	2	1	1	1	0	1	0	2	6	39910	30738	27762	14404	42042	54782	5260	22611	39124	20652
chr17_29483364_29483364-c.204_205ins2882	chr17	29483362	29483364	29483364	29483364	1	0	0	0	0	0	0	0	1	0	0	0	0	0	0	0	0	0	0	0.00442263	0	0	0	0	0	1	0	0	0	0	1	0	0	0	39910	30738	27761	14403	42041	54781	5260	22611	39124	20650
chr17_29483395_29483395-c.204_205ins2882	chr17	29483393	29483395	29483395	29483395	1	0	0	1	0	0	0	0	0	0	0	0	0	0	0.00360218	0	0	0	0	0	0	0	0	0	0	1	0	0	0	0	1	0	0	0	39910	30738	27761	14403	42041	54781	5260	22611	39124	20650
chr17_29484457_29663691-c.205_6123delins1312	chr17	29484455	29663691	29484457	29663691	179235	0	0	0	0	0	0	1	0	0	0	0	0	0	0	0	0	0	0.0190078	0	0	0	0	0	0	0	0	0	0	1	0	0	0	0	39910	30738	27760	14403	42041	54781	5261	22610	39124	20650
chr17_29485008_29486029-c.205_206delins1863	chr17	29485006	29486029	29485008	29486029	1022	0	1	0	0	0	0	0	0	1	0	0	0	0.00325236	0	0	0	0	0	0	0.00255508	0	0	0	1	0	0	0	0	0	0	1	0	0	39910	30739	27760	14403	42041	54781	5261	22610	39125	20650
chr17_29485277_29508775-c.205_702delins2132	chr17	29485275	29508775	29485277	29508775	23499	0	0	0	0	0	0	0	1	0	0	0	0	0	0	0	0	0	0	0.00442263	0	0	0	0	0	0	0	0	0	0	1	0	0	0	39910	30739	27760	14403	42041	54781	5261	22611	39125	20650
chr17_29485341_29701258-c.205_8542delins2196	chr17	29485339	29701258	29485341	29701258	215918	0	0	0	0	1	0	0	0	0	0	0	0	0	0	0	0.00237857	0	0	0	0	0	0	0	0	0	0	1	0	0	0	0	0	0	39910	30739	27760	14403	42042	54781	5261	22611	39125	20650
chr17_29485712_29485712-c.204_205ins2882	chr17	29485710	29485712	29485712	29485712	1	0	0	0	0	0	1	0	0	0	0	0	0	0	0	0	0	0.00182542	0	0	0	0	0	0	1	0	0	0	1	0	1	6	0	0	39910	30740	27760	14403	42042	54782	5261	22612	39131	20650
chr17_29485715_29685567-c.205_7977delins2570	chr17	29485713	29685567	29485715	29685567	199853	0	1	0	0	0	0	0	0	0	0	0	0	0.00325309	0	0	0	0	0	0	0	0	0	0	1	0	0	0	1	0	1	6	0	0	39910	30740	27760	14403	42042	54782	5261	22612	39131	20650
chr17_29485729_29485729-c.204_205ins2882	chr17	29485727	29485729	29485729	29485729	1	0	0	0	0	0	0	0	0	1	0	0	0	0	0	0	0	0	0	0	0.00255552	0	0	0	0	0	0	0	1	0	1	6	5	0	39910	30740	27760	14403	42042	54782	5261	22612	39131	20655
chr17_29485792_29485792-c.204_205ins2882	chr17	29485790	29485792	29485792	29485792	1	0	0	0	0	0	0	0	0	0	5	0	0	0	0	0	0	0	0	0	0	0.0242072	0	0	1	0	0	0	1	0	2	6	5	0	39910	30741	27760	14403	42042	54782	5261	22613	39131	20655
chr17_29485800_29485800-c.204_205ins2882	chr17	29485798	29485800	29485800	29485800	1	0	0	0	0	0	0	0	1	0	0	0	0	0	0	0	0	0	0	0.00442223	0	0	0	0	1	2	0	4	1	0	2	6	6	0	39910	30741	27762	14403	42046	54782	5261	22613	39131	20656
chr17_29485810_29485810-c.204_205ins2882	chr17	29485808	29485810	29485810	29485810	1	0	0	0	0	0	0	0	0	5	0	0	0	0	0	0	0	0	0	0	0.0127776	0	0	0	1	4	0	4	0	0	2	6	6	1	39910	30741	27764	14403	42046	54781	5261	22613	39131	20656
chr17_29485823_29485823-c.204_205ins2882	chr17	29485821	29485823	29485823	29485823	1	0	1	0	0	0	0	0	0	0	0	0	0	0.00325288	0	0	0	0	0	0	0	0	0	0	2	4	0	4	0	0	2	1	6	1	39910	30742	27764	14403	42046	54781	5261	22613	39126	20656
chr17_29485846_29485846-c.204_205ins2882	chr17	29485844	29485846	29485846	29485846	1	0	0	0	0	1	0	0	0	0	0	0	0	0	0	0	0.00237835	0	0	0	0	0	0	0	9	5	0	4	2	0	1	1	8	3	39910	30749	27765	14403	42046	54783	5261	22612	39126	20658
chr17_29485852_29485852-c.204_205ins2882	chr17	29485850	29485852	29485852	29485852	1	0	0	0	0	1	0	0	0	0	1	0	0	0	0	0	0.0023772	0	0	0	0	0.00483959	0	0	9	5	0	4	2	0	1	1	8	3	39910	30749	27765	14403	42046	54783	5261	22612	39126	20658
chr17_29485857_29485857-c.204_205ins2882	chr17	29485855	29485857	29485857	29485857	1	0	4	1	0	1	0	0	0	0	0	0	0	0.0130008	0.00359612	0	0.0023744	0	0	0	0	0	0	0	9	5	0	4	2	0	1	1	8	3	39910	30749	27765	14403	42046	54783	5261	22612	39126	20658
chr17_29485858_29485857-c.204_205ins2883	chr17	29485856	29485857	29485858	29485857	0	0	0	0	0	0	1	0	0	0	0	0	0	0	0	0	0	0.00182538	0	0	0	0	0	0	5	4	0	3	2	0	1	1	8	3	39910	30749	27765	14403	42046	54783	5261	22612	39126	20658
chr17_29485862_29485861-c.204_205ins2883	chr17	29485860	29485861	29485862	29485861	0	0	0	1	0	0	1	0	0	0	0	0	0	0	0.003601	0	0	0.00182473	0	0	0	0	0	0	9	5	0	4	2	0	1	1	8	3	39910	30749	27765	14403	42046	54783	5261	22612	39126	20658
chr17_29485869_29485869-c.204_205ins2882	chr17	29485867	29485869	29485869	29485869	1	0	0	1	0	1	0	0	0	0	0	0	0	0	0.0036008	0	0.00237749	0	0	0	0	0	0	0	10	5	0	4	2	0	1	1	8	3	39910	30750	27765	14403	42046	54783	5261	22612	39126	20658
chr17_29485876_29485876-c.204_205ins2882	chr17	29485874	29485876	29485876	29485876	1	0	1	0	0	0	0	0	0	0	1	0	0	0.00325014	0	0	0	0	0	0	0	0.00483917	0	0	13	5	0	4	2	0	1	1	8	3	39910	30753	27765	14403	42046	54783	5261	22612	39126	20658
chr17_29485897_29485897-c.204_205ins2882	chr17	29485895	29485897	29485897	29485897	1	0	0	0	0	0	0	0	1	0	0	0	0	0	0	0	0	0	0	0.00442184	0	0	0	11	15	6	0	4	2	3	4	3	4	3	39921	30755	27766	14403	42046	54783	5264	22615	39128	20654
chr17_29485900_29485901-c.204_205ins2881	chr17	29485898	29485901	29485900	29485901	2	0	0	0	0	0	0	0	0	0	1	0	0	0	0	0	0	0	0	0	0	0.00484168	0	11	15	6	0	9	2	3	4	4	4	3	39921	30755	27766	14403	42051	54783	5264	22615	39129	20654
chr17_29485908_29485908-c.204_205ins2882	chr17	29485906	29485908	29485908	29485908	1	0	0	0	0	0	0	0	0	0	0	1	0	0	0	0	0	0	0	0	0	0	0.00479593	11	15	6	0	9	2	3	4	6	4	3	39921	30755	27766	14403	42051	54783	5264	22615	39131	20654
chr17_29485910_29485910-c.204_205ins2882	chr17	29485908	29485910	29485910	29485910	1	0	0	0	0	0	0	0	0	0	1	0	0	0	0	0	0	0	0	0	0	0.00484168	0	11	15	6	0	9	2	3	4	6	4	3	39921	30755	27766	14403	42051	54783	5264	22615	39131	20654
chr17_29485913_29485913-c.204_205ins2882	chr17	29485911	29485913	29485913	29485913	1	0	0	0	0	0	0	0	0	2	0	0	0	0	0	0	0	0	0	0	0.00511078	0	0	11	16	7	1	9	2	3	5	8	5	5	39921	30756	27767	14404	42051	54783	5264	22616	39133	20655
chr17_29485920_29485920-c.204_205ins2882	chr17	29485918	29485920	29485920	29485920	1	3	7	1	0	0	0	2	1	0	1	0	0.00745992	0.0226277	0.00357343	0	0	0	0.0378307	0.00438799	0	0.00480479	0	11	16	9	1	9	8	3	5	8	5	5	39921	30756	27769	14404	42051	54789	5264	22616	39133	20655
chr17_29485924_29485923-c.204_205ins2883	chr17	29485922	29485923	29485924	29485923	0	0	0	1	0	0	0	0	0	0	0	0	0	0	0.00360114	0	0	0	0	0	0	0	0	11	16	9	1	9	10	3	5	8	10	12	39921	30756	27769	14404	42051	54791	5264	22616	39133	20660
chr17_29485925_29485925-c.204_205ins2882	chr17	29485923	29485925	29485925	29485925	1	1	0	0	0	0	1	0	1	0	0	0	0.00250338	0	0	0	0	0.00182382	0	0.00441973	0	0	0	11	16	9	1	9	11	3	5	10	10	12	39921	30756	27769	14404	42051	54792	5264	22616	39135	20660
chr17_29485934_29485934-c.204_205ins2882	chr17	29485932	29485934	29485934	29485934	1	1	0	0	0	0	0	0	0	0	0	1	0.00250375	0	0	0	0	0	0	0	0	0	0.00479129	11	25	20	4	9	14	5	8	15	14	18	39921	30765	27780	14407	42051	54795	5266	22619	39140	20664
chr17_29485939_29485939-c.204_205ins2882	chr17	29485937	29485939	29485939	29485939	1	0	0	0	0	0	0	0	0	1	0	0	0	0	0	0	0	0	0	0	0.00255447	0	0	11	31	24	6	9	20	7	9	22	14	26	39921	30771	27784	14409	42051	54801	5268	22620	39147	20664
chr17_29485942_29485942-c.204_205ins2882	chr17	29485940	29485942	29485942	29485942	1	0	0	0	0	0	0	0	0	0	0	1	0	0	0	0	0	0	0	0	0	0	0.00478996	11	32	33	6	9	24	7	9	23	14	29	39921	30772	27793	14409	42051	54805	5268	22620	39148	20664
chr17_29485943_29485943-c.204_205ins2882	chr17	29485941	29485943	29485943	29485943	1	0	0	1	0	1	0	0	1	1	0	2	0	0	0.00359058	0	0.00237328	0	0	0.00441287	0.00254932	0	0.00956753	46	32	38	7	9	24	7	9	23	15	28	39956	30772	27798	14410	42051	54805	5268	22620	39148	20665
chr17_29485951_29485951-c.204_205ins2882	chr17	29485949	29485951	29485951	29485951	1	0	0	0	1	0	0	0	0	0	0	0	0	0	0	0.00693818	0	0	0	0	0	0	0	47	33	37	10	5	26	7	11	25	33	41	39957	30773	27797	14413	42047	54807	5268	22622	39150	20683
chr17_29485957_29485956-c.204_205ins2883	chr17	29485955	29485956	29485957	29485956	0	0	0	0	0	0	0	0	0	0	0	1	0	0	0	0	0	0	0	0	0	0	0.00478721	47	34	44	10	7	27	8	11	25	34	41	39957	30774	27804	14413	42049	54808	5269	22622	39150	20684
chr17_29485957_29485957-c.204_205ins2882	chr17	29485955	29485957	29485957	29485957	1	0	2	1	0	0	0	0	0	2	0	0	0	0.00649334	0.00359243	0	0	0	0	0	0.0051034	0	0	47	34	44	10	7	27	8	11	25	34	41	39957	30774	27804	14413	42049	54808	5269	22622	39150	20684
chr17_29485961_29485961-c.204_205ins2882	chr17	29485959	29485961	29485961	29485961	1	0	0	0	0	0	0	0	0	0	0	1	0	0	0	0	0	0	0	0	0	0	0.00478629	98	34	65	15	11	75	8	21	43	34	45	40008	30774	27825	14418	42053	54856	5269	22632	39168	20684
chr17_29485964_29485964-c.204_205ins2882	chr17	29485962	29485964	29485964	29485964	1	1	0	0	0	0	0	0	0	0	0	0	0.0024995	0	0	0	0	0	0	0	0	0	0	98	34	66	16	11	77	8	21	45	34	46	40008	30774	27826	14419	42053	54858	5269	22632	39170	20684
chr17_29485975_29485975-c.204_205ins2882	chr17	29485973	29485975	29485975	29485975	1	8	0	0	0	0	0	0	0	0	0	0	0.019989	0	0	0	0	0	0	0	0	0	0	112	36	66	18	11	83	8	30	44	39	47	40022	30776	27826	14421	42053	54864	5269	22641	39169	20689
chr17_29485977_29485977-c.204_205ins2882	chr17	29485975	29485977	29485977	29485977	1	0	0	0	0	5	0	0	0	0	0	0	0	0	0	0	0.0118898	0	0	0	0	0	0	112	37	66	18	11	83	8	30	44	39	47	40022	30777	27826	14421	42053	54864	5269	22641	39169	20689
chr17_29485982_29485982-c.204_205ins2882	chr17	29485980	29485982	29485982	29485982	1	0	0	0	2	0	0	0	0	2	0	0	0	0	0	0.0138616	0	0	0	0	0.00509901	0	0	112	42	74	18	12	85	8	31	44	48	47	40022	30782	27834	14421	42054	54866	5269	22642	39169	20698
chr17_29485985_29485985-c.204_205ins2882	chr17	29485983	29485985	29485985	29485985	1	2	0	0	0	0	2	0	0	0	3	0	0.00498808	0	0	0	0	0.00363736	0	0	0	0.0144795	0	113	48	92	18	20	97	8	38	57	51	49	40023	30788	27852	14421	42062	54878	5269	22649	39182	20701
chr17_29485986_29485985-c.204_205ins2883	chr17	29485984	29485985	29485986	29485985	0	0	1	0	0	0	0	0	0	0	0	0	0	0.00324802	0	0	0	0	0	0	0	0	0	111	48	92	19	20	97	8	50	57	48	51	40023	30788	27852	14422	42062	54880	5269	22661	39182	20701
chr17_29485988_29485987-c.204_205ins2883	chr17	29485986	29485987	29485988	29485987	0	0	1	0	0	0	0	0	0	0	0	0	0	0.00324791	0	0	0	0	0	0	0	0	0	113	49	92	19	28	99	8	55	57	53	53	40023	30789	27852	14422	42070	54880	5269	22666	39182	20703
chr17_29485991_29485991-c.204_205ins2882	chr17	29485989	29485991	29485991	29485991	1	0	0	0	0	0	0	0	0	2	0	4	0	0	0	0	0	0	0	0	0.00509294	0	0.0191281	113	53	95	19	28	99	8	57	70	55	53	40023	30793	27855	14422	42070	54880	5269	22668	39195	20705
chr17_29485995_29485995-c.204_205ins2882	chr17	29485993	29485995	29485995	29485995	1	4	0	0	0	0	2	0	0	0	0	0	0.00999061	0	0	0	0	0.00364068	0	0	0	0	0	113	83	95	69	28	99	8	66	70	104	53	40023	30823	27855	14472	42070	54880	5269	22677	39195	20754
chr17_29485996_29485996-c.204_205ins2882	chr17	29485994	29485996	29485996	29485996	1	0	2	2	0	1	0	0	0	0	0	2	0	0.00647627	0.00716683	0	0.00237148	0	0	0	0	0	0.00955359	109	83	95	69	28	97	8	66	70	105	53	40023	30823	27855	14472	42070	54880	5269	22677	39195	20755
chr17_29485999_29485999-c.204_205ins2882	chr17	29485997	29485999	29485999	29485999	1	4	2	2	0	0	7	2	1	5	0	1	0.00990871	0.00643026	0.0071166	0	0	0.0126494	0.0377376	0.00436593	0.012651	0	0.00474106	113	86	95	69	28	99	8	85	70	107	53	40023	30826	27855	14472	42070	54880	5269	22696	39195	20757
chr17_29485999_29486000-c.204_205ins2881	chr17	29485997	29486000	29485999	29486000	2	0	0	1	0	0	0	0	0	0	0	0	0	0	0.00359002	0	0	0	0	0	0	0	0	113	86	95	69	28	99	8	85	70	107	53	40023	30826	27855	14472	42070	54880	5269	22696	39195	20757
chr17_29486006_29486006-c.204_205ins2882	chr17	29486004	29486006	29486006	29486006	1	0	0	0	0	0	0	2	0	0	0	0	0	0	0	0	0	0	0.0379579	0	0	0	0	113	110	95	120	28	147	8	89	70	107	53	40023	30850	27855	14523	42070	54903	5269	22700	39195	20757
chr17_29486011_29486011-c.204_205ins2882	chr17	29486009	29486011	29486011	29486011	1	0	0	2	0	0	0	0	4	0	0	2	0	0	0.00716057	0	0	0	0	0.0175917	0	0	0.00954525	113	113	95	122	29	149	8	89	70	109	53	40023	30853	27855	14525	42071	54905	5269	22700	39195	20759
chr17_29486017_29486017-c.204_205ins2882	chr17	29486015	29486017	29486017	29486017	1	0	1	10	0	2	0	0	1	0	0	0	0	0.00322581	0.0358442	0	0.00473034	0	0	0.0043739	0	0	0	148	121	104	126	55	179	11	152	126	181	59	40058	30861	27864	14529	42097	54935	5272	22763	39251	20831
chr17_29486022_29486022-c.204_205ins2882	chr17	29486020	29486022	29486022	29486022	1	0	0	2	0	0	0	0	0	0	0	0	0	0	0.00717772	0	0	0	0	0	0	0	0	476	122	104	265	61	187	12	332	140	231	94	40386	30862	27864	14668	42103	54943	5273	22943	39265	20881
chr17_29486024_29486024-c.204_205ins2882	chr17	29486022	29486024	29486024	29486024	1	5	0	0	0	0	1	0	2	2	0	2	0.0123494	0	0	0	0	0.00181359	0	0.00869143	0.00507698	0	0.00951669	476	123	106	290	61	187	12	334	141	260	109	40386	30863	27866	14693	42103	54943	5273	22945	39266	20910
chr17_29486026_29486026-c.204_205ins2882	chr17	29486024	29486026	29486026	29486026	1	0	0	0	0	0	0	0	0	2	0	0	0	0	0	0	0	0	0	0	0.00509308	0	0	480	130	111	291	71	200	12	344	144	313	111	40390	30870	27871	14694	42113	54956	5273	22955	39269	20963
chr17_29486034_29486034-c.211del	chr17	29486032	29486034	29486034	29486034	1	4	0	2	3	0	0	0	0	0	1	0	0.00907597	0	0.00647934	0.0187477	0	0	0	0	0	0.00438517	0	43892	33344	30729	15951	46052	59910	5733	25421	42948	22704	22859	43942	33390	30768	15970	46117	60032	5741	25445	43018	22726
chr17_29486037_29486037-c.214del	chr17	29486035	29486037	29486037	29486037	1	4	1	0	0	0	0	1	0	0	0	0	0.00895161	0.00295308	0	0	0	0	0.0173585	0	0	0	0	44544	33728	30963	16132	46615	60608	5746	25751	43030	22975	23167	44594	33774	31002	16151	46680	60730	5754	25775	43100	22997
chr17_29486039_29486039-c.216del	chr17	29486037	29486039	29486039	29486039	1	1	0	0	0	0	0	0	0	0	0	0	0.00222697	0	0	0	0	0	0	0	0	0	0	44854	34307	31542	16412	46897	61344	5852	26075	43492	23414	23374	44904	34353	31581	16431	46962	61466	5860	26099	43562	23436
chr17_29486043_29486043-c.220del	chr17	29486041	29486043	29486043	29486043	1	0	0	0	0	0	0	0	0	0	0	1	0	0	0	0	0	0	0	0	0	0	0.00425822	44570	34352	31648	16380	46786	61570	5942	26005	43380	23628	23472	44595	34378	31662	16391	46810	61649	5944	26017	43434	23633
chr17_29486043_29486045-c.220_222del	chr17	29486041	29486045	29486043	29486045	3	0	0	0	0	0	3	0	2	0	0	0	0	0	0	0	0	0.00486252	0	0.00768354	0	0	0	44570	34352	31648	16380	46786	61570	5942	26005	43380	23628	23472	44595	34378	31662	16391	46810	61649	5944	26017	43434	23633
chr17_29486046_29486046-c.223del	chr17	29486044	29486046	29486046	29486046	1	0	2	2	0	0	0	0	0	0	2	0	0	0.0057629	0.00626329	0	0	0	0	0	0	0.00836338	0	45066	34628	31873	16553	46934	62144	6179	26403	43678	23880	23749	45091	34654	31887	16564	46958	62226	6181	26417	43732	23885
chr17_29486047_29486048-c.224_225del	chr17	29486045	29486048	29486047	29486048	2	2	0	0	0	0	0	0	0	0	0	0	0.00437484	0	0	0	0	0	0	0	0	0	0	45691	34500	31993	16482	46566	61946	6207	26470	43634	23952	23728	45716	34528	32009	16493	46590	62025	6209	26482	43688	23959
chr17_29486048_29486048-c.225del	chr17	29486046	29486048	29486048	29486048	1	0	0	0	0	2	1	0	0	0	0	0	0	0	0	0	0.00425953	0.00160309	0	0	0	0	0	45686	34855	32122	16588	46922	62274	6308	26741	43952	24122	23846	45713	34881	32136	16599	46946	62353	6310	26753	44006	24127
chr17_29486048_29486049-c.225_226del	chr17	29486046	29486049	29486048	29486049	2	0	0	0	0	0	0	0	0	0	2	0	0	0	0	0	0	0	0	0	0	0.00828947	0	45686	34855	32122	16588	46922	62274	6308	26741	43952	24122	23846	45713	34881	32136	16599	46946	62353	6310	26753	44006	24127
chr17_29486049_29486048-c.=	chr17	29486047	29486048	29486049	29486048	0	1	0	0	0	2	1	0	0	2	3	1	0.0022476	0	0	0	0.00429266	0.00161187	0	0	0.00458648	0.0124954	0.00422463	44344	34627	31758	16431	46448	61787	6168	26576	43444	23961	23599	44371	34653	31772	16442	46474	61867	6170	26588	43498	23968
chr17_29486049_29486049-c.226del	chr17	29486047	29486049	29486049	29486049	1	15	8	14	6	19	20	0	14	7	7	14	0.0327129	0.0223165	0.0426817	0.0353213	0.0395884	0.0312778	0	0.0510461	0.0155458	0.0282488	0.0575193	44344	34627	31758	16431	46448	61787	6168	26576	43444	23961	23599	44371	34653	31772	16442	46474	61867	6170	26588	43498	23968
chr17_29486049_29486050-c.226_227del	chr17	29486047	29486050	29486049	29486050	2	14	2	0	0	0	3	0	0	0	0	0	0.0315187	0.00575057	0	0	0	0.00483108	0	0	0	0	0	44344	34627	31758	16431	46448	61787	6168	26576	43444	23961	23599	44371	34653	31772	16442	46474	61867	6170	26588	43498	23968
chr17_29486050_29486049-c.=	chr17	29486048	29486049	29486050	29486049	0	8	16	5	3	9	15	0	9	10	4	9	0.0177377	0.0452051	0.0153841	0.0178547	0.0188197	0.0236781	0	0.0327643	0.0224453	0.0162095	0.0373288	44013	34641	31720	16400	46687	61831	6116	26853	43490	24093	23577	44067	34677	31748	16417	46730	61933	6118	26879	43551	24107
chr17_29486050_29486050-c.227del	chr17	29486048	29486050	29486050	29486050	1	828	772	1031	499	888	1498	198	695	876	517	616	0.530477	0.634753	0.953683	0.887207	0.536819	0.69344	0.950114	0.744859	0.570011	0.610051	0.752347	44013	34641	31720	16400	46687	61831	6116	26853	43490	24093	23577	44067	34677	31748	16417	46730	61933	6118	26879	43551	24107
chr17_29486050_29486051-c.227_228del	chr17	29486048	29486051	29486050	29486051	2	8	8	14	5	8	11	4	12	6	14	4	0.017572	0.0223408	0.0427905	0.0295146	0.0165689	0.0171909	0.0635747	0.0433238	0.0133295	0.05643	0.0164016	44013	34641	31720	16400	46687	61831	6116	26853	43490	24093	23577	44067	34677	31748	16417	46730	61933	6118	26879	43551	24107
chr17_29486050_29486052-c.227_229del	chr17	29486048	29486052	29486050	29486052	3	0	0	0	0	0	2	0	0	0	0	0	0	0	0	0	0	0.0032293	0	0	0	0	0	44013	34641	31720	16400	46687	61831	6116	26853	43490	24093	23577	44067	34677	31748	16417	46730	61933	6118	26879	43551	24107
chr17_29486051_29486050-c.=	chr17	29486049	29486050	29486051	29486050	0	18	18	15	11	15	14	1	8	38	15	15	0.0389534	0.0498111	0.0453622	0.0637778	0.0307399	0.0216966	0.0161174	0.0284726	0.0845654	0.0598076	0.0613734	43204	33700	30504	15978	45589	59853	5701	26055	42123	23438	22734	44079	34508	31563	16493	46509	61446	5905	26774	43059	23974
chr17_29486052_29486051-c.=	chr17	29486050	29486051	29486052	29486051	0	3	2	0	0	5	5	0	0	5	0	1	0.00676189	0.00575225	0	0	0.0106971	0.00811151	0	0	0.0116022	0	0.00425462	44154	34591	31608	16424	46539	61308	5851	26780	42882	24007	23387	44187	34625	31636	16440	46571	61400	5857	26804	42942	24026
chr17_29486053_29486052-c.=	chr17	29486051	29486052	29486053	29486052	0	1	0	0	0	2	4	0	0	2	0	2	0.00225759	0	0	0	0.00427794	0.00650744	0	0	0.00464427	0	0.00851914	44164	34668	31623	16478	46625	61266	5853	26819	42917	24023	23423	44189	34693	31637	16489	46649	61347	5855	26831	42971	24028
chr17_29486054_29486053-c.=	chr17	29486052	29486053	29486054	29486053	0	3	2	0	1	1	1	0	0	0	0	0	0.00675352	0.00576027	0	0.00605844	0.00215003	0.00163146	0	0	0	0	0	44327	34638	31590	16468	46393	61089	5849	26717	42765	23939	23385	44352	34663	31604	16479	46417	61168	5851	26729	42819	23944
chr17_29486055_29486054-c.=	chr17	29486053	29486054	29486055	29486054	0	0	1	1	1	2	0	0	1	4	2	0	0	0.00287935	0.00316573	0.00604175	0.004295	0	0	0.00373048	0.00932465	0.00832927	0	44425	34585	31465	16488	46386	61037	5848	26703	42721	23936	23376	44450	34609	31479	16499	46410	61116	5850	26715	42775	23941
chr17_29486056_29486055-c.=	chr17	29486054	29486055	29486056	29486055	0	0	0	0	0	3	6	0	2	3	4	1	0	0	0	0	0.00652279	0.00987541	0	0.0075893	0.00705976	0.0169675	0.00432414	44418	34011	31128	16488	45758	60420	5714	26223	42248	23486	23003	44443	34035	31142	16499	45782	60499	5716	26235	42302	23491
chr17_29486056_29486057-c.233_234del	chr17	29486054	29486057	29486056	29486057	2	3	2	13	4	0	3	0	0	6	1	2	0.00668077	0.00581534	0.0414584	0.0240361	0	0.00490687	0	0	0.0140481	0.00421211	0.00860223	44418	34011	31128	16488	45758	60420	5714	26223	42248	23486	23003	44443	34035	31142	16499	45782	60499	5716	26235	42302	23491
chr17_29486056_29486058-c.233_235del	chr17	29486054	29486058	29486056	29486058	3	4	0	6	1	0	3	0	0	4	1	2	0.00895312	0	0.0191852	0.00602744	0	0.00493079	0	0	0.00940668	0.00423264	0.00864417	44418	34011	31128	16488	45758	60420	5714	26223	42248	23486	23003	44443	34035	31142	16499	45782	60499	5716	26235	42302	23491
chr17_29486057_29486056-c.=	chr17	29486055	29486056	29486057	29486056	0	235	154	206	69	227	233	9	176	374	161	154	0.345803	0.29199	0.432153	0.268141	0.319973	0.246356	0.0992382	0.437598	0.584913	0.447292	0.43648	43838	33844	30996	16471	45659	60383	5713	26182	42167	23457	22960	43870	33870	31029	16487	45683	60468	5715	26194	42231	23464
chr17_29486057_29486057-c.234del	chr17	29486055	29486057	29486057	29486057	1	90	93	85	30	101	139	9	61	105	69	62	0.165654	0.222965	0.222432	0.146654	0.178753	0.185988	0.126673	0.188464	0.201471	0.239168	0.219038	43838	33844	30996	16471	45659	60383	5713	26182	42167	23457	22960	43870	33870	31029	16487	45683	60468	5715	26194	42231	23464
chr17_29486057_29486058-c.234_235del	chr17	29486055	29486058	29486057	29486058	2	7	1	0	0	1	2	0	0	0	2	0	0.0159292	0.00294364	0	0	0.00218229	0.00329777	0	0	0	0.00850294	0	43838	33844	30996	16471	45659	60383	5713	26182	42167	23457	22960	43870	33870	31029	16487	45683	60468	5715	26194	42231	23464
chr17_29486058_29486057-c.=	chr17	29486056	29486057	29486058	29486057	0	4	0	0	0	0	2	0	0	10	2	9	0.00893451	0	0	0	0	0.00327168	0	0	0.0235675	0.00843541	0.0388591	44310	33853	31015	16528	45708	60418	5704	26208	42010	23455	22980	44439	33973	31133	16574	45834	60644	5715	26281	42179	23533
chr17_29486058_29486060-c.235_237del	chr17	29486056	29486060	29486058	29486060	3	1	0	0	0	1	0	0	0	1	2	0	0.00224734	0	0	0	0.00217893	0	0	0	0.00236779	0.00849293	0	44310	33853	31015	16528	45708	60418	5704	26208	42010	23455	22980	44439	33973	31133	16574	45834	60644	5715	26281	42179	23533
chr17_29486058_29486086-c.235_263del	chr17	29486056	29486086	29486058	29486086	29	6	0	0	0	0	0	0	0	0	0	0	0.0135017	0	0	0	0	0	0	0	0	0	0	44310	33853	31015	16528	45708	60418	5704	26208	42010	23455	22980	44439	33973	31133	16574	45834	60644	5715	26281	42179	23533
chr17_29486059_29486058-c.=	chr17	29486057	29486058	29486059	29486058	0	0	0	7	0	2	0	0	0	3	0	6	0	0	0.0223992	0	0.00433929	0	0	0	0.00708835	0	0.0260326	43863	33898	31114	16562	45809	60424	5713	26229	42041	23380	22956	43906	33923	31134	16574	45835	60508	5715	26241	42100	23390
chr17_29486059_29486060-c.236_237del	chr17	29486057	29486060	29486059	29486060	2	3	6	9	1	5	15	0	1	7	2	1	0.00675064	0.0174933	0.0286222	0.00596055	0.0107819	0.0245356	0	0.0037639	0.0164431	0.00844931	0.00430012	43863	33898	31114	16562	45809	60424	5713	26229	42041	23380	22956	43906	33923	31134	16574	45835	60508	5715	26241	42100	23390
chr17_29486060_29486059-c.=	chr17	29486058	29486059	29486060	29486059	0	4	2	7	0	0	7	0	2	81	3	11	0.00884708	0.00572867	0.0219322	0	0	0.0112537	0	0.00743294	0.190343	0.0124748	0.0467563	43856	33851	31001	16509	45683	60304	5680	26104	41998	23345	22912	43891	33881	31024	16521	45713	60398	5682	26117	42060	23354
chr17_29486060_29486060-c.237del	chr17	29486058	29486060	29486060	29486060	1	1	5	4	2	7	4	0	2	10	2	0	0.00225544	0.014627	0.0127769	0.0119956	0.0151784	0.00655889	0	0.0075848	0.0235864	0.00848291	0	43856	33851	31001	16509	45683	60304	5680	26104	41998	23345	22912	43891	33881	31024	16521	45713	60398	5682	26117	42060	23354
chr17_29486060_29690443-c.237_8314delins10587	chr17	29486058	29690443	29486060	29690443	204384	0	0	0	1	0	0	0	0	0	0	0	0	0	0	0.0060529	0	0	0	0	0	0	0	43856	33851	31001	16509	45683	60304	5680	26104	41998	23345	22912	43891	33881	31024	16521	45713	60398	5682	26117	42060	23354
chr17_29486063_29486064-c.240_241del	chr17	29486061	29486064	29486063	29486064	2	218	94	176	45	119	162	13	94	179	72	80	0.372882	0.205628	0.434859	0.200293	0.194823	0.198364	0.168175	0.269748	0.319795	0.228316	0.260625	43785	33684	30500	16546	44968	60098	5677	25845	41681	23300	22744	43816	33708	30514	16558	44992	60177	5679	25857	41735	23305
chr17_29486063_29486066-c.240_243del	chr17	29486061	29486066	29486063	29486066	4	0	0	0	0	0	4	0	0	2	3	0	0	0	0	0	0	0.00663534	0	0	0.0047828	0.0128581	0	43785	33684	30500	16546	44968	60098	5677	25845	41681	23300	22744	43816	33708	30514	16558	44992	60177	5679	25857	41735	23305
chr17_29486064_29486091-c.241_268del	chr17	29486062	29486091	29486064	29486091	28	866	0	0	0	0	0	0	0	0	0	0	1.97654	0	0	0	0	0	0	0	0	0	0	43565	33076	29745	16130	44196	58845	5405	25237	40689	22789	22428	43814	33194	29935	16187	44339	59090	5420	25343	40924	22869
chr17_29486065_29486064-c.=	chr17	29486063	29486064	29486065	29486064	0	0	0	1	0	0	1	0	0	0	0	0	0	0	0.00334358	0	0	0.00168766	0	0	0	0	0	42497	33025	29713	16047	44189	58989	5426	25216	40582	22841	22435	43612	33143	29903	16104	44332	59234	5441	25322	40817	22921
chr17_29486067_29486066-c.=	chr17	29486065	29486066	29486067	29486066	0	0	0	0	0	2	0	0	0	0	0	0	0	0	0	0	0.00451152	0	0	0	0	0	0	42375	33126	29902	16057	44307	59071	5397	25308	40678	22938	22521	43272	33150	29916	16069	44331	59154	5399	25320	40734	22946
chr17_29486067_29486067-c.244del	chr17	29486065	29486067	29486067	29486067	1	0	1	0	0	0	0	0	0	0	0	0	0	0.00301659	0	0	0	0	0	0	0	0	0	42375	33126	29902	16057	44307	59071	5397	25308	40678	22938	22521	43272	33150	29916	16069	44331	59154	5399	25320	40734	22946
chr17_29486069_29486068-c.=	chr17	29486067	29486068	29486069	29486068	0	0	0	0	0	1	0	0	0	0	0	0	0	0	0	0	0.00225958	0	0	0	0	0	0	43147	33072	29916	15988	44232	58846	5396	25250	40665	22940	22454	44044	33096	29930	16000	44256	58925	5398	25262	40719	22945
chr17_29486069_29486071-c.246_248del	chr17	29486067	29486071	29486069	29486071	3	1	0	0	0	1	0	0	0	0	0	0	0.00226994	0	0	0	0.00225907	0	0	0	0	0	0	43147	33072	29916	15988	44232	58846	5396	25250	40665	22940	22454	44044	33096	29930	16000	44256	58925	5398	25262	40719	22945
chr17_29486070_29486070-c.247del	chr17	29486068	29486070	29486070	29486070	1	1	4	2	0	1	0	0	0	0	0	0	0.00226667	0.0122119	0.00671006	0	0.00229425	0	0	0	0	0	0	43126	32694	29742	15800	43470	58319	5395	24992	40516	22838	22360	44024	32718	29756	15812	43495	58398	5397	25004	40570	22843
chr17_29486070_29486071-c.247_248del	chr17	29486068	29486071	29486070	29486071	2	1	0	1	0	0	4	0	0	5	0	1	0.00226537	0	0.00335198	0	0	0.00683422	0	0	0.0123035	0	0.00445881	43126	32694	29742	15800	43470	58319	5395	24992	40516	22838	22360	44024	32718	29756	15812	43495	58398	5397	25004	40570	22843
chr17_29486071_29486070-c.=	chr17	29486069	29486070	29486071	29486070	0	0	3	7	1	7	6	0	1	6	1	0	0	0.00914935	0.0234715	0.00628883	0.0160169	0.0102291	0	0.00397587	0.0147635	0.00435743	0	42542	32502	29613	15759	43362	58116	5395	24928	40283	22752	22290	43442	32530	29630	15771	43388	58199	5397	24940	40342	22757
chr17_29486071_29513969-c.248_888delins13470	chr17	29486069	29513969	29486071	29513969	27899	3	5	0	1	1	2	0	2	5	0	1	0.0068698	0.0153033	0	0.00630738	0.00229173	0.00341741	0	0.00797837	0.0123362	0	0.00445928	42542	32502	29613	15759	43362	58116	5395	24928	40283	22752	22290	43442	32530	29630	15771	43388	58199	5397	24940	40342	22757
chr17_29486072_29486071-c.=	chr17	29486070	29486071	29486072	29486071	0	0	0	0	0	0	0	0	0	0	3	0	0	0	0	0	0	0	0	0	0	0.0132392	0	42516	32424	29513	15674	43312	57996	5395	24870	40189	22655	22228	43418	32453	29528	15687	43338	58081	5397	24884	40253	22660
chr17_29486072_29486072-c.249del	chr17	29486070	29486072	29486072	29486072	1	0	0	0	0	1	2	0	0	1	0	0	0	0	0	0	0.00230608	0.00344182	0	0	0.00248286	0	0	42516	32424	29513	15674	43312	57996	5395	24870	40189	22655	22228	43418	32453	29528	15687	43338	58081	5397	24884	40253	22660
chr17_29486072_29581449-c.249_4110delins3912	chr17	29486070	29581449	29486072	29581449	95378	0	0	0	0	1	0	0	0	0	0	0	0	0	0	0	0.00230744	0	0	0	0	0	0	42516	32424	29513	15674	43312	57996	5395	24870	40189	22655	22228	43418	32453	29528	15687	43338	58081	5397	24884	40253	22660
chr17_29486073_29486073-c.250del	chr17	29486071	29486073	29486073	29486073	1	0	3	2	0	4	1	0	0	0	0	0	0	0.00923409	0.00675366	0	0.00916543	0.00171381	0	0	0	0	0	42515	32402	29540	15668	43538	58120	5395	24890	40240	22712	22345	43415	32431	29554	15681	43565	58203	5397	24904	40300	22717
chr17_29486075_29486075-c.252del	chr17	29486073	29486075	29486075	29486075	1	1	3	2	0	3	2	0	1	1	0	4	0.00229165	0.00935449	0.00684582	0	0.00683837	0.00346019	0	0.00403025	0.00252319	0	0.0180355	42514	31900	29065	15324	43640	57431	5342	24676	39407	22126	22087	43414	31929	29079	15337	43666	57512	5344	24690	39431	22131
chr17_29486076_29486076-c.253del	chr17	29486074	29486076	29486076	29486076	1	1	0	2	0	5	2	0	0	2	1	0	0.00229625	0	0.00690706	0	0.0115277	0.0034746	0	0	0.00508869	0.00451675	0	42511	31554	28862	15117	43248	57303	5270	24494	39165	22070	21979	43412	31586	28878	15130	43277	57386	5272	24509	39190	22075
chr17_29486077_29486077-c.254del	chr17	29486075	29486077	29486077	29486077	1	64	52	46	26	67	77	4	54	103	38	26	0.126626	0.142308	0.138107	0.148418	0.133595	0.115683	0.0653066	0.191303	0.228936	0.149198	0.101783	42511	31405	28625	15066	43075	57026	5227	24386	39008	21919	21874	43412	31434	28641	15079	43106	57109	5229	24400	39034	21925
chr17_29486077_29486078-c.254_255del	chr17	29486075	29486078	29486077	29486078	2	0	0	0	2	0	0	0	0	0	0	2	0	0	0	0.0132514	0	0	0	0	0	0	0.00912574	42511	31405	28625	15066	43075	57026	5227	24386	39008	21919	21874	43412	31434	28641	15079	43106	57109	5229	24400	39034	21925
chr17_29486078_29486077-c.=	chr17	29486076	29486077	29486078	29486077	0	0	3	0	0	0	0	0	0	0	0	0	0	0.00954654	0	0	0	0	0	0	0	0	0	42448	31344	28565	15038	43127	56943	5222	24291	38856	21856	21845	43412	31425	28625	15079	43220	57101	5228	24359	38983	21899
chr17_29486078_29486079-c.255_256del	chr17	29486076	29486079	29486078	29486079	2	4	4	144	82	6	32	0	12	4	3	1	0.00822146	0.0113611	0.469556	0.509526	0.0123921	0.0502138	0	0.0441139	0.00915639	0.0122284	0.00407523	42448	31344	28565	15038	43127	56943	5222	24291	38856	21856	21845	43412	31425	28625	15079	43220	57101	5228	24359	38983	21899
chr17_29486079_29486079-c.256del	chr17	29486077	29486079	29486079	29486079	1	4	0	3	2	3	4	0	0	0	0	0	0.00918119	0	0.0105124	0.0132249	0.00696542	0.00701603	0	0	0	0	0	42499	31178	28276	14975	42866	56672	5190	24281	38948	21816	21840	43403	31211	28434	15072	42898	56785	5192	24307	38976	21824
chr17_29486080_29486082-c.257_259del	chr17	29486078	29486082	29486080	29486082	3	0	0	2	0	0	0	0	0	0	0	0	0	0	0.00705965	0	0	0	0	0	0	0	0	42495	31076	28169	14909	42702	56479	5116	24237	38969	21822	21814	43403	31109	28330	15006	42737	56596	5118	24263	38997	21830
chr17_29486081_29486081-c.258del	chr17	29486079	29486081	29486081	29486081	1	0	1	2	1	0	0	0	0	2	0	0	0	0.00321267	0.00706449	0.00668625	0	0	0	0	0.00514391	0	0	42484	31039	28252	14920	42531	56219	5069	24188	38791	21792	21784	43384	31068	28268	14933	42557	56300	5071	24202	38815	21797
chr17_29486082_29486082-c.259del	chr17	29486080	29486082	29486082	29486082	1	8	8	6	0	11	27	0	5	12	2	4	0.0183407	0.0257151	0.0213577	0	0.0258047	0.0481887	0	0.0206065	0.0311952	0.00917052	0.0183089	41846	30480	27521	14720	41780	54991	4976	23770	37720	21348	21397	42746	30510	27539	14734	41806	55072	4978	23784	37746	21353
chr17_29486083_29486082-c.=	chr17	29486081	29486082	29486083	29486082	0	1	1	0	2	0	0	0	0	0	0	0	0.00238487	0.00330541	0	0.0136264	0	0	0	0	0	0	0	40952	30168	27497	14656	41283	54752	4968	23639	37532	21269	21309	41860	30205	27519	14669	41320	54860	4970	23658	37568	21276
chr17_29486084_29486084-c.261del	chr17	29486082	29486084	29486084	29486084	1	31	21	22	25	22	49	4	32	27	17	25	0.0661406	0.0634714	0.0730541	0.158001	0.0487035	0.0817797	0.0735859	0.12338	0.0652802	0.0732652	0.107777	41913	30185	27513	14572	41164	54735	4967	23812	37753	21205	21263	42813	30214	27527	14585	41190	54816	4969	23826	37777	21210
chr17_29486086_29486086-c.263del	chr17	29486084	29486086	29486086	29486086	1	0	1	0	0	0	0	0	0	0	0	0	0	0.00334068	0	0	0	0	0	0	0	0	0	41753	29905	27165	14552	40741	53676	4784	23492	37017	20853	21021	42654	29934	27179	14565	40767	53757	4786	23506	37041	20858
chr17_29486088_29486089-c.265_266del	chr17	29486086	29486089	29486088	29486089	2	0	0	4	1	4	2	0	0	7	2	0	0	0	0.0146085	0.00680646	0.00979688	0.00370519	0	0	0.0188302	0.00954216	0	42035	29865	27234	14596	40585	53576	4788	23633	36985	20842	20879	42930	29894	27248	14609	40611	53657	4790	23647	37009	20847
chr17_29486092_29486092-c.269del	chr17	29486090	29486092	29486092	29486092	1	2	1	0	0	0	1	0	0	1	0	0	0.0047198	0.00343081	0	0	0	0.00190495	0	0	0.00284598	0	0	41445	29091	26791	14265	39061	52356	4739	23124	35078	20323	20257	42340	29120	26805	14278	39087	52437	4741	23138	35102	20328
chr17_29486093_29486093-c.270del	chr17	29486091	29486093	29486093	29486093	1	38	31	42	32	55	71	7	32	56	21	43	0.0784629	0.0913432	0.134506	0.190175	0.122812	0.116441	0.132373	0.118778	0.137466	0.0878014	0.182246	42074	29513	27284	14778	39080	53129	4620	23502	35599	20808	20711	42105	29543	27298	14791	39106	53211	4622	23516	35624	20813
chr17_29486094_29486093-c.=	chr17	29486092	29486093	29486094	29486093	0	0	1	0	0	0	3	0	1	6	1	0	0	0.00336457	0	0	0	0.00559535	0	0.00415126	0.0166512	0.00475091	0	41904	29569	27646	14754	38736	53309	4663	23970	35889	20960	20813	41971	29629	27702	14799	38817	53461	4672	24016	35969	20986
chr17_29486094_29486095-c.271_272del	chr17	29486092	29486095	29486094	29486095	2	0	1	0	0	0	0	0	0	0	0	0	0	0.00337507	0	0	0	0	0	0	0	0	0	41904	29569	27646	14754	38736	53309	4663	23970	35889	20960	20813	41971	29629	27702	14799	38817	53461	4672	24016	35969	20986
chr17_29486094_29554538-c.271_2325delins2	chr17	29486092	29554538	29486094	29554538	68445	0	0	0	0	4	0	1	0	0	0	0	0	0	0	0	0.0102828	0	0.0213821	0	0	0	0	41904	29569	27646	14754	38736	53309	4663	23970	35889	20960	20813	41971	29629	27702	14799	38817	53461	4672	24016	35969	20986
chr17_29486095_29486094-c.=	chr17	29486093	29486094	29486095	29486094	0	1	0	1	2	0	8	0	1	0	1	6	0.00239388	0	0.00373245	0.0137361	0	0.0153093	0	0.00419918	0	0.00486542	0.0294257	41447	28997	26591	14460	38273	51870	4586	23635	34801	20407	20287	41476	29027	26605	14473	38303	51951	4589	23649	34825	20412
chr17_29486095_29486095-c.272del	chr17	29486093	29486095	29486095	29486095	1	22	12	16	12	21	56	1	11	15	17	9	0.0501064	0.0390092	0.0568481	0.0785448	0.0517997	0.102356	0.0205244	0.0439117	0.0406499	0.0788994	0.0418463	41447	28997	26591	14460	38273	51870	4586	23635	34801	20407	20287	41476	29027	26605	14473	38303	51951	4589	23649	34825	20412
chr17_29486095_29486096-c.272_273del	chr17	29486093	29486096	29486095	29486096	2	2	2	0	0	1	0	0	0	0	1	1	0.00481276	0.00687827	0	0	0.00260515	0	0	0	0	0.00488967	0.00491666	41447	28997	26591	14460	38273	51870	4586	23635	34801	20407	20287	41476	29027	26605	14473	38303	51951	4589	23649	34825	20412
chr17_29486096_29486095-c.=	chr17	29486094	29486095	29486096	29486095	0	6	0	4	2	2	1	0	0	6	4	2	0.0144619	0	0.0154234	0.0141001	0.00529177	0.0019561	0	0	0.0176369	0.0200304	0.0100361	41085	28343	25688	14039	37389	50490	4314	23079	33704	19789	19728	41138	28387	25718	14064	37441	50627	4318	23104	33743	19812
chr17_29486097_29486096-c.=	chr17	29486095	29486096	29486097	29486096	0	1	0	0	0	0	0	0	0	0	0	0	0.00243185	0	0	0	0	0	0	0	0	0	0	41090	28380	25575	13911	37401	50366	4311	23053	33554	19748	19725	41121	28411	25589	13924	37432	50447	4314	23067	33578	19754
chr17_29486098_29486097-c.=	chr17	29486096	29486097	29486098	29486097	0	3	0	0	0	0	0	0	0	0	0	0	0.00732332	0	0	0	0	0	0	0	0	0	0	40936	28282	25527	13910	37256	50330	4312	23067	33536	19692	19692	40965	28311	25541	13923	37286	50411	4315	23081	33560	19697
chr17_29486099_29486098-c.=	chr17	29486097	29486098	29486099	29486098	0	0	0	0	0	0	0	0	0	0	1	0	0	0	0	0	0	0	0	0	0	0.00509762	0	39859	28240	25422	13790	37126	49898	4263	22915	33094	19612	19614	39888	28269	25436	13803	37156	49979	4266	22929	33118	19617
chr17_29486100_29486099-c.=	chr17	29486098	29486099	29486100	29486099	0	10	3	6	9	16	15	3	2	16	3	11	0.0248156	0.0106255	0.0235758	0.0654103	0.0427335	0.0301097	0.0723475	0.00861568	0.0487259	0.0151727	0.05642	38766	27114	24484	13287	36080	47905	4008	22298	31664	19012	18816	38795	27143	24498	13300	36110	47986	4011	22312	31688	19017
chr17_29486100_29614430-c.277_4772delins38407	chr17	29486098	29614430	29486100	29614430	128331	0	0	1	0	0	0	0	0	0	0	0	0	0	0.00408197	0	0	0	0	0	0	0	0	38766	27114	24484	13287	36080	47905	4008	22298	31664	19012	18816	38795	27143	24498	13300	36110	47986	4011	22312	31688	19017
chr17_29486104_29486104-c.281del	chr17	29486102	29486104	29486104	29486104	1	0	0	2	0	0	0	0	0	0	0	0	0	0	0.0082203	0	0	0	0	0	0	0	0	38611	26819	24315	13278	35609	47802	4198	22082	31455	18931	18855	38640	26848	24330	13291	35639	47883	4201	22096	31479	18936
chr17_29486108_29486108-c.285del	chr17	29486106	29486108	29486108	29486108	1	0	1	0	0	0	0	0	0	0	0	0	0	0.00382526	0	0	0	0	0	0	0	0	0	36680	26113	23718	13024	34452	46212	4193	21167	30045	18539	18431	36709	26142	23733	13037	34482	46293	4196	21181	30069	18544
chr17_29486109_29486109-c.286del	chr17	29486107	29486109	29486109	29486109	1	0	6	9	0	8	5	3	11	1	3	2	0	0.023121	0.0390546	0	0.0230538	0.0108968	0.0723719	0.0520275	0.00334576	0.0161422	0.0107765	36010	25331	22542	12531	33883	44707	4068	20708	29128	18145	18102	36039	25361	22557	12544	33913	44788	4071	20722	29152	18150
chr17_29486109_29486110-c.286_287del	chr17	29486107	29486110	29486109	29486110	2	0	0	2	0	0	1	4	0	0	0	0	0	0	0.00877822	0	0	0.00220908	0.098147	0	0	0	0	36010	25331	22542	12531	33883	44707	4068	20708	29128	18145	18102	36039	25361	22557	12544	33913	44788	4071	20722	29152	18150
chr17_29486109_29490202-c.286_288delins1	chr17	29486107	29490202	29486109	29490202	4094	0	0	0	0	6	2	0	0	2	6	0	0	0	0	0	0.0176142	0.0044399	0	0	0.00682292	0.0329622	0	36010	25331	22542	12531	33883	44707	4068	20708	29128	18145	18102	36039	25361	22557	12544	33913	44788	4071	20722	29152	18150
chr17_29486110_29486109-c.=	chr17	29486108	29486109	29486110	29486109	0	0	0	0	0	1	0	0	0	1	1	0	0	0	0	0	0.0031172	0	0	0	0.0036634	0.00570585	0	32663	22963	21542	11483	32006	39621	3931	18448	27246	17500	16938	32692	22998	21568	11496	32050	39710	3941	18473	27273	17514
chr17_29486110_29490202-c.287_288delins1	chr17	29486108	29490202	29486110	29490202	4093	39	57	25	20	65	67	20	19	27	20	18	0.100765	0.211647	0.0978796	0.147632	0.172522	0.143113	0.443188	0.086756	0.0834782	0.0964148	0.0895841	32663	22963	21542	11483	32006	39621	3931	18448	27246	17500	16938	32692	22998	21568	11496	32050	39710	3941	18473	27273	17514
chr17_29486112_29487124-c.288_289ins3079	chr17	29486110	29487124	29486112	29487124	1013	0	0	0	0	0	0	0	0	0	14	0	0	0	0	0	0	0	0	0	0	0.1027	0	27144	18209	16592	9276	27053	29882	3365	15169	20635	13601	13261	27212	18295	16632	9309	27154	30032	3388	15202	20688	13632
chr17_29486112_29487128-c.288_289ins3075	chr17	29486110	29487128	29486112	29487128	1017	0	0	4	0	0	0	0	0	11	21	18	0	0	0.0232533	0	0	0	0	0	0.0515546	0.150842	0.132359	27144	18209	16592	9276	27053	29882	3365	15169	20635	13601	13261	27212	18295	16632	9309	27154	30032	3388	15202	20688	13632
chr17_29486112_29489879-c.288_289ins324	chr17	29486110	29489879	29486112	29489879	3768	0	87	76	66	121	16	0	26	113	0	12	0	0.381275	0.365826	0.579294	0.35642	0.0413169	0	0.133859	0.440433	0	0.0702152	27144	18209	16592	9276	27053	29882	3365	15169	20635	13601	13261	27212	18295	16632	9309	27154	30032	3388	15202	20688	13632
chr17_29486112_29490202-c.288_289ins1	chr17	29486110	29490202	29486112	29490202	4091	0	5	2	0	4	7	0	3	0	0	0	0	0.0271404	0.0119235	0	0.0146104	0.0231377	0	0.0195827	0	0	0	27144	18209	16592	9276	27053	29882	3365	15169	20635	13601	13261	27212	18295	16632	9309	27154	30032	3388	15202	20688	13632
chr17_29486112_29490203-c.=	chr17	29486110	29490203	29486112	29490203	4092	21128	14471	14128	7618	21698	24416	2875	13319	16221	10944	10310	0.940193	0.959515	1.0378	0.996019	0.970282	0.988866	1.03663	1.0739	0.950344	0.975272	0.939176	27144	18209	16592	9276	27053	29882	3365	15169	20635	13601	13261	27212	18295	16632	9309	27154	30032	3388	15202	20688	13632
chr17_29486112_29490204-c.289del	chr17	29486110	29490204	29486112	29490204	4093	3	2	2	2	0	0	3	0	0	0	0	0.0108799	0.0107884	0.0118684	0.0212245	0	0	0.0880594	0	0	0	0	27144	18209	16592	9276	27053	29882	3365	15169	20635	13601	13261	27212	18295	16632	9309	27154	30032	3388	15202	20688	13632
chr17_29486112_29490212-c.289_297del	chr17	29486110	29490212	29486112	29490212	4101	0	0	0	0	0	42	0	0	0	0	17	0	0	0	0	0	0.138085	0	0	0	0	0.126133	27144	18209	16592	9276	27053	29882	3365	15169	20635	13601	13261	27212	18295	16632	9309	27154	30032	3388	15202	20688	13632
chr17_29486112_29496908-c.289_479del	chr17	29486110	29496908	29486112	29496908	10797	0	45	0	0	0	28	0	0	0	0	0	0	0.243697	0	0	0	0.0909957	0	0	0	0	0	27144	18209	16592	9276	27053	29882	3365	15169	20635	13601	13261	27212	18295	16632	9309	27154	30032	3388	15202	20688	13632
chr17_29486112_29646544-c.289_4772delins6293	chr17	29486110	29646544	29486112	29646544	160433	0	0	0	0	0	1	0	0	0	0	0	0	0	0	0	0	0.00332978	0	0	0	0	0	27144	18209	16592	9276	27053	29882	3365	15169	20635	13601	13261	27212	18295	16632	9309	27154	30032	3388	15202	20688	13632
chr17_29486113_29486112-c.288_289ins4092	chr17	29486111	29486112	29486113	29486112	0	0	0	0	0	1	2	0	1	2	1	1	0	0	0	0	0.00436776	0.00781421	0	0.0072405	0.011822	0.00889639	0.00924692	71	732	640	82	868	828	78	372	456	185	383	21270	15428	14892	7801	22792	25488	2979	13753	16854	11195
chr17_29486114_29486114-c.288_289ins4091	chr17	29486112	29486114	29486114	29486114	1	2	2	12	2	7	5	2	3	4	0	4	0.00911185	0.0126132	0.0786282	0.0248833	0.0298247	0.0190287	0.0654245	0.0211621	0.0230758	0	0.0360943	71	675	640	82	867	828	78	373	423	175	380	21270	15371	14892	7801	22791	25488	2979	13754	16821	11185
chr17_29486117_29486117-c.288_289ins4091	chr17	29486115	29486117	29486117	29486117	1	1	0	0	0	0	0	0	0	0	0	0	0.00470522	0	0	0	0	0	0	0	0	0	0	54	669	636	81	864	812	78	372	391	170	382	21253	15365	14888	7800	22788	25472	2979	13753	16789	11180
chr17_29486117_29486118-c.288_289ins4090	chr17	29486115	29486118	29486117	29486118	2	0	0	5	0	0	0	0	0	0	0	0	0	0	0.0335841	0	0	0	0	0	0	0	0	54	669	636	81	864	812	78	372	391	170	382	21253	15365	14888	7800	22788	25472	2979	13753	16789	11180
chr17_29486118_29486118-c.288_289ins4091	chr17	29486116	29486118	29486118	29486118	1	3	4	25	9	4	4	1	3	4	1	0	0.0135327	0.0249866	0.163406	0.111718	0.0168337	0.0150579	0.0322421	0.0209295	0.0228625	0.0085709	0	53	669	630	80	864	811	78	371	391	170	383	21253	15365	14887	7799	22788	25471	2979	13752	16789	11180
chr17_29486119_29486118-c.288_289ins4092	chr17	29486117	29486118	29486119	29486118	0	0	0	0	0	0	0	0	0	1	0	0	0	0	0	0	0	0	0	0	0.00595628	0	0	51	665	605	71	860	807	77	368	387	169	383	21253	15365	14887	7799	22788	25471	2979	13752	16789	11180
chr17_29486121_29486120-c.288_289ins4092	chr17	29486119	29486120	29486121	29486120	0	0	0	0	0	0	0	0	0	1	0	0	0	0	0	0	0	0	0	0	0.00595628	0	0	51	669	614	80	864	811	78	371	391	170	383	21250	15365	14866	7799	22788	25471	2979	13752	16789	11180
chr17_29486127_29486127-c.288_289ins4091	chr17	29486125	29486127	29486127	29486127	1	0	0	0	0	1	2	0	2	2	0	0	0	0	0	0	0.00437323	0.00784944	0	0.0145708	0.0118884	0	0	39	579	610	80	864	741	78	312	380	158	337	21238	15275	14862	7799	22788	25401	2979	13693	16778	11168
chr17_29486129_29486129-c.288_289ins4091	chr17	29486127	29486129	29486129	29486129	1	1	2	5	0	2	2	0	0	0	0	0	0.00467881	0.0130223	0.0336814	0	0.00872466	0.00782676	0	0	0	0	0	39	578	542	80	864	740	78	311	347	158	335	21238	15274	14794	7799	22788	25400	2979	13692	16745	11168
chr17_29486130_29486132-c.288_289ins4089	chr17	29486128	29486132	29486130	29486132	3	0	0	0	0	0	0	0	0	0	0	2	0	0	0	0	0	0	0	0	0	0	0.0186776	38	560	451	80	862	717	78	311	311	158	320	21238	15258	14708	7799	22788	25379	2979	13692	16709	11168
chr17_29486132_29486132-c.288_289ins4091	chr17	29486130	29486132	29486132	29486132	1	0	0	0	0	0	0	0	0	3	0	0	0	0	0	0	0	0	0	0	0.0179555	0	0	39	559	434	80	863	667	78	310	310	137	317	21238	15255	14686	7799	22787	25327	2979	13691	16708	11147
chr17_29486133_29486133-c.288_289ins4091	chr17	29486131	29486133	29486133	29486133	1	0	0	0	0	0	2	0	0	0	0	0	0	0	0	0	0	0.00790764	0	0	0	0	0	39	474	348	80	862	632	78	255	251	137	284	21238	15170	14600	7799	22786	25292	2979	13636	16652	11147
chr17_29486137_29486137-c.288_289ins4091	chr17	29486135	29486137	29486137	29486137	1	0	0	0	0	0	0	0	0	0	2	0	0	0	0	0	0	0	0	0	0	0.0179646	0	39	436	289	80	853	592	78	189	245	123	270	21238	15132	14541	7799	22777	25252	2979	13570	16643	11133
chr17_29486141_29486140-c.288_289ins4092	chr17	29486139	29486140	29486141	29486140	0	0	0	0	0	0	0	0	0	0	0	1	0	0	0	0	0	0	0	0	0	0	0.0095048	39	100	160	76	410	248	78	103	168	62	133	21238	14796	14412	7795	22334	24908	2979	13484	16566	11072
chr17_29486141_29486141-c.288_289ins4091	chr17	29486139	29486141	29486141	29486141	1	0	4	0	0	2	0	0	0	0	0	0	0	0.0270101	0	0	0.00893081	0	0	0	0	0	0	39	100	160	76	410	248	78	103	168	62	133	21238	14796	14412	7795	22334	24908	2979	13484	16566	11072
chr17_29486144_29486143-c.288_289ins4092	chr17	29486142	29486143	29486144	29486143	0	0	0	0	0	0	0	0	0	0	0	1	0	0	0	0	0	0	0	0	0	0	0.00953289	39	73	160	76	197	194	78	103	155	64	102	21238	14769	14412	7795	22121	24854	2979	13484	16553	11074
chr17_29486144_29486144-c.288_289ins4091	chr17	29486142	29486144	29486144	29486144	1	0	0	2	0	0	0	0	0	0	0	0	0	0	0.0138773	0	0	0	0	0	0	0	0	39	73	160	76	197	194	78	103	155	64	102	21238	14769	14412	7795	22121	24854	2979	13484	16553	11074
chr17_29486146_29486146-c.288_289ins4091	chr17	29486144	29486146	29486146	29486146	1	0	0	0	0	0	0	0	0	0	0	2	0	0	0	0	0	0	0	0	0	0	0.019064	39	73	160	76	197	194	78	94	155	64	103	21238	14769	14412	7795	22121	24854	2979	13475	16553	11074
chr17_29486147_29486147-c.288_289ins4091	chr17	29486145	29486147	29486147	29486147	1	0	0	0	0	0	0	0	0	0	0	2	0	0	0	0	0	0	0	0	0	0	0.019064	39	67	160	76	197	194	78	94	155	64	101	21238	14763	14412	7795	22121	24854	2979	13475	16553	11074
chr17_29486149_29486149-c.288_289ins4091	chr17	29486147	29486149	29486149	29486149	1	0	0	0	0	0	0	0	0	1	0	2	0	0	0	0	0	0	0	0	0.00602968	0	0.0190925	39	65	117	22	197	194	76	94	155	63	81	21238	14761	14369	7741	22121	24854	2977	13475	16553	11073
chr17_29486152_29486152-c.288_289ins4091	chr17	29486150	29486152	29486152	29486152	1	0	1	0	0	0	0	0	2	0	5	0	0	0.0067351	0	0	0	0	0	0.0147898	0	0.0450655	0	39	63	107	20	111	164	17	72	155	61	67	21238	14759	14359	7739	22035	24824	2918	13453	16553	11071
chr17_29486156_29486156-c.288_289ins4091	chr17	29486154	29486156	29486156	29486156	1	0	0	0	0	2	1	0	0	0	0	0	0	0	0	0	0.00907281	0.00403364	0	0	0	0	0	39	42	107	20	111	109	17	72	85	61	65	21238	14738	14359	7739	22035	24769	2918	13453	16483	11071
chr17_29486161_29486161-c.288_289ins4091	chr17	29486159	29486161	29486161	29486161	1	0	0	0	0	0	10	0	0	0	0	0	0	0	0	0	0	0.0404008	0	0	0	0	0	39	40	107	20	111	92	17	72	85	61	65	21238	14736	14359	7739	22035	24752	2918	13453	16483	11071
chr17_29486164_29486163-c.288_289ins4092	chr17	29486162	29486163	29486164	29486163	0	0	0	0	0	1	0	0	0	0	0	0	0	0	0	0	0.00453823	0	0	0	0	0	0	39	29	107	20	111	92	17	72	85	59	65	21238	14725	14359	7739	22035	24752	2918	13453	16483	11069
chr17_29486168_29486168-c.288_289ins4091	chr17	29486166	29486168	29486168	29486168	1	0	0	0	0	13	6	0	7	6	1	2	0	0	0	0	0.0581904	0.0238248	0	0.0513245	0.0358154	0.00887865	0.0188151	39	29	107	20	106	89	17	59	85	42	53	21238	14725	14359	7739	22030	24749	2918	13440	16483	11052
chr17_29486174_29486173-c.288_289ins4092	chr17	29486172	29486173	29486174	29486173	0	0	0	0	0	0	1	0	0	0	0	0	0	0	0	0	0	0.00404171	0	0	0	0	0	39	29	99	19	101	82	17	59	82	35	50	21238	14725	14351	7738	22025	24742	2918	13440	16480	11045
chr17_29486174_29486174-c.288_289ins4091	chr17	29486172	29486174	29486174	29486174	1	0	0	0	1	2	18	1	7	3	1	3	0	0	0	0.0126399	0.00887815	0.0715744	0.0335887	0.0511372	0.0178139	0.008852	0.0281545	39	29	99	19	101	82	17	59	82	35	50	21238	14725	14351	7738	22025	24742	2918	13440	16480	11045
chr17_29486177_29486177-c.288_289ins4091	chr17	29486175	29486177	29486177	29486177	1	0	0	3	0	6	0	0	0	0	0	0	0	0	0.0208957	0	0.0271848	0	0	0	0	0	0	37	27	66	17	101	82	17	59	82	34	50	21236	14723	14318	7736	22025	24742	2918	13440	16480	11044
chr17_29486182_29486182-c.288_289ins4091	chr17	29486180	29486182	29486182	29486182	1	0	0	0	0	0	1	0	0	0	0	0	0	0	0	0	0	0.00404171	0	0	0	0	0	27	27	66	17	101	82	17	55	81	29	47	21226	14723	14318	7736	22025	24742	2918	13436	16479	11039
chr17_29486190_29486190-c.288_289ins4091	chr17	29486188	29486190	29486190	29486190	1	0	1	4	0	6	2	2	5	1	2	1	0	0.00665747	0.0274882	0	0.0267804	0.00792527	0.067586	0.0366016	0.00595084	0.0177835	0.00940956	27	26	40	17	79	77	17	48	71	25	31	21226	14722	14292	7736	22003	24737	2918	13429	16469	11035
chr17_29486193_29486193-c.288_289ins4091	chr17	29486191	29486193	29486193	29486193	1	2	2	0	2	0	1	0	0	0	1	3	0.00934637	0.0134829	0	0.0256897	0	0.00400939	0	0	0	0.00898944	0.0286244	27	24	39	16	62	67	17	48	64	24	28	21226	14720	14291	7735	21986	24727	2918	13429	16462	11034
chr17_29486195_29486195-c.288_289ins4091	chr17	29486193	29486195	29486195	29486195	1	0	0	1	0	0	0	0	0	0	0	0	0	0	0.00700035	0	0	0	0	0	0	0	0	27	22	33	8	61	50	17	45	25	22	26	21226	14718	14285	7727	21985	24710	2918	13426	16423	11032
chr17_29486199_29486199-c.288_289ins4091	chr17	29486197	29486199	29486199	29486199	1	0	0	0	0	0	0	0	0	0	2	0	0	0	0	0	0	0	0	0	0	0.0181307	0	27	22	34	9	61	52	12	41	24	21	26	21226	14718	14286	7728	21985	24712	2913	13422	16422	11031
chr17_29486208_29486208-c.288_289ins4091	chr17	29486206	29486208	29486208	29486208	1	0	0	0	0	1	0	0	0	0	0	0	0	0	0	0	0.00454814	0	0	0	0	0	0	27	9	25	9	63	49	7	28	19	13	13	21226	14705	14277	7728	21987	24709	2908	13409	16417	11023
chr17_29486210_29486210-c.288_289ins4091	chr17	29486208	29486210	29486210	29486210	1	0	0	0	0	0	0	0	0	1	0	0	0	0	0	0	0	0	0	0	0.00609199	0	0	27	9	25	9	63	49	7	26	17	13	13	21226	14705	14277	7728	21987	24709	2908	13407	16415	11023
chr17_29486211_29486211-c.288_289ins4091	chr17	29486209	29486211	29486211	29486211	1	1	0	0	0	2	1	1	4	0	0	2	0.00466613	0	0	0	0.00901317	0.00400813	0.0341593	0.0296234	0	0	0.0190724	27	9	25	9	63	49	7	26	16	13	13	21226	14705	14277	7728	21987	24709	2908	13407	16415	11023
chr17_29486215_29486215-c.288_289ins4091	chr17	29486213	29486215	29486215	29486215	1	0	0	0	0	2	0	1	0	1	0	0	0	0	0	0	0.00905961	0	0.0343357	0	0.00606561	0	0	27	9	25	9	63	47	7	26	17	13	13	21226	14705	14277	7728	21987	24707	2908	13407	16415	11023
chr17_29486219_29486219-c.288_289ins4091	chr17	29486217	29486219	29486219	29486219	1	0	0	0	0	0	0	0	0	0	0	2	0	0	0	0	0	0	0	0	0	0	0.0192289	27	9	25	9	63	47	7	26	17	13	13	21226	14705	14277	7728	21987	24707	2908	13407	16415	11023
chr17_29486232_29486231-c.288_289ins4092	chr17	29486230	29486231	29486232	29486231	0	0	0	0	0	0	0	0	1	0	0	0	0	0	0	0	0	0	0	0.0074599	0	0	0	27	8	24	9	49	38	6	24	17	9	13	21226	14704	14276	7728	21973	24698	2907	13405	16415	11019
chr17_29486232_29486232-c.288_289ins4091	chr17	29486230	29486232	29486232	29486232	1	16	4	1	0	10	2	0	3	0	0	0	0.0745577	0.0267794	0.00688187	0	0.0448818	0.00795661	0	0.0220203	0	0	0	27	8	24	9	49	38	6	24	17	9	13	21226	14704	14276	7728	21973	24698	2907	13405	16415	11019
chr17_29486241_29486241-c.288_289ins4091	chr17	29486239	29486241	29486241	29486241	1	0	0	0	2	1	0	0	0	0	4	0	0	0	0	0.0257746	0.00452312	0	0	0	0	0.0361908	0	27	8	24	9	48	33	3	19	17	9	12	21226	14704	14276	7728	21972	24693	2904	13400	16415	11019
chr17_29486248_29486248-c.288_289ins4091	chr17	29486246	29486248	29486248	29486248	1	0	0	4	0	0	2	0	0	2	1	0	0	0	0.0279507	0	0	0.00806202	0	0	0.0121291	0.00903159	0	24	7	17	7	46	26	3	17	17	9	10	21223	14703	14269	7726	21970	24686	2904	13398	16415	11019
chr17_29486285_29486285-c.288_289ins4091	chr17	29486283	29486285	29486285	29486285	1	0	0	0	0	0	0	0	0	3	0	0	0	0	0	0	0	0	0	0	0.0182871	0	0	2	0	3	1	6	5	0	2	7	4	1	21201	14696	14255	7720	21930	24665	2901	13383	16405	11014
chr17_29486289_29486289-c.288_289ins4091	chr17	29486287	29486289	29486289	29486289	1	0	0	0	0	0	1	0	0	0	0	0	0	0	0	0	0	0.00405433	0	0	0	0	0	2	1	3	1	6	5	0	1	7	4	1	21201	14697	14255	7720	21930	24665	2901	13382	16405	11014
chr17_29486293_29486292-c.288_289ins4092	chr17	29486291	29486292	29486293	29486292	0	0	0	0	0	1	0	0	0	0	0	0	0	0	0	0	0.00455996	0	0	0	0	0	0	2	1	3	1	6	5	0	1	7	4	1	21201	14697	14255	7720	21930	24665	2901	13382	16405	11014
chr17_29486299_29486299-c.288_289ins4091	chr17	29486297	29486299	29486299	29486299	1	0	0	0	0	0	0	0	0	1	1	0	0	0	0	0	0	0	0	0	0.00609017	0.00907382	0	2	1	3	1	6	5	0	1	7	4	0	21201	14697	14255	7720	21930	24665	2901	13382	16405	11014
chr17_29486303_29486303-c.288_289ins4091	chr17	29486301	29486303	29486303	29486303	1	0	0	0	0	0	0	0	0	1	0	0	0	0	0	0	0	0	0	0	0.0060957	0	0	2	1	3	1	6	5	0	1	7	4	0	21201	14697	14255	7720	21930	24665	2901	13382	16405	11014
chr17_29486305_29486305-c.288_289ins4091	chr17	29486303	29486305	29486305	29486305	1	0	0	1	0	4	1	0	0	0	0	0	0	0	0.00699948	0	0.0182197	0.00404411	0	0	0	0	0	2	1	3	1	6	5	0	1	7	4	0	21201	14697	14255	7720	21930	24665	2901	13382	16405	11014
chr17_29486310_29486310-c.288_289ins4091	chr17	29486308	29486310	29486310	29486310	1	1	0	0	0	0	1	0	0	0	1	0	0.00471057	0	0	0	0	0.00404874	0	0	0	0.0090714	0	2	1	3	1	6	5	0	1	7	4	0	21201	14697	14255	7720	21930	24665	2901	13382	16405	11014
chr17_29486324_29486324-c.288_289ins4091	chr17	29486322	29486324	29486324	29486324	1	0	0	1	1	0	0	0	0	0	0	0	0	0	0.00700601	0.0129443	0	0	0	0	0	0	0	2	1	3	1	6	5	0	1	7	4	0	21201	14697	14255	7720	21930	24665	2901	13382	16405	11014
chr17_29486329_29486329-c.288_289ins4091	chr17	29486327	29486329	29486329	29486329	1	0	0	0	0	1	1	0	0	0	0	0	0	0	0	0	0.00455812	0.00405248	0	0	0	0	0	2	1	3	1	6	5	0	1	7	4	0	21201	14697	14255	7720	21930	24665	2901	13382	16405	11014
chr17_29486332_29486332-c.288_289ins4091	chr17	29486330	29486332	29486332	29486332	1	0	1	0	0	0	0	0	0	0	0	0	0	0.00680411	0	0	0	0	0	0	0	0	0	0	1	3	1	6	5	0	1	7	4	0	21199	14697	14255	7720	21930	24665	2901	13382	16405	11014
chr17_29486333_29486333-c.288_289ins4091	chr17	29486331	29486333	29486333	29486333	1	0	0	1	0	0	0	0	0	0	1	0	0	0	0.00700872	0	0	0	0	0	0	0.00907299	0	0	0	3	1	6	5	0	1	7	4	0	21199	14697	14255	7720	21930	24665	2901	13382	16405	11014
chr17_29486384_29486384-c.288_289ins4091	chr17	29486382	29486384	29486384	29486384	1	0	0	0	0	0	0	0	0	2	0	0	0	0	0	0	0	0	0	0	0.0121944	0	0	0	1	0	0	0	0	0	0	3	1	0	21199	14697	14252	7719	21924	24660	2901	13381	16401	11011
chr17_29486657_29702688-c.289_9972delins545	chr17	29486655	29702688	29486657	29702688	216032	0	0	0	0	0	0	0	0	1	0	0	0	0	0	0	0	0	0	0	0.00609793	0	0	0	0	0	0	0	0	0	0	1	0	0	21199	14696	14252	7719	21924	24660	2901	13381	16399	11010
chr17_29487019_29548865-c.289_1641delins909	chr17	29487017	29548865	29487019	29548865	61847	0	0	0	0	0	1	0	0	0	0	0	0	0	0	0	0	0.00405482	0	0	0	0	0	0	0	0	0	0	2	0	0	0	1	0	21199	14696	14252	7719	21924	24662	2901	13381	16399	11011
chr17_29487031_29487031-c.288_289ins4091	chr17	29487029	29487031	29487031	29487031	1	0	0	0	0	0	0	0	0	0	1	0	0	0	0	0	0	0	0	0	0	0.00908183	0	0	0	0	0	0	1	0	0	0	1	0	21199	14696	14252	7719	21924	24662	2901	13381	16399	11011
chr17_29487104_29487105-c.288_289ins4090	chr17	29487102	29487105	29487104	29487105	2	0	0	0	0	0	0	0	0	2	0	0	0	0	0	0	0	0	0	0	0.0121944	0	0	0	0	0	0	0	1	0	0	2	1	0	21199	14696	14252	7719	21924	24662	2901	13381	16401	11011
chr17_29487112_29487112-c.288_289ins4091	chr17	29487110	29487112	29487112	29487112	1	0	0	0	0	0	1	0	0	0	0	0	0	0	0	0	0	0.00405482	0	0	0	0	0	0	0	0	0	0	1	0	0	2	1	0	21199	14696	14252	7719	21924	24662	2901	13381	16401	11011
chr17_29487237_29487237-c.288_289ins4091	chr17	29487235	29487237	29487237	29487237	1	0	0	0	0	0	2	0	0	0	0	0	0	0	0	0	0	0.00810898	0	0	0	0	0	0	0	0	1	1	3	0	2	0	1	1	21199	14696	14248	7720	21925	24664	2901	13383	16388	10976
chr17_29487254_29487254-c.288_289ins4091	chr17	29487252	29487254	29487254	29487254	1	0	0	0	0	0	0	0	2	0	0	0	0	0	0	0	0	0	0	0.0149443	0	0	0	0	0	1	1	1	3	0	2	0	2	1	21199	14696	14249	7720	21925	24664	2901	13383	16388	10977
chr17_29487270_29487270-c.288_289ins4091	chr17	29487268	29487270	29487270	29487270	1	0	0	0	0	1	2	0	0	0	2	1	0	0	0	0	0.00454466	0.00808278	0	0	0	0.0181794	0.00961258	0	0	1	2	1	3	0	2	0	2	1	21199	14696	14249	7721	21925	24664	2901	13383	16388	10977
chr17_29487271_29487270-c.288_289ins4092	chr17	29487269	29487270	29487271	29487270	0	0	0	0	1	0	0	0	0	0	0	0	0	0	0	0.0129517	0	0	0	0	0	0	0	0	0	1	2	0	1	0	2	0	0	0	21199	14696	14249	7721	21925	24664	2901	13383	16388	10977
chr17_29487278_29487277-c.288_289ins4092	chr17	29487276	29487277	29487278	29487277	0	0	0	1	1	0	0	0	0	0	0	0	0	0	0.00700896	0.0129426	0	0	0	0	0	0	0	0	0	1	2	1	3	0	2	0	2	1	21199	14696	14249	7721	21925	24664	2901	13383	16388	10977
chr17_29487278_29487278-c.288_289ins4091	chr17	29487276	29487278	29487278	29487278	1	0	0	0	0	0	1	0	0	0	0	0	0	0	0	0	0	0.00405449	0	0	0	0	0	0	0	1	2	1	3	0	2	0	2	1	21199	14696	14249	7721	21925	24664	2901	13383	16388	10977
chr17_29487470_29487470-c.288_289ins4091	chr17	29487468	29487470	29487470	29487470	1	0	2	0	0	0	0	0	0	0	0	0	0	0.0135648	0	0	0	0	0	0	0	0	0	0	48	0	0	0	0	14	0	0	0	0	21199	14744	14248	7719	21924	24661	2915	13381	16388	10975
chr17_29487498_29490203-c.288_289ins1386	chr17	29487496	29490203	29487498	29490203	2706	0	48	0	0	0	0	14	0	0	0	0	0	0.310637	0	0	0	0	0.465132	0	0	0	0	0	48	0	0	0	0	14	0	0	0	0	21199	14744	14248	7719	21924	24661	2915	13381	16388	10975
chr17_29487620_29556040-c.289_2409delins1510	chr17	29487618	29556040	29487620	29556040	68421	0	0	0	0	1	0	0	0	1	0	1	0	0	0	0	0.00455383	0	0	0	0.006093	0	0.009632	0	0	0	0	1	0	0	0	1	0	1	21199	14744	14248	7719	21925	24661	2915	13381	16389	10975
chr17_29489325_29489326-c.288_289ins4090	chr17	29489323	29489326	29489325	29489326	2	2	0	0	0	0	0	0	0	0	0	0	0.00943352	0	0	0	0	0	0	0	0	0	0	2	2	0	0	0	0	0	0	0	0	0	21201	14746	14248	7719	21925	24661	2915	13381	16389	10975
chr17_29489397_29489397-c.288_289ins4091	chr17	29489395	29489397	29489397	29489397	1	0	0	0	0	0	0	0	0	0	0	1	0	0	0	0	0	0	0	0	0	0	0.00964134	1	2	0	0	1	0	0	0	0	0	1	21200	14746	14248	7719	21926	24661	2915	13381	16389	10975
chr17_29489427_29489427-c.288_289ins4091	chr17	29489425	29489427	29489427	29489427	1	0	2	0	0	0	0	0	0	0	0	0	0	0.013563	0	0	0	0	0	0	0	0	0	1	2	0	0	1	0	0	0	0	0	1	21200	14746	14248	7719	21926	24661	2915	13381	16389	10975
chr17_29489471_29489471-c.288_289ins4091	chr17	29489469	29489471	29489471	29489471	1	0	0	0	0	1	0	0	0	0	0	0	0	0	0	0	0.0045608	0	0	0	0	0	0	0	1	0	0	1	0	0	0	0	0	1	21199	14745	14248	7719	21926	24661	2915	13381	16389	10975
chr17_29489560_29550461-c.289_1721delins3448	chr17	29489558	29550461	29489560	29550461	60902	2	0	0	0	0	0	0	0	0	0	0	0.00943352	0	0	0	0	0	0	0	0	0	0	2	0	0	0	0	0	0	0	0	0	0	21201	14744	14248	7719	21925	24661	2915	13381	16389	10975
chr17_29489895_29489895-c.288_289ins4091	chr17	29489893	29489895	29489895	29489895	1	0	0	0	0	0	0	0	1	0	0	0	0	0	0	0	0	0	0	0.00747328	0	0	0	0	87	39	66	125	22	0	26	114	0	12	21201	14744	14211	7719	21929	24667	2915	13381	16390	10975
chr17_29489955_29489955-c.288_289ins4091	chr17	29489953	29489955	29489955	29489955	1	0	0	0	0	2	0	0	0	0	0	0	0	0	0	0	0.00906742	0	0	0	0	0	0	0	0	39	0	253	6	66	0	17	5	23	21201	14657	14211	7653	22057	24651	2981	13355	16293	10980
chr17_29489956_29490203-c.288_289ins3844	chr17	29489954	29490203	29489956	29490203	248	0	0	39	0	251	6	66	0	17	5	13	0	0	0.201031	0	0.889874	0.0175087	1.89042	0	0.0754905	0.0328071	0.0907326	0	0	39	0	251	6	66	0	17	5	23	21201	14657	14211	7653	22057	24651	2981	13355	16293	10980
chr17_29489991_29489991-c.288_289ins4091	chr17	29489989	29489991	29489991	29489991	1	0	2	0	0	0	0	0	0	0	0	0	0	0.0136435	0	0	0	0	0	0	0	0	0	0	2	0	0	2	4	0	0	0	3	0	21201	14659	14211	7653	22057	24655	2981	13355	16293	10983
chr17_29490007_29490007-c.288_289ins4091	chr17	29490005	29490007	29490007	29490007	1	0	0	0	0	0	0	0	0	0	1	0	0	0	0	0	0	0	0	0	0	0.00910332	0	6	2	0	6	3	11	0	0	0	5	4	21207	14659	14211	7659	22058	24662	2981	13355	16293	10985
chr17_29490025_29490025-c.288_289ins4091	chr17	29490023	29490025	29490025	29490025	1	0	0	0	0	0	7	0	0	0	0	0	0	0	0	0	0	0.0283734	0	0	0	0	0	40	5	1	9	3	20	0	2	3	6	5	21241	14662	14212	7662	22058	24671	2981	13357	16296	10986
chr17_29490049_29490049-c.288_289ins4091	chr17	29490047	29490049	29490049	29490049	1	0	0	0	0	0	1	0	0	1	1	0	0	0	0	0	0	0.00404406	0	0	0.00612504	0.00908662	0	40	15	5	23	1	39	0	8	12	14	11	21241	14672	14216	7676	22056	24690	2981	13363	16305	10994
chr17_29490049_29490050-c.288_289ins4090	chr17	29490047	29490050	29490049	29490050	2	0	0	0	0	0	0	0	0	1	0	0	0	0	0	0	0	0	0	0	0.00613309	0	0	40	15	5	23	1	39	0	8	12	14	11	21241	14672	14216	7676	22056	24690	2981	13363	16305	10994
chr17_29490052_29490051-c.288_289ins4092	chr17	29490050	29490051	29490052	29490051	0	0	0	0	1	0	0	0	0	0	0	0	0	0	0	0.0130276	0	0	0	0	0	0	0	40	15	14	23	1	39	0	8	16	14	13	21241	14672	14225	7676	22056	24690	2981	13363	16309	10994
chr17_29490064_29490064-c.288_289ins4091	chr17	29490062	29490064	29490064	29490064	1	4	0	0	0	0	0	0	0	0	3	1	0.0187025	0	0	0	0	0	0	0	0	0.0271684	0.00957318	108	21	32	44	2	67	4	25	23	31	26	21309	14678	14243	7697	22057	24718	2985	13380	16316	11011
chr17_29490074_29490074-c.288_289ins4091	chr17	29490072	29490074	29490074	29490074	1	1	0	0	0	0	0	0	0	0	0	0	0.00469263	0	0	0	0	0	0	0	0	0	0	109	22	33	57	17	77	4	32	26	35	33	21310	14679	14244	7710	22072	24728	2985	13387	16319	11015
chr17_29490076_29490076-c.288_289ins4091	chr17	29490074	29490076	29490076	29490076	1	3	0	0	0	0	0	0	0	0	0	0	0.0140779	0	0	0	0	0	0	0	0	0	0	109	22	33	57	17	77	4	32	26	35	33	21310	14679	14244	7710	22072	24728	2985	13387	16319	11015
chr17_29490086_29490086-c.288_289ins4091	chr17	29490084	29490086	29490086	29490086	1	3	0	0	2	0	8	0	0	0	0	0	0.0139845	0	0	0.0258205	0	0.0322231	0	0	0	0	0	127	24	33	57	23	77	8	37	27	36	33	21328	14681	14244	7710	22078	24728	2989	13392	16320	11016
chr17_29490093_29490093-c.288_289ins4091	chr17	29490091	29490093	29490093	29490093	1	0	0	0	0	2	0	0	0	0	0	0	0	0	0	0	0.00905838	0	0	0	0	0	0	140	37	45	57	24	87	8	48	39	38	43	21341	14694	14256	7710	22079	24738	2989	13403	16332	11018
chr17_29490096_29490096-c.288_289ins4091	chr17	29490094	29490096	29490096	29490096	1	0	0	0	0	0	0	0	0	0	2	0	0	0	0	0	0	0	0	0	0	0.0181505	0	140	37	45	57	24	88	8	48	48	39	43	21341	14694	14256	7710	22079	24739	2989	13403	16341	11019
chr17_29490097_29490097-c.288_289ins4091	chr17	29490095	29490097	29490097	29490097	1	0	2	0	0	2	12	0	0	0	0	1	0	0.0135202	0	0	0.00899388	0.0483504	0	0	0	0	0.00953368	140	37	45	57	24	88	8	48	48	37	43	21341	14694	14256	7710	22079	24739	2989	13403	16341	11019
chr17_29490107_29490107-c.288_289ins4091	chr17	29490105	29490107	29490107	29490107	1	1	0	2	0	0	0	0	2	0	0	0	0.00467099	0	0.0139939	0	0	0	0	0.014882	0	0	0	146	56	53	57	24	108	10	59	52	42	47	21347	14713	14264	7710	22079	24759	2991	13414	16345	11022
chr17_29490109_29490109-c.288_289ins4091	chr17	29490107	29490109	29490109	29490109	1	0	0	0	0	0	0	0	0	2	0	0	0	0	0	0	0	0	0	0	0.0122362	0	0	148	56	53	57	24	108	10	59	52	43	47	21349	14713	14264	7710	22079	24759	2991	13414	16345	11023
chr17_29490110_29490110-c.288_289ins4091	chr17	29490108	29490110	29490110	29490110	1	8	3	2	10	1	1	0	2	0	6	7	0.0363486	0.0197458	0.0135699	0.126947	0.00437935	0.00390513	0	0.0144299	0	0.0528861	0.0653582	148	56	53	57	24	108	10	60	50	43	47	21349	14713	14264	7710	22079	24759	2991	13415	16345	11023
chr17_29490111_29490110-c.288_289ins4092	chr17	29490109	29490110	29490111	29490110	0	0	1	0	0	0	0	0	0	1	0	0	0	0.00679255	0	0	0	0	0	0	0.00611392	0	0	140	53	51	47	23	107	10	58	52	37	40	21349	14713	14264	7710	22079	24759	2991	13415	16345	11023
chr17_29490113_29490115-c.288_289ins4089	chr17	29490111	29490115	29490113	29490115	3	0	0	1	0	0	0	0	0	0	0	0	0	0	0.00701066	0	0	0	0	0	0	0	0	148	56	53	57	24	111	10	60	52	43	47	21349	14713	14264	7710	22079	24762	2991	13415	16345	11023
chr17_29490115_29490114-c.288_289ins4092	chr17	29490113	29490114	29490115	29490114	0	6	1	0	0	0	2	0	0	2	0	3	0.0279481	0.00674463	0	0	0	0.00801603	0	0	0.012149	0	0.0286354	148	56	52	57	24	111	10	60	52	43	47	21349	14713	14264	7710	22079	24762	2991	13415	16345	11023
chr17_29490115_29490115-c.288_289ins4091	chr17	29490113	29490115	29490115	29490115	1	0	0	1	0	0	0	0	0	0	0	0	0	0	0.00701066	0	0	0	0	0	0	0	0	148	56	52	57	24	111	10	60	52	43	47	21349	14713	14264	7710	22079	24762	2991	13415	16345	11023
chr17_29490116_29490117-c.288_289ins4090	chr17	29490114	29490117	29490116	29490117	2	2	0	0	0	0	0	0	0	0	0	0	0.00936812	0	0	0	0	0	0	0	0	0	0	148	56	51	57	24	111	10	60	52	43	47	21349	14713	14264	7710	22079	24762	2991	13415	16345	11023
chr17_29490117_29490116-c.288_289ins4092	chr17	29490115	29490116	29490117	29490116	0	0	0	0	0	0	0	0	1	0	0	0	0	0	0	0	0	0	0	0.00745434	0	0	0	146	56	53	57	24	111	10	60	52	43	47	21349	14713	14264	7710	22079	24762	2991	13415	16345	11023
chr17_29490119_29490118-c.288_289ins4092	chr17	29490117	29490118	29490119	29490118	0	0	0	0	0	2	0	0	3	0	0	0	0	0	0	0	0.00903817	0	0	0.0223428	0	0	0	148	56	53	57	24	112	10	60	52	44	48	21349	14713	14264	7710	22079	24763	2991	13415	16345	11024
chr17_29490119_29490120-c.288_289ins4090	chr17	29490117	29490120	29490119	29490120	2	48	26	23	14	7	33	4	30	19	17	21	0.195273	0.152841	0.139275	0.157117	0.0270815	0.114828	0.115239	0.194207	0.100016	0.133117	0.174684	148	56	53	57	24	112	10	60	52	44	48	21349	14713	14264	7710	22079	24763	2991	13415	16345	11024
chr17_29490120_29490119-c.288_289ins4092	chr17	29490118	29490119	29490120	29490119	0	0	0	0	0	0	0	0	0	0	1	0	0	0	0	0	0	0	0	0	0	0.00907112	0	100	30	30	43	17	79	6	30	33	27	28	21349	14713	14264	7710	22079	24763	2991	13415	16345	11024
chr17_29490121_29490120-c.288_289ins4092	chr17	29490119	29490120	29490121	29490120	0	0	1	0	0	0	0	0	0	0	0	0	0	0.00679671	0	0	0	0	0	0	0	0	0	100	30	30	43	17	79	6	30	33	27	28	21349	14713	14264	7710	22079	24763	2991	13415	16345	11024
chr17_29490122_29490121-c.288_289ins4092	chr17	29490120	29490121	29490122	29490121	0	0	0	0	0	0	0	0	2	0	0	0	0	0	0	0	0	0	0	0.0149087	0	0	0	148	56	53	57	24	112	10	60	52	44	49	21349	14713	14264	7710	22079	24763	2991	13415	16345	11024
chr17_29490129_29490129-c.288_289ins4091	chr17	29490127	29490129	29490129	29490129	1	0	1	0	0	0	1	0	0	1	0	0	0	0.00678935	0	0	0	0.00403307	0	0	0.00611146	0	0	148	57	53	60	24	112	10	60	52	42	50	21349	14714	14264	7713	22079	24763	2991	13415	16345	11022
chr17_29490129_29490130-c.288_289ins4090	chr17	29490127	29490130	29490129	29490130	2	0	0	0	2	0	0	0	0	0	0	0	0	0	0	0.0259302	0	0	0	0	0	0	0	148	57	53	60	24	112	10	60	52	42	50	21349	14714	14264	7713	22079	24763	2991	13415	16345	11022
chr17_29490130_29490129-c.288_289ins4092	chr17	29490128	29490129	29490130	29490129	0	8	2	0	3	2	2	0	2	3	2	0	0.0370244	0.0133983	0	0.0384356	0.008925	0.00795687	0	0.0146976	0.0181006	0.0178944	0	148	56	53	58	24	111	10	60	51	42	50	21349	14714	14264	7713	22079	24763	2991	13415	16345	11022
chr17_29490132_29490132-c.288_289ins4091	chr17	29490130	29490132	29490132	29490132	1	1	0	0	0	0	0	0	0	0	0	0	0.00468406	0	0	0	0	0	0	0	0	0	0	148	55	53	60	24	112	10	60	53	41	50	21349	14712	14264	7713	22079	24763	2991	13415	16346	11021
chr17_29490133_29490133-c.288_289ins4091	chr17	29490131	29490133	29490133	29490133	1	4	0	4	0	3	0	0	4	4	0	0	0.0185582	0	0.0278018	0	0.0134516	0	0	0.0295665	0.0242521	0	0	147	56	53	60	24	112	10	60	53	41	50	21349	14713	14264	7713	22079	24763	2991	13415	16346	11021
chr17_29490134_29490133-c.288_289ins4092	chr17	29490132	29490133	29490134	29490133	0	0	0	1	0	0	0	0	0	0	0	0	0	0	0.00701066	0	0	0	0	0	0	0	0	144	56	49	60	21	112	10	56	49	41	50	21349	14713	14264	7713	22079	24763	2991	13415	16346	11021
chr17_29490137_29490136-c.288_289ins4092	chr17	29490135	29490136	29490137	29490136	0	0	0	1	0	1	0	0	0	0	0	2	0	0	0.00699407	0	0.00451735	0	0	0	0	0	0.0191681	148	56	53	60	24	112	10	60	53	41	50	21349	14713	14264	7713	22079	24763	2991	13415	16346	11021
chr17_29490137_29490137-c.288_289ins4091	chr17	29490135	29490137	29490137	29490137	1	0	0	0	2	0	0	0	0	0	0	0	0	0	0	0.0259302	0	0	0	0	0	0	0	148	56	53	60	24	112	10	60	53	41	50	21349	14713	14264	7713	22079	24763	2991	13415	16346	11021
chr17_29490144_29490144-c.288_289ins4091	chr17	29490142	29490144	29490144	29490144	1	2	0	2	0	0	6	2	1	1	0	1	0.00924946	0	0.0138501	0	0	0.0239618	0.0663972	0.00735743	0.00603828	0	0.00947377	148	56	53	60	24	108	10	62	53	41	50	21349	14713	14264	7713	22079	24759	2991	13417	16346	11021
chr17_29490145_29490146-c.288_289ins4090	chr17	29490143	29490146	29490145	29490146	2	0	0	1	0	0	0	0	0	0	0	0	0	0	0.00701066	0	0	0	0	0	0	0	0	146	56	51	60	24	102	8	61	52	41	49	21349	14713	14264	7713	22079	24759	2991	13417	16346	11021
chr17_29490148_29490148-c.288_289ins4091	chr17	29490146	29490148	29490148	29490148	1	0	0	1	0	0	0	0	0	0	0	0	0	0	0.00701066	0	0	0	0	0	0	0	0	148	56	53	60	23	108	10	62	54	41	50	21349	14713	14264	7713	22078	24759	2991	13417	16347	11021
chr17_29490149_29490149-c.288_289ins4091	chr17	29490147	29490149	29490149	29490149	1	20	0	1	1	0	9	2	6	2	0	0	0.0920234	0	0.00682846	0.0126355	0	0.0355072	0.0655114	0.0437178	0.011922	0	0	148	56	52	60	23	108	10	62	55	41	50	21349	14713	14264	7713	22078	24759	2991	13417	16348	11021
chr17_29490153_29490152-c.288_289ins4092	chr17	29490151	29490152	29490153	29490152	0	3	0	0	0	0	0	0	0	4	0	0	0.014012	0	0	0	0	0	0	0	0.0244335	0	0	157	56	53	59	23	101	10	62	55	39	49	21358	14713	14264	7712	22078	24752	2991	13417	16348	11019
chr17_29490153_29490153-c.288_289ins4091	chr17	29490151	29490153	29490153	29490153	1	1	0	0	0	0	0	0	0	0	0	0	0.00468209	0	0	0	0	0	0	0	0	0	0	157	56	53	59	23	101	10	62	55	39	49	21358	14713	14264	7712	22078	24752	2991	13417	16348	11019
chr17_29490155_29490155-c.288_289ins4091	chr17	29490153	29490155	29490155	29490155	1	12	11	2	18	1	3	2	1	0	4	0	0.0537681	0.071675	0.0133642	0.227276	0.00431323	0.0115501	0.0640562	0.0070995	0	0.0346734	0	157	56	53	57	23	101	10	62	55	39	49	21358	14713	14264	7710	22078	24752	2991	13417	16348	11019
chr17_29490158_29490159-c.288_289ins4090	chr17	29490156	29490159	29490158	29490159	2	2	0	0	0	0	0	0	0	0	0	0	0.00936417	0	0	0	0	0	0	0	0	0	0	157	56	53	54	23	101	10	62	55	39	49	21358	14713	14264	7707	22078	24752	2991	13417	16348	11019
chr17_29490161_29490161-c.288_289ins4091	chr17	29490159	29490161	29490161	29490161	1	2	0	0	0	0	1	0	0	0	0	0	0.00936302	0	0	0	0	0.00403679	0	0	0	0	0	151	55	52	54	23	98	10	62	55	39	49	21352	14712	14263	7707	22078	24749	2991	13417	16348	11019
chr17_29490163_29490163-c.288_289ins4091	chr17	29490161	29490163	29490163	29490163	1	0	0	0	0	0	0	0	1	0	0	0	0	0	0	0	0	0	0	0.00745323	0	0	0	151	55	56	57	23	96	12	62	55	43	50	21352	14712	14267	7710	22078	24747	2993	13417	16348	11023
chr17_29490164_29490164-c.288_289ins4091	chr17	29490162	29490164	29490164	29490164	1	3	1	8	2	1	3	0	0	1	2	4	0.0138179	0.00668003	0.0553753	0.0255413	0.00445035	0.01192	0	0	0.00601114	0.0178495	0.0378364	151	55	56	57	23	96	12	61	55	44	50	21352	14712	14267	7710	22078	24747	2993	13417	16348	11024
chr17_29490164_29490165-c.288_289ins4090	chr17	29490162	29490165	29490164	29490165	2	0	0	2	0	0	0	0	0	0	0	0	0	0	0.0140184	0	0	0	0	0	0	0	0	151	55	56	57	23	96	12	61	55	44	50	21352	14712	14267	7710	22078	24747	2993	13417	16348	11024
chr17_29490168_29490167-c.288_289ins4092	chr17	29490166	29490167	29490168	29490167	0	0	0	0	0	0	1	0	0	0	1	0	0	0	0	0	0	0.00403756	0	0	0	0.00906745	0	145	55	56	56	23	94	12	62	55	44	50	21346	14712	14267	7709	22078	24745	2993	13417	16348	11024
chr17_29490168_29490168-c.288_289ins4091	chr17	29490166	29490168	29490168	29490168	1	0	0	0	0	0	0	0	0	2	0	0	0	0	0	0	0	0	0	0	0.0122339	0	0	145	55	56	56	23	94	12	62	55	44	50	21346	14712	14267	7709	22078	24745	2993	13417	16348	11024
chr17_29490169_29490168-c.288_289ins4092	chr17	29490167	29490168	29490169	29490168	0	0	0	0	2	0	0	0	0	0	0	0	0	0	0	0.0259471	0	0	0	0	0	0	0	133	55	57	55	23	94	12	62	52	44	49	21334	14712	14268	7708	22078	24745	2993	13417	16347	11024
chr17_29490170_29490170-c.288_289ins4091	chr17	29490168	29490170	29490170	29490170	1	2	2	0	0	0	6	0	0	1	0	0	0.00933718	0.0135405	0	0	0	0.024177	0	0	0.00608858	0	0	125	55	57	55	23	94	12	62	54	44	49	21326	14712	14268	7708	22078	24745	2993	13417	16347	11024
chr17_29490174_29490174-c.288_289ins4091	chr17	29490172	29490174	29490174	29490174	1	8	2	1	2	2	3	0	4	2	3	6	0.0368107	0.0133036	0.00685488	0.0254263	0.00886114	0.0118637	0	0.0292262	0.0119714	0.0266694	0.0565884	117	55	56	54	23	92	12	60	54	43	49	21318	14712	14267	7707	22078	24743	2993	13415	16347	11023
chr17_29490179_29490179-c.288_289ins4091	chr17	29490177	29490179	29490179	29490179	1	1	0	0	0	0	0	0	0	0	0	0	0.00468757	0	0	0	0	0	0	0	0	0	0	132	55	55	54	23	92	12	60	54	43	51	21333	14712	14266	7707	22078	24743	2993	13415	16347	11023
chr17_29490182_29490182-c.288_289ins4091	chr17	29490180	29490182	29490182	29490182	1	1	2	0	0	0	0	0	0	0	2	0	0.00467274	0.0135634	0	0	0	0	0	0	0	0.0181108	0	132	55	55	54	23	93	12	60	52	43	50	21333	14712	14266	7707	22078	24744	2993	13415	16345	11023
chr17_29490184_29490184-c.288_289ins4091	chr17	29490182	29490184	29490184	29490184	1	0	0	0	1	0	0	0	0	0	0	0	0	0	0	0.0129752	0	0	0	0	0	0	0	132	56	55	54	23	93	12	60	52	44	49	21333	14713	14266	7707	22078	24744	2993	13415	16345	11024
chr17_29490187_29490187-c.288_289ins4091	chr17	29490185	29490187	29490187	29490187	1	1	0	0	0	0	0	0	0	0	0	0	0.00468647	0	0	0	0	0	0	0	0	0	0	137	82	55	54	23	93	13	60	52	46	51	21338	14739	14266	7707	22078	24744	2994	13415	16345	11026
chr17_29490189_29490189-c.288_289ins4091	chr17	29490187	29490189	29490189	29490189	1	1	0	0	2	0	4	0	6	1	1	1	0.00463474	0	0	0.025718	0	0.0160046	0	0.0444115	0.00605176	0.00897487	0.00949286	137	82	52	54	23	94	13	59	51	44	51	21338	14739	14263	7707	22078	24745	2994	13414	16344	11024
chr17_29490191_29490191-c.288_289ins4091	chr17	29490189	29490191	29490191	29490191	1	2	0	0	0	0	0	0	0	0	0	0	0.00937295	0	0	0	0	0	0	0	0	0	0	137	82	52	54	27	91	13	59	49	43	50	21338	14739	14263	7707	22082	24742	2994	13414	16342	11023
chr17_29490192_29490192-c.288_289ins4091	chr17	29490190	29490192	29490192	29490192	1	0	0	1	0	0	0	1	0	0	0	0	0	0	0.00698781	0	0	0	0.0333767	0	0	0	0	135	82	52	56	27	91	13	59	49	44	50	21338	14739	14263	7709	22082	24742	2994	13414	16342	11024
chr17_29490194_29490195-c.288_289ins4090	chr17	29490192	29490195	29490194	29490195	2	2	0	0	0	0	0	0	0	0	0	0	0.00937031	0	0	0	0	0	0	0	0	0	0	143	82	52	56	28	91	13	59	49	44	50	21344	14739	14263	7709	22083	24742	2994	13414	16342	11024
chr17_29490198_29490197-c.288_289ins4092	chr17	29490196	29490197	29490198	29490197	0	0	0	0	0	0	0	0	0	1	0	0	0	0	0	0	0	0	0	0	0.0061192	0	0	143	81	52	42	28	90	13	59	49	42	49	21344	14738	14263	7695	22083	24741	2994	13414	16342	11022
chr17_29490198_29490198-c.288_289ins4091	chr17	29490196	29490198	29490198	29490198	1	6	1	0	1	1	7	1	0	1	0	3	0.0277751	0.00669003	0	0.0128211	0.00446387	0.0279556	0.0330184	0	0.00603299	0	0.028446	143	81	52	42	28	90	13	59	49	42	49	21344	14738	14263	7695	22083	24741	2994	13414	16342	11022
chr17_29490202_29490201-c.288_289ins4092	chr17	29490200	29490201	29490202	29490201	0	2	0	0	0	0	1	0	0	0	1	0	0.00935804	0	0	0	0	0.00403574	0	0	0	0.00906225	0	143	73	51	42	28	82	13	54	42	40	51	21344	14730	14262	7695	22083	24733	2994	13409	16335	11020
chr17_29490204_29490204-c.289delins4092	chr17	29490202	29490204	29490204	29490204	1	0	0	0	1	0	0	0	0	0	0	0	0	0	0	0.0129836	0	0	0	0	0	0	0	205	145	96	69	115	176	44	93	81	83	76	21367	14740	14280	7702	22095	24751	3005	13426	16345	11037
chr17_29490206_29593386-c.291_4772delins59451	chr17	29490204	29593386	29490206	29593386	103181	0	0	0	0	0	0	0	0	0	0	1	0	0	0	0	0	0	0	0	0	0	0.00958865	21326	14662	14262	7689	22065	24595	3002	13407	16322	11033	10400	21357	14736	14277	7702	22096	24748	3005	13421	16348	11038
chr17_29490207_29490207-c.292del	chr17	29490205	29490207	29490207	29490207	1	0	0	1	0	0	3	0	0	0	0	0	0	0	0.00699579	0	0	0.0121122	0	0	0	0	0	21326	14663	14262	7689	22065	24598	3002	13405	16324	11034	10397	21357	14737	14277	7702	22096	24751	3005	13419	16350	11039
chr17_29490209_29490209-c.294del	chr17	29490207	29490209	29490209	29490209	1	2	1	0	0	0	0	0	0	3	0	1	0.00933048	0.00675585	0	0	0	0	0	0	0.0182971	0	0.00954654	21330	14673	14258	7694	22062	24603	3002	13410	16328	11034	10409	21361	14747	14273	7707	22093	24756	3005	13424	16354	11039
chr17_29490212_29490212-c.297del	chr17	29490210	29490212	29490212	29490212	1	1	0	0	0	0	0	0	0	0	0	2	0.00467248	0	0	0	0	0	0	0	0	0	0.0191463	21330	14672	14257	7689	22066	24607	3002	13409	16331	11042	10411	21361	14746	14272	7702	22097	24760	3005	13423	16357	11047
chr17_29490218_29490218-c.303del	chr17	29490216	29490218	29490218	29490218	1	9	14	4	10	6	10	1	2	4	16	1	0.040591	0.0937455	0.0277544	0.128301	0.0273404	0.0402179	0.0318684	0.0144189	0.0239852	0.14526	0.00960408	20945	14129	13602	7425	20703	23411	2963	13074	15725	10524	9807	20976	14203	13617	7438	20734	23522	2966	13088	15751	10529
chr17_29490220_29490219-c.=	chr17	29490218	29490219	29490220	29490219	0	0	0	0	0	1	0	0	0	0	0	0	0	0	0	0	0.00486879	0	0	0	0	0	0	20932	14011	13594	7393	20508	23197	2962	12986	15583	10480	9716	20963	14085	13609	7406	20539	23308	2965	13000	15609	10485
chr17_29490220_29490220-c.305del	chr17	29490218	29490220	29490220	29490220	1	3	3	0	8	3	4	0	2	1	0	0	0.0140539	0.0209311	0	0.107066	0.0143445	0.016858	0	0.0151099	0.00628662	0	0	20932	14011	13594	7393	20508	23197	2962	12986	15583	10480	9716	20963	14085	13609	7406	20539	23308	2965	13000	15609	10485
chr17_29490222_29490222-c.307del	chr17	29490220	29490222	29490222	29490222	1	0	0	0	0	1	0	0	0	0	0	0	0	0	0	0	0.0049249	0	0	0	0	0	0	20485	13849	13540	7304	20274	22997	2926	12904	15484	10386	9624	20516	13923	13555	7317	20305	23108	2929	12918	15510	10391
chr17_29490224_29490224-c.309del	chr17	29490222	29490224	29490224	29490224	1	0	0	2	2	0	0	0	1	0	0	0	0	0	0.0147243	0.0276194	0	0	0	0.00774197	0	0	0	20105	13794	13520	7212	19995	22844	2933	12848	15450	10375	9543	20136	13868	13535	7225	20026	22955	2936	12862	15476	10380
chr17_29490225_29490225-c.310del	chr17	29490223	29490225	29490225	29490225	1	29	19	26	8	13	23	3	5	25	12	12	0.12918	0.123049	0.173276	0.0996508	0.0577958	0.0896742	0.0912223	0.0346258	0.145572	0.103697	0.112875	20100	13764	13497	7163	19997	22799	2935	12813	15399	10346	9505	20131	13838	13514	7178	20028	22910	2938	12828	15425	10351
chr17_29490227_29490227-c.312del	chr17	29490225	29490227	29490227	29490227	1	3	2	0	0	0	1	0	0	0	0	1	0.0148609	0.0144099	0	0	0	0.00436642	0	0	0	0	0.0105297	20097	13764	13447	7078	19989	22700	2934	12754	15397	10325	9452	20128	13838	13462	7091	20020	22811	2937	12768	15423	10330
chr17_29490229_29490229-c.314del	chr17	29490227	29490229	29490229	29490229	1	0	0	0	0	0	0	0	0	0	0	1	0	0	0	0	0	0	0	0	0	0	0.0105775	20103	13732	13445	7084	20000	22663	2938	12721	15403	10313	9441	20134	13806	13460	7097	20031	22774	2941	12735	15429	10318
chr17_29490231_29490231-c.316del	chr17	29490229	29490231	29490231	29490231	1	2	0	2	0	0	5	0	0	0	1	0	0.0101155	0	0.0148002	0	0	0.021873	0	0	0	0.00969157	0	19649	13732	13442	7085	20000	22669	2936	12734	15408	10265	9439	19680	13806	13457	7098	20031	22780	2939	12748	15434	10270
chr17_29490232_29490232-c.317del	chr17	29490230	29490232	29490232	29490232	1	17	2	2	1	2	1	0	3	5	3	5	0.084651	0.0142294	0.0145781	0.0137175	0.00983115	0.00429419	0	0.0231196	0.0317048	0.0285579	0.0518522	19662	13614	13344	7086	19772	22540	2883	12634	15359	10239	9413	19695	13688	13361	7099	19803	22656	2886	12648	15385	10245
chr17_29490233_29490232-c.=	chr17	29490231	29490232	29490233	29490232	0	2	0	0	0	0	0	0	1	0	0	0	0.0101453	0	0	0	0	0	0	0.0079065	0	0	0	19650	13539	13343	7084	19692	22457	2862	12618	15344	10216	9408	19698	13615	13360	7098	19725	22569	2865	12635	15375	10224
chr17_29490235_29490234-c.=	chr17	29490233	29490234	29490235	29490234	0	0	1	0	0	0	1	0	0	0	0	1	0	0.00743972	0	0	0	0.00447177	0	0	0	0	0.010679	19646	13347	13317	6853	19566	22211	2824	12527	15139	10164	9340	19677	13421	13332	6866	19597	22322	2827	12541	15165	10169
chr17_29490237_29490237-c.322del	chr17	29490235	29490237	29490237	29490237	1	1	0	0	0	0	0	0	0	0	2	2	0.00625116	0	0	0	0	0	0	0	0	0.0211767	0.0226752	15896	12200	11612	6334	17555	20408	2537	11605	13819	9412	8783	15927	12274	11627	6347	17586	20519	2540	11619	13845	9417
chr17_29490241_29490241-c.326del	chr17	29490239	29490241	29490241	29490241	1	0	1	0	0	0	3	0	0	0	0	0	0	0.00876957	0	0	0	0.0158507	0	0	0	0	0	15758	11311	11093	5460	15866	18799	2484	10525	12788	8683	8041	15789	11385	11108	5473	15897	18910	2487	10539	12814	8688
chr17_29490242_29490242-c.327del	chr17	29490240	29490242	29490242	29490242	1	23	22	33	9	39	57	13	17	23	32	14	0.119025	0.155746	0.237931	0.130211	0.200998	0.243702	0.441008	0.128601	0.144245	0.302302	0.139289	15242	11130	11076	5456	15429	18600	2401	10444	12608	8513	7947	15273	11205	11091	5469	15460	18714	2404	10458	12634	8518
chr17_29490244_29490244-c.329del	chr17	29490242	29490244	29490244	29490244	1	0	0	0	0	0	2	0	0	0	0	0	0	0	0	0	0	0.011698	0	0	0	0	0	13322	9930	10320	4917	14185	16986	2223	9573	11664	7815	7331	13353	10004	10335	4930	14216	17097	2226	9587	11690	7820
chr17_29490245_29490245-c.330del	chr17	29490243	29490245	29490245	29490245	1	0	0	0	0	2	1	1	0	0	0	0	0	0	0	0	0.0159111	0.00638824	0.055772	0	0	0	0	12270	9155	9284	4340	12461	15429	1786	8317	10620	7024	6581	12301	9229	9299	4353	12492	15542	1789	8331	10646	7029
chr17_29490246_29490246-c.331del	chr17	29490244	29490246	29490246	29490246	1	10	3	9	3	6	20	2	2	4	12	3	0.0752665	0.0325726	0.0906767	0.067761	0.0466558	0.125209	0.110221	0.0233396	0.0355891	0.170333	0.0456396	12264	8413	9184	4081	11834	14743	1681	7875	10334	6576	6052	12295	8487	9199	4094	11867	14855	1685	7889	10360	6581
chr17_29490246_29490247-c.331_332del	chr17	29490244	29490247	29490246	29490247	2	0	0	0	0	0	5	0	0	2	0	0	0	0	0	0	0	0.0335938	0	0	0.0192403	0	0	12264	8413	9184	4081	11834	14743	1681	7875	10334	6576	6052	12295	8487	9199	4094	11867	14855	1685	7889	10360	6581
chr17_29490246_29673029-c.331_7126delins3108	chr17	29490244	29673029	29490246	29673029	182784	0	0	0	0	5	0	0	0	0	0	1	0	0	0	0	0.0420643	0	0	0	0	0	0.0164189	12264	8413	9184	4081	11834	14743	1681	7875	10334	6576	6052	12295	8487	9199	4094	11867	14855	1685	7889	10360	6581
chr17_29490247_29490246-c.=	chr17	29490245	29490246	29490247	29490246	0	0	0	0	0	0	1	0	0	0	0	0	0	0	0	0	0	0.00682874	0	0	0	0	0	12255	8248	9172	4046	11718	14508	1652	7787	10207	6497	5963	12296	8325	9196	4062	11760	14644	1657	7803	10239	6514
chr17_29490249_29490248-c.=	chr17	29490247	29490248	29490249	29490248	0	0	2	0	0	0	1	0	0	0	0	0	0	0.0240105	0	0	0	0.00683243	0	0	0	0	0	12304	8250	9062	3905	11627	14490	1654	7715	10213	6481	5953	12335	8324	9077	3918	11663	14601	1657	7729	10239	6486
chr17_29490250_29490250-c.335del	chr17	29490248	29490250	29490250	29490250	1	0	0	0	1	0	0	0	0	0	0	0	0	0	0	0.0255363	0	0	0	0	0	0	0	12304	8148	9057	3903	11626	14362	1654	7681	10164	6436	5911	12335	8222	9072	3916	11662	14473	1657	7695	10190	6441
chr17_29490250_29533763-c.335_1392delins7705	chr17	29490248	29533763	29490250	29533763	43514	0	0	0	0	0	1	0	0	0	0	1	0	0	0	0	0	0.00689778	0	0	0	0	0.016866	12304	8148	9057	3903	11626	14362	1654	7681	10164	6436	5911	12335	8222	9072	3916	11662	14473	1657	7695	10190	6441
chr17_29490251_29490251-c.336del	chr17	29490249	29490251	29490251	29490251	1	0	0	0	0	0	0	0	0	2	0	0	0	0	0	0	0	0	0	0	0.019755	0	0	12306	8101	9040	3901	11511	14326	1654	7667	10098	6434	5863	12337	8175	9055	3915	11547	14438	1657	7681	10124	6439
chr17_29490252_29490252-c.337del	chr17	29490250	29490252	29490252	29490252	1	6	10	0	1	1	2	0	5	0	1	1	0.0473466	0.119877	0	0.0248463	0.00838644	0.0134558	0	0.0634251	0	0.0150533	0.01649	12311	8109	9049	3898	11532	14315	1656	7676	10095	6444	5873	12342	8183	9064	3911	11568	14427	1659	7690	10124	6449
chr17_29490252_29570693-c.337_3974delins5308	chr17	29490250	29570693	29490252	29570693	80442	2	0	0	0	1	0	0	0	0	0	0	0.0161908	0	0	0	0.00863055	0	0	0	0	0	0	12311	8109	9049	3898	11532	14315	1656	7676	10095	6444	5873	12342	8183	9064	3911	11568	14427	1659	7690	10124	6449
chr17_29490253_29490254-c.338_339del	chr17	29490251	29490254	29490253	29490254	2	0	0	0	0	0	0	0	4	0	0	0	0	0	0	0	0	0	0	0.0521989	0	0	0	12302	8098	9049	3897	11424	14321	1656	7644	10096	6443	5867	12341	8182	9064	3911	11462	14435	1659	7663	10123	6449
chr17_29490254_29490254-c.339del	chr17	29490252	29490254	29490254	29490254	1	1	0	0	1	0	0	0	0	0	0	0	0.00808373	0	0	0.0255351	0	0	0	0	0	0	0	12306	8067	8973	3900	11376	14300	1656	7611	10097	6445	5866	12339	8141	8988	3913	11413	14412	1659	7629	10124	6450
chr17_29490255_29490256-c.340_341del	chr17	29490253	29490256	29490255	29490256	2	2	0	0	0	0	0	0	0	0	0	0	0.0164976	0	0	0	0	0	0	0	0	0	0	12089	8066	8939	3903	11375	14133	1656	7594	9976	6461	5798	12123	8140	8954	3917	11412	14245	1659	7612	10003	6466
chr17_29490258_29490258-c.343del	chr17	29490256	29490258	29490258	29490258	1	48	34	29	22	22	38	3	34	44	23	27	0.29254	0.317153	0.240442	0.430711	0.148442	0.203481	0.132967	0.343448	0.335014	0.258988	0.34428	11860	7715	8683	3739	10555	13307	1607	7197	9532	6411	5698	11893	7789	8698	3752	10592	13419	1610	7211	9559	6416
chr17_29490258_29490259-c.343_344del	chr17	29490256	29490259	29490258	29490259	2	0	0	1	0	0	0	0	0	0	0	0	0	0	0.0114969	0	0	0	0	0	0	0	0	11860	7715	8683	3739	10555	13307	1607	7197	9532	6411	5698	11893	7789	8698	3752	10592	13419	1610	7211	9559	6416
chr17_29490259_29490260-c.344_345del	chr17	29490257	29490260	29490259	29490260	2	1	0	0	0	0	0	0	0	0	0	0	0.00840619	0	0	0	0	0	0	0	0	0	0	11815	7609	8560	3654	10220	13113	1602	7112	9312	6345	5630	11896	7717	8605	3689	10279	13263	1608	7160	9383	6373
chr17_29490260_29490259-c.=	chr17	29490258	29490259	29490260	29490259	0	0	0	0	0	1	0	0	0	0	0	0	0	0	0	0	0.010983	0	0	0	0	0	0	11214	7437	7874	3269	9068	12383	1336	7018	8696	6088	5418	11248	7511	7890	3282	9105	12495	1339	7032	8723	6093
chr17_29490260_29490260-c.345del	chr17	29490258	29490260	29490260	29490260	1	0	0	0	0	0	0	0	0	2	0	0	0	0	0	0	0	0	0	0	0.0229279	0	0	11214	7437	7874	3269	9068	12383	1336	7018	8696	6088	5418	11248	7511	7890	3282	9105	12495	1339	7032	8723	6093
chr17_29490260_29490261-c.345_346del	chr17	29490258	29490261	29490260	29490261	2	2	0	116	2	0	0	0	0	0	3	4	0.0152574	0	1.44116	0.052484	0	0	0	0	0	0.0423632	0.0634791	11214	7437	7874	3269	9068	12383	1336	7018	8696	6088	5418	11248	7511	7890	3282	9105	12495	1339	7032	8723	6093
chr17_29490262_29490261-c.=	chr17	29490260	29490261	29490262	29490261	0	0	0	0	0	0	0	0	0	0	2	0	0	0	0	0	0	0	0	0	0	0.033653	0	10790	7109	7292	3008	8710	11651	1275	6653	8115	5935	5140	10825	7183	7423	3023	8747	11763	1278	6667	8142	5943
chr17_29490262_29490262-c.347del	chr17	29490260	29490262	29490262	29490262	1	20	10	7	0	9	7	0	7	12	5	8	0.169697	0.127337	0.0859008	0	0.0937998	0.0540361	0	0.0957347	0.134907	0.0765668	0.142041	10790	7109	7292	3008	8710	11651	1275	6653	8115	5935	5140	10825	7183	7423	3023	8747	11763	1278	6667	8142	5943
chr17_29490263_29490262-c.=	chr17	29490261	29490262	29490263	29490262	0	0	0	1	0	0	1	0	0	0	0	0	0	0	0.0135363	0	0	0.00884306	0	0	0	0	0	10775	6892	7359	2825	8449	11174	1313	6557	7767	5745	4905	10828	6976	7381	2838	8495	11293	1316	6578	7806	5755
chr17_29490263_29490266-c.348_351del	chr17	29490261	29490266	29490263	29490266	4	0	0	1	0	0	0	0	0	0	0	0	0	0	0.0135483	0	0	0	0	0	0	0	0	10775	6892	7359	2825	8449	11174	1313	6557	7767	5745	4905	10828	6976	7381	2838	8495	11293	1316	6578	7806	5755
chr17_29490265_29490264-c.=	chr17	29490263	29490264	29490265	29490264	0	0	0	0	0	8	2	0	0	0	1	0	0	0	0	0	0.0927507	0.0175428	0	0	0	0.0172939	0	10798	6872	7268	2850	8558	11164	1497	6420	7796	5714	4817	10831	6946	7284	2863	8595	11276	1500	6434	7823	5719
chr17_29490265_29490265-c.350del	chr17	29490263	29490265	29490265	29490265	1	0	0	0	0	0	0	0	0	2	0	0	0	0	0	0	0	0	0	0	0.0255656	0	0	10798	6872	7268	2850	8558	11164	1497	6420	7796	5714	4817	10831	6946	7284	2863	8595	11276	1500	6434	7823	5719
chr17_29490268_29490268-c.353del	chr17	29490266	29490268	29490268	29490268	1	2	0	0	0	0	0	0	1	0	0	0	0.0180198	0	0	0	0	0	0	0.015235	0	0	0	11049	6906	7398	2884	8845	11398	1664	6538	8073	5732	4907	11082	6980	7413	2897	8882	11510	1667	6552	8100	5737
chr17_29490269_29490269-c.354del	chr17	29490267	29490269	29490269	29490269	1	27	14	8	2	8	15	2	10	6	17	8	0.203763	0.176026	0.0918843	0.0597893	0.0757671	0.111614	0.095807	0.132169	0.0628969	0.259232	0.140716	11609	6896	7552	2885	9125	11591	1812	6587	8240	5789	4950	11644	6970	7567	2898	9162	11703	1815	6602	8267	5794
chr17_29490271_29490271-c.356del	chr17	29490269	29490271	29490271	29490271	1	0	0	2	2	9	3	0	0	2	0	2	0	0	0.026717	0.0711381	0.101505	0.0252755	0	0	0.0244905	0	0.0403542	11910	6739	7275	2737	8662	11445	1707	6494	7924	5559	4818	11943	6813	7290	2750	8699	11557	1710	6508	7951	5564
chr17_29490272_29490271-c.=	chr17	29490270	29490271	29490272	29490271	0	0	0	0	0	0	0	0	0	1	0	0	0	0	0	0	0	0	0	0	0.0126614	0	0	11722	6579	7063	2718	8185	11237	1665	6389	7869	5436	4675	11755	6653	7080	2733	8231	11352	1668	6403	7898	5441
chr17_29490272_29490272-c.357del	chr17	29490270	29490272	29490272	29490272	1	51	14	18	7	20	36	4	15	21	27	31	0.329234	0.157024	0.190334	0.191777	0.181756	0.238538	0.179338	0.17512	0.199232	0.378358	0.510155	11722	6579	7063	2718	8185	11237	1665	6389	7869	5436	4675	11755	6653	7080	2733	8231	11352	1668	6403	7898	5441
chr17_29490273_29490272-c.=	chr17	29490271	29490272	29490273	29490272	0	0	1	0	0	0	4	0	0	0	0	0	0	0.0151969	0	0	0	0.0354762	0	0	0	0	0	12147	6469	6608	2555	8310	11110	1614	6287	7621	5258	4553	12231	6557	6641	2575	8367	11258	1621	6316	7669	5290
chr17_29490274_29490276-c.359_361del	chr17	29490272	29490276	29490274	29490276	3	0	1	0	0	0	0	0	0	0	0	0	0	0.0152462	0	0	0	0	0	0	0	0	0	12736	6485	6617	2555	8312	11146	1655	6328	7675	5292	4620	12769	6559	6632	2568	8349	11258	1658	6342	7702	5297
chr17_29490275_29490274-c.=	chr17	29490273	29490274	29490275	29490274	0	1	0	0	0	0	0	0	0	0	5	0	0.00775759	0	0	0	0	0	0	0	0	0.0943726	0	12737	6484	6610	2555	8310	11145	1655	6327	7672	5289	4616	12770	6559	6625	2568	8347	11257	1658	6341	7699	5294
chr17_29490276_29490275-c.=	chr17	29490274	29490275	29490276	29490275	0	1	3	0	2	11	3	0	5	4	5	2	0.00764049	0.0433606	0	0.0743374	0.126449	0.0254259	0	0.0752768	0.0494616	0.0903763	0.041043	12372	6506	6608	2554	8306	11091	1692	6324	7670	5282	4619	12405	6581	6623	2567	8343	11203	1695	6338	7697	5287
chr17_29490276_29490276-c.361del	chr17	29490274	29490276	29490276	29490276	1	0	0	0	0	2	0	0	2	0	0	0	0	0	0	0	0.0238968	0	0	0.0314802	0	0	0	12372	6506	6608	2554	8306	11091	1692	6324	7670	5282	4619	12405	6581	6623	2567	8343	11203	1695	6338	7697	5287
chr17_29490277_29490277-c.362del	chr17	29490275	29490277	29490277	29490277	1	2	0	0	0	5	6	0	0	4	1	2	0.0157846	0	0	0	0.0593637	0.0526216	0	0	0.0510639	0.0187555	0.0427218	12354	6493	6650	2605	8231	11076	1693	6302	7658	5209	4574	12387	6568	6665	2618	8270	11188	1696	6318	7685	5214
chr17_29490278_29490279-c.363_364del	chr17	29490276	29490279	29490278	29490279	2	0	0	2	0	0	0	0	0	0	0	0	0	0	0.0300978	0	0	0	0	0	0	0	0	13122	6469	6630	2597	8092	10959	1693	6261	7609	5149	4575	13157	6543	6645	2610	8134	11077	1696	6275	7640	5155
chr17_29490279_29490278-c.=	chr17	29490277	29490278	29490279	29490278	0	0	0	0	0	0	0	0	2	0	0	0	0	0	0	0	0	0	0	0.0322477	0	0	0	13111	6419	6571	2591	8085	10866	1693	6188	7611	5138	4568	13144	6493	6588	2604	8122	10978	1696	6202	7638	5143
chr17_29490279_29490279-c.364del	chr17	29490277	29490279	29490279	29490279	1	11	3	2	0	3	4	0	1	1	3	5	0.080885	0.0444947	0.0291908	0	0.0355389	0.0350559	0	0.0154826	0.0125681	0.0562399	0.105704	13111	6419	6571	2591	8085	10866	1693	6188	7611	5138	4568	13144	6493	6588	2604	8122	10978	1696	6202	7638	5143
chr17_29490279_29490280-c.364_365del	chr17	29490277	29490280	29490279	29490280	2	21	38	7	6	26	14	2	4	5	8	5	0.134462	0.510836	0.0890225	0.195078	0.273098	0.107037	0.0988973	0.0538477	0.0546593	0.130866	0.091428	13111	6419	6571	2591	8085	10866	1693	6188	7611	5138	4568	13144	6493	6588	2604	8122	10978	1696	6202	7638	5143
chr17_29490281_29490280-c.=	chr17	29490279	29490280	29490281	29490280	0	0	0	0	0	2	0	0	0	0	0	0	0	0	0	0	0.0254097	0	0	0	0	0	0	13029	6010	6002	2363	7809	10177	1823	5914	7355	4764	4416	13082	6122	6023	2382	7871	10302	1828	5932	7386	4777
chr17_29490282_29490281-c.=	chr17	29490280	29490281	29490282	29490281	0	0	0	0	0	1	0	0	0	0	0	0	0	0	0	0	0.0127178	0	0	0	0	0	0	13055	6038	5989	2368	7827	10158	1829	5967	7405	4728	4403	13087	6112	6003	2381	7863	10269	1832	5981	7431	4733
chr17_29490282_29490282-c.367del	chr17	29490280	29490282	29490282	29490282	1	0	1	0	0	0	0	0	0	0	0	0	0	0.0163613	0	0	0	0	0	0	0	0	0	13055	6038	5989	2368	7827	10158	1829	5967	7405	4728	4403	13087	6112	6003	2381	7863	10269	1832	5981	7431	4733
chr17_29490283_29490283-c.368del	chr17	29490281	29490283	29490283	29490283	1	4	4	1	0	0	5	0	0	0	0	3	0.0299653	0.0644135	0.0164107	0	0	0.0485519	0	0	0	0	0.0672768	13055	6034	5952	2365	7826	10004	1829	5923	7340	4655	4373	13087	6109	5966	2378	7862	10115	1832	5937	7366	4660
chr17_29490284_29490283-c.=	chr17	29490282	29490283	29490284	29490283	0	0	0	0	0	1	0	0	0	0	0	0	0	0	0	0	0.0127194	0	0	0	0	0	0	13053	6049	5888	2364	7826	10005	1829	5974	7401	4656	4393	13089	6127	5903	2377	7862	10121	1832	5988	7427	4661
chr17_29490285_29490285-c.370del	chr17	29490283	29490285	29490285	29490285	1	0	0	0	0	1	2	0	0	0	0	0	0	0	0	0	0.0125538	0.0197224	0	0	0	0	0	13090	6212	5888	2316	7914	10017	1933	5972	7401	4591	4429	13122	6286	5902	2329	7950	10128	1936	5986	7427	4596
chr17_29490285_29490286-c.370_371del	chr17	29490283	29490286	29490285	29490286	2	0	0	0	0	0	5	0	0	0	0	0	0	0	0	0	0	0.0493681	0	0	0	0	0	13090	6212	5888	2316	7914	10017	1933	5972	7401	4591	4429	13122	6286	5902	2329	7950	10128	1936	5986	7427	4596
chr17_29490286_29490288-c.371_373del	chr17	29490284	29490288	29490286	29490288	3	0	0	0	0	2	0	0	0	0	0	0	0	0	0	0	0.0251699	0	0	0	0	0	0	13077	6193	5873	2316	7909	9971	1932	5980	7365	4516	4395	13109	6267	5887	2329	7946	10089	1935	5994	7391	4521
chr17_29490288_29490288-c.373del	chr17	29490286	29490288	29490288	29490288	1	0	0	0	0	2	0	0	0	0	0	0	0	0	0	0	0.0254842	0	0	0	0	0	0	12585	6040	5590	2316	7810	9626	1909	5788	6943	4309	4206	12617	6114	5604	2329	7848	9737	1912	5802	6969	4314
chr17_29490289_29490289-c.374del	chr17	29490287	29490289	29490289	29490289	1	1	0	2	0	0	0	0	0	0	0	0	0.00790658	0	0.0354392	0	0	0	0	0	0	0	0	12571	5940	5625	2315	7714	9661	1958	5744	6988	4331	4247	12603	6014	5639	2328	7754	9772	1961	5758	7014	4336
chr17_29490289_29490290-c.374_375del	chr17	29490287	29490290	29490289	29490290	2	0	0	2	0	0	1	0	0	0	0	0	0	0	0.035431	0	0	0.0101972	0	0	0	0	0	12571	5940	5625	2315	7714	9661	1958	5744	6988	4331	4247	12603	6014	5639	2328	7754	9772	1961	5758	7014	4336
chr17_29490290_29490290-c.375del	chr17	29490288	29490290	29490290	29490290	1	0	0	0	0	0	2	0	0	0	0	0	0	0	0	0	0	0.0205825	0	0	0	0	0	11900	5818	5320	2274	7710	9605	1921	5591	6786	4269	4256	11933	5892	5338	2287	7746	9717	1924	5605	6812	4274
chr17_29490291_29490291-c.376del	chr17	29490289	29490291	29490291	29490291	1	3	2	0	0	0	3	0	2	1	6	4	0.0243273	0.0339355	0	0	0	0.0304052	0	0.0353493	0.0145797	0.140892	0.093285	11873	5621	5228	2217	7529	9417	1969	5454	6589	4154	4153	11905	5695	5244	2230	7565	9531	1972	5468	6615	4159
chr17_29490291_29490292-c.376_377del	chr17	29490289	29490292	29490291	29490292	2	2	2	0	0	0	0	0	0	0	0	0	0.0167409	0.0350596	0	0	0	0	0	0	0	0	0	11873	5621	5228	2217	7529	9417	1969	5454	6589	4154	4153	11905	5695	5244	2230	7565	9531	1972	5468	6615	4159
chr17_29490292_29490292-c.377del	chr17	29490290	29490292	29490292	29490292	1	10	9	2	1	2	3	0	0	4	1	4	0.0802018	0.150932	0.0366984	0.0426508	0.0246778	0.029949	0	0	0.0580487	0.0228464	0.0920834	11861	5652	5164	2216	7655	9397	2003	5422	6534	4142	4131	11898	5730	5178	2229	7691	9511	2006	5438	6561	4153
chr17_29490293_29490294-c.378_379del	chr17	29490291	29490294	29490293	29490294	2	0	0	0	0	0	4	0	0	0	0	0	0	0	0	0	0	0.0431639	0	0	0	0	0	11854	5572	5119	2138	7447	9153	2003	5149	6387	4006	4127	11898	5657	5135	2152	7485	9267	2006	5163	6417	4012
chr17_29490294_29490293-c.=	chr17	29490292	29490293	29490294	29490293	0	0	0	0	0	0	1	0	0	0	0	0	0	0	0	0	0	0.0107446	0	0	0	0	0	11866	5552	5146	2037	7394	9192	2005	5089	6386	4009	4145	11898	5626	5160	2050	7430	9307	2008	5103	6412	4014
chr17_29490294_29490294-c.379del	chr17	29490292	29490294	29490294	29490294	1	0	0	0	0	4	0	0	2	2	0	1	0	0	0	0	0.0533322	0	0	0.0387698	0.0308306	0	0.0237435	11866	5552	5146	2037	7394	9192	2005	5089	6386	4009	4145	11898	5626	5160	2050	7430	9307	2008	5103	6412	4014
chr17_29490295_29490294-c.=	chr17	29490293	29490294	29490295	29490294	0	0	0	1	0	0	3	0	1	1	0	0	0	0	0.0186597	0	0	0.0316726	0	0.0189884	0.0149559	0	0	11862	5632	5310	2195	7346	9307	2148	5216	6612	4057	4171	11894	5706	5324	2208	7386	9422	2151	5232	6640	4062
chr17_29490296_29490295-c.=	chr17	29490294	29490295	29490296	29490295	0	0	0	1	1	0	0	0	1	3	0	2	0	0	0.0184842	0.042405	0	0	0	0.0188927	0.0437772	0	0.0469072	12153	5641	5314	2315	7445	9366	2270	5199	6740	4045	4196	12185	5715	5328	2328	7481	9477	2273	5213	6766	4050
chr17_29490296_29490296-c.381del	chr17	29490294	29490296	29490296	29490296	1	13	13	7	2	14	12	0	21	2	1	7	0.0937357	0.201998	0.115682	0.0753429	0.165591	0.111445	0	0.363386	0.025796	0.0215385	0.146818	12153	5641	5314	2315	7445	9366	2270	5199	6740	4045	4196	12185	5715	5328	2328	7481	9477	2273	5213	6766	4050
chr17_29490296_29490297-c.381_382del	chr17	29490294	29490297	29490296	29490297	2	0	0	0	0	0	0	0	0	2	0	0	0	0	0	0	0	0	0	0	0.0295596	0	0	12153	5641	5314	2315	7445	9366	2270	5199	6740	4045	4196	12185	5715	5328	2328	7481	9477	2273	5213	6766	4050
chr17_29490297_29490296-c.=	chr17	29490295	29490296	29490297	29490296	0	0	0	0	0	0	1	0	0	1	1	0	0	0	0	0	0	0.0105449	0	0	0.01473	0.0246289	0	11882	5626	5307	2287	7432	9323	2301	5175	6735	4044	4190	11927	5713	5328	2302	7482	9446	2304	5210	6765	4050
chr17_29490299_29490298-c.=	chr17	29490297	29490298	29490299	29490298	0	0	0	0	0	0	1	0	1	1	1	0	0	0	0	0	0	0.0104837	0	0.0191573	0.0147237	0.0245091	0	11891	5640	5400	2215	7448	9372	2316	5180	6729	4057	4194	11923	5714	5414	2228	7484	9483	2319	5194	6755	4062
chr17_29490299_29490299-c.384del	chr17	29490297	29490299	29490299	29490299	1	78	26	24	13	44	63	5	21	32	23	44	0.423722	0.290963	0.283252	0.376197	0.379167	0.430578	0.135793	0.257701	0.303284	0.364663	0.69469	11891	5640	5400	2215	7448	9372	2316	5180	6729	4057	4194	11923	5714	5414	2228	7484	9483	2319	5194	6755	4062
chr17_29490301_29490301-c.386del	chr17	29490299	29490301	29490301	29490301	1	0	0	0	0	0	0	0	0	0	0	2	0	0	0	0	0	0	0	0	0	0	0.0461361	11895	5990	5618	2319	8027	9656	2476	5530	6977	4065	4320	11927	6064	5632	2332	8063	9767	2479	5544	7003	4070
chr17_29490303_29490303-c.388del	chr17	29490301	29490303	29490303	29490303	1	1	0	0	2	0	0	0	0	0	2	0	0.0082833	0	0	0.0836605	0	0	0	0	0	0.0484396	0	11882	5955	5618	2364	8027	9625	2523	5526	6977	4086	4307	11914	6029	5632	2377	8063	9736	2526	5540	7003	4091
chr17_29490304_29490304-c.389del	chr17	29490302	29490304	29490304	29490304	1	0	0	0	0	0	0	0	2	2	0	0	0	0	0	0	0	0	0	0.0362414	0.0281662	0	0	11882	5906	5610	2265	7935	9515	2554	5489	7049	4022	4290	11915	5980	5624	2280	7971	9626	2557	5503	7075	4029
chr17_29490305_29490305-c.390del	chr17	29490303	29490305	29490305	29490305	1	1	0	2	0	3	0	0	0	0	0	0	0.0083381	0	0.035399	0	0.0374623	0	0	0	0	0	0	11874	5915	5610	2309	7937	9521	2581	5528	7028	4016	4302	11906	5989	5624	2322	7973	9632	2584	5544	7056	4021
chr17_29490306_29490306-c.391del	chr17	29490304	29490306	29490306	29490306	1	0	0	0	0	1	0	0	0	7	0	0	0	0	0	0	0.0125057	0	0	0	0.098871	0	0	11873	6009	5609	2354	7879	9580	2579	5588	7045	4041	4326	11906	6083	5625	2367	7918	9691	2582	5602	7071	4046
chr17_29490309_29490309-c.394del	chr17	29490307	29490309	29490309	29490309	1	0	0	0	0	0	0	0	1	0	0	0	0	0	0	0	0	0	0	0.0178317	0	0	0	11869	6093	5701	2403	7945	9448	2518	5594	6879	3964	4277	11901	6167	5715	2416	7981	9559	2521	5608	6905	3969
chr17_29490312_29490312-c.397del	chr17	29490310	29490312	29490312	29490312	1	1	10	0	0	0	0	0	0	0	4	0	0.00838517	0.15988	0	0	0	0	0	0	0	0.100692	0	11587	6112	5777	2617	7910	9641	2659	5576	6991	3901	4334	11619	6186	5791	2630	7946	9752	2662	5590	7017	3906
chr17_29490313_29490313-c.398del	chr17	29490311	29490313	29490313	29490313	1	2	0	0	0	2	0	0	0	0	0	0	0.0171677	0	0	0	0.0247283	0	0	0	0	0	0	11588	6102	5772	2617	8038	9649	2661	5607	7024	3883	4335	11621	6186	5786	2630	8074	9760	2664	5621	7050	3892
chr17_29490316_29490316-c.401del	chr17	29490314	29490316	29490316	29490316	1	0	0	0	0	2	2	0	3	3	1	0	0	0	0	0	0.0247036	0.0205186	0	0.0527578	0.0419251	0.025792	0	11589	6107	5833	2670	7946	9495	2761	5608	7041	3818	4222	11621	6181	5847	2683	7982	9606	2764	5622	7067	3823
chr17_29490318_29490318-c.403del	chr17	29490316	29490318	29490318	29490318	1	8	1	0	0	24	2	0	0	2	3	0	0.0659108	0.0147744	0	0	0.295967	0.0192912	0	0	0.0265713	0.0746182	0	11590	6374	5933	2635	7906	9770	2761	5552	7153	3848	4258	11622	6448	5947	2648	7942	9881	2764	5566	7179	3853
chr17_29490319_29490319-c.404del	chr17	29490317	29490319	29490319	29490319	1	7	4	0	2	4	4	2	0	2	0	0	0.0561511	0.0587477	0	0.070477	0.0465912	0.0379309	0.0686935	0	0.0266956	0	0	12041	6525	5964	2741	8252	10088	2822	5753	7211	3936	4289	12081	6600	5978	2754	8312	10201	2825	5767	7239	3944
chr17_29490321_29490320-c.=	chr17	29490319	29490320	29490321	29490320	0	0	0	0	0	0	1	0	0	0	0	0	0	0	0	0	0	0.00984737	0	0	0	0	0	12053	6541	6057	2740	8607	10044	2886	5804	7280	3945	4334	12085	6615	6071	2753	8643	10155	2889	5818	7306	3950
chr17_29490321_29490321-c.406del	chr17	29490319	29490321	29490321	29490321	1	1	0	3	0	2	1	0	2	4	6	2	0.00797993	0	0.0478446	0	0.0223478	0.00949799	0	0.0332351	0.0530368	0.148545	0.0445111	12053	6541	6057	2740	8607	10044	2886	5804	7280	3945	4334	12085	6615	6071	2753	8643	10155	2889	5818	7306	3950
chr17_29490323_29490322-c.=	chr17	29490321	29490322	29490323	29490322	0	0	0	0	0	0	1	0	0	0	0	0	0	0	0	0	0	0.00973615	0	0	0	0	0	12053	6710	6062	2809	8623	10160	2932	5832	7269	3971	4457	12085	6784	6076	2822	8659	10271	2935	5846	7295	3976
chr17_29490323_29490323-c.408del	chr17	29490321	29490323	29490323	29490323	1	2	0	1	0	0	0	2	0	2	2	2	0.0162137	0	0.0161242	0	0	0	0.0671	0	0.0268886	0.049445	0.0439368	12053	6710	6062	2809	8623	10160	2932	5832	7269	3971	4457	12085	6784	6076	2822	8659	10271	2935	5846	7295	3976
chr17_29490327_29490327-c.412del	chr17	29490325	29490327	29490327	29490327	1	0	0	0	0	0	0	0	0	0	4	0	0	0	0	0	0	0	0	0	0	0.100781	0	11037	6539	6427	3050	9312	10251	3113	5787	7045	3964	4417	11069	6613	6441	3063	9348	10362	3116	5801	7071	3969
chr17_29490328_29490328-c.413del	chr17	29490326	29490328	29490328	29490328	1	0	0	0	0	0	0	0	2	0	2	0	0	0	0	0	0	0	0	0.0340984	0	0.0501805	0	10991	6520	6499	3054	9272	10302	3157	5822	7069	3963	4425	11023	6594	6513	3067	9308	10413	3160	5836	7095	3972
chr17_29490329_29490330-c.414_415del	chr17	29490327	29490330	29490329	29490330	2	4	4	4	0	2	2	0	8	1	6	3	0.0379018	0.0562953	0.0564294	0	0.0200984	0.017191	0	0.12833	0.0131148	0.13805	0.0598756	10008	6698	6742	3233	9414	10934	3165	5968	7210	4169	4762	10040	6772	6756	3246	9450	11045	3168	5984	7236	4176
chr17_29490330_29490330-c.415del	chr17	29490328	29490330	29490330	29490330	1	0	0	6	0	0	2	0	0	0	0	0	0	0	0.0871017	0	0	0.0180262	0	0	0	0	0	9983	6716	6858	3229	9496	10886	3204	5864	7339	4191	4797	10019	6794	6876	3242	9534	10999	3207	5886	7366	4202
chr17_29490331_29490331-c.416del	chr17	29490329	29490331	29490331	29490331	1	0	0	0	0	0	1	0	0	0	0	1	0	0	0	0	0	0.00965998	0	0	0	0	0.0212605	9251	6246	6113	2974	9023	10215	3159	5402	6750	4038	4681	9287	6324	6137	2987	9061	10330	3162	5424	6777	4049
chr17_29490332_29490331-c.=	chr17	29490330	29490331	29490332	29490331	0	0	0	0	0	1	0	0	0	0	0	0	0	0	0	0	0.0112221	0	0	0	0	0	0	8757	6015	5990	2997	8875	10073	3159	5318	6675	4002	4520	8789	6089	6004	3010	8911	10185	3162	5332	6701	4007
chr17_29490332_29490332-c.417del	chr17	29490330	29490332	29490332	29490332	1	1	1	0	0	0	0	0	0	0	0	0	0.0113592	0.0164044	0	0	0	0	0	0	0	0	0	8757	6015	5990	2997	8875	10073	3159	5318	6675	4002	4520	8789	6089	6004	3010	8911	10185	3162	5332	6701	4007
chr17_29490332_29490333-c.417_418del	chr17	29490330	29490333	29490332	29490333	2	0	0	1	0	0	0	0	0	0	0	0	0	0	0.0166556	0	0	0	0	0	0	0	0	8757	6015	5990	2997	8875	10073	3159	5318	6675	4002	4520	8789	6089	6004	3010	8911	10185	3162	5332	6701	4007
chr17_29490333_29490332-c.=	chr17	29490331	29490332	29490333	29490332	0	0	0	0	0	3	4	1	2	0	4	0	0	0	0	0	0.0330097	0.0385271	0.031096	0.036785	0	0.100302	0	8747	5988	5944	2950	8865	10063	3146	5313	6632	3927	4513	8780	6063	5959	2963	8901	10174	3149	5327	6658	3932
chr17_29490333_29490333-c.418del	chr17	29490331	29490333	29490333	29490333	1	60	26	15	6	26	44	10	33	44	14	13	0.493456	0.304066	0.17627	0.141315	0.205128	0.306729	0.223407	0.44527	0.476425	0.251166	0.201547	8747	5988	5944	2950	8865	10063	3146	5313	6632	3927	4513	8780	6063	5959	2963	8901	10174	3149	5327	6658	3932
chr17_29490333_29490334-c.418_419del	chr17	29490331	29490334	29490333	29490334	2	2	0	0	2	0	2	0	2	0	2	0	0.022386	0	0	0.0666274	0	0.0193129	0	0.0369504	0	0.0501254	0	8747	5988	5944	2950	8865	10063	3146	5313	6632	3927	4513	8780	6063	5959	2963	8901	10174	3149	5327	6658	3932
chr17_29490334_29490333-c.=	chr17	29490332	29490333	29490334	29490333	0	0	0	1	2	1	17	0	1	0	0	0	0	0	0.0163782	0.0660712	0.0106145	0.167324	0	0.0186778	0	0	0	8685	6006	5917	2942	9109	9888	3126	5167	6541	3892	4474	8779	6106	5947	2963	9171	10045	3139	5216	6611	3913
chr17_29490335_29490334-c.=	chr17	29490333	29490334	29490335	29490334	0	0	0	1	0	0	0	0	0	0	0	0	0	0	0.0199641	0	0	0	0	0	0	0	0	8269	5447	4995	2902	8814	9100	3078	4682	5952	3510	4055	8303	5521	5009	2917	8850	9213	3081	4698	5978	3517
chr17_29490336_29490338-c.421_423del	chr17	29490334	29490338	29490336	29490338	3	0	0	0	0	0	0	0	0	0	0	4	0	0	0	0	0	0	0	0	0	0	0.118308	7465	4584	4372	2362	8136	7866	2864	4108	5121	2689	3366	7497	4658	4386	2375	8172	7977	2867	4122	5147	2694
chr17_29490337_29490336-c.=	chr17	29490335	29490336	29490337	29490336	0	2	0	5	0	3	9	9	7	10	3	0	0.0238648	0	0.117046	0	0.0337654	0.113148	0.296967	0.180629	0.197541	0.132723	0	7465	4324	3843	2278	7920	7068	2782	3507	4581	2039	2891	7497	4398	3857	2291	7956	7179	2785	3521	4607	2044
chr17_29490337_29490337-c.422del	chr17	29490335	29490337	29490337	29490337	1	64	40	25	26	67	64	10	43	55	21	26	0.446455	0.477046	0.335377	0.602376	0.440152	0.467155	0.18305	0.651204	0.63566	0.542235	0.468242	7465	4324	3843	2278	7920	7068	2782	3507	4581	2039	2891	7497	4398	3857	2291	7956	7179	2785	3521	4607	2044
chr17_29490338_29490337-c.=	chr17	29490336	29490337	29490338	29490337	0	0	2	1	0	2	3	0	0	0	0	0	0	0.0439536	0.0259975	0	0.0256094	0.0411425	0	0	0	0	0	7397	4394	3765	2307	7620	7047	2773	3446	4434	2001	2816	7493	4508	3804	2346	7723	7222	2786	3503	4515	2027
chr17_29490338_29490341-c.423_426del	chr17	29490336	29490341	29490338	29490341	4	0	0	1	0	0	0	0	0	0	0	0	0	0	0.0262881	0	0	0	0	0	0	0	0	7397	4394	3765	2307	7620	7047	2773	3446	4434	2001	2816	7493	4508	3804	2346	7723	7222	2786	3503	4515	2027
chr17_29490340_29490341-c.425_426del	chr17	29490338	29490341	29490340	29490341	2	0	0	1	0	0	0	0	1	0	0	0	0	0	0.0241581	0	0	0	0	0.0275652	0	0	0	8358	4694	4113	2370	8432	7432	2835	3605	4724	2138	3054	8390	4768	4128	2383	8468	7543	2838	3619	4750	2143
chr17_29490341_29490340-c.=	chr17	29490339	29490340	29490341	29490340	0	13	4	1	1	8	7	0	0	7	5	2	0.143602	0.0773466	0.0221984	0.0385324	0.08709	0.0848501	0	0	0.136495	0.217977	0.0598433	8364	4691	4112	2369	8436	7496	2834	3588	4727	2138	3059	8396	4765	4128	2382	8472	7607	2837	3603	4753	2143
chr17_29490341_29490341-c.426del	chr17	29490339	29490341	29490341	29490341	1	0	3	0	0	0	6	0	0	2	0	1	0	0.0620074	0	0	0	0.0778044	0	0	0.0413576	0	0.0319434	8364	4691	4112	2369	8436	7496	2834	3588	4727	2138	3059	8396	4765	4128	2382	8472	7607	2837	3603	4753	2143
chr17_29490342_29490341-c.=	chr17	29490340	29490341	29490342	29490341	0	5	0	0	0	0	2	0	0	0	1	0	0.0591219	0	0	0	0	0.0259883	0	0	0	0.0461159	0	8364	4690	4115	2373	8437	7498	2835	3588	4725	2145	3072	8396	4767	4131	2386	8473	7615	2838	3603	4753	2150
chr17_29490342_29490342-c.427del	chr17	29490340	29490342	29490342	29490342	1	71	16	27	14	57	49	15	33	44	16	19	0.508753	0.195917	0.388723	0.34759	0.400557	0.382469	0.312028	0.553364	0.559633	0.445	0.365107	8364	4690	4115	2373	8437	7498	2835	3588	4725	2145	3072	8396	4767	4131	2386	8473	7615	2838	3603	4753	2150
chr17_29490342_29490343-c.427_428del	chr17	29490340	29490343	29490342	29490343	2	0	0	0	0	3	4	0	0	3	0	0	0	0	0	0	0.0350018	0.0520154	0	0	0.0625678	0	0	8364	4690	4115	2373	8437	7498	2835	3588	4725	2145	3072	8396	4767	4131	2386	8473	7615	2838	3603	4753	2150
chr17_29490343_29490342-c.=	chr17	29490341	29490342	29490343	29490342	0	6	2	0	0	2	4	0	0	4	1	1	0.069216	0.0391801	0	0	0.0219051	0.049199	0	0	0.0777828	0.0418319	0.0297689	8340	4867	4175	2488	8755	7739	2820	3746	4940	2301	3225	8443	4957	4216	2515	8851	7903	2838	3793	5013	2322
chr17_29490345_29490344-c.=	chr17	29490343	29490344	29490345	29490344	0	0	0	0	0	1	0	0	0	0	0	0	0	0	0	0	0.0112752	0	0	0	0	0	0	7829	4760	4009	2563	8833	7689	2725	3829	4961	2212	3305	7861	4834	4023	2576	8869	7800	2728	3843	4987	2217
chr17_29490345_29490346-c.430_431del	chr17	29490343	29490346	29490345	29490346	2	32	27	20	20	11	29	2	11	24	15	20	0.281756	0.390693	0.346256	0.551482	0.0841963	0.256712	0.0495985	0.196475	0.334818	0.477205	0.422673	7829	4760	4009	2563	8833	7689	2725	3829	4961	2212	3305	7861	4834	4023	2576	8869	7800	2728	3843	4987	2217
chr17_29490346_29490345-c.=	chr17	29490344	29490345	29490346	29490345	0	31	7	2	2	10	11	2	5	4	5	1	0.356749	0.127735	0.0436129	0.0682369	0.0994214	0.12464	0.0643852	0.114865	0.0704687	0.20084	0.0263841	7789	4742	3985	2542	8817	7657	2723	3817	4938	2196	3281	7853	4843	4019	2575	8864	7797	2728	3842	4988	2216
chr17_29490346_29490346-c.431del	chr17	29490344	29490346	29490346	29490346	1	0	0	0	0	0	0	0	1	0	0	0	0	0	0	0	0	0	0	0.0260281	0	0	0	7789	4742	3985	2542	8817	7657	2723	3817	4938	2196	3281	7853	4843	4019	2575	8864	7797	2728	3842	4988	2216
chr17_29490350_29490349-c.=	chr17	29490348	29490349	29490350	29490349	0	0	0	1	0	0	0	0	0	0	0	0	0	0	0.0242895	0	0	0	0	0	0	0	0	8370	5003	4103	2693	9273	8087	2753	4050	5357	2380	3464	8402	5077	4117	2706	9309	8198	2756	4064	5383	2385
chr17_29490350_29490350-c.435del	chr17	29490348	29490350	29490350	29490350	1	0	0	1	2	0	2	0	0	0	0	0	0	0	0.0240531	0.0735517	0	0.024159	0	0	0	0	0	8370	5003	4103	2693	9273	8087	2753	4050	5357	2380	3464	8402	5077	4117	2706	9309	8198	2756	4064	5383	2385
chr17_29490350_29490352-c.435_437del	chr17	29490348	29490352	29490350	29490352	3	1	0	0	0	0	0	0	0	0	0	0	0.0119019	0	0	0	0	0	0	0	0	0	0	8370	5003	4103	2693	9273	8087	2753	4050	5357	2380	3464	8402	5077	4117	2706	9309	8198	2756	4064	5383	2385
chr17_29490351_29490350-c.=	chr17	29490349	29490350	29490351	29490350	0	0	0	1	0	0	0	0	0	0	0	2	0	0	0.0238732	0	0	0	0	0	0	0	0.0569897	8643	5010	4150	2697	9274	8137	2753	4050	5410	2382	3486	8676	5084	4165	2712	9310	8250	2756	4064	5436	2387
chr17_29490352_29490352-c.437del	chr17	29490350	29490352	29490352	29490352	1	0	0	2	0	0	0	0	0	0	0	0	0	0	0.0479962	0	0	0	0	0	0	0	0	8664	5010	4153	2699	9274	8142	2753	4054	5411	2380	3488	8697	5084	4167	2712	9310	8253	2756	4068	5437	2385
chr17_29490352_29490354-c.437_439del	chr17	29490350	29490354	29490352	29490354	3	0	0	0	1	0	0	0	0	0	0	0	0	0	0	0.0368732	0	0	0	0	0	0	0	8664	5010	4153	2699	9274	8142	2753	4054	5411	2380	3488	8697	5084	4167	2712	9310	8253	2756	4068	5437	2385
chr17_29490355_29490355-c.440del	chr17	29490353	29490355	29490355	29490355	1	1	0	0	1	0	0	0	0	2	0	0	0.0114166	0	0	0.0361906	0	0	0	0	0.0361379	0	0	8664	5029	4395	2736	9281	8213	2747	4101	5482	2427	3501	8696	5103	4409	2750	9317	8324	2750	4115	5508	2432
chr17_29490356_29490356-c.441del	chr17	29490354	29490356	29490356	29490356	1	5	2	2	0	0	7	0	0	4	1	2	0.0556343	0.0376407	0.0428733	0	0	0.0808154	0	0	0.0697969	0.0388254	0.0542297	8663	5058	4494	2835	9343	8291	2756	4117	5525	2483	3553	8696	5132	4508	2849	9379	8402	2759	4131	5553	2488
chr17_29490357_29490357-c.442del	chr17	29490355	29490357	29490357	29490357	1	3	0	3	0	0	6	2	0	2	0	3	0.0320386	0	0.0641977	0	0	0.0684462	0.0698326	0	0.0331745	0	0.0812557	9031	5154	4524	2848	9390	8402	2781	4150	5809	2533	3576	9068	5230	4540	2861	9426	8520	2784	4164	5839	2539
chr17_29490358_29490359-c.443_444del	chr17	29490356	29490359	29490358	29490359	2	0	0	0	0	6	0	0	0	2	0	0	0	0	0	0	0.0633763	0	0	0	0.0339836	0	0	9033	5225	4529	2849	9399	8462	2781	4199	5820	2547	3587	9068	5299	4546	2862	9435	8579	2786	4213	5848	2552
chr17_29490359_29490359-c.444del	chr17	29490357	29490359	29490359	29490359	1	5	1	0	1	8	11	0	1	1	1	1	0.0531246	0.0180761	0	0.0332827	0.0816763	0.123765	0	0.0227771	0.0164146	0.0370502	0.026614	9042	5241	4565	2878	9428	8518	2783	4206	5824	2593	3598	9074	5315	4579	2891	9470	8629	2786	4220	5852	2598
chr17_29490360_29490360-c.445del	chr17	29490358	29490360	29490360	29490360	1	8	0	0	0	1	2	0	2	0	0	0	0.0875056	0	0	0	0.010117	0.0221548	0	0.0463655	0	0	0	9033	5348	4665	2913	9681	8776	2783	4247	5984	2630	3735	9070	5423	4679	2927	9731	8898	2786	4262	6013	2636
chr17_29490362_29490361-c.=	chr17	29490360	29490361	29490362	29490361	0	1	0	0	0	0	0	0	0	0	0	0	0.0110254	0	0	0	0	0	0	0	0	0	0	9038	5351	4667	2914	9781	8827	2841	4311	5992	2625	3732	9070	5425	4681	2927	9817	8938	2844	4325	6018	2630
chr17_29490362_29490362-c.447del	chr17	29490360	29490362	29490362	29490362	1	0	0	0	0	2	0	0	1	0	2	0	0	0	0	0	0.0201728	0	0	0.0229006	0	0.0757163	0	9038	5351	4667	2914	9781	8827	2841	4311	5992	2625	3732	9070	5425	4681	2927	9817	8938	2844	4325	6018	2630
chr17_29490363_29490363-c.448del	chr17	29490361	29490363	29490363	29490363	1	0	0	1	2	0	0	0	1	1	2	1	0	0	0.0177634	0.0580736	0	0	0	0.0198574	0.0138725	0.0648112	0.0225524	9688	5988	5515	3383	10603	9793	3134	4932	7051	3038	4342	9720	6062	5529	3396	10641	9904	3137	4947	7077	3045
chr17_29490364_29490372-c.449_457del	chr17	29490362	29490372	29490364	29490372	9	0	0	0	0	0	0	0	0	0	0	4	0	0	0	0	0	0	0	0	0	0	0.0912409	10030	6076	5592	3416	10614	9884	3210	4982	7094	3038	4368	10062	6150	5607	3431	10650	9995	3213	4997	7121	3045
chr17_29490365_29490365-c.450del	chr17	29490363	29490365	29490365	29490365	1	2	3	4	1	3	3	3	0	0	0	2	0.0192144	0.0469525	0.0692999	0.0281725	0.0272494	0.0289561	0.0907249	0	0	0	0.0441552	10029	6119	5593	3421	10614	9913	3216	4991	7111	3045	4370	10061	6193	5607	3434	10650	10024	3219	5005	7137	3050
chr17_29490366_29490366-c.451del	chr17	29490364	29490366	29490366	29490366	1	20	11	5	3	35	18	2	1	8	4	4	0.176622	0.157123	0.0781551	0.0750324	0.295283	0.158905	0.0545342	0.017398	0.0984386	0.115826	0.080139	10007	6119	5600	3496	10594	9913	3207	5003	7125	3039	4363	10041	6196	5618	3510	10633	10027	3213	5017	7151	3044
chr17_29490368_29490368-c.453del	chr17	29490366	29490368	29490368	29490368	1	6	2	0	2	0	3	0	0	0	4	1	0.0565286	0.0308924	0	0.0527945	0	0.0284607	0	0	0	0.12758	0.021983	10305	6215	5616	3675	10646	10127	3237	5151	7219	3070	4396	10337	6289	5630	3688	10682	10237	3240	5165	7245	3075
chr17_29490370_29490370-c.455del	chr17	29490368	29490370	29490370	29490370	1	0	0	0	0	0	0	0	1	0	0	0	0	0	0	0	0	0	0	0.0189573	0	0	0	10652	6332	5656	3835	10764	10371	3280	5261	7274	3237	4501	10684	6406	5670	3848	10800	10481	3283	5275	7300	3242
chr17_29490375_29490375-c.460del	chr17	29490373	29490375	29490375	29490375	1	59	32	24	12	40	51	4	20	58	34	23	0.339272	0.314804	0.275729	0.189189	0.223775	0.299273	0.0786371	0.237468	0.513688	0.692883	0.320969	11917	6894	5930	4282	12109	11554	3404	5716	7863	3482	4900	11949	6968	5944	4295	12145	11664	3407	5730	7889	3487
chr17_29490375_29490376-c.460_461del	chr17	29490373	29490376	29490375	29490376	2	3	2	0	0	1	0	0	0	1	0	0	0.0249828	0.0285712	0	0	0.00817946	0	0	0	0.0125977	0	0	11917	6894	5930	4282	12109	11554	3404	5716	7863	3482	4900	11949	6968	5944	4295	12145	11664	3407	5730	7889	3487
chr17_29490376_29490375-c.=	chr17	29490374	29490375	29490376	29490375	0	0	0	1	0	4	0	0	0	0	0	0	0	0	0.0167328	0	0.0323187	0	0	0	0	0	0	11857	6881	5919	4270	12279	11530	3400	5751	7802	3476	4896	11951	6989	5957	4295	12356	11691	3407	5785	7887	3515
chr17_29490378_29490377-c.=	chr17	29490376	29490377	29490378	29490377	0	0	1	5	5	2	0	0	2	0	1	1	0	0.0137823	0.0815565	0.114141	0.0156057	0	0	0.0336058	0	0.0275988	0.0196468	11945	6971	5979	4283	12410	11607	3464	5776	7865	3518	4930	11977	7045	5993	4296	12446	11717	3467	5790	7891	3523
chr17_29490378_29490378-c.463del	chr17	29490376	29490378	29490378	29490378	1	6	0	0	0	0	0	0	0	6	1	0	0.0495783	0	0	0	0	0	0	0	0.0754439	0.0280313	0	11945	6971	5979	4283	12410	11607	3464	5776	7865	3518	4930	11977	7045	5993	4296	12446	11717	3467	5790	7891	3523
chr17_29490381_29490381-c.466del	chr17	29490379	29490381	29490381	29490381	1	0	0	0	0	1	1	0	0	0	0	0	0	0	0	0	0.00789543	0.0083337	0	0	0	0	0	11940	7150	6167	4327	12619	11880	3486	5911	7968	3626	5098	11972	7224	6181	4340	12655	11990	3489	5925	7994	3631
chr17_29490381_29667605-c.466_6941del	chr17	29490379	29667605	29490381	29667605	177225	0	1	0	0	0	0	0	0	0	0	0	0	0.0138427	0	0	0	0	0	0	0	0	0	11940	7150	6167	4327	12619	11880	3486	5911	7968	3626	5098	11972	7224	6181	4340	12655	11990	3489	5925	7994	3631
chr17_29490385_29490385-c.470del	chr17	29490383	29490385	29490385	29490385	1	11	0	0	0	2	0	0	3	0	1	0	0.0891688	0	0	0	0.0154046	0	0	0.048993	0	0.0268459	0	12191	7212	6157	4406	12734	12088	3484	6029	8225	3663	5243	12223	7287	6171	4419	12770	12198	3487	6043	8251	3668
chr17_29490388_29490387-c.=	chr17	29490386	29490387	29490388	29490387	0	1	0	0	0	0	0	0	0	0	0	0	0.008188	0	0	0	0	0	0	0	0	0	0	12181	7208	6160	4406	12722	12083	3484	6022	8208	3660	5242	12213	7283	6174	4419	12758	12193	3487	6036	8234	3665
chr17_29490389_29496910-c.474_481del	chr17	29490387	29496910	29490389	29496910	6522	0	0	0	0	0	1	0	0	0	0	0	0	0	0	0	0	0.00820816	0	0	0	0	0	12179	7207	6158	4405	12721	12073	3484	6023	8207	3661	5247	12211	7282	6172	4418	12757	12183	3487	6037	8233	3666
chr17_29490390_29490390-c.475del	chr17	29490388	29490390	29490390	29490390	1	0	0	0	0	0	0	0	0	0	0	1	0	0	0	0	0	0	0	0	0	0	0.0190042	12174	7197	6157	4403	12717	12071	3484	6014	8204	3660	5247	12206	7272	6171	4416	12753	12182	3487	6028	8230	3665
chr17_29490390_29491062-c.475_479delins5846	chr17	29490388	29491062	29490390	29491062	673	0	0	1	0	0	0	9	2	2	0	1	0	0	0.0156802	0	0	0	0.255731	0.0321572	0.023533	0	0.0183939	12174	7197	6157	4403	12717	12071	3484	6014	8204	3660	5247	12206	7272	6171	4416	12753	12182	3487	6028	8230	3665
chr17_29490391_29490391-c.476del	chr17	29490389	29490391	29490391	29490391	1	6	14	6	1	6	9	0	12	5	7	7	0.044664	0.177326	0.0887011	0.0205631	0.0427582	0.0672459	0	0.183379	0.0553582	0.175749	0.121729	12160	7185	6151	4390	12697	12063	3474	6005	8178	3657	5242	12192	7260	6166	4403	12733	12174	3486	6021	8206	3662
chr17_29490391_29508436-c.476_586delins3	chr17	29490389	29508436	29490391	29508436	18046	0	0	0	0	2	0	2	2	0	1	0	0	0	0	0	0.0155242	0	0.0569383	0.0328869	0	0.0270203	0	12160	7185	6151	4390	12697	12063	3474	6005	8178	3657	5242	12192	7260	6166	4403	12733	12174	3486	6021	8206	3662
chr17_29490395_29491066-c.479_480ins5842	chr17	29490393	29491066	29490395	29491066	672	0	15	282	113	162	360	2739	446	446	208	64	0	0.0173909	0.404953	0.220079	0.108142	0.256566	18.7761	0.665459	0.478238	0.507684	0.103921	11923	7094	5997	4341	12526	11830	3469	5913	8080	3566	5147	11955	7169	6012	4354	12564	11941	3483	5931	8108	3572
chr17_29490395_29491656-c.479_480ins5252	chr17	29490393	29491656	29490395	29491656	1262	0	0	0	0	0	34	0	0	0	0	0	0	0	0	0	0	0.284733	0	0	0	0	0	11923	7094	5997	4341	12526	11830	3469	5913	8080	3566	5147	11955	7169	6012	4354	12564	11941	3483	5931	8108	3572
chr17_29490395_29496908-c.=	chr17	29490393	29496908	29490395	29496908	6514	10810	6729	5504	3783	11491	11093	80	4982	7231	3094	4849	1.09913	1.14574	1.11437	1.05162	1.11314	1.13264	0.0252182	1.01314	1.08244	1.04804	1.1465	11923	7094	5997	4341	12526	11830	3469	5913	8080	3566	5147	11955	7169	6012	4354	12564	11941	3483	5931	8108	3572
chr17_29490395_29508439-c.480_586del	chr17	29490393	29508439	29490395	29508439	18045	778	206	92	384	667	98	620	317	199	119	110	1.07718	0.448639	0.234015	1.51791	0.861631	0.124157	3.62381	0.867978	0.38071	0.52389	0.328829	11923	7094	5997	4341	12526	11830	3469	5913	8080	3566	5147	11955	7169	6012	4354	12564	11941	3483	5931	8108	3572
chr17_29490395_29527439-c.480_888del	chr17	29490393	29527439	29490395	29527439	37045	0	25	0	0	0	0	0	0	0	0	0	0	0.348724	0	0	0	0	0	0	0	0	0	11923	7094	5997	4341	12526	11830	3469	5913	8080	3566	5147	11955	7169	6012	4354	12564	11941	3483	5931	8108	3572
chr17_29490395_29576001-c.480_3974del	chr17	29490393	29576001	29490395	29576001	85607	0	0	0	0	0	2	0	0	0	0	5	0	0	0	0	0	0.0165884	0	0	0	0	0.096681	11923	7094	5997	4341	12526	11830	3469	5913	8080	3566	5147	11955	7169	6012	4354	12564	11941	3483	5931	8108	3572
chr17_29490396_29490396-c.479_480ins6513	chr17	29490394	29490396	29490396	29490396	1	2	0	0	0	0	4	0	2	7	0	0	0.0164858	0	0	0	0	0.033051	0	0.0332888	0.0857423	0	0	328	121	117	60	205	241	27	164	192	142	115	11948	7172	6010	4353	12563	11939	3480	5927	8096	3569
chr17_29490398_29490398-c.479_480ins6513	chr17	29490396	29490398	29490398	29490398	1	0	0	0	0	0	2	0	0	1	0	0	0	0	0	0	0	0.0167354	0	0	0.0123357	0	0	317	122	113	59	199	238	27	163	189	142	110	11937	7173	6006	4352	12557	11936	3480	5926	8093	3569
chr17_29490398_29496913-c.480_484delins3	chr17	29490396	29496913	29490398	29496913	6516	0	0	0	0	0	4	0	1	0	0	0	0	0	0	0	0	0.0334556	0	0.0168184	0	0	0	317	122	113	59	199	238	27	163	189	142	110	11937	7173	6006	4352	12557	11936	3480	5926	8093	3569
chr17_29490399_29490400-c.479_480ins6512	chr17	29490397	29490400	29490399	29490400	2	0	0	0	0	0	0	0	0	0	0	2	0	0	0	0	0	0	0	0	0	0	0.0388048	293	119	113	58	189	233	21	161	187	141	110	11913	7170	6006	4351	12547	11937	3474	5925	8092	3568
chr17_29490401_29496915-c.480_486delins6	chr17	29490399	29496915	29490401	29496915	6515	85	22	27	12	91	35	0	19	32	9	12	0.542619	0.224698	0.33282	0.201709	0.548562	0.21448	0	0.235496	0.291708	0.184513	0.16966	195	111	104	49	161	223	21	144	173	127	100	11815	7162	5997	4342	12519	11925	3474	5908	8077	3554
chr17_29490401_29497571-c.480_586delins10874	chr17	29490399	29497571	29490401	29497571	7171	0	0	0	0	0	1	0	0	0	0	0	0	0	0	0	0	0.00838574	0	0	0	0	0	195	111	104	49	161	223	21	144	173	127	100	11815	7162	5997	4342	12519	11925	3474	5908	8077	3554
chr17_29490403_29496915-c.480_486delins8	chr17	29490401	29496915	29490403	29496915	6513	0	0	1	0	0	0	0	0	1	0	2	0	0	0.01659	0	0	0	0	0	0.0123125	0	0.0387375	110	89	77	40	70	189	21	127	141	116	92	11815	7162	5997	4345	12519	11927	3474	5910	8077	3552
chr17_29490403_29504411-c.480_586delins4036	chr17	29490401	29504411	29490403	29504411	14009	0	0	1	0	0	0	0	0	0	0	0	0	0	0.016675	0	0	0	0	0	0	0	0	110	89	77	40	70	189	21	127	141	116	92	11815	7162	5997	4345	12519	11927	3474	5910	8077	3552
chr17_29490404_29490404-c.479_480ins6513	chr17	29490402	29490404	29490404	29490404	1	2	0	0	0	0	0	0	0	0	0	0	0.0169291	0	0	0	0	0	0	0	0	0	0	109	87	74	40	57	187	21	123	139	116	89	11814	7160	5996	4345	12506	11925	3474	5906	8076	3552
chr17_29490405_29490404-c.479_480ins6514	chr17	29490403	29490404	29490405	29490404	0	0	0	1	0	0	3	0	0	0	0	0	0	0	0.0166359	0	0	0.0251153	0	0	0	0	0	107	87	74	40	56	187	21	123	138	117	88	11814	7160	5996	4345	12505	11925	3474	5906	8075	3553
chr17_29490405_29490405-c.479_480ins6513	chr17	29490403	29490405	29490405	29490405	1	6	1	5	1	0	6	0	3	24	11	10	0.0460754	0.0126286	0.075877	0.0208273	0	0.0456446	0	0.0460833	0.275806	0.287628	0.178623	107	87	74	40	56	187	21	123	138	117	88	11814	7160	5996	4345	12505	11925	3474	5906	8075	3553
chr17_29490407_29497577-c.480_586delins10874	chr17	29490405	29497577	29490407	29497577	7171	0	0	0	0	0	0	1	0	0	0	0	0	0	0	0	0	0	0.0287853	0	0	0	0	109	87	74	40	55	181	21	123	137	113	88	11814	7160	5996	4345	12504	11919	3474	5906	8074	3549
chr17_29490408_29490407-c.479_480ins6514	chr17	29490406	29490407	29490408	29490407	0	0	0	0	0	0	0	0	0	0	1	0	0	0	0	0	0	0	0	0	0	0.028177	0	100	87	74	38	55	180	20	123	136	113	87	11805	7160	5996	4343	12504	11918	3474	5906	8073	3549
chr17_29490409_29490409-c.479_480ins6513	chr17	29490407	29490409	29490409	29490409	1	2	0	0	3	0	0	2	2	7	3	4	0.0162755	0	0	0.0666933	0	0	0.0555225	0.0325847	0.0838598	0.0817362	0.0751258	100	87	74	38	55	180	20	123	136	113	87	11805	7160	5996	4343	12504	11918	3474	5906	8073	3549
chr17_29490414_29490414-c.479_480ins6513	chr17	29490412	29490414	29490414	29490414	1	0	0	0	0	0	0	0	0	2	0	0	0	0	0	0	0	0	0	0	0.0248047	0	0	83	79	69	32	47	162	18	114	126	110	85	11788	7152	5991	4337	12496	11900	3472	5897	8063	3546
chr17_29490415_29490415-c.479_480ins6513	chr17	29490413	29490415	29490415	29490415	1	0	2	0	1	1	4	0	0	2	2	0	0	0.0275697	0	0.02272	0.00787513	0.0331624	0	0	0.0244403	0.0557624	0	83	77	69	31	42	157	18	114	124	109	84	11788	7150	5991	4336	12491	11895	3472	5897	8063	3545
chr17_29490415_29490416-c.479_480ins6512	chr17	29490413	29490416	29490415	29490416	2	0	0	0	0	0	0	0	1	0	2	0	0	0	0	0	0	0	0	0.0168626	0	0.056322	0	83	77	69	31	42	157	18	114	124	109	84	11788	7150	5991	4336	12491	11895	3472	5897	8063	3545
chr17_29490418_29490417-c.479_480ins6514	chr17	29490416	29490417	29490418	29490417	0	0	0	0	0	0	0	0	5	0	0	0	0	0	0	0	0	0	0	0.0848033	0	0	0	83	73	69	29	42	156	18	113	126	106	83	11788	7146	5991	4334	12491	11894	3472	5896	8063	3542
chr17_29490426_29490427-c.479_480ins6512	chr17	29490424	29490427	29490426	29490427	2	0	0	0	0	0	0	0	0	1	0	0	0	0	0	0	0	0	0	0	0.012427	0	0	79	59	63	29	28	147	18	103	110	92	73	11784	7132	5985	4334	12477	11885	3472	5886	8047	3528
chr17_29490428_29490428-c.479_480ins6513	chr17	29490426	29490428	29490428	29490428	1	0	1	0	0	2	0	0	0	0	0	0	0	0.0139989	0	0	0.0160071	0	0	0	0	0	0	79	59	63	29	28	147	18	103	109	92	73	11784	7132	5985	4334	12477	11885	3472	5886	8047	3528
chr17_29490429_29490429-c.479_480ins6513	chr17	29490427	29490429	29490429	29490429	1	0	0	1	0	0	4	1	4	4	0	0	0	0	0.0164128	0	0	0.0331155	0.0283259	0.0670932	0.0489872	0	0	79	58	63	29	26	147	18	103	110	92	73	11784	7132	5985	4334	12477	11885	3472	5886	8047	3528
chr17_29490435_29490435-c.479_480ins6513	chr17	29490433	29490435	29490435	29490435	1	0	1	0	0	1	2	0	0	0	0	0	0	0.0139866	0	0	0.0079901	0.0167923	0	0	0	0	0	79	59	63	28	28	146	18	103	110	92	73	11784	7132	5985	4333	12477	11884	3472	5886	8047	3528
chr17_29490439_29490439-c.479_480ins6513	chr17	29490437	29490439	29490439	29490439	1	1	0	0	2	0	9	0	1	5	0	0	0.00831886	0	0	0.0454156	0	0.0747324	0	0.0166686	0.0612326	0	0	79	59	63	28	28	146	18	103	110	90	73	11784	7132	5985	4333	12477	11884	3472	5886	8047	3526
chr17_29490446_29490446-c.479_480ins6513	chr17	29490444	29490446	29490446	29490446	1	4	5	0	0	0	2	0	3	6	0	0	0.033238	0.0689014	0	0	0	0.0164516	0	0.0499997	0.0733295	0	0	79	58	58	28	28	146	18	102	107	91	71	11784	7131	5980	4333	12477	11884	3472	5885	8044	3527
chr17_29490447_29490446-c.479_480ins6514	chr17	29490445	29490446	29490447	29490446	0	0	0	0	0	0	0	0	1	0	0	0	0	0	0	0	0	0	0	0.0169924	0	0	0	75	53	58	28	28	143	18	99	94	88	69	11784	7131	5980	4333	12477	11883	3472	5885	8037	3524
chr17_29490449_29490450-c.479_480ins6512	chr17	29490447	29490450	29490449	29490450	2	0	0	2	0	0	0	0	0	0	0	0	0	0	0.0334448	0	0	0	0	0	0	0	0	79	58	58	28	28	147	18	102	99	88	69	11784	7131	5980	4333	12477	11885	3472	5885	8036	3524
chr17_29490450_29490449-c.479_480ins6514	chr17	29490448	29490449	29490450	29490449	0	0	0	0	0	0	0	0	1	0	0	0	0	0	0	0	0	0	0	0.0169952	0	0	0	76	58	56	28	28	147	18	101	98	88	69	11781	7131	5980	4333	12477	11885	3472	5884	8035	3524
chr17_29490450_29490450-c.479_480ins6513	chr17	29490448	29490450	29490450	29490450	1	0	0	2	0	0	0	0	0	0	1	0	0	0	0.0333502	0	0	0	0	0	0	0.0282823	0	76	58	56	28	28	147	18	101	98	88	69	11781	7131	5980	4333	12477	11885	3472	5884	8035	3524
chr17_29490451_29490450-c.479_480ins6514	chr17	29490449	29490450	29490451	29490450	0	0	0	0	0	0	1	0	0	0	0	0	0	0	0	0	0	0.00841468	0	0	0	0	0	76	58	54	27	28	146	18	101	98	87	68	11781	7131	5980	4332	12477	11884	3472	5884	8035	3524
chr17_29490451_29490451-c.479_480ins6513	chr17	29490449	29490451	29490451	29490451	1	15	1	13	1	5	13	6	16	10	14	13	0.109535	0.0119476	0.188479	0.0196824	0.034218	0.0939624	0.149251	0.236879	0.107041	0.349897	0.220573	76	58	54	27	28	146	18	101	98	87	68	11781	7131	5980	4332	12477	11884	3472	5884	8035	3524
chr17_29490451_29490452-c.479_480ins6512	chr17	29490449	29490452	29490451	29490452	2	0	2	0	0	0	0	0	0	0	0	0	0	0.0280466	0	0	0	0	0	0	0	0	0	76	58	54	27	28	146	18	101	98	87	68	11781	7131	5980	4332	12477	11884	3472	5884	8035	3524
chr17_29490452_29490451-c.479_480ins6514	chr17	29490450	29490451	29490452	29490451	0	0	0	0	0	0	0	0	1	0	0	0	0	0	0	0	0	0	0	0.0169952	0	0	0	61	55	45	25	23	130	9	85	88	74	53	11781	7131	5980	4331	12477	11881	3469	5884	8035	3524
chr17_29490455_29490454-c.479_480ins6514	chr17	29490453	29490454	29490455	29490454	0	2	0	0	0	0	0	0	1	0	0	0	0.0169477	0	0	0	0	0	0	0.0169664	0	0	0	76	56	58	26	28	138	15	101	98	88	66	11781	7129	5980	4331	12477	11876	3469	5884	8035	3524
chr17_29490457_29490456-c.479_480ins6514	chr17	29490455	29490456	29490457	29490456	0	2	0	1	0	0	12	0	6	4	1	2	0.0164231	0	0.0161769	0	0	0.0985521	0	0.0994656	0.0483129	0.0274822	0.0378405	76	56	58	26	28	138	15	101	98	88	66	11781	7129	5980	4331	12477	11876	3469	5884	8035	3524
chr17_29490458_29490459-c.479_480ins6512	chr17	29490456	29490459	29490458	29490459	2	0	0	0	0	0	2	0	0	0	0	0	0	0	0	0	0	0.0168407	0	0	0	0	0	76	56	58	26	28	138	15	101	98	88	66	11781	7129	5980	4331	12477	11876	3469	5884	8035	3524
chr17_29490460_29490460-c.479_480ins6513	chr17	29490458	29490460	29490460	29490460	1	0	0	0	0	0	0	0	0	0	0	2	0	0	0	0	0	0	0	0	0	0	0.039032	76	56	58	26	28	136	15	101	98	88	66	11781	7129	5980	4331	12477	11876	3469	5884	8035	3524
chr17_29490464_29490464-c.479_480ins6513	chr17	29490462	29490464	29490464	29490464	1	0	0	0	0	0	0	0	2	0	3	0	0	0	0	0	0	0	0	0.0337036	0	0.0848422	0	76	56	56	26	28	137	15	101	97	88	65	11781	7129	5978	4331	12477	11875	3469	5884	8034	3524
chr17_29490465_29490464-c.479_480ins6514	chr17	29490463	29490464	29490465	29490464	0	0	4	0	0	0	0	0	0	0	1	0	0	0.0559501	0	0	0	0	0	0	0	0.0282185	0	76	56	56	26	28	137	15	99	97	85	65	11781	7129	5978	4331	12477	11875	3469	5884	8034	3524
chr17_29490465_29490465-c.479_480ins6513	chr17	29490463	29490465	29490465	29490465	1	12	9	5	0	3	11	2	16	3	10	7	0.0916501	0.113842	0.075134	0	0.021484	0.0832785	0.0516697	0.248472	0.0334049	0.259577	0.12333	76	56	56	26	28	137	15	99	97	85	65	11781	7129	5978	4331	12477	11875	3469	5884	8034	3524
chr17_29490465_29490466-c.479_480ins6512	chr17	29490463	29490466	29490465	29490466	2	0	0	0	0	0	1	0	1	2	0	0	0	0	0	0	0	0.00838592	0	0.0169388	0.0248311	0	0	76	56	56	26	28	137	15	99	97	85	65	11781	7129	5978	4331	12477	11875	3469	5884	8034	3524
chr17_29490466_29490465-c.479_480ins6514	chr17	29490464	29490465	29490466	29490465	0	1	0	0	0	0	0	0	0	0	0	0	0.00848824	0	0	0	0	0	0	0	0	0	0	64	47	51	26	25	125	13	84	92	78	58	11781	7129	5978	4331	12477	11875	3469	5884	8034	3524
chr17_29490470_29490469-c.479_480ins6514	chr17	29490468	29490469	29490470	29490469	0	2	3	2	0	0	2	2	3	2	0	2	0.0165383	0.0410959	0.0326503	0	0	0.0164072	0.0563888	0.0498348	0.0242703	0	0.0381213	76	56	55	26	28	137	15	101	97	88	64	11781	7129	5977	4331	12477	11875	3469	5884	8034	3524
chr17_29490470_29490470-c.479_480ins6513	chr17	29490468	29490470	29490470	29490470	1	0	1	0	0	0	2	0	2	1	0	0	0	0.013939	0	0	0	0.0167409	0	0.0338439	0.0123669	0	0	76	56	55	26	28	137	15	101	97	88	64	11781	7129	5977	4331	12477	11875	3469	5884	8034	3524
chr17_29490471_29490471-c.479_480ins6513	chr17	29490469	29490471	29490471	29490471	1	5	5	1	3	6	4	0	8	3	6	8	0.039525	0.0654858	0.015544	0.0646701	0.0448078	0.0313494	0	0.127842	0.0347633	0.160472	0.147043	76	55	55	26	28	133	15	94	95	88	63	11781	7129	5977	4331	12477	11873	3469	5879	8033	3524
chr17_29490472_29490471-c.479_480ins6514	chr17	29490470	29490471	29490472	29490471	0	0	0	1	0	0	2	0	0	0	0	0	0	0	0.0167027	0	0	0.0168168	0	0	0	0	0	71	51	54	23	22	131	14	87	93	82	55	11781	7129	5977	4331	12477	11873	3468	5878	8033	3524
chr17_29490476_29490475-c.479_480ins6514	chr17	29490474	29490475	29490476	29490475	0	1	2	0	0	0	3	0	1	0	0	0	0.00842895	0.0279284	0	0	0	0.0251328	0	0.0169081	0	0	0	76	52	55	26	28	135	14	95	96	88	62	11781	7125	5977	4331	12477	11873	3468	5878	8033	3524
chr17_29490479_29490479-c.479_480ins6513	chr17	29490477	29490479	29490479	29490479	1	0	0	0	1	0	9	0	2	1	0	0	0	0	0	0.0228104	0	0.0752785	0	0.0336562	0.0122915	0	0	76	51	51	26	28	135	14	94	92	88	62	11781	7124	5973	4331	12477	11873	3468	5877	8029	3524
chr17_29490482_29490482-c.479_480ins6513	chr17	29490480	29490482	29490482	29490482	1	0	0	0	0	0	0	0	1	0	2	0	0	0	0	0	0	0	0	0.0169195	0	0.0566573	0	76	51	49	26	28	135	14	94	83	88	62	11781	7124	5971	4331	12477	11873	3468	5877	8020	3524
chr17_29490484_29490484-c.479_480ins6513	chr17	29490482	29490484	29490484	29490484	1	0	1	0	2	0	1	0	0	2	0	2	0	0.0138725	0	0.0457828	0	0.00831912	0	0	0.0246781	0	0.0387079	76	51	49	26	27	135	14	92	81	86	61	11781	7124	5971	4331	12476	11873	3468	5875	8018	3522
chr17_29490489_29490489-c.479_480ins6513	chr17	29490487	29490489	29490489	29490489	1	0	0	0	0	0	0	0	0	0	0	1	0	0	0	0	0	0	0	0	0	0	0.019558	73	47	33	23	26	131	7	78	70	84	55	11778	7120	5955	4328	12475	11869	3461	5861	8007	3520
chr17_29490490_29490490-c.479_480ins6513	chr17	29490488	29490490	29490490	29490490	1	0	0	0	0	0	0	0	0	0	1	0	0	0	0	0	0	0	0	0	0	0.0284091	0	72	47	33	23	26	130	7	76	69	84	54	11777	7120	5955	4328	12475	11868	3461	5859	8006	3520
chr17_29490492_29490492-c.479_480ins6513	chr17	29490490	29490492	29490492	29490492	1	8	8	9	4	2	18	0	9	13	8	10	0.0605242	0.100335	0.135369	0.0822664	0.0141825	0.135984	0	0.138077	0.145728	0.205987	0.17593	27	32	23	20	10	99	4	47	48	61	45	11732	7105	5945	4325	12459	11837	3458	5830	7985	3497
chr17_29490492_29490493-c.479_480ins6512	chr17	29490490	29490493	29490492	29490493	2	0	0	0	0	0	0	0	0	0	14	0	0	0	0	0	0	0	0	0	0	0.400343	0	27	32	23	20	10	99	4	47	48	61	45	11732	7105	5945	4325	12459	11837	3458	5830	7985	3497
chr17_29490498_29490497-c.479_480ins6514	chr17	29490496	29490497	29490498	29490497	0	0	0	0	0	0	0	0	0	0	0	1	0	0	0	0	0	0	0	0	0	0	0.0196002	27	32	23	18	4	99	4	46	43	60	44	11732	7105	5945	4323	12453	11837	3458	5829	7980	3496
chr17_29490499_29490498-c.479_480ins6514	chr17	29490497	29490498	29490499	29490498	0	0	1	0	5	0	8	0	2	2	1	3	0	0.0136249	0	0.113077	0	0.0657717	0	0.0332802	0.0242939	0.0277292	0.0571694	27	32	23	18	4	98	4	46	41	60	44	11732	7105	5945	4323	12453	11836	3458	5829	7978	3496
chr17_29490500_29490500-c.479_480ins6513	chr17	29490498	29490500	29490500	29490500	1	1	2	0	0	0	0	0	0	2	3	1	0.0083906	0.0277633	0	0	0	0	0	0	0.0247177	0.08512	0.0193152	27	32	23	18	4	98	4	46	41	60	44	11732	7105	5945	4323	12453	11836	3458	5829	7978	3496
chr17_29490500_29490501-c.479_480ins6512	chr17	29490498	29490501	29490500	29490501	2	0	2	0	0	0	0	0	0	0	0	0	0	0.0281492	0	0	0	0	0	0	0	0	0	27	32	23	18	4	98	4	46	41	60	44	11732	7105	5945	4323	12453	11836	3458	5829	7978	3496
chr17_29490501_29490500-c.479_480ins6514	chr17	29490499	29490500	29490501	29490500	0	0	0	0	0	0	0	1	0	0	0	0	0	0	0	0	0	0	0.0289184	0	0	0	0	26	27	23	18	4	97	4	46	39	57	43	11732	7104	5945	4323	12453	11835	3458	5829	7978	3496
chr17_29490505_29490504-c.479_480ins6514	chr17	29490503	29490504	29490505	29490504	0	0	0	1	0	0	1	0	0	1	1	0	0	0	0.0167379	0	0	0.00840082	0	0	0.0124673	0.0284964	0	27	31	23	17	4	97	4	46	41	60	44	11732	7104	5945	4322	12453	11835	3458	5829	7978	3496
chr17_29490505_29490505-c.479_480ins6513	chr17	29490503	29490505	29490505	29490505	1	0	0	0	0	0	1	0	0	0	0	0	0	0	0	0	0	0.00844951	0	0	0	0	0	27	31	23	17	4	97	4	46	41	60	44	11732	7104	5945	4322	12453	11835	3458	5829	7978	3496
chr17_29490516_29490515-c.479_480ins6514	chr17	29490514	29490515	29490516	29490515	0	0	0	0	0	0	2	0	0	0	0	0	0	0	0	0	0	0.0169391	0	0	0	0	0	27	28	23	17	4	69	4	37	32	55	38	11732	7101	5945	4322	12453	11807	3458	5820	7969	3491
chr17_29490516_29490516-c.479_480ins6513	chr17	29490514	29490516	29490516	29490516	1	0	1	0	0	0	0	0	0	0	0	0	0	0.0140825	0	0	0	0	0	0	0	0	0	27	28	23	17	4	69	4	37	32	55	38	11732	7101	5945	4322	12453	11807	3458	5820	7969	3491
chr17_29490521_29490521-c.479_480ins6513	chr17	29490519	29490521	29490521	29490521	1	0	0	0	0	0	0	0	1	0	0	0	0	0	0	0	0	0	0	0.0172028	0	0	0	27	22	22	14	4	65	4	30	28	55	35	11732	7095	5944	4319	12453	11803	3458	5813	7965	3491
chr17_29490634_29490634-c.479_480ins6513	chr17	29490632	29490634	29490634	29490634	1	0	0	0	0	0	0	0	0	0	1	0	0	0	0	0	0	0	0	0	0	0.0290867	0	0	0	0	0	0	0	0	0	0	2	0	11705	7073	5922	4305	12449	11738	3454	5783	7937	3438
chr17_29490638_29490638-c.479_480ins6513	chr17	29490636	29490638	29490638	29490638	1	0	0	0	0	0	0	0	0	0	1	0	0	0	0	0	0	0	0	0	0	0.0290867	0	0	0	0	0	0	0	0	0	0	2	0	11705	7073	5922	4305	12449	11738	3454	5783	7937	3438
chr17_29490963_29701499-c.480_8783delins568	chr17	29490961	29701499	29490963	29701499	210537	0	0	0	0	0	0	1	0	0	0	0	0	0	0	0	0	0	0.0289436	0	0	0	0	0	0	0	0	0	0	1	0	0	0	0	11705	7073	5922	4305	12449	11738	3455	5783	7937	3436
chr17_29491081_29491081-c.479_480ins6513	chr17	29491079	29491081	29491081	29491081	1	0	0	0	0	0	0	2	0	0	0	0	0	0	0	0	0	0	0.0496894	0	0	0	0	0	15	291	163	208	374	3318	447	642	212	103	11705	7073	5930	4355	12495	11752	4025	5782	8131	3440
chr17_29491090_29491090-c.479_480ins6513	chr17	29491088	29491090	29491090	29491090	1	0	0	0	0	0	0	1	4	4	0	0	0	0	0	0	0	0	0.0283092	0.068932	0.0487165	0	0	0	69	291	189	207	356	2784	423	642	212	107	11705	7127	5930	4381	12494	11734	3491	5758	8131	3440
chr17_29491094_29491093-c.479_480ins6514	chr17	29491092	29491093	29491094	29491093	0	0	0	0	0	0	2	2	0	0	0	0	0	0	0	0	0	0.0169695	0.0594932	0	0	0	0	0	69	291	189	207	338	2649	421	625	212	107	11705	7127	5930	4381	12494	11716	3356	5756	8114	3440
chr17_29491095_29491094-c.479_480ins6514	chr17	29491093	29491094	29491095	29491094	0	0	0	0	0	0	0	0	0	1	0	0	0	0	0	0	0	0	0	0	0.012364	0	0	0	69	291	189	207	338	2617	421	599	212	107	11705	7127	5930	4381	12494	11716	3324	5756	8088	3440
chr17_29491098_29491653-c.479_480ins5958	chr17	29491096	29491653	29491098	29491653	556	0	0	0	0	0	0	27	0	0	0	0	0	0	0	0	0	0	0.835138	0	0	0	0	0	69	291	189	207	338	2526	421	599	212	107	11705	7127	5930	4381	12494	11716	3233	5756	8088	3440
chr17_29491098_29496908-c.479_480ins703	chr17	29491096	29496908	29491098	29496908	5811	0	54	8	140	90	119	232	54	194	82	60	0	0.260019	0.0453282	1.19679	0.246889	0.35168	3.15828	0.323958	0.872268	0.866383	0.409624	0	69	291	189	207	338	2526	421	599	212	107	11705	7127	5930	4381	12494	11716	3233	5756	8088	3440
chr17_29491098_29508439-c.480_586delins703	chr17	29491096	29508439	29491098	29508439	17342	0	0	0	0	0	0	1153	26	0	0	4	0	0	0	0	0	0	33.868	0.0987503	0	0	0.0170077	0	69	291	189	207	338	2526	421	599	212	107	11705	7127	5930	4381	12494	11716	3233	5756	8088	3440
chr17_29491098_29652837-c.480_4772delins703	chr17	29491096	29652837	29491098	29652837	161740	0	0	0	0	0	0	114	0	0	0	0	0	0	0	0	0	0	3.52614	0	0	0	0	0	69	291	189	207	338	2526	421	599	212	107	11705	7127	5930	4381	12494	11716	3233	5756	8088	3440
chr17_29491099_29496910-c.480_481delins704	chr17	29491097	29496910	29491099	29496910	5812	0	0	0	0	0	0	0	0	0	0	2	0	0	0	0	0	0	0	0	0	0	0.0392157	0	15	282	49	0	219	562	341	405	86	43	11705	7127	5929	4381	12377	11716	2795	5756	8088	3396
chr17_29491108_29491108-c.479_480ins6513	chr17	29491106	29491108	29491108	29491108	1	0	0	0	0	0	0	0	0	1	0	0	0	0	0	0	0	0	0	0	0.012364	0	0	0	15	239	49	0	189	552	314	405	73	21	11705	7127	5886	4381	12377	11686	2785	5729	8088	3383
chr17_29491109_29491109-c.479_480ins6513	chr17	29491107	29491109	29491109	29491109	1	0	0	0	1	0	0	0	0	0	0	0	0	0	0	0.0228258	0	0	0	0	0	0	0	0	15	239	49	0	189	552	314	404	73	21	11705	7127	5886	4381	12377	11686	2785	5729	8088	3383
chr17_29491110_29491111-c.479_480ins6512	chr17	29491108	29491111	29491110	29491111	2	0	0	0	0	0	0	0	0	1	0	0	0	0	0	0	0	0	0	0	0.012364	0	0	0	15	239	48	0	189	552	314	405	73	21	11705	7127	5886	4381	12377	11686	2785	5729	8088	3383
chr17_29491116_29491116-c.479_480ins6513	chr17	29491114	29491116	29491116	29491116	1	0	0	0	0	0	3	1	2	2	0	0	0	0	0	0	0	0.0254278	0.035899	0.0346525	0.0245455	0	0	0	15	239	49	0	189	529	307	387	73	21	11705	7127	5886	4381	12377	11686	2762	5722	8070	3383
chr17_29491132_29491133-c.479_480ins6512	chr17	29491130	29491133	29491132	29491133	2	0	0	0	0	0	0	0	0	2	0	0	0	0	0	0	0	0	0	0	0.0251857	0	0	0	15	239	49	0	124	428	274	258	73	13	11705	7127	5886	4381	12377	11621	2661	5689	7941	3383
chr17_29491136_29491136-c.479_480ins6513	chr17	29491134	29491136	29491136	29491136	1	0	0	0	0	0	0	2	0	0	0	0	0	0	0	0	0	0	0.0763942	0	0	0	0	0	15	239	49	0	117	385	261	258	64	13	11705	7127	5886	4381	12377	11614	2618	5676	7941	3374
chr17_29491142_29491142-c.479_480ins6513	chr17	29491140	29491142	29491142	29491142	1	0	0	0	0	0	0	0	1	0	0	0	0	0	0	0	0	0	0	0.017696	0	0	0	0	15	180	49	0	116	371	236	255	64	13	11705	7127	5827	4381	12377	11613	2604	5651	7938	3374
chr17_29491203_29491203-c.479_480ins6513	chr17	29491201	29491203	29491203	29491203	1	0	0	0	0	0	8	0	0	0	0	0	0	0	0	0	0	0.0695289	0	0	0	0	0	0	0	0	0	0	9	1	1	0	1	0	11705	7112	5647	4332	12377	11506	2234	5416	7683	3311
chr17_29491209_29508784-c.480_711delins814	chr17	29491207	29508784	29491209	29508784	17576	0	0	0	0	0	0	0	0	0	1	0	0	0	0	0	0	0	0	0	0	0.0302024	0	0	0	0	0	0	9	1	1	0	1	0	11705	7112	5647	4332	12377	11506	2234	5416	7683	3311
chr17_29491234_29491234-c.479_480ins6513	chr17	29491232	29491234	29491234	29491234	1	0	0	0	0	0	0	1	0	0	0	0	0	0	0	0	0	0	0.0447628	0	0	0	0	0	0	0	0	0	0	1	0	0	0	0	11705	7112	5647	4332	12377	11497	2234	5415	7683	3311
chr17_29491696_29491696-c.479_480ins6513	chr17	29491694	29491696	29491696	29491696	1	0	0	0	0	0	2	0	0	0	0	0	0	0	0	0	0	0.0173958	0	0	0	0	0	0	0	0	0	0	34	27	0	0	0	0	11705	7112	5647	4332	12377	11497	2233	5415	7683	3311
chr17_29491708_29491707-c.479_480ins6514	chr17	29491706	29491707	29491708	29491707	0	0	0	0	0	0	2	0	0	0	0	0	0	0	0	0	0	0.0173958	0	0	0	0	0	0	0	0	0	0	34	27	0	0	0	0	11705	7112	5647	4332	12377	11497	2233	5415	7683	3311
chr17_29491760_29491760-c.479_480ins6513	chr17	29491758	29491760	29491760	29491760	1	0	0	0	0	0	0	1	0	0	0	0	0	0	0	0	0	0	0.0447828	0	0	0	0	0	0	0	0	0	17	27	0	0	0	0	11705	7112	5647	4332	12377	11480	2233	5415	7683	3311
chr17_29492073_29676135-c.480_7126delins1680	chr17	29492071	29676135	29492073	29676135	184063	0	1	0	0	0	0	0	0	0	0	0	0	0.0140588	0	0	0	0	0	0	0	0	0	0	1	0	0	0	0	0	0	0	0	0	11705	7113	5647	4332	12377	11463	2206	5415	7683	3311
chr17_29492562_29528052-c.480_1062delins2169	chr17	29492560	29528052	29492562	29528052	35491	2	2	1	0	2	0	0	1	2	1	1	0.0168207	0.0277068	0.0174338	0	0.0159061	0	0	0.0181819	0.0256465	0.0297667	0.0194636	2	2	1	0	2	1	0	1	2	1	1	11707	7115	5648	4332	12379	11464	2206	5416	7685	3312
chr17_29492563_29528053-c.480_1062delins2169	chr17	29492561	29528053	29492563	29528053	35491	0	0	0	0	0	1	0	0	0	0	0	0	0	0	0	0	0.00872296	0	0	0	0	0	0	0	0	0	0	1	0	0	0	0	0	11707	7115	5648	4332	12379	11464	2206	5416	7685	3312
chr17_29492735_29492736-c.479_480ins6512	chr17	29492733	29492736	29492735	29492736	2	0	0	0	0	0	4	0	0	0	0	0	0	0	0	0	0	0.0348797	0	0	0	0	0	0	0	0	0	0	4	0	0	0	0	0	11707	7115	5648	4332	12379	11468	2206	5416	7685	3312
chr17_29493484_29663347-c.480_5943delins3092	chr17	29493482	29663347	29493484	29663347	169864	0	0	0	1	1	1	0	0	0	0	1	0	0	0	0.0229946	0.00803611	0.00867801	0	0	0	0	0.0196805	0	0	0	1	1	1	0	0	0	0	1	11707	7115	5648	4333	12380	11465	2206	5416	7685	3312
chr17_29493571_29562629-c.480_3709delins3176	chr17	29493569	29562629	29493571	29562629	69059	1	0	0	0	0	0	0	0	0	0	0	0.00854117	0	0	0	0	0	0	0	0	0	0	1	0	0	0	0	0	0	0	0	0	0	11708	7115	5648	4333	12380	11465	2206	5416	7685	3312
chr17_29494154_29494154-c.479_480ins6513	chr17	29494152	29494154	29494154	29494154	1	0	0	0	0	0	0	0	0	0	0	2	0	0	0	0	0	0	0	0	0	0	0.0395023	0	0	0	0	0	0	0	0	0	0	2	11708	7115	5648	4333	12380	11465	2206	5416	7685	3312
chr17_29494994_29586060-c.480_4280delins4599	chr17	29494992	29586060	29494994	29586060	91067	0	1	0	0	0	0	0	0	0	0	0	0	0.0140528	0	0	0	0	0	0	0	0	0	0	1	0	0	0	0	0	0	0	0	0	11708	7116	5648	4333	12380	11465	2206	5416	7685	3312
chr17_29495514_29663650-c.480_6084delins5121	chr17	29495512	29663650	29495514	29663650	168137	0	0	0	0	1	0	0	0	0	0	0	0	0	0	0	0.00807689	0	0	0	0	0	0	0	0	0	0	1	0	0	0	0	0	0	11708	7116	5648	4333	12381	11465	2206	5416	7685	3312
chr17_29496505_29559739-c.480_3336delins6110	chr17	29496503	29559739	29496505	29559739	63235	0	0	0	0	0	0	0	0	0	1	0	0	0	0	0	0	0	0	0	0	0.0301841	0	0	0	0	0	0	0	0	0	2	1	0	11708	7116	5648	4333	12381	11465	2206	5416	7687	3313
chr17_29496559_29496559-c.479_480ins6513	chr17	29496557	29496559	29496559	29496559	1	0	0	0	0	0	0	0	0	1	0	0	0	0	0	0	0	0	0	0	0.013009	0	0	0	0	0	0	0	0	0	0	2	0	0	11708	7116	5648	4333	12381	11465	2206	5416	7687	3313
chr17_29496574_29496573-c.479_480ins6514	chr17	29496572	29496573	29496574	29496573	0	0	0	0	0	0	0	0	0	1	0	0	0	0	0	0	0	0	0	0	0.013009	0	0	0	0	0	0	0	0	0	0	2	0	0	11708	7116	5648	4333	12381	11465	2206	5416	7687	3313
chr17_29496688_29496688-c.479_480ins6513	chr17	29496686	29496688	29496688	29496688	1	0	0	0	0	0	0	0	0	1	0	0	0	0	0	0	0	0	0	0	0.0129988	0	0	0	4	6	0	3	20	0	4	8	2	5	11708	7120	5654	4333	12384	11485	2206	5420	7693	3315
chr17_29496722_29496722-c.479_480ins6513	chr17	29496720	29496722	29496722	29496722	1	0	0	0	0	0	0	0	0	1	0	0	0	0	0	0	0	0	0	0	0.012982	0	0	0	5	8	2	11	31	0	9	18	12	17	11708	7121	5656	4335	12392	11496	2206	5425	7703	3325
chr17_29496729_29496729-c.479_480ins6513	chr17	29496727	29496729	29496729	29496729	1	0	1	1	0	0	1	0	0	0	0	0	0	0.014006	0.0176402	0	0	0.00867117	0	0	0	0	0	0	5	8	3	14	31	0	9	18	12	19	11708	7121	5656	4336	12395	11496	2206	5425	7703	3325
chr17_29496731_29496731-c.479_480ins6513	chr17	29496729	29496731	29496731	29496731	1	0	0	0	0	0	2	0	0	0	0	0	0	0	0	0	0	0.0173974	0	0	0	0	0	0	5	8	3	14	31	0	9	18	12	19	11708	7121	5656	4336	12395	11496	2206	5425	7703	3325
chr17_29496738_29496738-c.479_480ins6513	chr17	29496736	29496738	29496738	29496738	1	0	1	0	0	0	0	0	0	0	0	0	0	0.014043	0	0	0	0	0	0	0	0	0	0	5	8	3	15	31	0	9	18	12	19	11708	7121	5656	4336	12396	11496	2206	5425	7703	3325
chr17_29496739_29496738-c.479_480ins6514	chr17	29496737	29496738	29496739	29496738	0	0	0	0	0	0	0	0	0	1	0	0	0	0	0	0	0	0	0	0	0.012982	0	0	0	4	8	3	15	31	0	9	18	12	19	11708	7121	5656	4336	12396	11496	2206	5425	7703	3325
chr17_29496739_29496739-c.479_480ins6513	chr17	29496737	29496739	29496739	29496739	1	0	2	3	0	9	13	0	5	7	7	13	0	0.0257948	0.0488261	0	0.0669552	0.104675	0	0.0851486	0.0839448	0.196648	0.240053	0	4	8	3	15	31	0	9	18	12	19	11708	7121	5656	4336	12396	11496	2206	5425	7703	3325
chr17_29496739_29496740-c.479_480ins6512	chr17	29496737	29496740	29496739	29496740	2	0	0	0	0	0	3	0	0	0	0	0	0	0	0	0	0	0.026096	0	0	0	0	0	0	4	8	3	15	31	0	9	18	12	19	11708	7121	5656	4336	12396	11496	2206	5425	7703	3325
chr17_29496740_29496739-c.479_480ins6514	chr17	29496738	29496739	29496740	29496739	0	0	0	0	0	0	0	0	0	0	1	0	0	0	0	0	0	0	0	0	0	0.0300752	0	0	3	5	3	6	15	0	4	11	5	7	11708	7121	5656	4336	12396	11496	2206	5425	7703	3325
chr17_29496745_29496744-c.479_480ins6514	chr17	29496743	29496744	29496745	29496744	0	0	0	0	0	0	0	0	0	0	1	0	0	0	0	0	0	0	0	0	0	0.0300752	0	0	5	8	3	15	31	0	9	18	12	22	11708	7121	5656	4336	12396	11496	2206	5425	7703	3325
chr17_29496747_29496746-c.479_480ins6514	chr17	29496745	29496746	29496747	29496746	0	0	1	4	0	2	8	0	4	6	1	1	0	0.0135578	0.0686539	0	0.01558	0.0675476	0	0.0715982	0.0756673	0.0290812	0.0190041	0	5	8	3	15	31	0	9	18	12	22	11708	7121	5656	4336	12396	11496	2206	5425	7703	3325
chr17_29496759_29496759-c.479_480ins6513	chr17	29496757	29496759	29496759	29496759	1	0	0	0	0	0	1	0	0	0	0	0	0	0	0	0	0	0.00868734	0	0	0	0	0	0	5	10	5	15	46	1	9	18	12	25	11708	7121	5658	4338	12396	11511	2207	5425	7703	3325
chr17_29496770_29496770-c.479_480ins6513	chr17	29496768	29496770	29496770	29496770	1	0	0	0	1	0	0	0	0	0	2	1	0	0	0	0.0228644	0	0	0	0	0	0.0598586	0.0194958	0	6	11	6	20	50	1	10	15	14	26	11708	7122	5659	4339	12401	11515	2207	5426	7700	3327
chr17_29496778_29496778-c.479_480ins6513	chr17	29496776	29496778	29496778	29496778	1	0	0	0	1	0	0	0	0	1	0	0	0	0	0	0.0230169	0	0	0	0	0.012942	0	0	7	3	13	6	20	52	9	13	24	13	28	11715	7119	5661	4339	12401	11517	2215	5429	7709	3326
chr17_29496784_29496784-c.479_480ins6513	chr17	29496782	29496784	29496784	29496784	1	0	0	0	1	0	0	0	0	0	0	0	0	0	0	0.0230309	0	0	0	0	0	0	0	7	9	15	9	45	73	35	18	30	22	35	11715	7125	5663	4342	12426	11538	2241	5434	7715	3335
chr17_29496792_29496792-c.479_480ins6513	chr17	29496790	29496792	29496792	29496792	1	0	0	0	0	0	1	0	0	0	0	1	0	0	0	0	0	0.00864106	0	0	0	0	0.0196024	7	9	31	10	50	85	36	18	30	24	36	11715	7125	5679	4343	12431	11550	2242	5434	7715	3337
chr17_29496797_29496797-c.479_480ins6513	chr17	29496795	29496797	29496797	29496797	1	0	0	0	0	0	0	0	0	0	0	1	0	0	0	0	0	0	0	0	0	0	0.0196194	7	9	32	10	50	85	36	18	30	24	36	11715	7125	5680	4343	12431	11550	2242	5434	7715	3337
chr17_29496802_29496802-c.479_480ins6513	chr17	29496800	29496802	29496802	29496802	1	0	0	0	0	1	4	0	0	0	1	2	0	0	0	0	0.00796175	0.0343666	0	0	0	0.0297058	0.0389558	7	9	32	10	50	85	36	18	40	26	36	11715	7125	5680	4343	12431	11550	2242	5434	7725	3339
chr17_29496804_29496804-c.479_480ins6513	chr17	29496802	29496804	29496804	29496804	1	0	0	0	0	0	0	0	0	2	0	0	0	0	0	0	0	0	0	0	0.0258799	0	0	7	9	32	10	50	89	36	21	43	26	36	11715	7125	5680	4343	12431	11554	2242	5437	7728	3339
chr17_29496805_29496805-c.479_480ins6513	chr17	29496803	29496805	29496805	29496805	1	0	0	0	0	2	0	0	0	2	0	2	0	0	0	0	0.0159847	0	0	0	0.0257375	0	0.0390748	7	9	32	10	50	89	36	22	41	26	36	11715	7125	5680	4343	12431	11554	2242	5438	7728	3339
chr17_29496808_29496808-c.479_480ins6513	chr17	29496806	29496808	29496808	29496808	1	0	0	0	0	0	0	0	0	1	0	0	0	0	0	0	0	0	0	0	0.01294	0	0	7	9	31	10	47	86	36	21	43	26	34	11715	7125	5679	4343	12428	11551	2242	5437	7728	3339
chr17_29496808_29496809-c.479_480ins6512	chr17	29496806	29496809	29496808	29496809	2	0	0	0	0	0	1	0	0	0	0	0	0	0	0	0	0	0.00865726	0	0	0	0	0	7	9	31	10	47	86	36	21	43	26	34	11715	7125	5679	4343	12428	11551	2242	5437	7728	3339
chr17_29496811_29496811-c.479_480ins6513	chr17	29496809	29496811	29496811	29496811	1	0	1	0	0	0	0	0	0	0	0	0	0	0.0140351	0	0	0	0	0	0	0	0	0	7	9	31	10	51	87	36	24	45	27	33	11715	7125	5679	4343	12432	11552	2242	5440	7730	3340
chr17_29496814_29496814-c.479_480ins6513	chr17	29496812	29496814	29496814	29496814	1	0	0	0	0	0	0	0	0	1	0	0	0	0	0	0	0	0	0	0	0.0129366	0	0	7	9	31	10	52	87	36	24	45	28	35	11715	7125	5679	4343	12433	11552	2242	5440	7730	3341
chr17_29496816_29496816-c.479_480ins6513	chr17	29496814	29496816	29496816	29496816	1	0	1	0	0	0	0	0	0	0	0	0	0	0.0140351	0	0	0	0	0	0	0	0	0	7	9	31	10	52	87	36	24	45	28	35	11715	7125	5679	4343	12433	11552	2242	5440	7730	3341
chr17_29496818_29496818-c.479_480ins6513	chr17	29496816	29496818	29496818	29496818	1	0	0	0	1	0	0	0	0	0	0	0	0	0	0	0.0230256	0	0	0	0	0	0	0	7	9	31	10	52	89	36	24	45	28	35	11715	7125	5679	4343	12433	11554	2242	5440	7730	3341
chr17_29496820_29496820-c.479_480ins6513	chr17	29496818	29496820	29496820	29496820	1	0	0	0	0	2	0	0	0	0	0	0	0	0	0	0	0.016081	0	0	0	0	0	0	7	9	31	11	56	90	36	24	45	28	35	11715	7125	5679	4344	12437	11555	2242	5440	7730	3341
chr17_29496830_29496830-c.479_480ins6513	chr17	29496828	29496830	29496830	29496830	1	0	0	0	0	0	0	0	0	0	0	2	0	0	0	0	0	0	0	0	0	0	0.0392311	25	11	33	14	71	91	36	27	40	29	37	11733	7127	5681	4347	12452	11556	2242	5443	7725	3342
chr17_29496830_29496831-c.479_480ins6512	chr17	29496828	29496831	29496830	29496831	2	0	0	0	1	0	0	0	0	0	0	0	0	0	0	0.0230044	0	0	0	0	0	0	0	25	11	33	14	71	91	36	27	40	29	37	11733	7127	5681	4347	12452	11556	2242	5443	7725	3342
chr17_29496832_29496832-c.479_480ins6513	chr17	29496830	29496832	29496832	29496832	1	2	0	1	0	7	0	13	0	1	1	6	0.0157629	0	0.016267	0	0.0521652	0	0.565367	0	0.0119661	0.027703	0.109857	25	11	37	13	73	93	37	28	40	29	37	11733	7127	5685	4347	12454	11558	2243	5444	7725	3342
chr17_29496836_29496836-c.479_480ins6513	chr17	29496834	29496836	29496836	29496836	1	0	0	0	0	4	30	0	0	0	0	2	0	0	0	0	0.0311314	0.257723	0	0	0	0	0.0381119	25	11	39	14	95	93	37	28	42	30	38	11733	7127	5687	4347	12476	11558	2243	5444	7727	3343
chr17_29496838_29496838-c.479_480ins6513	chr17	29496836	29496838	29496838	29496838	1	0	0	0	0	1	1	0	0	0	0	0	0	0	0	0	0.00800461	0.00864659	0	0	0	0	0	25	10	47	14	101	91	37	31	42	30	38	11733	7126	5695	4347	12482	11556	2243	5447	7727	3343
chr17_29496852_29496852-c.479_480ins6513	chr17	29496850	29496852	29496852	29496852	1	1	0	5	3	1	10	5	0	1	3	2	0.00802871	0	0.0832093	0.0653532	0.00753992	0.0821777	0.21383	0	0.0121962	0.0852388	0.0370413	25	15	55	16	112	83	42	33	42	29	40	11733	7131	5703	4349	12493	11548	2248	5449	7727	3341
chr17_29496856_29496856-c.479_480ins6513	chr17	29496854	29496856	29496856	29496856	1	0	0	0	0	0	0	0	2	0	0	0	0	0	0	0	0	0	0	0.036704	0	0	0	31	15	58	16	122	83	42	33	40	31	43	11739	7131	5706	4349	12503	11548	2248	5449	7725	3343
chr17_29496857_29496857-c.479_480ins6513	chr17	29496855	29496857	29496857	29496857	1	1	0	0	0	0	0	0	0	0	0	0	0.00851861	0	0	0	0	0	0	0	0	0	0	31	15	58	16	122	83	42	31	40	31	43	11739	7131	5706	4349	12503	11548	2248	5449	7725	3343
chr17_29496859_29496859-c.479_480ins6513	chr17	29496857	29496859	29496859	29496859	1	1	0	0	0	1	0	0	0	0	0	0	0.00850456	0	0	0	0.00799128	0	0	0	0	0	0	41	16	58	16	122	83	42	33	40	30	44	11749	7132	5706	4349	12503	11548	2248	5449	7725	3342
chr17_29496862_29496862-c.479_480ins6513	chr17	29496860	29496862	29496862	29496862	1	0	0	0	0	2	0	0	0	0	1	0	0	0	0	0	0.0159484	0	0	0	0	0.0298744	0	41	15	59	16	122	80	42	33	40	30	44	11749	7131	5707	4349	12503	11545	2248	5449	7725	3342
chr17_29496866_29496866-c.479_480ins6513	chr17	29496864	29496866	29496866	29496866	1	0	3	0	0	0	0	0	0	1	0	0	0	0.0419801	0	0	0	0	0	0	0.0128925	0	0	41	21	64	28	124	83	42	33	39	31	38	11749	7137	5712	4361	12505	11548	2248	5449	7724	3343
chr17_29496867_29496866-c.479_480ins6514	chr17	29496865	29496866	29496867	29496866	0	0	0	0	0	0	0	0	0	2	0	0	0	0	0	0	0	0	0	0	0.0258933	0	0	41	18	64	28	124	83	42	33	38	31	38	11749	7137	5712	4361	12505	11548	2248	5449	7724	3343
chr17_29496867_29496867-c.479_480ins6513	chr17	29496865	29496867	29496867	29496867	1	0	3	13	2	6	2	0	0	1	1	2	0	0.0403369	0.222359	0.0440252	0.0460694	0.0165803	0	0	0.0123892	0.0286719	0.0376292	41	18	64	28	124	83	42	33	38	31	38	11749	7137	5712	4361	12505	11548	2248	5449	7724	3343
chr17_29496872_29496871-c.479_480ins6514	chr17	29496870	29496871	29496872	29496871	0	0	0	0	0	0	0	0	2	0	0	0	0	0	0	0	0	0	0	0.0366972	0	0	0	41	27	68	27	124	87	43	34	35	25	38	11749	7143	5716	4360	12505	11552	2249	5450	7720	3337
chr17_29496872_29496872-c.479_480ins6513	chr17	29496870	29496872	29496872	29496872	1	0	0	0	0	0	1	0	0	0	0	1	0	0	0	0	0	0.00863957	0	0	0	0	0.0195947	41	27	68	27	124	87	43	34	35	25	38	11749	7143	5716	4360	12505	11552	2249	5450	7720	3337
chr17_29496874_29496874-c.479_480ins6513	chr17	29496872	29496874	29496874	29496874	1	0	1	0	0	0	0	0	1	0	0	1	0	0.0139448	0	0	0	0	0	0.0182872	0	0	0.0195523	41	28	68	26	124	87	43	34	35	25	37	11749	7144	5716	4359	12505	11552	2249	5450	7720	3337
chr17_29496876_29496876-c.479_480ins6513	chr17	29496874	29496876	29496876	29496876	1	0	0	1	0	0	0	0	0	0	0	0	0	0	0.0174948	0	0	0	0	0	0	0	0	41	28	68	26	124	87	43	34	35	25	35	11749	7144	5716	4359	12505	11552	2249	5450	7720	3337
chr17_29496879_29496879-c.479_480ins6513	chr17	29496877	29496879	29496879	29496879	1	0	0	0	0	0	0	0	0	0	1	0	0	0	0	0	0	0	0	0	0	0.029967	0	41	30	68	25	121	87	43	34	35	25	44	11749	7146	5716	4358	12502	11552	2249	5450	7720	3337
chr17_29496882_29496882-c.479_480ins6513	chr17	29496880	29496882	29496882	29496882	1	1	1	1	0	3	1	0	2	0	0	0	0.00842355	0.0138617	0.0173356	0	0.0237932	0.00856728	0	0.0363992	0	0	0	45	30	68	25	121	91	43	39	51	25	55	11753	7146	5716	4358	12502	11556	2249	5455	7736	3337
chr17_29496885_29496885-c.479_480ins6513	chr17	29496883	29496885	29496885	29496885	1	0	0	0	0	0	1	0	0	0	0	0	0	0	0	0	0	0.00865276	0	0	0	0	0	45	31	68	25	121	92	43	39	56	26	57	11753	7147	5716	4358	12502	11557	2249	5455	7741	3338
chr17_29496887_29496887-c.479_480ins6513	chr17	29496885	29496887	29496887	29496887	1	0	0	0	0	0	0	0	2	1	0	0	0	0	0	0	0	0	0	0.0364759	0.0128712	0	0	358	31	68	25	121	153	43	60	56	33	115	12066	7147	5716	4358	12502	11618	2249	5476	7741	3345
chr17_29496889_29496889-c.479_480ins6513	chr17	29496887	29496889	29496889	29496889	1	0	0	0	0	0	1	0	2	1	0	2	0	0	0	0	0	0.00853145	0	0.0363046	0.0128109	0	0.0384095	358	31	68	25	120	154	43	60	56	33	116	12066	7147	5716	4358	12501	11619	2249	5476	7741	3345
chr17_29496892_29496893-c.479_480ins6512	chr17	29496890	29496893	29496892	29496893	2	0	0	1	0	0	0	0	0	0	0	0	0	0	0.0174948	0	0	0	0	0	0	0	0	362	31	68	25	120	183	43	78	56	35	128	12070	7147	5716	4358	12501	11648	2249	5494	7741	3347
chr17_29496893_29496893-c.479_480ins6513	chr17	29496891	29496893	29496893	29496893	1	0	0	0	0	0	7	0	0	2	0	0	0	0	0	0	0	0.0599413	0	0	0.0256821	0	0	369	31	67	25	120	183	43	78	56	35	126	12077	7147	5716	4358	12501	11648	2249	5494	7741	3347
chr17_29496895_29496894-c.479_480ins6514	chr17	29496893	29496894	29496895	29496894	0	0	0	0	0	4	0	0	0	0	0	1	0	0	0	0	0.0319359	0	0	0	0	0	0.0192027	597	39	68	25	120	184	67	79	56	36	130	12305	7155	5716	4358	12501	11649	2273	5495	7741	3348
chr17_29496895_29496895-c.479_480ins6513	chr17	29496893	29496895	29496895	29496895	1	3	3	10	12	45	6	3	1	4	8	2	0.0214181	0.0368912	0.155752	0.247354	0.325841	0.0453566	0.117055	0.0159786	0.0455037	0.213949	0.0338892	597	39	68	25	120	184	67	79	56	36	130	12305	7155	5716	4358	12501	11649	2273	5495	7741	3348
chr17_29496895_29496896-c.479_480ins6512	chr17	29496893	29496896	29496895	29496896	2	1	0	0	0	0	0	0	0	0	0	0	0.00812678	0	0	0	0	0	0	0	0	0	0	597	39	68	25	120	184	67	79	56	36	130	12305	7155	5716	4358	12501	11649	2273	5495	7741	3348
chr17_29496898_29496897-c.479_480ins6514	chr17	29496896	29496897	29496898	29496897	0	0	0	0	0	2	0	0	0	0	0	0	0	0	0	0	0.0159987	0	0	0	0	0	0	607	42	68	60	120	184	78	79	83	36	137	12315	7158	5716	4393	12501	11649	2284	5495	7768	3348
chr17_29496900_29496899-c.479_480ins6514	chr17	29496898	29496899	29496900	29496899	0	1	0	1	1	4	0	2	0	9	3	0	0.00783402	0	0.0168935	0.0219873	0.0309411	0	0.0851323	0	0.112951	0.0871329	0	607	42	68	61	120	186	78	80	83	36	145	12315	7158	5716	4394	12501	11651	2284	5496	7768	3348
chr17_29496902_29496901-c.479_480ins6514	chr17	29496900	29496901	29496902	29496901	0	0	0	0	1	2	1	0	0	0	0	0	0	0	0	0.0227025	0.0159462	0.00854909	0	0	0	0	0	607	42	69	61	122	187	78	80	85	36	145	12315	7158	5717	4394	12503	11652	2284	5496	7770	3348
chr17_29496902_29496902-c.479_480ins6513	chr17	29496900	29496902	29496902	29496902	1	28	9	20	1	12	6	19	22	6	1	9	0.18701	0.10256	0.290669	0.0184091	0.0780979	0.0417498	0.720024	0.333993	0.0627394	0.0241745	0.141559	607	42	69	61	122	187	78	80	85	36	145	12315	7158	5717	4394	12503	11652	2284	5496	7770	3348
chr17_29496902_29496903-c.479_480ins6512	chr17	29496900	29496903	29496902	29496903	2	2	0	1	0	0	1	0	0	0	1	0	0.01615	0	0.0173965	0	0	0.00852798	0	0	0	0.0297427	0	607	42	69	61	122	187	78	80	85	36	145	12315	7158	5717	4394	12503	11652	2284	5496	7770	3348
chr17_29496903_29496902-c.479_480ins6514	chr17	29496901	29496902	29496903	29496902	0	0	0	0	0	0	1	0	0	0	1	0	0	0	0	0	0	0.00855677	0	0	0	0.0297187	0	579	86	50	61	113	180	59	70	85	48	137	12317	7211	5719	4395	12506	11652	2284	5508	7776	3362
chr17_29496905_29587397-c.480_4378delins6510	chr17	29496903	29587397	29496905	29587397	90493	0	0	0	0	0	0	0	1	0	0	0	0	0	0	0	0	0	0	0.0180897	0	0	0	609	109	74	64	126	211	106	112	92	66	173	12317	7225	5722	4397	12507	11676	2312	5528	7777	3378
chr17_29496907_29496906-c.479_480ins6514	chr17	29496905	29496906	29496907	29496906	0	1	2	1	0	8	3	0	0	1	0	0	0.00799944	0.027324	0.017235	0	0.0633773	0.0253486	0	0	0.0126708	0	0	611	111	75	64	127	218	105	112	96	66	174	12319	7227	5723	4397	12508	11683	2311	5529	7781	3378
chr17_29496908_29496908-c.479_480ins6513	chr17	29496906	29496908	29496908	29496908	1	0	0	0	0	0	0	1	0	0	0	0	0	0	0	0	0	0	0.0426621	0	0	0	0	1545	623	442	438	1046	1230	138	607	690	393	688	13253	7738	6090	4771	13427	12695	2344	6024	8375	3705
chr17_29496909_29496908-c.479_480ins6514	chr17	29496907	29496908	29496909	29496908	0	0	0	0	0	1	0	0	0	0	0	0	0	0	0	0	0.00742611	0	0	0	0	0	0	1608	736	507	451	1085	1290	137	633	767	433	743	13316	7851	6155	4784	13466	12755	2344	6050	8452	3745
chr17_29496910_29496910-c.481del	chr17	29496908	29496910	29496910	29496910	1	4	0	1	3	1	1	0	0	1	0	0	0.0297118	0	0.0160006	0.0619555	0.00733049	0.00766955	0	0	0.0116455	0	0	12424	7687	6040	4397	12669	12682	450	5723	8224	3611	5719	13322	7974	6176	4807	13469	12874	2344	6104	8482	3747
chr17_29496911_29496910-c.=	chr17	29496909	29496910	29496911	29496910	0	0	0	0	0	0	3	0	0	0	0	0	0	0	0	0	0	0.0232001	0	0	0	0	0	12446	7744	6062	4417	12746	12738	452	5772	8234	3639	5761	13348	8031	6199	4830	13547	12931	2346	6153	8493	3775
chr17_29496912_29496911-c.=	chr17	29496910	29496911	29496912	29496911	0	0	0	0	0	0	3	0	0	0	0	0	0	0	0	0	0	0.0229183	0	0	0	0	0	12452	7808	6064	4421	12978	12899	474	5808	8317	3692	5851	13350	8095	6200	4831	13778	13090	2368	6189	8575	3828
chr17_29496912_29496912-c.483del	chr17	29496910	29496912	29496912	29496912	1	0	0	0	0	1	1	0	1	0	2	0	0	0	0	0	0.00720317	0.00758205	0	0.0160499	0	0.0520849	0	12452	7808	6064	4421	12978	12899	474	5808	8317	3692	5851	13350	8095	6200	4831	13778	13090	2368	6189	8575	3828
chr17_29496912_29496913-c.483_484del	chr17	29496910	29496913	29496912	29496913	2	2	0	2	0	2	0	0	0	0	0	0	0.0149115	0	0.0321632	0	0.0144476	0	0	0	0	0	0	12452	7808	6064	4421	12978	12899	474	5808	8317	3692	5851	13350	8095	6200	4831	13778	13090	2368	6189	8575	3828
chr17_29496915_29496915-c.486del	chr17	29496913	29496915	29496915	29496915	1	0	0	2	0	0	0	0	0	0	0	0	0	0	0.0296912	0	0	0	0	0	0	0	0	13930	8364	6600	4763	13718	13831	530	6367	9058	4068	6340	14828	8651	6736	5173	14518	14018	2424	6747	9316	4204
chr17_29496917_29496917-c.488del	chr17	29496915	29496917	29496917	29496917	1	0	0	1	0	0	1	0	0	0	0	0	0	0	0.0146203	0	0	0.00701714	0	0	0	0	0	14776	8525	6727	4881	14010	14078	650	6548	9307	4233	6500	15589	8790	6835	5279	14719	14230	2544	6909	9532	4360
chr17_29496919_29496919-c.490del	chr17	29496917	29496919	29496919	29496919	1	0	0	0	0	1	0	0	0	0	0	1	0	0	0	0	0.00675672	0	0	0	0	0	0.0149242	14856	8560	6760	4943	14069	14156	654	6625	9332	4278	6561	15669	8825	6868	5341	14778	14308	2548	6986	9557	4405
chr17_29496921_29496921-c.492del	chr17	29496919	29496921	29496921	29496921	1	0	1	0	0	4	0	0	0	0	0	0	0	0.0112677	0	0	0.0270056	0	0	0	0	0	0	14870	8586	6767	5037	14086	14337	656	6646	9341	4303	6606	15683	8851	6875	5435	14795	14489	2550	7007	9566	4430
chr17_29496922_29643355-c.493_4772delins9482	chr17	29496920	29643355	29496922	29643355	146434	0	0	0	0	1	0	0	0	0	0	0	0	0	0	0	0.00666178	0	0	0	0	0	0	14939	8592	6963	5041	14298	14379	710	6693	9467	4351	6634	15752	8858	7071	5439	15011	14531	2604	7054	9692	4478
chr17_29496926_29496925-c.=	chr17	29496924	29496925	29496926	29496925	0	1	0	0	0	0	0	0	0	0	0	0	0.00613346	0	0	0	0	0	0	0	0	0	0	15491	8883	7731	5220	14850	14872	853	7010	10273	4485	6907	16304	9148	7839	5618	15560	15024	2747	7371	10498	4612
chr17_29496926_29496926-c.497del	chr17	29496924	29496926	29496926	29496926	1	4	5	21	0	4	8	2	2	3	2	6	0.0230179	0.0514249	0.257211	0	0.0241212	0.0500929	0.0686188	0.025463	0.0268213	0.0407576	0.080396	15491	8883	7731	5220	14850	14872	853	7010	10273	4485	6907	16304	9148	7839	5618	15560	15024	2747	7371	10498	4612
chr17_29496927_29496926-c.=	chr17	29496925	29496926	29496927	29496926	0	2	2	3	0	1	0	0	0	0	0	0	0.0120606	0.0216808	0.0377123	0	0.006367	0	0	0	0	0	0	15657	8903	7794	5325	14880	14815	845	7025	10295	4486	6913	16474	9173	7923	5723	15594	14975	2741	7388	10523	4615
chr17_29496928_29496927-c.=	chr17	29496926	29496927	29496928	29496927	0	1	0	0	0	0	0	0	0	0	0	0	0.00606943	0	0	0	0	0	0	0	0	0	0	15663	8945	7820	5293	14884	14846	848	7054	10354	4558	6945	16476	9210	7928	5691	15594	14998	2742	7415	10579	4685
chr17_29496929_29496929-c.500del	chr17	29496927	29496929	29496929	29496929	1	0	2	0	0	0	0	0	0	1	0	0	0	0.0215802	0	0	0	0	0	0	0.0094243	0	0	15776	8994	7886	5294	14885	14900	848	7135	10363	4597	6990	16589	9259	7994	5692	15595	15052	2742	7496	10588	4724
chr17_29496930_29496930-c.501del	chr17	29496928	29496930	29496930	29496930	1	0	1	0	0	1	0	0	0	0	0	0	0	0.0106394	0	0	0.00636509	0	0	0	0	0	0	16120	9126	7887	5294	14984	14986	848	7187	10352	4600	7000	16933	9393	7995	5692	15694	15138	2742	7548	10578	4727
chr17_29496932_29496932-c.503del	chr17	29496930	29496932	29496932	29496932	1	0	0	0	0	1	0	0	1	1	0	0	0	0	0	0	0.00645394	0	0	0.0131401	0.00971991	0	0	15915	9105	7762	5188	14749	14754	848	7237	10043	4548	6951	16728	9370	7870	5586	15459	14906	2742	7598	10268	4675
chr17_29496933_29496934-c.504_505del	chr17	29496931	29496934	29496933	29496934	2	0	0	0	1	0	0	0	0	0	0	0	0	0	0	0.0179019	0	0	0	0	0	0	0	15909	9106	7750	5188	14739	14652	845	7195	10050	4547	6928	16722	9371	7858	5586	15450	14804	2739	7557	10276	4674
chr17_29496933_29496935-c.504_506del	chr17	29496931	29496935	29496933	29496935	3	0	0	0	0	0	1	0	0	0	0	0	0	0	0	0	0	0.00675493	0	0	0	0	0	15909	9106	7750	5188	14739	14652	845	7195	10050	4547	6928	16722	9371	7858	5586	15450	14804	2739	7557	10276	4674
chr17_29496935_29496935-c.506del	chr17	29496933	29496935	29496935	29496935	1	2	2	2	0	1	2	0	0	0	1	0	0.0126531	0.022515	0.0257955	0	0.00682057	0.0142643	0	0	0	0.0214349	0	14850	8546	7585	4932	13810	13743	758	6582	9337	4500	6762	15663	8811	7693	5331	14520	13896	2652	6943	9562	4627
chr17_29496938_29496939-c.509_510del	chr17	29496936	29496939	29496938	29496939	2	0	0	0	0	2	0	0	0	0	0	0	0	0	0	0	0.0136827	0	0	0	0	0	0	14405	8524	7677	4926	13907	13707	760	6601	9461	4505	6667	15216	8789	7785	5324	14617	13859	2654	6962	9686	4632
chr17_29496939_29496939-c.510del	chr17	29496937	29496939	29496939	29496939	1	0	1	0	0	4	0	0	0	4	1	0	0	0.0112043	0	0	0.0271778	0	0	0	0.0409672	0.0218278	0	13878	8580	7724	4928	13897	13664	776	6610	9480	4418	6599	14689	8845	7832	5326	14609	13816	2670	6971	9705	4545
chr17_29496940_29496940-c.511del	chr17	29496938	29496940	29496940	29496940	1	6	0	4	4	8	3	0	6	8	0	4	0.0391795	0	0.048213	0.0710125	0.0519521	0.0207233	0	0.082905	0.0781257	0	0.0563364	13878	8614	7857	5022	14073	13708	776	6611	9631	4463	6687	14689	8880	7965	5420	14789	13860	2670	6972	9860	4591
chr17_29496942_29496942-c.513del	chr17	29496940	29496942	29496942	29496942	1	0	4	2	0	0	4	0	1	0	0	0	0	0.0448004	0.0248247	0	0	0.0286018	0	0.0141862	0	0	0	13903	8603	7878	4980	14102	13716	776	6619	9699	4480	6685	14714	8868	7986	5378	14812	13868	2670	6980	9924	4607
chr17_29496943_29508781-c.514_708del	chr17	29496941	29508781	29496943	29508781	11839	0	0	0	0	0	0	0	0	0	8	0	0	0	0	0	0	0	0	0	0	0.168103	0	14170	8706	7883	5030	14449	14094	776	6768	9790	4632	6834	14981	8975	7993	5428	15159	14250	2670	7130	10015	4759
chr17_29496944_29496944-c.515del	chr17	29496942	29496944	29496944	29496944	1	1	0	0	0	10	0	0	2	0	3	0	0.00658118	0	0	0	0.0628117	0	0	0.0271685	0	0.0606945	0	14156	8988	8063	5030	15060	14586	826	6905	10083	4760	7035	14967	9253	8171	5428	15770	14738	2720	7266	10308	4895
chr17_29496946_29496946-c.517del	chr17	29496944	29496946	29496946	29496946	1	4	0	0	0	3	0	0	0	0	0	0	0.0274231	0	0	0	0.0186683	0	0	0	0	0	0	13748	9234	8139	5228	15316	14888	827	7088	10185	4840	7154	14559	9499	8247	5626	16026	15040	2721	7449	10410	4975
chr17_29496947_29496947-c.518del	chr17	29496945	29496947	29496947	29496947	1	0	0	0	0	0	0	0	0	0	0	1	0	0	0	0	0	0	0	0	0	0	0.0137287	13743	9297	8139	5270	15322	14892	827	7066	10093	4840	7149	14558	9562	8247	5668	16035	15044	2721	7427	10318	4975
chr17_29496948_29496948-c.519del	chr17	29496946	29496948	29496948	29496948	1	2	0	0	0	0	0	0	0	0	0	0	0.0137334	0	0	0	0	0	0	0	0	0	0	13752	9299	8145	5274	15340	14872	829	7073	10100	4843	7151	14563	9564	8253	5672	16050	15024	2723	7434	10325	4978
chr17_29496949_29496949-c.520del	chr17	29496947	29496949	29496949	29496949	1	3	0	0	0	0	0	0	2	2	0	0	0.0204852	0	0	0	0	0	0	0.0269522	0.0193123	0	0	13764	9288	8234	5279	15451	14949	832	7030	10082	4845	7156	14577	9553	8342	5677	16161	15101	2726	7391	10307	4980
chr17_29496950_29496950-c.521del	chr17	29496948	29496950	29496950	29496950	1	0	0	0	0	0	2	0	0	1	0	0	0	0	0	0	0	0.0131349	0	0	0.0095559	0	0	14096	9340	8301	5310	15495	15060	832	7095	10224	4932	7206	14910	9605	8409	5708	16205	15212	2726	7458	10451	5067
chr17_29496952_29496952-c.523del	chr17	29496950	29496952	29496952	29496952	1	0	0	0	0	0	1	0	0	0	0	0	0	0	0	0	0	0.00645786	0	0	0	0	0	14117	9476	8414	5428	15431	15333	834	7361	10354	4980	7274	14928	9741	8522	5826	16141	15485	2728	7722	10579	5115
chr17_29496953_29496953-c.524del	chr17	29496951	29496953	29496953	29496953	1	0	0	0	0	0	0	0	0	1	2	0	0	0	0	0	0	0	0	0	0.00925937	0.0388895	0	14118	9554	8725	5462	15425	15469	834	7398	10533	5003	7295	14929	9819	8833	5860	16135	15622	2728	7759	10758	5138
chr17_29496955_29496955-c.526del	chr17	29496953	29496955	29496955	29496955	1	0	0	0	0	0	1	0	0	0	0	0	0	0	0	0	0	0.00644787	0	0	0	0	0	14126	9561	8695	5463	15337	15357	836	7385	10531	4973	7160	14937	9826	8803	5861	16047	15509	2730	7746	10756	5108
chr17_29496960_29496960-c.531del	chr17	29496958	29496960	29496960	29496960	1	0	0	0	0	1	0	0	0	0	0	0	0	0	0	0	0.00635001	0	0	0	0	0	0	14138	9513	8468	5377	15038	15350	841	7386	10536	4972	7207	14949	9778	8576	5775	15748	15502	2735	7747	10761	5107
chr17_29496960_29496961-c.531_532del	chr17	29496958	29496961	29496960	29496961	2	0	2	0	0	0	0	0	0	0	0	0	0	0.0204541	0	0	0	0	0	0	0	0	0	14138	9513	8468	5377	15038	15350	841	7386	10536	4972	7207	14949	9778	8576	5775	15748	15502	2735	7747	10761	5107
chr17_29496961_29496961-c.532del	chr17	29496959	29496961	29496961	29496961	1	0	0	0	0	0	0	0	0	0	1	0	0	0	0	0	0	0	0	0	0	0.0193461	0	14079	9643	8611	5450	14881	15454	841	7463	10554	5034	7281	14890	9910	8719	5848	15592	15606	2735	7824	10779	5169
chr17_29496962_29496962-c.533del	chr17	29496960	29496962	29496962	29496962	1	4	0	1	0	4	3	0	0	2	1	0	0.0266157	0	0.0111728	0	0.0254159	0.0188572	0	0	0.0180544	0.0187498	0	14079	9750	8746	5521	14881	15598	842	7526	10741	5144	7372	14890	10017	8854	5919	15591	15750	2736	7887	10966	5280
chr17_29496964_29496964-c.535del	chr17	29496962	29496964	29496964	29496964	1	0	0	1	0	0	0	0	0	0	0	0	0	0	0.0111607	0	0	0	0	0	0	0	0	14131	9850	8852	5630	14973	15741	842	7620	10897	5294	7503	14942	10115	8960	6028	15683	15893	2736	7981	11122	5429
chr17_29496965_29496964-c.=	chr17	29496963	29496964	29496965	29496964	0	0	0	0	1	0	0	0	0	0	0	0	0	0	0	0.0165289	0	0	0	0	0	0	0	13587	9640	8703	5652	15015	15735	842	7539	10879	5394	7498	14398	9905	8812	6050	15725	15887	2736	7900	11104	5529
chr17_29496966_29496965-c.=	chr17	29496964	29496965	29496966	29496965	0	0	0	0	1	0	0	0	0	0	0	0	0	0	0	0.0165289	0	0	0	0	0	0	0	13572	9613	8620	5652	15140	15674	826	7564	10875	5348	7476	14383	9878	8728	6050	15850	15826	2720	7925	11100	5483
chr17_29496967_29496967-c.538del	chr17	29496965	29496967	29496967	29496967	1	10	13	17	14	17	19	0	4	21	17	11	0.0608011	0.11341	0.16249	0.200388	0.0929506	0.103895	0	0.0438346	0.161232	0.264975	0.12571	13571	9811	9133	5796	15334	15908	865	7605	11278	5589	7566	14382	10076	9241	6194	16044	16060	2759	7966	11503	5724
chr17_29496969_29496969-c.540del	chr17	29496967	29496969	29496969	29496969	1	4	0	1	4	2	2	0	0	2	0	3	0.0273749	0	0.0104833	0.0639551	0.0121802	0.0121014	0	0	0.0168924	0	0.0378437	13577	10034	9269	5783	15434	16097	851	7653	11421	5605	7679	14388	10299	9377	6181	16144	16249	2745	8014	11646	5740
chr17_29496972_29566366-c.543_3974delins9635	chr17	29496970	29566366	29496972	29566366	69395	0	1	0	0	0	0	0	0	0	0	0	0	0.00978665	0	0	0	0	0	0	0	0	0	13840	9953	9333	5778	15502	16205	851	7666	11516	5631	7674	14651	10218	9441	6176	16212	16357	2745	8027	11741	5766
chr17_29496973_29496973-c.544del	chr17	29496971	29496973	29496973	29496973	1	0	1	0	0	0	0	0	0	0	0	0	0	0.00978857	0	0	0	0	0	0	0	0	0	13847	9950	9412	5779	15356	16264	851	7722	11608	5641	7721	14658	10216	9520	6177	16066	16416	2745	8083	11833	5776
chr17_29496973_29496974-c.544_545del	chr17	29496971	29496974	29496973	29496974	2	0	0	0	0	0	2	0	0	0	0	0	0	0	0	0	0	0.0121832	0	0	0	0	0	13847	9950	9412	5779	15356	16264	851	7722	11608	5641	7721	14658	10216	9520	6177	16066	16416	2745	8083	11833	5776
chr17_29496975_29496975-c.546del	chr17	29496973	29496975	29496975	29496975	1	1	0	0	0	0	0	0	0	0	0	0	0.0069667	0	0	0	0	0	0	0	0	0	0	13543	9897	9278	5693	15449	16191	851	7715	11568	5660	7671	14354	10163	9386	6091	16159	16345	2745	8076	11793	5795
chr17_29496978_29496978-c.549del	chr17	29496976	29496978	29496978	29496978	1	0	0	0	0	0	1	0	0	3	1	0	0	0	0	0	0	0.00601	0	0	0.0251183	0.0169712	0	14520	10022	9401	5730	15429	16417	851	7887	11691	5739	7749	15331	10288	9509	6128	16139	16569	2745	8248	11916	5874
chr17_29496979_29496979-c.550del	chr17	29496977	29496979	29496979	29496979	1	1	4	1	3	3	2	2	4	3	3	1	0.00623277	0.0376829	0.0100631	0.0475454	0.0180212	0.0116847	0.0709257	0.0471148	0.0243598	0.0495776	0.0122675	14707	10033	9507	5730	15410	16411	851	7884	11705	5742	7754	15518	10299	9615	6128	16120	16564	2745	8245	11933	5878
chr17_29496979_29496980-c.550_551del	chr17	29496977	29496980	29496979	29496980	2	0	0	0	0	1	0	0	0	0	0	0	0	0	0	0	0.00620347	0	0	0	0	0	0	14707	10033	9507	5730	15410	16411	851	7884	11705	5742	7754	15518	10299	9615	6128	16120	16564	2745	8245	11933	5878
chr17_29496980_29496979-c.=	chr17	29496978	29496979	29496980	29496979	0	0	1	0	0	0	0	0	0	0	0	0	0	0.00963763	0	0	0	0	0	0	0	0	0	14742	10106	9586	5822	15400	16411	884	8011	11801	5756	7792	15554	10376	9695	6223	16114	16565	2780	8376	12029	5894
chr17_29496980_29496981-c.551_552del	chr17	29496978	29496981	29496980	29496981	2	2	0	1	0	1	4	0	3	0	0	0	0.0127608	0	0.0102337	0	0.00615462	0.0239909	0	0.0356259	0	0	0	14742	10106	9586	5822	15400	16411	884	8011	11801	5756	7792	15554	10376	9695	6223	16114	16565	2780	8376	12029	5894
chr17_29496981_29496980-c.=	chr17	29496979	29496980	29496981	29496980	0	0	1	0	0	0	0	0	0	0	0	0	0	0.00959969	0	0	0	0	0	0	0	0	0	14740	10151	9532	5825	15397	16500	886	8017	11697	5750	7815	15553	10417	9641	6223	16109	16656	2780	8381	11922	5885
chr17_29496981_29496981-c.552del	chr17	29496979	29496981	29496981	29496981	1	3	4	0	4	3	2	0	1	0	0	3	0.0189423	0.0377797	0	0.0634028	0.0182873	0.0117835	0	0.0117089	0	0	0.037125	14740	10151	9532	5825	15397	16500	886	8017	11697	5750	7815	15553	10417	9641	6223	16109	16656	2780	8381	11922	5885
chr17_29496981_29496982-c.552_553del	chr17	29496979	29496982	29496981	29496982	2	0	0	1	0	2	0	0	1	0	0	0	0	0	0.0103472	0	0.0123878	0	0	0.0119046	0	0	0	14740	10151	9532	5825	15397	16500	886	8017	11697	5750	7815	15553	10417	9641	6223	16109	16656	2780	8381	11922	5885
chr17_29496983_29496983-c.554del	chr17	29496981	29496983	29496983	29496983	1	0	0	1	0	1	0	0	0	0	2	4	0	0	0.0094364	0	0.0058104	0	0	0	0	0.0309548	0.0467584	15183	10799	10400	6280	16349	17352	1054	8799	12747	6286	8380	15994	11065	10509	6678	17061	17504	2948	9161	12972	6421
chr17_29496984_29496984-c.555del	chr17	29496982	29496984	29496984	29496984	1	14	6	5	2	12	13	0	7	14	11	28	0.0819472	0.0493323	0.0428675	0.0274298	0.0664677	0.0687764	0	0.0704687	0.098456	0.15829	0.306207	14768	10789	10486	6215	15727	17062	1066	8687	12763	6248	8385	15579	11055	10595	6613	16438	17214	2960	9048	12988	6385
chr17_29496986_29496986-c.557del	chr17	29496984	29496986	29496986	29496986	1	1	0	0	0	0	0	0	1	4	3	2	0.0058149	0	0	0	0	0	0	0.010349	0.0278189	0.0434668	0.0222556	16208	11430	11300	6916	15954	18551	1106	9206	14036	6721	8773	17019	11696	11408	7314	16664	18703	3000	9567	14261	6856
chr17_29496987_29496986-c.=	chr17	29496985	29496986	29496987	29496986	0	0	1	0	0	0	0	0	0	0	0	0	0	0.00849041	0	0	0	0	0	0	0	0	0	16336	11512	11443	7026	16099	18726	1108	9283	14161	6748	8779	17148	11778	11551	7424	16809	18878	3002	9645	14390	6886
chr17_29496987_29496987-c.558del	chr17	29496985	29496987	29496987	29496987	1	4	8	2	3	4	4	2	0	3	3	2	0.0225941	0.0660764	0.0167612	0.0392058	0.0230508	0.0205193	0.0648026	0	0.0201885	0.0422819	0.0217255	16336	11512	11443	7026	16099	18726	1108	9283	14161	6748	8779	17148	11778	11551	7424	16809	18878	3002	9645	14390	6886
chr17_29496988_29496989-c.559_560del	chr17	29496986	29496989	29496988	29496989	2	0	0	0	0	0	1	0	0	1	0	0	0	0	0	0	0	0.00522006	0	0	0.00672325	0	0	16542	11837	11879	7091	16192	18988	1143	9559	14638	6864	9070	17357	12111	11989	7492	16906	19144	3039	9920	14866	7002
chr17_29496989_29496989-c.560del	chr17	29496987	29496989	29496989	29496989	1	3	0	0	1	0	0	0	0	1	0	2	0.0171986	0	0	0.0134918	0	0	0	0	0.00668966	0	0.0218454	16559	11853	11862	6980	15888	18872	1026	9430	14644	6848	8986	17370	12119	11970	7378	16598	19025	2920	9791	14870	6983
chr17_29496990_29496990-c.561del	chr17	29496988	29496990	29496990	29496990	1	0	0	0	0	0	0	0	0	0	1	0	0	0	0	0	0	0	0	0	0	0.0139684	0	16727	12062	12160	7203	16153	19294	1053	9511	15158	7024	9134	17541	12328	12268	7602	16863	19447	2947	9872	15385	7159
chr17_29496992_29496991-c.=	chr17	29496990	29496991	29496992	29496991	0	0	0	0	0	1	0	0	1	1	0	0	0	0	0	0	0.00562466	0	0	0.00937848	0.00629056	0	0	18644	12980	12802	7588	17041	20682	1086	10289	15648	7692	9630	19455	13246	12910	7986	17751	20834	2980	10650	15873	7827
chr17_29496992_29496992-c.563del	chr17	29496990	29496992	29496992	29496992	1	5	4	2	1	0	5	0	1	0	0	0	0.0254671	0.029937	0.0153357	0.0123921	0	0.0237774	0	0.00928943	0	0	0	18644	12980	12802	7588	17041	20682	1086	10289	15648	7692	9630	19455	13246	12910	7986	17751	20834	2980	10650	15873	7827
chr17_29496993_29496992-c.=	chr17	29496991	29496992	29496993	29496992	0	0	0	0	0	0	0	0	0	0	1	0	0	0	0	0	0	0	0	0	0	0.012655	0	18681	13283	12911	7991	17448	21098	1113	10573	15742	7767	9757	19497	13553	13021	8390	18158	21255	3007	10935	15967	7902
chr17_29496993_29496993-c.564del	chr17	29496991	29496993	29496993	29496993	1	8	30	7	2	10	16	2	14	5	3	2	0.0382999	0.210152	0.0502395	0.022215	0.0514727	0.0704895	0.0622309	0.120483	0.029203	0.0354271	0.0188355	18681	13283	12911	7991	17448	21098	1113	10573	15742	7767	9757	19497	13553	13021	8390	18158	21255	3007	10935	15967	7902
chr17_29496993_29496994-c.564_565del	chr17	29496991	29496994	29496993	29496994	2	0	0	0	1	0	0	0	0	0	1	0	0	0	0	0.0119039	0	0	0	0	0	0.01264	0	18681	13283	12911	7991	17448	21098	1113	10573	15742	7767	9757	19497	13553	13021	8390	18158	21255	3007	10935	15967	7902
chr17_29496994_29496993-c.=	chr17	29496992	29496993	29496994	29496993	0	1	2	0	1	1	0	0	0	0	0	1	0.00516198	0.014461	0	0.0119195	0.00547761	0	0	0	0	0	0.0101871	18472	13489	12683	7959	17460	20943	1130	10588	15923	7719	9643	19291	13785	12798	8360	18180	21111	3026	10963	16153	7858
chr17_29496995_29648537-c.566_4772delins4300	chr17	29496993	29648537	29496995	29648537	151543	0	0	0	1	0	0	0	0	0	0	0	0	0	0	0.0118064	0	0	0	0	0	0	0	19606	13745	13399	8071	17711	21511	1191	10927	16428	8279	10134	20417	14011	13507	8470	18421	21663	3085	11288	16653	8415
chr17_29496996_29496997-c.567_568del	chr17	29496994	29496997	29496996	29496997	2	0	0	0	0	0	1	0	0	0	0	0	0	0	0	0	0	0.00460978	0	0	0	0	0	19615	13747	13429	8072	17713	21541	1191	10942	16429	8281	10137	20426	14013	13537	8471	18423	21693	3085	11303	16654	8416
chr17_29496997_29496996-c.=	chr17	29496995	29496996	29496997	29496996	0	0	2	4	0	1	2	0	3	3	1	1	0	0.0140796	0.0292296	0	0.00536558	0.00906347	0	0.0263965	0.0177832	0.0116665	0.00962568	19884	13784	13448	8023	17708	21662	1207	10894	16467	8341	10136	20695	14050	13556	8422	18418	21815	3101	11255	16692	8476
chr17_29496997_29496997-c.568del	chr17	29496995	29496997	29496997	29496997	1	7	0	3	7	5	8	1	1	4	3	6	0.0327505	0	0.0214034	0.0808622	0.0262683	0.0355173	0.0312188	0.00858207	0.0231805	0.0342753	0.0566968	19884	13784	13448	8023	17708	21662	1207	10894	16467	8341	10136	20695	14050	13556	8422	18418	21815	3101	11255	16692	8476
chr17_29496999_29496998-c.=	chr17	29496997	29496998	29496999	29496998	0	1	1	0	0	1	1	0	0	0	0	0	0.00482398	0.00712657	0	0	0.00554852	0.00458966	0	0	0	0	0	19883	13745	13477	8018	17283	21598	1208	10874	16425	8351	10146	20694	14011	13585	8417	17993	21750	3102	11235	16650	8486
chr17_29496999_29496999-c.570del	chr17	29496997	29496999	29496999	29496999	1	12	13	17	6	25	29	0	17	14	9	15	0.0524832	0.0842418	0.113952	0.0645952	0.126682	0.121505	0	0.138116	0.0762824	0.0964088	0.133109	19883	13745	13477	8018	17283	21598	1208	10874	16425	8351	10146	20694	14011	13585	8417	17993	21750	3102	11235	16650	8486
chr17_29496999_29497000-c.570_571del	chr17	29496997	29497000	29496999	29497000	2	0	0	0	0	0	12	0	0	0	0	0	0	0	0	0	0	0.0551724	0	0	0	0	0	19883	13745	13477	8018	17283	21598	1208	10874	16425	8351	10146	20694	14011	13585	8417	17993	21750	3102	11235	16650	8486
chr17_29497000_29496999-c.=	chr17	29496998	29496999	29497000	29496999	0	0	0	0	0	0	2	0	0	0	2	0	0	0	0	0	0	0.00917335	0	0	0	0.0235605	0	19871	13700	13477	8015	17254	21558	1210	10856	16384	8337	10102	20694	13979	13602	8420	17989	21751	3104	11234	16623	8481
chr17_29497001_29497000-c.=	chr17	29496999	29497000	29497001	29497000	0	0	0	0	0	0	1	0	0	0	0	0	0	0	0	0	0	0.00459749	0	0	0	0	0	19882	13706	13495	8022	17276	21587	1210	10832	16412	8346	10141	20693	13972	13603	8421	17986	21751	3104	11193	16637	8481
chr17_29497003_29497002-c.=	chr17	29497001	29497002	29497003	29497002	0	3	0	0	0	1	0	0	2	0	0	3	0.0144494	0	0	0	0.00561538	0	0	0.0179619	0	0	0.029035	19842	13477	13356	8019	16989	21298	1210	10719	16339	8285	10158	20653	13743	13464	8418	17699	21450	3104	11080	16564	8420
chr17_29497012_29497012-c.583del	chr17	29497010	29497012	29497012	29497012	1	0	0	0	0	0	0	0	0	0	1	0	0	0	0	0	0	0	0	0	0	0.012273	0	19140	12894	12924	7708	15382	20665	1227	10386	15478	8013	9524	19951	13160	13032	8107	16092	20817	3121	10747	15703	8148
chr17_29497013_29508437-c.584_586delins2	chr17	29497011	29508437	29497013	29508437	11425	0	2	1	0	1	0	0	0	6	2	1	0	0.0151043	0.0076056	0	0.00616511	0	0	0	0.0379733	0.0243656	0.0102715	19135	12861	12917	7709	15356	20635	1227	10385	15475	8009	9512	19946	13127	13025	8108	16066	20787	3121	10746	15700	8145
chr17_29497014_29497013-c.=	chr17	29497012	29497013	29497014	29497013	0	0	0	0	0	0	0	0	0	0	0	1	0	0	0	0	0	0	0	0	0	0	0.010446	18728	12819	12841	7647	15236	20444	1207	10286	15367	7954	9437	19539	13087	12950	8046	15947	20596	3101	10647	15598	8091
chr17_29497016_29497561-c.586_587ins10878	chr17	29497014	29497561	29497016	29497561	546	0	0	0	22	0	0	0	0	0	0	0	0	0	0	0.27476	0	0	0	0	0	0	0	18239	12758	12785	7608	15231	20326	1207	10232	15300	7881	9384	19050	13026	12894	8007	15942	20478	3101	10593	15531	8018
chr17_29497016_29508439-c.=	chr17	29497014	29508439	29497016	29508439	11424	17567	12063	11986	6993	14222	19001	1160	9648	14296	7418	8896	1.05825	1.06322	1.06768	0.996674	1.02025	1.06551	0.403877	1.04385	1.05613	1.06208	1.07388	18239	12758	12785	7608	15231	20326	1207	10232	15300	7881	9384	19050	13026	12894	8007	15942	20478	3101	10593	15531	8018
chr17_29497016_29508440-c.587del	chr17	29497014	29508440	29497016	29508440	11425	0	0	1	0	0	7	0	1	9	0	8	0	0	0.00761422	0	0	0.0336474	0	0.00926971	0.0571744	0	0.0831248	18239	12758	12785	7608	15231	20326	1207	10232	15300	7881	9384	19050	13026	12894	8007	15942	20478	3101	10593	15531	8018
chr17_29497016_29508445-c.587_592del	chr17	29497014	29508445	29497016	29508445	11430	0	1	0	0	100	0	0	16	0	0	0	0	0.00712259	0	0	0.617473	0	0	0.142025	0	0	0	18239	12758	12785	7608	15231	20326	1207	10232	15300	7881	9384	19050	13026	12894	8007	15942	20478	3101	10593	15531	8018
chr17_29497016_29509525-c.587_730del	chr17	29497014	29509525	29497016	29509525	12510	0	0	0	0	0	0	0	0	0	34	10	0	0	0	0	0	0	0	0	0	0.419638	0.100769	18239	12758	12785	7608	15231	20326	1207	10232	15300	7881	9384	19050	13026	12894	8007	15942	20478	3101	10593	15531	8018
chr17_29497016_29527439-c.587_888del	chr17	29497014	29527439	29497016	29527439	30424	0	0	0	0	0	0	32	0	0	0	0	0	0	0	0	0	0	1.03193	0	0	0	0	18239	12758	12785	7608	15231	20326	1207	10232	15300	7881	9384	19050	13026	12894	8007	15942	20478	3101	10593	15531	8018
chr17_29497016_29541490-c.587_1414del	chr17	29497014	29541490	29497016	29541490	44475	1	0	0	0	0	0	0	0	0	0	0	0.00524934	0	0	0	0	0	0	0	0	0	0	18239	12758	12785	7608	15231	20326	1207	10232	15300	7881	9384	19050	13026	12894	8007	15942	20478	3101	10593	15531	8018
chr17_29497017_29497016-c.586_587ins11424	chr17	29497015	29497016	29497017	29497016	0	0	0	0	0	1	0	0	0	0	0	0	0	0	0	0	0.00663922	0	0	0	0	0	0	69	51	39	45	29	84	11	94	35	46	45	18448	12383	12135	7459	15062	19244	3097	10120	14578	7635
chr17_29497017_29497017-c.586_587ins11423	chr17	29497015	29497017	29497017	29497017	1	2	0	0	0	0	0	0	0	0	0	0	0.0108413	0	0	0	0	0	0	0	0	0	0	69	51	39	45	29	84	11	94	35	46	45	18448	12383	12135	7459	15062	19244	3097	10120	14578	7635
chr17_29497018_29497018-c.586_587ins11423	chr17	29497016	29497018	29497018	29497018	1	3	1	2	1	0	1	0	3	1	1	0	0.0161176	0.00799741	0.0163422	0.0133153	0	0.00514995	0	0.0294135	0.00679256	0.0129747	0	61	47	30	25	22	58	12	93	30	45	41	18442	12379	12126	7439	15055	19218	3098	10119	14573	7634
chr17_29497020_29508445-c.587_592delins4	chr17	29497018	29508445	29497020	29508445	11426	0	0	0	0	1	0	0	2	0	0	0	0	0	0	0	0.00662965	0	0	0.0197497	0	0	0	60	47	28	24	21	59	12	94	29	44	41	18439	12379	12124	7438	15054	19219	3098	10120	14572	7633
chr17_29497021_29497021-c.586_587ins11423	chr17	29497019	29497021	29497021	29497021	1	1	3	0	0	0	0	0	0	0	2	0	0.00539607	0.0241582	0	0	0	0	0	0	0	0.0261245	0	60	47	29	25	20	63	12	92	29	44	41	18439	12379	12125	7439	15054	19223	3098	10120	14572	7633
chr17_29497024_29497024-c.586_587ins11423	chr17	29497022	29497024	29497024	29497024	1	0	0	1	0	0	1	0	6	1	0	2	0	0	0.00817316	0	0	0.00515323	0	0.0590446	0.00679807	0	0.0218236	60	43	26	25	21	60	11	91	29	44	42	18439	12375	12122	7439	15055	19220	3097	10119	14572	7633
chr17_29497031_29497031-c.586_587ins11423	chr17	29497029	29497031	29497031	29497031	1	0	0	0	0	0	0	0	1	0	0	0	0	0	0	0	0	0	0	0.00990393	0	0	0	59	41	26	24	21	60	14	69	28	42	31	18438	12373	12122	7438	15055	19220	3100	10097	14571	7631
chr17_29497032_29497032-c.586_587ins11423	chr17	29497030	29497032	29497032	29497032	1	0	0	0	11	0	1	5	4	0	1	0	0	0	0	0.144717	0	0.0050212	0.158038	0.0383595	0	0.0126564	0	56	41	26	24	21	60	14	68	27	42	31	18435	12373	12122	7438	15055	19220	3100	10097	14570	7631
chr17_29497034_29497034-c.586_587ins11423	chr17	29497032	29497034	29497034	29497034	1	0	0	0	0	0	0	0	0	7	0	0	0	0	0	0	0	0	0	0	0.0480439	0	0	56	19	26	24	21	60	14	69	27	42	31	18435	12351	12122	7438	15055	19220	3100	10097	14570	7631
chr17_29497039_29529817-c.587_1260delins3463	chr17	29497037	29529817	29497039	29529817	32779	0	1	0	0	0	0	0	0	0	0	0	0	0.00809848	0	0	0	0	0	0	0	0	0	56	16	26	24	21	59	14	69	27	22	30	18435	12348	12122	7438	15055	19219	3100	10097	14570	7611
chr17_29497041_29497041-c.586_587ins11423	chr17	29497039	29497041	29497041	29497041	1	0	0	0	0	0	0	0	1	0	0	0	0	0	0	0	0	0	0	0.00990393	0	0	0	56	15	26	24	21	59	14	69	27	21	30	18435	12348	12122	7438	15055	19219	3100	10097	14570	7610
chr17_29497042_29497041-c.586_587ins11424	chr17	29497040	29497041	29497042	29497041	0	0	0	0	0	0	1	0	0	1	1	1	0	0	0	0	0	0.0051871	0	0	0.00684333	0.0131103	0.0109855	56	15	26	24	21	59	14	68	27	21	30	18435	12348	12122	7438	15055	19219	3100	10097	14570	7610
chr17_29497042_29497042-c.586_587ins11423	chr17	29497040	29497042	29497042	29497042	1	14	4	10	5	7	23	1	35	8	2	7	0.0697651	0.0296403	0.0758299	0.0617049	0.0425988	0.110382	0.0295156	0.326562	0.0503437	0.0240338	0.070829	56	15	26	24	21	59	14	68	27	21	30	18435	12348	12122	7438	15055	19219	3100	10097	14570	7610
chr17_29497042_29518306-c.587_888delins9159	chr17	29497040	29518306	29497042	29518306	21265	0	0	0	0	1	0	0	0	0	0	0	0	0	0	0	0.00664231	0	0	0	0	0	0	56	15	26	24	21	59	14	68	27	21	30	18435	12348	12122	7438	15055	19219	3100	10097	14570	7610
chr17_29497043_29497042-c.586_587ins11424	chr17	29497041	29497042	29497043	29497042	0	0	0	0	0	0	2	0	0	0	0	0	0	0	0	0	0	0.0104069	0	0	0	0	0	42	11	16	19	13	35	13	34	19	18	23	18435	12348	12122	7438	15055	19218	3100	10097	14570	7609
chr17_29497049_29497048-c.586_587ins11424	chr17	29497047	29497048	29497049	29497048	0	6	2	3	0	0	6	2	2	2	3	2	0.0318133	0.015805	0.0241696	0	0	0.0305083	0.0632529	0.0193334	0.0133923	0.0385602	0.0215103	54	15	26	24	20	59	14	70	26	20	28	18433	12348	12122	7438	15055	19219	3100	10098	14569	7609
chr17_29497049_29497049-c.586_587ins11423	chr17	29497047	29497049	29497049	29497049	1	1	0	0	0	0	2	0	0	0	0	0	0.00541941	0	0	0	0	0.0104007	0	0	0	0	0	54	15	26	24	20	59	14	70	26	20	28	18433	12348	12122	7438	15055	19219	3100	10098	14569	7609
chr17_29497052_29497052-c.586_587ins11423	chr17	29497050	29497052	29497052	29497052	1	0	0	0	2	0	0	0	0	0	0	0	0	0	0	0.0268926	0	0	0	0	0	0	0	54	15	28	23	20	55	14	68	19	20	28	18433	12348	12124	7437	15055	19215	3100	10096	14562	7609
chr17_29497054_29497054-c.586_587ins11423	chr17	29497052	29497054	29497054	29497054	1	0	0	0	0	4	0	0	2	0	0	0	0	0	0	0	0.0265273	0	0	0.0197691	0	0	0	54	12	26	23	14	53	16	62	15	20	28	18433	12345	12122	7437	15049	19213	3102	10090	14558	7609
chr17_29497059_29497059-c.586_587ins11423	chr17	29497057	29497059	29497059	29497059	1	5	0	0	0	2	2	0	0	0	2	0	0.0270035	0	0	0	0.0132056	0.0103465	0	0	0	0.0261689	0	45	10	23	22	14	42	11	51	13	15	21	18424	12343	12119	7436	15049	19202	3097	10079	14556	7604
chr17_29497060_29497059-c.586_587ins11424	chr17	29497058	29497059	29497060	29497059	0	0	0	0	0	0	1	0	0	0	0	0	0	0	0	0	0	0.00520806	0	0	0	0	0	40	8	23	22	12	39	11	51	9	13	18	18424	12341	12119	7436	15049	19201	3097	10079	14552	7604
chr17_29497075_29497075-c.586_587ins11423	chr17	29497073	29497075	29497075	29497075	1	2	0	0	0	0	0	0	0	0	0	0	0.0108554	0	0	0	0	0	0	0	0	0	0	45	8	22	20	14	40	10	51	5	15	16	18424	12341	12118	7434	15049	19200	3096	10079	14548	7604
chr17_29497083_29497083-c.586_587ins11423	chr17	29497081	29497083	29497083	29497083	1	0	0	0	0	0	0	0	1	0	0	0	0	0	0	0	0	0	0	0.00992162	0	0	0	45	8	22	20	14	40	11	51	5	13	15	18424	12341	12118	7434	15049	19200	3097	10079	14548	7602
chr17_29497085_29497085-c.586_587ins11423	chr17	29497083	29497085	29497085	29497085	1	2	0	1	0	0	0	4	0	0	0	0	0.0107083	0	0.00813824	0	0	0	0.128911	0	0	0	0	45	8	22	20	14	40	11	51	5	13	15	18424	12341	12118	7434	15049	19200	3097	10079	14548	7602
chr17_29497090_29497090-c.586_587ins11423	chr17	29497088	29497090	29497090	29497090	1	0	0	0	0	0	0	1	0	0	0	2	0	0	0	0	0	0	0.0322182	0	0	0	0.0219919	45	8	22	20	14	40	11	51	5	11	15	18424	12341	12118	7434	15049	19200	3097	10079	14548	7600
chr17_29497092_29497092-c.586_587ins11423	chr17	29497090	29497092	29497092	29497092	1	4	0	0	0	0	0	0	0	0	0	5	0.0215917	0	0	0	0	0	0	0	0	0	0.0550438	45	7	22	15	14	40	11	51	5	11	14	18424	12340	12118	7429	15049	19200	3097	10079	14548	7600
chr17_29497094_29497094-c.586_587ins11423	chr17	29497092	29497094	29497094	29497094	1	0	0	0	0	0	0	0	0	0	0	1	0	0	0	0	0	0	0	0	0	0	0.0110327	44	7	21	15	14	40	11	51	5	11	14	18423	12340	12117	7429	15049	19200	3097	10079	14548	7600
chr17_29497101_29497101-c.586_587ins11423	chr17	29497099	29497101	29497101	29497101	1	0	0	0	0	0	0	0	0	0	1	0	0	0	0	0	0	0	0	0	0	0.0131579	0	34	5	19	15	14	39	11	49	5	11	14	18413	12338	12115	7429	15049	19199	3097	10077	14548	7600
chr17_29497119_29497119-c.586_587ins11423	chr17	29497117	29497119	29497119	29497119	1	0	0	2	0	0	0	0	2	0	0	0	0	0	0.0164784	0	0	0	0	0.0198361	0	0	0	23	4	17	13	4	19	9	38	2	7	9	18402	12337	12113	7427	15039	19179	3095	10066	14545	7596
chr17_29497122_29497122-c.586_587ins11423	chr17	29497120	29497122	29497122	29497122	1	2	0	0	3	0	1	0	1	0	0	0	0.0108084	0	0	0.0402884	0	0.00518232	0	0.0098757	0	0	0	23	4	17	13	4	19	9	41	2	6	9	18402	12337	12113	7427	15039	19179	3095	10069	14545	7595
chr17_29497123_29497122-c.586_587ins11424	chr17	29497121	29497122	29497123	29497122	0	0	0	0	0	0	0	0	1	0	0	0	0	0	0	0	0	0	0	0.00993443	0	0	0	21	4	17	10	4	18	9	37	2	6	9	18402	12337	12113	7427	15039	19179	3095	10066	14545	7595
chr17_29497128_29497128-c.586_587ins11423	chr17	29497126	29497128	29497128	29497128	1	8	0	0	0	1	0	0	0	0	0	0	0.0434446	0	0	0	0.0066206	0	0	0	0	0	0	23	4	15	13	4	18	9	27	2	6	8	18402	12337	12111	7427	15039	19178	3095	10055	14545	7595
chr17_29497135_29497135-c.586_587ins11423	chr17	29497133	29497135	29497135	29497135	1	0	0	0	0	0	2	1	1	0	0	0	0	0	0	0	0	0.0103847	0.0322445	0.00990298	0	0	0	23	4	18	12	3	18	9	27	0	5	7	18402	12337	12114	7426	15038	19178	3095	10055	14543	7594
chr17_29497149_29497149-c.586_587ins11423	chr17	29497147	29497149	29497149	29497149	1	0	0	0	0	0	0	0	1	0	0	0	0	0	0	0	0	0	0	0.00994629	0	0	0	23	4	15	11	3	19	9	26	0	5	8	18402	12337	12111	7425	15038	19179	3095	10054	14543	7594
chr17_29497151_29497151-c.586_587ins11423	chr17	29497149	29497151	29497151	29497151	1	0	1	3	0	0	0	0	1	0	3	2	0	0.00802838	0.0245752	0	0	0	0	0.00985322	0	0.0392501	0.0218996	23	4	15	11	3	19	9	26	0	5	8	18402	12337	12111	7425	15038	19179	3095	10054	14543	7594
chr17_29497156_29497156-c.586_587ins11423	chr17	29497154	29497156	29497156	29497156	1	0	0	2	0	0	0	0	0	0	0	0	0	0	0.0165139	0	0	0	0	0	0	0	0	23	3	15	11	3	19	9	26	0	5	8	18402	12336	12111	7425	15038	19179	3095	10054	14543	7594
chr17_29497165_29497165-c.586_587ins11423	chr17	29497163	29497165	29497165	29497165	1	0	0	0	0	0	0	0	0	0	1	0	0	0	0	0	0	0	0	0	0	0.0131683	0	23	3	13	4	3	15	9	26	0	5	8	18402	12336	12109	7418	15038	19175	3095	10054	14543	7594
chr17_29497168_29497168-c.586_587ins11423	chr17	29497166	29497168	29497168	29497168	1	0	0	0	0	0	0	0	0	0	0	1	0	0	0	0	0	0	0	0	0	0	0.0110436	0	2	7	2	3	10	7	13	0	2	5	18379	12335	12103	7416	15038	19170	3093	10041	14543	7591
chr17_29497169_29497169-c.586_587ins11423	chr17	29497167	29497169	29497169	29497169	1	0	0	0	0	0	1	0	0	0	0	0	0	0	0	0	0	0.00521703	0	0	0	0	0	0	2	7	2	3	8	6	4	0	2	3	18379	12335	12103	7416	15038	19168	3092	10032	14543	7591
chr17_29497174_29497173-c.586_587ins11424	chr17	29497172	29497173	29497174	29497173	0	0	0	0	0	0	0	1	0	0	0	0	0	0	0	0	0	0	0.0323415	0	0	0	0	0	0	6	1	0	7	6	4	0	2	4	18379	12333	12102	7415	15035	19167	3092	10032	14543	7591
chr17_29497174_29497174-c.586_587ins11423	chr17	29497172	29497174	29497174	29497174	1	0	0	0	0	0	0	0	3	0	0	1	0	0	0	0	0	0	0	0.0298713	0	0	0.0110119	0	0	6	1	0	7	6	4	0	2	4	18379	12333	12102	7415	15035	19167	3092	10032	14543	7591
chr17_29497188_29497188-c.586_587ins11423	chr17	29497186	29497188	29497188	29497188	1	0	0	1	0	0	2	0	0	0	0	0	0	0	0.00825448	0	0	0.010426	0	0	0	0	0	0	0	6	1	0	7	3	4	1	2	4	18379	12333	12102	7415	15035	19167	3089	10032	14544	7591
chr17_29497197_29497197-c.586_587ins11423	chr17	29497195	29497197	29497197	29497197	1	0	0	0	0	0	0	0	0	0	0	1	0	0	0	0	0	0	0	0	0	0	0.0110448	0	0	6	1	0	6	3	4	1	2	4	18379	12333	12102	7415	15035	19166	3089	10032	14544	7591
chr17_29497215_29497215-c.586_587ins11423	chr17	29497213	29497215	29497215	29497215	1	0	0	0	0	0	0	0	0	1	0	0	0	0	0	0	0	0	0	0	0.00687569	0	0	0	0	3	0	0	3	1	3	1	0	4	18379	12333	12099	7414	15035	19163	3087	10031	14544	7589
chr17_29497219_29497218-c.586_587ins11424	chr17	29497217	29497218	29497219	29497218	0	0	0	0	0	0	1	0	0	0	0	0	0	0	0	0	0	0.00521839	0	0	0	0	0	0	0	3	0	0	3	1	3	1	0	4	18379	12333	12099	7414	15035	19163	3087	10031	14544	7589
chr17_29497229_29497229-c.586_587ins11423	chr17	29497227	29497229	29497229	29497229	1	0	0	1	0	0	0	0	0	0	0	0	0	0	0.00826515	0	0	0	0	0	0	0	0	0	0	3	0	0	3	1	3	1	0	4	18379	12333	12099	7414	15035	19163	3087	10031	14544	7589
chr17_29497265_29497265-c.586_587ins11423	chr17	29497263	29497265	29497265	29497265	1	0	0	1	0	0	0	0	0	0	0	0	0	0	0.00826515	0	0	0	0	0	0	0	0	0	0	3	0	0	3	0	3	1	0	4	18379	12333	12099	7414	15035	19163	3086	10031	14544	7589
chr17_29497716_29586047-c.587_4269delins702	chr17	29497714	29586047	29497716	29586047	88332	0	0	0	0	0	0	0	0	0	1	0	0	0	0	0	0	0	0	0	0	0.0131752	0	0	0	0	0	0	0	0	0	0	1	0	18379	12333	12096	7392	15035	19159	3085	10028	14543	7590
chr17_29498087_29702886-c.587_10170delins1071	chr17	29498085	29702886	29498087	29702886	204800	0	0	0	0	0	0	0	0	0	1	0	0	0	0	0	0	0	0	0	0	0.0131735	0	0	0	0	0	0	0	0	0	0	1	0	18379	12333	12096	7392	15035	19159	3085	10028	14543	7591
chr17_29498911_29664834-c.587_6579delins1897	chr17	29498909	29664834	29498911	29664834	165924	0	0	0	0	0	0	0	1	0	0	0	0	0	0	0	0	0	0	0.00997108	0	0	0	0	0	0	0	0	0	0	1	0	0	0	18379	12333	12096	7392	15035	19159	3085	10029	14543	7591
chr17_29499010_29670043-c.587_7016delins1994	chr17	29499008	29670043	29499010	29670043	171034	1	0	0	0	0	0	0	0	0	0	0	0.0054407	0	0	0	0	0	0	0	0	0	0	1	0	0	0	0	0	0	0	0	0	0	18380	12333	12096	7392	15035	19159	3085	10029	14543	7591
chr17_29499546_29663347-c.587_5943delins2533	chr17	29499544	29663347	29499546	29663347	163802	0	0	0	0	0	0	0	0	1	0	0	0	0	0	0	0	0	0	0	0.00687569	0	0	0	0	0	0	0	0	0	0	1	0	0	18380	12333	12096	7392	15035	19159	3085	10029	14544	7591
chr17_29499782_29664385-c.587_6364delins2766	chr17	29499780	29664385	29499782	29664385	164604	3	0	1	1	1	0	0	0	2	0	0	0.0162509	0	0.00822518	0.0134657	0.00661639	0	0	0	0.0136882	0	0	3	0	1	1	1	0	0	0	2	0	0	18383	12333	12097	7393	15036	19159	3085	10029	14546	7591
chr17_29500035_29500036-c.586_587ins11422	chr17	29500033	29500036	29500035	29500036	2	0	0	0	0	0	2	0	0	0	0	0	0	0	0	0	0	0.0104379	0	0	0	0	0	0	0	0	0	0	2	0	0	0	0	0	18383	12333	12097	7393	15036	19161	3085	10029	14546	7591
chr17_29500387_29500388-c.586_587ins11422	chr17	29500385	29500388	29500387	29500388	2	0	0	4	0	0	0	0	0	0	0	0	0	0	0.0330551	0	0	0	0	0	0	0	0	1	1	4	0	1	0	0	0	2	0	1	18384	12334	12101	7393	15037	19159	3085	10029	14548	7591
chr17_29500396_29500396-c.586_587ins11423	chr17	29500394	29500396	29500396	29500396	1	0	0	0	0	1	0	0	0	0	0	0	0	0	0	0	0.00665026	0	0	0	0	0	0	1	1	4	0	1	0	0	0	2	0	1	18384	12334	12101	7393	15037	19159	3085	10029	14548	7591
chr17_29500403_29500404-c.586_587ins11422	chr17	29500401	29500404	29500403	29500404	2	1	0	0	0	0	0	0	0	0	0	0	0.00543951	0	0	0	0	0	0	0	0	0	0	1	1	4	0	1	0	0	0	2	0	1	18384	12334	12101	7393	15037	19159	3085	10029	14548	7591
chr17_29500428_29500431-c.586_587ins11420	chr17	29500426	29500431	29500428	29500431	4	0	1	0	0	0	0	0	0	0	0	0	0	0.00810767	0	0	0	0	0	0	0	0	0	1	1	4	0	1	0	0	0	2	0	1	18384	12334	12101	7393	15037	19159	3085	10029	14548	7591
chr17_29500437_29500441-c.586_587ins11419	chr17	29500435	29500441	29500437	29500441	5	0	0	0	0	0	0	0	0	2	0	0	0	0	0	0	0	0	0	0	0.0137476	0	0	1	1	4	0	1	0	0	0	2	0	1	18384	12334	12101	7393	15037	19159	3085	10029	14548	7591
chr17_29500446_29500446-c.586_587ins11423	chr17	29500444	29500446	29500446	29500446	1	0	0	0	0	0	0	0	0	0	0	1	0	0	0	0	0	0	0	0	0	0	0.0110485	1	1	4	0	1	0	0	0	2	0	1	18384	12334	12101	7393	15037	19159	3085	10029	14548	7591
chr17_29500616_29500616-c.586_587ins11423	chr17	29500614	29500616	29500616	29500616	1	0	0	0	0	0	0	0	0	0	1	0	0	0	0	0	0	0	0	0	0	0.0131683	0	7	0	3	0	0	0	2	1	0	3	1	18390	12333	12100	7393	15036	19159	3087	10030	14546	7594
chr17_29500616_29500617-c.586_587ins11422	chr17	29500614	29500617	29500616	29500617	2	5	0	0	0	0	0	0	0	0	0	0	0.0271887	0	0	0	0	0	0	0	0	0	0	7	0	3	0	0	0	2	1	0	3	1	18390	12333	12100	7393	15036	19159	3087	10030	14546	7594
chr17_29500616_29500618-c.586_587ins11421	chr17	29500614	29500618	29500616	29500618	3	2	0	2	0	0	0	0	1	0	2	1	0.0108064	0	0.0164332	0	0	0	0	0.00990591	0	0.0262097	0.0109786	7	0	3	0	0	0	2	1	0	3	1	18390	12333	12100	7393	15036	19159	3087	10030	14546	7594
chr17_29500616_29500619-c.586_587ins11420	chr17	29500614	29500619	29500616	29500619	4	0	0	1	0	0	0	0	0	0	0	0	0	0	0.00826446	0	0	0	0	0	0	0	0	7	0	3	0	0	0	2	1	0	3	1	18390	12333	12100	7393	15036	19159	3087	10030	14546	7594
chr17_29500616_29500620-c.586_587ins11419	chr17	29500614	29500620	29500616	29500620	5	0	0	0	0	0	0	1	0	0	0	0	0	0	0	0	0	0	0.0323939	0	0	0	0	7	0	3	0	0	0	2	1	0	3	1	18390	12333	12100	7393	15036	19159	3087	10030	14546	7594
chr17_29500631_29500631-c.586_587ins11423	chr17	29500629	29500631	29500631	29500631	1	0	0	0	0	0	0	1	0	0	0	0	0	0	0	0	0	0	0.0323939	0	0	0	0	7	0	3	0	0	0	2	1	0	3	1	18390	12333	12100	7393	15036	19159	3087	10030	14546	7594
chr17_29500957_29585361-c.587_4110delins3941	chr17	29500955	29585361	29500957	29585361	84405	0	0	0	0	0	0	0	0	1	0	0	0	0	0	0	0	0	0	0	0.00687427	0	0	0	0	0	0	0	0	0	0	1	0	0	18383	12333	12097	7393	15036	19159	3085	10029	14547	7591
chr17_29501965_29501965-c.586_587ins11423	chr17	29501963	29501965	29501965	29501965	1	2	0	0	0	0	0	0	0	0	0	0	0.0108784	0	0	0	0	0	0	0	0	0	0	2	2	0	0	0	0	0	0	0	2	0	18385	12335	12097	7393	15036	19159	3085	10029	14547	7593
chr17_29501973_29501973-c.586_587ins11423	chr17	29501971	29501973	29501973	29501973	1	0	0	0	0	0	0	0	0	0	2	0	0	0	0	0	0	0	0	0	0	0.0263401	0	2	2	0	0	0	0	0	0	0	2	0	18385	12335	12097	7393	15036	19159	3085	10029	14547	7593
chr17_29502006_29502006-c.586_587ins11423	chr17	29502004	29502006	29502006	29502006	1	0	2	0	0	0	0	0	0	0	0	0	0	0.016214	0	0	0	0	0	0	0	0	0	2	2	0	0	0	0	0	0	0	2	0	18385	12335	12097	7393	15036	19159	3085	10029	14547	7593
chr17_29502126_29502126-c.586_587ins11423	chr17	29502124	29502126	29502126	29502126	1	1	0	0	0	0	0	0	0	0	0	0	0.00543951	0	0	0	0	0	0	0	0	0	0	1	0	0	0	0	0	0	0	0	0	0	18384	12333	12097	7393	15036	19159	3085	10029	14547	7591
chr17_29502722_29541470-c.587_1394delins5706	chr17	29502720	29541470	29502722	29541470	38749	0	0	0	0	0	0	1	0	0	0	0	0	0	0	0	0	0	0.0324044	0	0	0	0	0	0	0	0	0	0	1	0	0	0	0	18383	12333	12097	7393	15036	19159	3086	10029	14547	7591
chr17_29504511_29685986-c.587_8050delins7495	chr17	29504509	29685986	29504511	29685986	181476	0	1	2	2	3	1	0	1	3	0	1	0	0.00801915	0.0163648	0.0268002	0.0197535	0.00516075	0	0.00986306	0.0204187	0	0.0109311	0	1	2	2	3	1	0	1	3	0	1	18383	12334	12098	7395	15039	19160	3086	10030	14550	7591
chr17_29505379_29562968-c.587_3903delins8363	chr17	29505377	29562968	29505379	29562968	57590	1	0	0	0	0	0	0	0	0	0	0	0.00543951	0	0	0	0	0	0	0	0	0	0	1	0	0	0	0	0	0	0	0	0	0	18384	12334	12098	7395	15039	19160	3086	10030	14550	7591
chr17_29507290_29556875-c.587_2873delins10274	chr17	29507288	29556875	29507290	29556875	49586	0	0	0	0	0	0	0	0	1	0	0	0	0	0	0	0	0	0	0	0.00687238	0	0	0	0	0	0	0	0	0	0	1	0	0	18384	12334	12098	7395	15039	19160	3086	10030	14551	7591
chr17_29508168_29508439-c.586_587ins11152	chr17	29508166	29508439	29508168	29508439	272	0	0	0	0	0	0	0	53	0	0	0	0	0	0	0	0	0	0	0.525637	0	0	0	0	1	0	0	0	0	0	53	8	1	0	18384	12335	12098	7395	15039	19160	3086	10083	14559	7592
chr17_29508183_29508183-c.586_587ins11423	chr17	29508181	29508183	29508183	29508183	1	0	1	1	0	5	0	0	0	7	0	0	0	0.00803505	0.00818987	0	0.0330098	0	0	0	0.047843	0	0	0	1	4	0	11	0	0	0	8	1	0	18384	12335	12102	7395	15050	19160	3086	10083	14559	7592
chr17_29508183_29508184-c.586_587ins11422	chr17	29508181	29508184	29508183	29508184	2	0	0	0	0	0	0	0	0	1	1	0	0	0	0	0	0	0	0	0	0.00685957	0.0131627	0	0	1	4	0	11	0	0	0	8	1	0	18384	12335	12102	7395	15050	19160	3086	10083	14559	7592
chr17_29508184_29508183-c.586_587ins11424	chr17	29508182	29508183	29508184	29508183	0	0	0	0	0	6	0	0	0	0	0	0	0	0	0	0	0.0398671	0	0	0	0	0	0	0	0	3	0	6	0	0	0	0	0	0	18384	12335	12102	7395	15050	19160	3086	10083	14559	7592
chr17_29508192_29508192-c.586_587ins11423	chr17	29508190	29508192	29508192	29508192	1	0	0	1	0	0	0	0	0	0	0	0	0	0	0.0082631	0	0	0	0	0	0	0	0	0	1	4	0	11	0	0	0	8	1	0	18384	12335	12102	7395	15050	19160	3086	10083	14559	7592
chr17_29508205_29508205-c.586_587ins11423	chr17	29508203	29508205	29508205	29508205	1	0	0	1	0	0	0	0	0	0	0	0	0	0	0.0082631	0	0	0	0	0	0	0	0	0	1	4	0	11	0	0	0	8	1	0	18384	12335	12102	7395	15050	19160	3086	10083	14559	7592
chr17_29508267_29508267-c.586_587ins11423	chr17	29508265	29508267	29508267	29508267	1	0	0	0	0	0	1	0	0	0	0	0	0	0	0	0	0	0.00521812	0	0	0	0	0	0	1	4	2	15	4	0	0	10	1	0	18384	12335	12102	7397	15054	19164	3086	10083	14561	7592
chr17_29508297_29508296-c.586_587ins11424	chr17	29508295	29508296	29508297	29508296	0	0	0	1	0	0	0	0	0	0	0	0	0	0	0.0082631	0	0	0	0	0	0	0	0	0	6	4	4	17	6	0	1	15	1	5	18384	12340	12102	7399	15056	19166	3086	10084	14566	7592
chr17_29508297_29508297-c.586_587ins11423	chr17	29508295	29508297	29508297	29508297	1	0	0	0	2	0	0	0	0	0	0	0	0	0	0	0.0270307	0	0	0	0	0	0	0	0	6	4	4	17	6	0	1	15	1	5	18384	12340	12102	7399	15056	19166	3086	10084	14566	7592
chr17_29508300_29508299-c.586_587ins11424	chr17	29508298	29508299	29508300	29508299	0	0	0	0	0	0	1	0	0	0	0	0	0	0	0	0	0	0.00521703	0	0	0	0	0	0	6	4	4	17	8	0	1	15	1	6	18384	12340	12102	7399	15056	19168	3086	10084	14566	7592
chr17_29508303_29508303-c.586_587ins11423	chr17	29508301	29508303	29508303	29508303	1	0	0	0	0	0	0	0	0	2	0	0	0	0	0	0	0	0	0	0	0.0137315	0	0	0	6	4	7	17	8	0	1	14	1	6	18384	12340	12102	7402	15056	19168	3086	10084	14565	7592
chr17_29508312_29508312-c.586_587ins11423	chr17	29508310	29508312	29508312	29508312	1	0	0	0	0	0	0	0	0	0	0	1	0	0	0	0	0	0	0	0	0	0	0.0110412	19	6	7	7	21	10	0	2	10	11	6	18403	12340	12105	7402	15060	19170	3086	10085	14561	7602
chr17_29508316_29508316-c.586_587ins11423	chr17	29508314	29508316	29508316	29508316	1	0	0	0	0	0	4	0	0	0	0	0	0	0	0	0	0	0.0208659	0	0	0	0	0	19	6	7	7	21	10	0	2	10	11	6	18403	12340	12105	7402	15060	19170	3086	10085	14561	7602
chr17_29508318_29508318-c.586_587ins11423	chr17	29508316	29508318	29508318	29508318	1	0	0	0	0	0	0	0	0	0	8	0	0	0	0	0	0	0	0	0	0	0.105235	0	19	11	7	7	27	10	0	2	14	11	6	18403	12345	12105	7402	15066	19170	3086	10085	14565	7602
chr17_29508327_29508327-c.586_587ins11423	chr17	29508325	29508327	29508327	29508327	1	3	2	0	0	0	0	0	1	0	0	0	0.0162592	0.0161598	0	0	0	0	0	0.00988163	0	0	0	19	10	4	7	16	10	0	4	16	12	6	18403	12344	12102	7402	15055	19170	3086	10087	14567	7603
chr17_29508329_29508329-c.586_587ins11423	chr17	29508327	29508329	29508329	29508329	1	0	3	0	0	0	0	0	0	0	0	0	0	0.0243033	0	0	0	0	0	0	0	0	0	41	10	4	7	17	10	0	4	16	12	6	18425	12344	12102	7402	15056	19170	3086	10087	14567	7603
chr17_29508335_29508335-c.586_587ins11423	chr17	29508333	29508335	29508335	29508335	1	0	0	0	0	4	0	0	0	0	0	0	0	0	0	0	0.0265675	0	0	0	0	0	0	42	10	4	7	17	10	1	4	16	12	6	18426	12344	12102	7402	15056	19170	3087	10087	14567	7603
chr17_29508341_29508341-c.586_587ins11423	chr17	29508339	29508341	29508341	29508341	1	0	0	0	0	2	0	0	0	0	0	0	0	0	0	0	0.0132837	0	0	0	0	0	0	42	12	6	7	17	10	1	4	17	12	7	18426	12346	12104	7402	15056	19170	3087	10087	14568	7603
chr17_29508346_29508346-c.586_587ins11423	chr17	29508344	29508346	29508346	29508346	1	2	0	0	0	2	0	0	0	2	0	0	0.010825	0	0	0	0.0132512	0	0	0	0.0136947	0	0	42	12	6	9	17	15	1	4	18	12	7	18426	12346	12104	7404	15056	19175	3087	10087	14569	7603
chr17_29508352_29508352-c.586_587ins11423	chr17	29508350	29508352	29508352	29508352	1	0	0	3	0	0	2	1	0	2	0	0	0	0	0.0246458	0	0	0.0103568	0.0322361	0	0.0136318	0	0	42	12	6	11	17	15	1	6	22	12	7	18426	12346	12104	7406	15056	19175	3087	10089	14573	7603
chr17_29508359_29508359-c.586_587ins11423	chr17	29508357	29508359	29508359	29508359	1	0	0	0	3	0	0	0	1	0	1	0	0	0	0	0.0404145	0	0	0	0.00985888	0	0.0130867	0	42	12	6	11	17	18	3	6	25	12	7	18426	12346	12104	7406	15056	19178	3089	10089	14576	7603
chr17_29508362_29508361-c.586_587ins11424	chr17	29508360	29508361	29508362	29508361	0	0	0	0	0	0	0	0	0	1	0	0	0	0	0	0	0	0	0	0	0.00686059	0	0	42	12	6	11	17	18	3	6	25	12	7	18426	12346	12104	7406	15056	19178	3089	10089	14576	7603
chr17_29508363_29508363-c.586_587ins11423	chr17	29508361	29508363	29508363	29508363	1	0	4	0	0	0	0	0	0	2	0	0	0	0.0323548	0	0	0	0	0	0	0.0136769	0	0	42	12	6	11	17	18	3	6	25	12	7	18426	12346	12104	7406	15056	19178	3089	10089	14576	7603
chr17_29508365_29508365-c.586_587ins11423	chr17	29508363	29508365	29508365	29508365	1	0	0	2	0	1	0	0	2	0	0	0	0	0	0.0164798	0	0.00661782	0	0	0.0197778	0	0	0	42	12	6	11	17	20	3	6	24	12	7	18426	12346	12104	7406	15056	19180	3089	10089	14575	7603
chr17_29508372_29508372-c.586_587ins11423	chr17	29508370	29508372	29508372	29508372	1	0	0	0	0	0	0	0	0	1	0	4	0	0	0	0	0	0	0	0	0.0068309	0	0.0441296	42	12	6	11	21	20	3	6	24	12	7	18426	12346	12104	7406	15060	19180	3089	10089	14575	7603
chr17_29508389_29508389-c.586_587ins11423	chr17	29508387	29508389	29508389	29508389	1	0	1	0	0	0	0	0	0	0	0	0	0	0.00809979	0	0	0	0	0	0	0	0	0	42	12	6	49	17	99	41	37	39	36	18	18426	12346	12104	7444	15056	19259	3127	10120	14590	7627
chr17_29508392_29508391-c.586_587ins11424	chr17	29508390	29508391	29508392	29508391	0	0	0	0	0	1	0	0	0	0	0	0	0	0	0	0	0.00664187	0	0	0	0	0	0	42	12	6	48	17	96	41	37	39	36	18	18426	12346	12104	7443	15056	19256	3127	10120	14590	7627
chr17_29508395_29508395-c.586_587ins11423	chr17	29508393	29508395	29508395	29508395	1	0	0	0	0	0	0	0	0	0	1	0	0	0	0	0	0	0	0	0	0	0.0130582	0	42	39	6	48	19	96	41	37	39	67	18	18426	12373	12104	7443	15058	19256	3127	10120	14590	7658
chr17_29508397_29508397-c.586_587ins11423	chr17	29508395	29508397	29508397	29508397	1	2	0	0	0	0	0	0	0	0	0	0	0.0108542	0	0	0	0	0	0	0	0	0	0	42	39	6	48	19	96	41	37	39	67	18	18426	12373	12104	7443	15058	19256	3127	10120	14590	7658
chr17_29508400_29508400-c.586_587ins11423	chr17	29508398	29508400	29508400	29508400	1	2	0	0	0	0	2	0	0	0	0	0	0.0106098	0	0	0	0	0.0103673	0	0	0	0	0	447	39	6	48	19	111	41	51	40	69	18	18831	12373	12104	7443	15058	19271	3127	10134	14591	7660
chr17_29508415_29508415-c.586_587ins11423	chr17	29508413	29508415	29508415	29508415	1	2	1	0	2	2	4	0	0	2	1	0	0.0105187	0.00798625	0	0.0266562	0.0131599	0.020447	0	0	0.0134643	0.0129042	0	450	66	6	49	19	237	57	83	167	87	37	18834	12400	12104	7444	15058	19397	3143	10166	14718	7678
chr17_29508416_29508415-c.586_587ins11424	chr17	29508414	29508415	29508416	29508415	0	0	0	0	1	0	0	0	0	2	0	0	0	0	0	0.0133473	0	0	0	0	0.0135707	0	0	448	65	6	85	17	241	57	83	165	102	37	18834	12400	12104	7482	15058	19405	3143	10166	14718	7694
chr17_29508420_29508419-c.586_587ins11424	chr17	29508418	29508419	29508420	29508419	0	3	0	0	1	0	10	0	0	2	0	0	0.015804	0	0	0.0132564	0	0.0512024	0	0	0.0134526	0	0	451	66	6	88	19	287	70	140	197	151	65	18835	12400	12104	7483	15058	19447	3156	10223	14748	7742
chr17_29508420_29508420-c.586_587ins11423	chr17	29508418	29508420	29508420	29508420	1	6	1	0	0	3	1	2	1	3	1	0	0.0314172	0.00793491	0	0	0.0196257	0.00505809	0.0626941	0.00962629	0.020039	0.0127151	0	451	66	6	88	19	287	70	140	197	151	65	18835	12400	12104	7483	15058	19447	3156	10223	14748	7742
chr17_29508425_29508424-c.586_587ins11424	chr17	29508423	29508424	29508425	29508424	0	1	0	0	3	0	0	0	1	0	0	2	0.00527141	0	0	0.039943	0	0	0	0.00971549	0	0	0.0218167	451	71	6	88	20	287	73	141	197	151	66	18835	12405	12104	7483	15059	19447	3159	10224	14748	7742
chr17_29508430_29508430-c.586_587ins11423	chr17	29508428	29508430	29508430	29508430	1	19	0	1	1	5	2	2	1	2	2	0	0.0991184	0	0.00804191	0.0130188	0.0321602	0.010016	0.0619793	0.00951405	0.0132115	0.0251972	0	451	74	10	88	136	287	73	153	197	151	67	18835	12408	12108	7483	15175	19447	3159	10236	14748	7742
chr17_29508436_29508435-c.586_587ins11424	chr17	29508434	29508435	29508436	29508435	0	1	0	0	0	0	0	0	0	0	0	0	0.00530926	0	0	0	0	0	0	0	0	0	0	451	74	25	92	150	288	262	155	196	151	78	18835	12408	12123	7487	15189	19448	3347	10238	14747	7742
chr17_29508436_29508436-c.586_587ins11423	chr17	29508434	29508436	29508436	29508436	1	2	0	0	0	2	0	0	0	3	0	0	0.0105831	0	0	0	0.0131268	0	0	0	0.0202948	0	0	451	74	25	92	150	288	262	155	196	151	78	18835	12408	12123	7487	15189	19448	3347	10238	14747	7742
chr17_29508436_29508437-c.586_587ins11422	chr17	29508434	29508437	29508436	29508437	2	1	0	0	0	0	0	0	0	0	0	0	0.00530926	0	0	0	0	0	0	0	0	0	0	451	74	25	92	150	288	262	155	196	151	78	18835	12408	12123	7487	15189	19448	3347	10238	14747	7742
chr17_29508447_29588729-c.594_4515del	chr17	29508445	29588729	29508447	29588729	80283	0	0	1	0	0	0	0	0	0	0	0	0	0	0.00652997	0	0	0	0	0	0	0	0	25754	15690	15296	9173	19572	24938	4102	12933	19193	9434	11293	25793	15752	15314	9191	19618	24992	4252	12951	19234	9485
chr17_29508448_29508448-c.595del	chr17	29508446	29508448	29508448	29508448	1	0	0	0	0	0	1	0	0	1	0	0	0	0	0	0	0	0.00399154	0	0	0.0051903	0	0	25756	15720	15297	9173	19572	24986	4102	12986	19218	9435	11292	25795	15782	15316	9191	19618	25040	4252	13004	19259	9486
chr17_29508451_29508451-c.598del	chr17	29508449	29508451	29508451	29508451	1	8	0	0	0	1	2	0	2	2	0	0	0.0304726	0	0	0	0.00491656	0.00761855	0	0.0150403	0.0101052	0	0	26115	16172	15473	9546	20165	26039	4102	13209	19636	9599	11518	26154	16234	15492	9564	20211	26093	4252	13227	19677	9650
chr17_29508452_29508451-c.=	chr17	29508450	29508451	29508452	29508451	0	0	0	1	0	0	0	0	0	0	0	0	0	0	0.006668	0	0	0	0	0	0	0	0	25532	15764	14978	9267	19710	25403	4102	12874	18988	9338	11193	25579	15826	14997	9285	19757	25459	4252	12894	19031	9389
chr17_29508454_29508454-c.601del	chr17	29508452	29508454	29508454	29508454	1	4	3	0	0	0	0	3	0	3	1	0	0.0156471	0.0187729	0	0	0	0	0.0696016	0	0.0156034	0.0105407	0	25233	15741	15016	9259	19765	25378	4134	12832	18966	9323	11186	25272	15803	15035	9277	19811	25432	4284	12850	19007	9374
chr17_29508455_29508454-c.=	chr17	29508453	29508454	29508455	29508454	0	0	0	0	0	0	0	2	0	0	0	1	0	0	0	0	0	0	0.0466441	0	0	0	0.00880454	25228	15878	15084	9250	20309	25697	4131	12908	19037	9400	11273	25271	15943	15103	9268	20355	25751	4284	12926	19081	9452
chr17_29508457_29508456-c.=	chr17	29508455	29508456	29508457	29508456	0	0	0	0	0	0	0	0	0	1	0	1	0	0	0	0	0	0	0	0	0.00524141	0	0.00883632	24917	15844	15069	9196	20287	25562	4092	12865	19021	9456	11279	24956	15906	15088	9214	20333	25616	4242	12883	19062	9507
chr17_29508457_29508457-c.604del	chr17	29508455	29508457	29508457	29508457	1	2	12	4	3	5	12	2	6	12	0	2	0.00772049	0.0731544	0.0255854	0.0314406	0.0237275	0.0452989	0.0455921	0.045034	0.0609688	0	0.01705	24917	15844	15069	9196	20287	25562	4092	12865	19021	9456	11279	24956	15906	15088	9214	20333	25616	4242	12883	19062	9507
chr17_29508460_29508459-c.=	chr17	29508458	29508459	29508460	29508459	0	0	0	0	3	0	0	0	0	0	0	0	0	0	0	0.0331272	0	0	0	0	0	0	0	24663	15751	14991	9038	20273	25405	4036	12777	18931	9357	11234	24702	15813	15010	9056	20319	25459	4186	12795	18972	9408
chr17_29508460_29508460-c.607del	chr17	29508458	29508460	29508460	29508460	1	0	0	0	0	0	0	2	0	0	0	0	0	0	0	0	0	0	0.0477783	0	0	0	0	24663	15751	14991	9038	20273	25405	4036	12777	18931	9357	11234	24702	15813	15010	9056	20319	25459	4186	12795	18972	9408
chr17_29508461_29508460-c.=	chr17	29508459	29508460	29508461	29508460	0	0	0	0	0	0	2	0	0	1	0	0	0	0	0	0	0	0.008106	0	0	0.00529456	0	0	21925	15249	14949	8820	19235	24606	3962	12130	18831	9346	10894	21964	15311	14968	8838	19281	24660	4114	12148	18872	9397
chr17_29508461_29508461-c.608del	chr17	29508459	29508461	29508461	29508461	1	8	3	4	1	6	6	1	6	9	5	12	0.0350307	0.0188142	0.025678	0.010856	0.0299138	0.0233735	0.0233507	0.0475619	0.0459162	0.051257	0.106382	21925	15249	14949	8820	19235	24606	3962	12130	18831	9346	10894	21964	15311	14968	8838	19281	24660	4114	12148	18872	9397
chr17_29508462_29508461-c.=	chr17	29508460	29508461	29508462	29508461	0	0	0	0	0	0	2	2	0	2	0	0	0	0	0	0	0	0.00810378	0.047837	0	0.0106367	0	0	21931	15167	14847	8762	19362	24476	4022	12125	18648	9261	10682	21978	15232	14870	8781	19414	24536	4173	12149	18698	9317
chr17_29508464_29508463-c.=	chr17	29508462	29508463	29508464	29508463	0	4	0	0	1	2	1	0	0	2	0	0	0.017319	0	0	0.0112482	0.0101773	0.0039665	0	0	0.0105385	0	0	22974	15295	15021	8835	19521	25033	4041	12164	18856	9411	10972	23013	15357	15040	8853	19567	25087	4191	12182	18897	9462
chr17_29508464_29508464-c.611del	chr17	29508462	29508464	29508464	29508464	1	2	2	7	0	1	6	0	0	1	0	0	0.00860991	0.0129078	0.0462832	0	0.00506132	0.0237301	0	0	0.00524086	0	0	22974	15295	15021	8835	19521	25033	4041	12164	18856	9411	10972	23013	15357	15040	8853	19567	25087	4191	12182	18897	9462
chr17_29508464_29508465-c.611_612del	chr17	29508462	29508465	29508464	29508465	2	0	1	2	0	0	0	0	0	0	0	0	0	0.00650304	0.0132892	0	0	0	0	0	0	0	0	22974	15295	15021	8835	19521	25033	4041	12164	18856	9411	10972	23013	15357	15040	8853	19567	25087	4191	12182	18897	9462
chr17_29508465_29508465-c.612del	chr17	29508463	29508465	29508465	29508465	1	37	20	12	8	60	19	8	25	56	19	14	0.137231	0.111315	0.0676997	0.076739	0.268763	0.0642714	0.163442	0.176478	0.256064	0.172786	0.108354	22985	15240	15006	8832	19266	25005	4041	12127	18854	9373	10971	23026	15305	15034	8850	19313	25065	4191	12145	18896	9424
chr17_29508465_29508466-c.612_613del	chr17	29508463	29508466	29508465	29508466	2	1	1	1	1	0	1	0	0	6	2	2	0.00430008	0.00647076	0.00658748	0.0111957	0	0.00395013	0	0	0.0315251	0.0210482	0.0180222	22985	15240	15006	8832	19266	25005	4041	12127	18854	9373	10971	23026	15305	15034	8850	19313	25065	4191	12145	18896	9424
chr17_29508466_29508465-c.=	chr17	29508464	29508465	29508466	29508465	0	0	0	0	0	0	4	0	0	1	0	0	0	0	0	0	0	0.0159501	0	0	0.00528369	0	0	22952	15189	14999	8823	19203	24991	3992	12101	18793	9352	10938	23029	15273	15033	8850	19309	25065	4150	12144	18896	9424
chr17_29508468_29508467-c.=	chr17	29508466	29508467	29508468	29508467	0	0	0	0	0	1	2	0	0	3	1	0	0	0	0	0	0.00518914	0.00792248	0	0	0.015792	0.010566	0	23350	15160	14951	8896	19159	25111	3999	12069	18911	9386	10972	23389	15222	14970	8914	19205	25165	4149	12087	18952	9437
chr17_29508468_29508468-c.615del	chr17	29508466	29508468	29508468	29508468	1	1	0	0	0	0	0	0	0	1	0	2	0.00426551	0	0	0	0	0	0	0	0.00526467	0	0.0181579	23350	15160	14951	8896	19159	25111	3999	12069	18911	9386	10972	23389	15222	14970	8914	19205	25165	4149	12087	18952	9437
chr17_29508469_29508469-c.616del	chr17	29508467	29508469	29508469	29508469	1	0	13	2	1	2	8	0	4	1	7	0	0	0.0841514	0.0131021	0.0109405	0.0102326	0.0312021	0	0.0324129	0.00511209	0.0725926	0	23096	15114	14871	8896	19014	25001	3999	12043	19024	9411	10883	23136	15176	14890	8914	19060	25055	4149	12061	19066	9462
chr17_29508471_29508471-c.618del	chr17	29508469	29508471	29508471	29508471	1	0	2	2	0	0	0	0	0	0	0	0	0	0.0132465	0.0134393	0	0	0	0	0	0	0	0	23090	15016	14843	8818	18810	24806	3964	11820	18866	9339	10652	23129	15078	14862	8836	18856	24860	4114	11838	18907	9390
chr17_29508473_29508473-c.620del	chr17	29508471	29508473	29508473	29508473	1	3	2	1	6	6	0	0	4	22	2	6	0.0128969	0.0126898	0.00644071	0.0655791	0.0304813	0	0	0.0322835	0.112092	0.0203881	0.0538858	22450	15175	14982	8874	19018	25043	4258	11984	19122	9440	10777	22489	15237	15001	8892	19064	25097	4408	12002	19163	9491
chr17_29508474_29508475-c.621_622del	chr17	29508472	29508475	29508474	29508475	2	0	0	0	0	1	0	0	0	1	0	0	0	0	0	0	0.0052422	0	0	0	0.00521511	0	0	22446	15217	15008	8869	19014	25017	4258	11995	19102	9401	10784	22488	15281	15028	8893	19066	25071	4408	12017	19165	9454
chr17_29508475_29508475-c.622del	chr17	29508473	29508475	29508475	29508475	1	3	12	0	0	4	6	0	0	1	0	1	0.0130109	0.0777022	0	0	0.0209727	0.0235807	0	0	0.00513507	0	0.00912136	22705	15270	15027	8762	18781	25071	4259	11977	19152	9403	10778	22744	15332	15046	8780	18828	25125	4409	11995	19194	9454
chr17_29508477_29508483-c.624_630del	chr17	29508475	29508483	29508477	29508483	7	2	0	0	0	11	26	0	0	2	5	1	0.00865034	0	0	0	0.057067	0.100156	0	0	0.0101194	0.0506842	0.00891203	22560	15310	14990	8836	18886	25552	4259	12263	19280	9632	10936	22599	15372	15009	8854	18932	25606	4409	12281	19321	9683
chr17_29508480_29508480-c.627del	chr17	29508478	29508480	29508480	29508480	1	2	0	0	0	0	0	0	0	0	0	0	0.00903832	0	0	0	0	0	0	0	0	0	0	22087	15238	14923	8793	18845	25316	4282	12378	19061	9535	10892	22128	15300	14942	8811	18902	25396	4432	12396	19104	9591
chr17_29508481_29508481-c.628del	chr17	29508479	29508481	29508481	29508481	1	29	19	8	9	21	32	5	10	23	7	7	0.119636	0.111033	0.0483733	0.0917152	0.10013	0.113285	0.102753	0.0729201	0.10686	0.0641915	0.0569805	22087	15547	14973	8916	19053	25692	4285	12444	19582	9845	11113	22130	15609	14992	8934	19110	25772	4435	12462	19625	9901
chr17_29508482_29508483-c.629_630del	chr17	29508480	29508483	29508482	29508483	2	0	0	0	0	0	0	1	0	0	0	0	0	0	0	0	0	0	0.0225734	0	0	0	0	22060	15516	14961	8923	19043	25746	4275	12476	19560	9866	11112	22130	15597	14988	8950	19121	25858	4430	12504	19626	9929
chr17_29508483_29508483-c.630del	chr17	29508481	29508483	29508483	29508483	1	0	0	0	0	0	3	0	0	0	0	2	0	0	0	0	0	0.0114822	0	0	0	0	0.0177274	22087	15662	15014	8932	19194	26001	4284	12527	19817	9969	11236	22128	15724	15033	8950	19251	26081	4435	12545	19860	10025
chr17_29508485_29508485-c.632del	chr17	29508483	29508485	29508485	29508485	1	0	0	0	0	1	0	0	0	0	0	0	0	0	0	0	0.00513716	0	0	0	0	0	0	22090	15544	15106	8859	19420	25849	4348	12535	19937	10054	11197	22129	15606	15125	8877	19466	25903	4498	12553	19978	10105
chr17_29508488_29508487-c.=	chr17	29508486	29508487	29508488	29508487	0	0	0	2	0	0	0	0	0	0	0	0	0	0	0.0132266	0	0	0	0	0	0	0	0	22071	15608	15102	8995	19008	25748	4359	12589	19767	10053	11121	22110	15670	15121	9013	19054	25802	4509	12607	19808	10104
chr17_29508488_29508488-c.635del	chr17	29508486	29508488	29508488	29508488	1	10	9	20	2	28	16	0	6	16	4	10	0.0423548	0.053847	0.124881	0.0207356	0.138938	0.0581622	0	0.0445786	0.0758959	0.0370534	0.084316	22071	15608	15102	8995	19008	25748	4359	12589	19767	10053	11121	22110	15670	15121	9013	19054	25802	4509	12607	19808	10104
chr17_29508490_29508490-c.637del	chr17	29508488	29508490	29508490	29508490	1	2	1	2	0	1	1	0	2	4	2	0	0.00933016	0.00650539	0.0135011	0	0.00532012	0.00391404	0	0.0161968	0.0206201	0.0202336	0	21212	15173	14673	8846	18581	25261	4341	12232	19212	9759	10742	21251	15235	14692	8864	18627	25315	4491	12250	19253	9810
chr17_29508492_29508491-c.=	chr17	29508490	29508491	29508492	29508491	0	0	1	0	0	0	0	0	0	0	0	0	0	0.00659326	0	0	0	0	0	0	0	0	0	20461	15105	14609	8746	18583	25204	4228	12123	18936	9671	10640	20500	15167	14628	8764	18629	25258	4378	12141	18977	9722
chr17_29508492_29508492-c.639del	chr17	29508490	29508492	29508492	29508492	1	0	1	0	0	0	2	0	0	0	2	0	0	0.00657453	0	0	0	0.00789683	0	0	0	0.0205421	0	20461	15105	14609	8746	18583	25204	4228	12123	18936	9671	10640	20500	15167	14628	8764	18629	25258	4378	12141	18977	9722
chr17_29508501_29508501-c.648del	chr17	29508499	29508501	29508501	29508501	1	0	0	0	0	0	0	0	0	0	1	0	0	0	0	0	0	0	0	0	0	0.010582	0	20112	14773	13585	8431	17911	24672	3929	11630	18137	9399	10273	20151	14835	13604	8449	17957	24726	4079	11648	18178	9450
chr17_29508503_29508503-c.650del	chr17	29508501	29508503	29508503	29508503	1	0	3	0	0	0	0	0	0	0	0	0	0	0.0203638	0	0	0	0	0	0	0	0	0	20104	14670	13476	8331	17902	24596	3901	11598	17978	9316	10212	20143	14732	13495	8349	17948	24650	4051	11616	18019	9367
[truncated: 17,056 more rows]
[truncated: 32 more columns]
